# Supplementary material for: Nanopore long-read RNA sequencing reveals functional alternative splicing variants in human vascular smooth muscle cells
Source: Commun Biol. 2023 Oct 31;6:1104. doi: 10.1038/s42003-023-05481-y (PMC10618188; doi:10.1038/s42003-023-05481-y)
Supplement: Supplementary file 3 — Supplementary Data 1 [file 42003_2023_5481_MOESM3_ESM.xlsx]

## Sheet: Supplementary Data 1
#Supplementary Data 1. Differential transcript analysis between normal and other groups.
Transcript	log2(FoldChange)	FDR	Group
ENST00000394149.8_ENSG00000108342.13	2.84486	8.59301e-91	miR-221
ENST00000392951.9_ENSG00000149591.17	-1.77688	4.82713e-84	miR-221
ENST00000290271.7_ENSG00000159167.12	1.88006	2.89639e-69	miR-221
ENST00000423485.6_ENSG00000131747.15	-1.95087	1.33891e-58	miR-221
ENST00000220809.9_ENSG00000104368.19	1.67839	1.59038e-58	miR-221
ENST00000371065.9_ENSG00000213625.9	-1.47362	3.40198e-57	miR-221
novel.7_ENSG00000105825.14	1.33963	7.90346e-49	miR-221
ENST00000345517.8_ENSG00000163017.14	-1.52401	5.32303e-48	miR-221
ENST00000372764.4_ENSG00000122861.16	1.03036	7.36317e-45	miR-221
novel.2_ENSG00000117724.13	-2.12225	1.70713e-44	miR-221
ENST00000263341.7_ENSG00000125538.12	1.34297	6.90986e-42	miR-221
ENST00000356455.9_ENSG00000175063.17	-2.39152	2.98729e-39	miR-221
ENST00000682010.1_ENSG00000137033.12	2.52568	1.86687e-33	miR-221
ENST00000550697.6_ENSG00000092841.19	-0.846834	1.55711e-31	miR-221
ENST00000539261.6_ENSG00000111341.10	-1.43831	5.07918e-30	miR-221
ENST00000395761.4_ENSG00000163739.5	0.936244	9.60404e-30	miR-221
novel.17_ENSG00000105825.14	1.21156	1.00466e-29	miR-221
ENST00000300035.9_ENSG00000166803.14	-1.86409	3.02364e-29	miR-221
ENST00000296026.4_ENSG00000163734.4	1.19452	4.07877e-29	miR-221
ENST00000226317.10_ENSG00000124875.10	0.910715	4.70889e-29	miR-221
ENST00000296027.5-1_ENSG00000163735.7	1.5556	2.34989e-28	miR-221
ENST00000404625.5_ENSG00000136244.12	1.27411	9.83933e-28	miR-221
ENST00000299610.5_ENSG00000166482.12	0.801914	2.90371e-27	miR-221
ENST00000308987.6_ENSG00000173207.13	-1.4464	3.99125e-26	miR-221
ENST00000455785.7_ENSG00000117632.23	-1.0529	6.02755e-25	miR-221
ENST00000376327.6_ENSG00000102007.11	-0.898245	6.97487e-25	miR-221
ENST00000595973.2_ENSG00000130513.6	0.763696	3.43365e-24	miR-221
ENST00000222247.10_ENSG00000105640.13	-1.08939	4.46151e-24	miR-221
ENST00000681491.1_ENSG00000105835.13	1.29832	4.46151e-24	miR-221
ENST00000352433.10_ENSG00000164611.13	-1.34095	1.55211e-23	miR-221
novel.22_ENSG00000104368.19	2.49216	2.44513e-23	miR-221
ENST00000367468.10_ENSG00000073756.13	1.89936	1.34801e-22	miR-221
ENST00000368328.5_ENSG00000203760.9	-1.55283	4.75801e-22	miR-221
ENST00000256442.10_ENSG00000134057.15	-1.51819	6.40011e-22	miR-221
ENST00000340607.5_ENSG00000148344.11	1.72813	1.56751e-21	miR-221
ENST00000367048.5_ENSG00000120437.9	-0.98145	1.36128e-20	miR-221
ENST00000368811.8_ENSG00000197747.9	-0.673937	7.4056e-20	miR-221
ENST00000222543.11-1_ENSG00000105825.14	0.787998	4.13405e-19	miR-221
ENST00000643589.1_ENSG00000222041.11	-1.08299	5.18903e-19	miR-221
ENST00000467076.5_ENSG00000160752.15	-0.624921	1.03331e-18	miR-221
ENST00000225474.6_ENSG00000108342.13	2.72343	2.42534e-18	miR-221
ENST00000646607.2-1_ENSG00000136160.17	2.15515	3.58251e-18	miR-221
ENST00000270221.11_ENSG00000142227.11	-0.588811	4.61116e-18	miR-221
ENST00000307407.8_ENSG00000169429.11	1.24872	4.90794e-18	miR-221
ENST00000336023.9_ENSG00000123416.15	-0.590558	1.15148e-17	miR-221
ENST00000322028.5_ENSG00000177700.6	-0.580428	2.4961e-17	miR-221
ENST00000296503.10_ENSG00000164104.12	-1.36077	2.94256e-17	miR-221
ENST00000303927.4_ENSG00000170955.10	-0.867593	3.05113e-17	miR-221
ENST00000248553.7_ENSG00000106211.10	-0.57484	4.35911e-17	miR-221
ENST00000340384.5_ENSG00000188229.6	-0.67671	1.03515e-16	miR-221
ENST00000374517.6_ENSG00000136810.13	-0.599216	1.36669e-16	miR-221
ENST00000310955.11_ENSG00000117399.14	-1.86005	1.79818e-16	miR-221
ENST00000301634.12_ENSG00000167900.12	-1.60419	1.93129e-16	miR-221
ENST00000495186.6_ENSG00000147155.11	-0.942247	2.52547e-16	miR-221
novel.9_ENSG00000105835.13	1.42381	2.79268e-16	miR-221
ENST00000296417.6_ENSG00000164032.12	-0.743503	3.46552e-16	miR-221
ENST00000281031.5_ENSG00000151366.13	-0.637096	3.90009e-16	miR-221
ENST00000305409.3-1_ENSG00000171951.5	1.15309	4.96349e-16	miR-221
ENST00000242208.5_ENSG00000122641.11	0.928585	6.26693e-16	miR-221
ENST00000304567.10_ENSG00000171848.16	-1.77615	6.98809e-16	miR-221
ENST00000395284.8_ENSG00000170312.16	-1.59191	1.10518e-15	miR-221
ENST00000270792.10_ENSG00000142669.15	-0.527657	1.14872e-15	miR-221
ENST00000259874.6_ENSG00000137331.12	0.736638	1.21861e-15	miR-221
ENST00000600659.3_ENSG00000233927.5	-0.784569	1.51993e-15	miR-221
novel.2_ENSG00000171848.16	-1.61524	5.92495e-15	miR-221
ENST00000468812.6_ENSG00000196262.15	-0.601999	8.30888e-15	miR-221
novel.1_ENSG00000240342.3	-0.805174	9.67664e-15	miR-221
ENST00000320623.10_ENSG00000181019.13	-0.596675	1.61103e-14	miR-221
ENST00000288207.7_ENSG00000157456.8	-1.83135	1.90861e-14	miR-221
ENST00000358171.8_ENSG00000149257.16	0.529933	2.2975e-14	miR-221
ENST00000380482.9_ENSG00000102802.10	1.13516	3.31318e-14	miR-221
ENST00000361575.4_ENSG00000198918.8	-0.85866	7.56262e-14	miR-221
novel.74_ENSG00000108298.12	-0.938781	7.70657e-14	miR-221
ENST00000216225.9_ENSG00000100387.9	-0.690559	1.22011e-13	miR-221
ENST00000301821.11_ENSG00000168028.14	-0.539299	1.25009e-13	miR-221
ENST00000580666.6-1_ENSG00000108932.12	0.969005	1.44518e-13	miR-221
ENST00000651623.1_ENSG00000164032.12	-1.1755	2.12334e-13	miR-221
ENST00000367889.8_ENSG00000143198.13	-0.577864	2.23573e-13	miR-221
ENST00000217652.8_ENSG00000101608.13	-0.552998	2.81502e-13	miR-221
ENST00000265044.7_ENSG00000114850.7	-0.677789	3.88146e-13	miR-221
ENST00000547649.5_ENSG00000092841.19	-0.59196	4.41143e-13	miR-221
ENST00000475537.2_ENSG00000136160.17	1.67651	4.94055e-13	miR-221
ENST00000414487.7_ENSG00000182004.13	-0.636376	6.58047e-13	miR-221
ENST00000371485.8_ENSG00000138180.16	-2.64225	6.91925e-13	miR-221
ENST00000282561.4_ENSG00000152661.9	1.07468	7.92034e-13	miR-221
ENST00000342192.9_ENSG00000185651.15	-0.542822	8.06747e-13	miR-221
ENST00000371437.5_ENSG00000125356.7	-0.532825	8.36838e-13	miR-221
ENST00000361271.8_ENSG00000165996.14	-1.14488	1.02631e-12	miR-221
ENST00000298289.7_ENSG00000165502.7	-0.510996	1.18748e-12	miR-221
ENST00000264563.7_ENSG00000095752.7	3.25168	1.26847e-12	miR-221
ENST00000315274.7_ENSG00000196611.6	0.67965	1.36293e-12	miR-221
ENST00000340533.9_ENSG00000166347.19	-0.662465	1.39124e-12	miR-221
ENST00000299166.9_ENSG00000166136.16	-0.55551	1.51e-12	miR-221
ENST00000461690.5_ENSG00000122026.11	-0.996427	1.70906e-12	miR-221
novel.1_ENSG00000176907.5	1.3778	1.95053e-12	miR-221
novel.1_ENSG00000138182.15	-1.23603	2.439e-12	miR-221
novel.3_ENSG00000157168.20	1.63227	2.53973e-12	miR-221
ENST00000291568.7_ENSG00000160213.9	-0.511899	2.6244e-12	miR-221
ENST00000372014.5_ENSG00000180992.7	-0.640431	2.63531e-12	miR-221
ENST00000257497.11_ENSG00000135046.14	-0.591988	2.70584e-12	miR-221
ENST00000422514.7_ENSG00000198242.14	-0.5489	3.76473e-12	miR-221
ENST00000361436.10_ENSG00000197958.13	-0.50761	3.89613e-12	miR-221
ENST00000501597.3_ENSG00000229117.9	-0.688836	4.00393e-12	miR-221
ENST00000395748.8_ENSG00000109321.11	1.3349	4.80101e-12	miR-221
ENST00000339600.6_ENSG00000189043.10	-0.541038	4.84258e-12	miR-221
novel.10_ENSG00000172965.17	-1.15266	5.91277e-12	miR-221
ENST00000529639.6_ENSG00000149806.11	-0.466254	7.2471e-12	miR-221
ENST00000306384.5_ENSG00000168899.5	-0.707833	8.91654e-12	miR-221
novel.1_ENSG00000173163.10	-0.866843	9.04e-12	miR-221
ENST00000357388.8_ENSG00000113810.16	-1.1762	9.31687e-12	miR-221
ENST00000373713.7_ENSG00000121769.8	-0.776188	9.48276e-12	miR-221
ENST00000304636.9-1_ENSG00000168542.16	0.75454	1.5126e-11	miR-221
ENST00000312515.7_ENSG00000175550.8	-0.577999	1.58624e-11	miR-221
ENST00000341423.10-1_ENSG00000189403.15	-0.499747	1.67381e-11	miR-221
ENST00000285930.9_ENSG00000085662.14	0.489386	1.94087e-11	miR-221
novel.1_ENSG00000089685.15	-1.90217	2.19203e-11	miR-221
ENST00000323345.11_ENSG00000148303.17	-0.466741	2.61172e-11	miR-221
ENST00000496817.5_ENSG00000197956.10	-0.572361	3.01035e-11	miR-221
ENST00000374403.4_ENSG00000090889.12	-1.89061	3.05191e-11	miR-221
ENST00000367029.5_ENSG00000123689.6	0.643659	3.40932e-11	miR-221
ENST00000378292.9_ENSG00000198467.16	-0.468171	3.40932e-11	miR-221
ENST00000301905.9_ENSG00000168078.10	-1.94717	3.47252e-11	miR-221
novel.3_ENSG00000111665.12	-2.94703	3.60259e-11	miR-221
novel.4_ENSG00000023516.9	1.05557	3.73652e-11	miR-221
ENST00000237500.10_ENSG00000118680.14	-0.554734	3.74225e-11	miR-221
ENST00000337138.9_ENSG00000100644.17	0.990002	4.26131e-11	miR-221
ENST00000679038.1_ENSG00000108298.12	-0.717957	4.26131e-11	miR-221
ENST00000290299.7_ENSG00000241837.7	-0.570389	5.67137e-11	miR-221
ENST00000589996.5_ENSG00000105254.12	-0.72216	8.25041e-11	miR-221
ENST00000264170.9_ENSG00000115919.15	0.572906	9.03223e-11	miR-221
ENST00000270586.8_ENSG00000142507.10	-0.524546	1.04267e-10	miR-221
ENST00000300289.10-1_ENSG00000167004.13	0.609042	1.05821e-10	miR-221
ENST00000361352.9_ENSG00000110002.16	0.675144	1.07421e-10	miR-221
ENST00000324873.8_ENSG00000176046.9	-0.541642	1.16109e-10	miR-221
ENST00000314355.7_ENSG00000123975.5	-0.727382	1.42992e-10	miR-221
ENST00000273258.4_ENSG00000144746.7	-0.564329	1.47254e-10	miR-221
ENST00000404377.5-1_ENSG00000120337.10	1.10821	1.51223e-10	miR-221
ENST00000314133.4_ENSG00000176340.4	-0.492634	1.66504e-10	miR-221
ENST00000307839.10-1_ENSG00000174748.22	-0.889433	1.70031e-10	miR-221
novel.1_ENSG00000189343.7	-0.403167	1.93726e-10	miR-221
ENST00000311672.10_ENSG00000173660.12	-0.524348	1.98073e-10	miR-221
novel.1_ENSG00000249992.2	1.29085	3.84068e-10	miR-221
ENST00000373970.4_ENSG00000107984.10	-1.45052	4.44827e-10	miR-221
ENST00000054950.4_ENSG00000049449.10	0.489655	5.14171e-10	miR-221
ENST00000272542.8_ENSG00000144136.11	0.712437	6.22391e-10	miR-221
ENST00000256319.7_ENSG00000133935.7	-0.558508	6.25748e-10	miR-221
ENST00000328379.6_ENSG00000184924.6	-0.746664	6.48771e-10	miR-221
ENST00000229379.3_ENSG00000111775.3	-0.486355	6.76791e-10	miR-221
ENST00000394349.9_ENSG00000135390.21	-0.406823	7.09766e-10	miR-221
ENST00000245539.11_ENSG00000125445.11	-0.678321	9.53057e-10	miR-221
ENST00000372431.8_ENSG00000100979.15	0.684179	9.53057e-10	miR-221
ENST00000225525.4_ENSG00000213977.8	-0.545902	9.74449e-10	miR-221
novel.34_ENSG00000182718.18	-0.758636	9.85602e-10	miR-221
ENST00000261597.9_ENSG00000080986.13	-2.11734	9.85602e-10	miR-221
ENST00000616661.5_ENSG00000162496.9	1.47005	1.58156e-09	miR-221
ENST00000375784.7_ENSG00000213719.8	-0.404272	1.81464e-09	miR-221
ENST00000507327.5_ENSG00000145425.10	-0.803616	2.03886e-09	miR-221
ENST00000247866.9_ENSG00000090266.13	-0.493432	2.06259e-09	miR-221
ENST00000407693.7_ENSG00000106853.20	-0.522996	2.20376e-09	miR-221
ENST00000225969.9_ENSG00000108826.16	-0.599815	2.40385e-09	miR-221
ENST00000282074.7-1_ENSG00000152253.9	-1.9857	2.60953e-09	miR-221
ENST00000274787.3_ENSG00000146066.3	-0.53263	2.6774e-09	miR-221
ENST00000368706.9_ENSG00000188643.11	-0.505294	3.49315e-09	miR-221
ENST00000306434.8_ENSG00000168906.13	0.61818	3.51033e-09	miR-221
ENST00000311083.10_ENSG00000175183.10	-0.899686	3.72761e-09	miR-221
novel.133434	0.978526	3.89358e-09	miR-221
ENST00000678610.1-1_ENSG00000143384.14	0.993448	3.91152e-09	miR-221
ENST00000243347.5_ENSG00000123610.5	0.629605	3.95498e-09	miR-221
ENST00000370873.9-1_ENSG00000101182.15	-0.459433	4.04383e-09	miR-221
ENST00000350051.8_ENSG00000089685.15	-1.90799	4.25761e-09	miR-221
ENST00000301587.9_ENSG00000167863.12	-0.483814	4.46677e-09	miR-221
ENST00000301788.12_ENSG00000168002.12	-0.618582	4.46677e-09	miR-221
ENST00000367075.4_ENSG00000092820.18	-0.869267	4.46677e-09	miR-221
ENST00000267884.11_ENSG00000140319.11	-0.460142	5.40115e-09	miR-221
novel.26_ENSG00000108298.12	-0.890295	5.49783e-09	miR-221
ENST00000306024.4_ENSG00000170860.4	-0.584482	5.87878e-09	miR-221
novel.214_ENSG00000182718.18	-0.870332	6.71343e-09	miR-221
ENST00000235382.7_ENSG00000116741.8	0.882735	7.92383e-09	miR-221
ENST00000378533.4_ENSG00000101955.15	0.556192	9.01977e-09	miR-221
ENST00000443816.5_ENSG00000115414.21	1.15252	9.69314e-09	miR-221
ENST00000344843.12_ENSG00000242485.6	-0.540546	1.32987e-08	miR-221
ENST00000450169.7_ENSG00000106355.10	-0.78841	1.33023e-08	miR-221
ENST00000355938.9_ENSG00000159199.14	-0.514917	1.34269e-08	miR-221
ENST00000236957.9_ENSG00000114942.14	-0.76736	1.35002e-08	miR-221
ENST00000266671.10_ENSG00000139289.14	0.436114	1.44793e-08	miR-221
ENST00000348108.8_ENSG00000092841.19	-1.29333	1.51478e-08	miR-221
ENST00000489394.5_ENSG00000130066.17	1.03698	1.72898e-08	miR-221
novel.1_ENSG00000137812.20	-2.00209	1.73839e-08	miR-221
ENST00000368719.9_ENSG00000197956.10	-0.425611	1.82287e-08	miR-221
ENST00000474267.5_ENSG00000114251.15	1.18348	2.13793e-08	miR-221
ENST00000244741.10_ENSG00000124762.14	0.569921	2.25226e-08	miR-221
novel.27_ENSG00000108298.12	-0.994183	2.54445e-08	miR-221
ENST00000261313.3_ENSG00000089220.5	-0.375633	2.59369e-08	miR-221
ENST00000327772.7_ENSG00000184752.14	-0.565378	2.61617e-08	miR-221
ENST00000593829.6_ENSG00000130520.11	-0.554301	2.7283e-08	miR-221
ENST00000257290.10_ENSG00000134853.12	1.16741	2.7823e-08	miR-221
novel.16_ENSG00000105825.14	1.31275	2.80097e-08	miR-221
novel.1_ENSG00000092853.14	-1.48192	3.47809e-08	miR-221
ENST00000300688.8_ENSG00000167283.8	-0.455517	3.55778e-08	miR-221
ENST00000314138.11_ENSG00000166441.13	-0.398339	3.56232e-08	miR-221
ENST00000559556.5_ENSG00000140416.23	-0.795362	3.84597e-08	miR-221
ENST00000302386.10_ENSG00000170296.10	-0.399389	4.03054e-08	miR-221
novel.2_ENSG00000174748.22	-0.994233	4.32437e-08	miR-221
ENST00000262209.5_ENSG00000104321.11	0.712385	4.35409e-08	miR-221
ENST00000508487.3_ENSG00000081041.9	0.57459	4.35409e-08	miR-221
novel.20_ENSG00000122406.14	-0.74296	4.37981e-08	miR-221
ENST00000266659.8_ENSG00000139278.10	-0.582709	4.40522e-08	miR-221
ENST00000296509.11_ENSG00000164109.14	-1.1483	4.53946e-08	miR-221
ENST00000340093.8_ENSG00000011422.12	0.511079	4.53946e-08	miR-221
ENST00000253452.8_ENSG00000131143.10	-0.439537	4.54479e-08	miR-221
ENST00000361427.6_ENSG00000198830.11	-0.457819	4.54479e-08	miR-221
ENST00000379847.8_ENSG00000165264.11	-0.520617	4.84672e-08	miR-221
ENST00000299964.4_ENSG00000166741.8	-0.516772	4.90174e-08	miR-221
ENST00000498737.8_ENSG00000184983.11	-0.482165	4.97053e-08	miR-221
ENST00000264832.8_ENSG00000090339.9	0.766094	5.43725e-08	miR-221
ENST00000295924.12_ENSG00000163659.13	-0.751966	5.48703e-08	miR-221
ENST00000331483.9_ENSG00000185624.16	0.597921	5.59568e-08	miR-221
ENST00000324460.7_ENSG00000044574.9	0.463978	5.72089e-08	miR-221
ENST00000368716.9_ENSG00000196154.12	-0.549763	5.79887e-08	miR-221
ENST00000304043.10_ENSG00000169567.13	-0.442641	6.07051e-08	miR-221
ENST00000614145.5_ENSG00000266472.6	-0.462083	6.26417e-08	miR-221
ENST00000311549.11_ENSG00000122026.11	-1.24881	6.52596e-08	miR-221
ENST00000520431.1_ENSG00000253746.1	-0.998989	6.52596e-08	miR-221
ENST00000378364.8_ENSG00000198931.11	-0.512106	6.77995e-08	miR-221
ENST00000322203.7_ENSG00000198755.11	-0.491023	6.96793e-08	miR-221
ENST00000350997.12_ENSG00000149485.19	0.489376	6.99536e-08	miR-221
ENST00000316939.3_ENSG00000179271.3	-0.547428	7.26464e-08	miR-221
ENST00000267843.9_ENSG00000140285.12	0.68644	7.68486e-08	miR-221
ENST00000407193.7_ENSG00000164587.13	-0.427066	7.85671e-08	miR-221
ENST00000534355.6_ENSG00000211450.10	-0.464697	8.76342e-08	miR-221
ENST00000394894.8_ENSG00000112984.12	-2.44535	1.16943e-07	miR-221
ENST00000262348.9_ENSG00000116729.14	0.542967	1.23126e-07	miR-221
ENST00000565768.1_ENSG00000260549.2	-0.45962	1.27375e-07	miR-221
ENST00000272317.11_ENSG00000143947.15	-0.466341	1.39208e-07	miR-221
ENST00000373237.4_ENSG00000126067.12	-0.496525	1.41011e-07	miR-221
ENST00000341942.9_ENSG00000188186.10	-0.573989	1.45106e-07	miR-221
ENST00000367600.5_ENSG00000116260.17	0.743982	1.51851e-07	miR-221
ENST00000301071.12_ENSG00000167552.15	-0.394389	1.53722e-07	miR-221
ENST00000306368.9_ENSG00000168894.10	-0.485814	1.65603e-07	miR-221
ENST00000274289.8_ENSG00000145632.15	0.733553	1.71978e-07	miR-221
ENST00000451882.3_ENSG00000226742.4	-0.867944	1.76147e-07	miR-221
ENST00000270142.11-1_ENSG00000142168.15	-0.436907	1.87459e-07	miR-221
ENST00000369550.10_ENSG00000130826.18	-0.938139	1.90915e-07	miR-221
ENST00000610664.5_ENSG00000275895.7	-0.502223	1.90915e-07	miR-221
ENST00000248342.9_ENSG00000178982.10	-0.484703	1.99999e-07	miR-221
novel.1_ENSG00000233913.7	-0.923936	2.00556e-07	miR-221
novel.5_ENSG00000165029.17	0.822119	2.0364e-07	miR-221
ENST00000330133.5_ENSG00000183617.5	-0.715656	2.18915e-07	miR-221
ENST00000371443.6_ENSG00000182154.8	-0.506837	2.25111e-07	miR-221
ENST00000260731.5_ENSG00000138160.7	-1.46688	2.45322e-07	miR-221
novel.30657	-0.697089	2.45979e-07	miR-221
ENST00000301072.11_ENSG00000167553.16	-0.446048	2.56996e-07	miR-221
ENST00000274606.8_ENSG00000145912.9	-0.488788	2.71262e-07	miR-221
ENST00000005178.6_ENSG00000004799.8	2.57776	2.74836e-07	miR-221
novel.151237	0.578517	2.76128e-07	miR-221
ENST00000549920.6_ENSG00000063177.13	-0.43358	2.87614e-07	miR-221
ENST00000271638.3_ENSG00000163191.6	-0.367101	2.98302e-07	miR-221
ENST00000276689.8_ENSG00000147684.10	-0.476812	3.108e-07	miR-221
ENST00000221486.6-1_ENSG00000104889.7	-1.10167	3.1821e-07	miR-221
ENST00000284971.8_ENSG00000154723.13	-0.398075	3.25657e-07	miR-221
ENST00000253462.8_ENSG00000131153.9	-1.60527	3.4997e-07	miR-221
ENST00000305784.7_ENSG00000168393.13	-0.75299	3.5755e-07	miR-221
ENST00000280756.9_ENSG00000151135.10	0.64927	3.8248e-07	miR-221
ENST00000674673.1_ENSG00000109099.16	-0.996222	3.8826e-07	miR-221
ENST00000293422.9_ENSG00000092841.19	-1.09367	4.08966e-07	miR-221
novel.133367	-0.553895	4.11966e-07	miR-221
ENST00000588301.5_ENSG00000125743.11	-0.410442	4.2731e-07	miR-221
ENST00000309244.9_ENSG00000105379.10	-0.44736	4.53756e-07	miR-221
novel.2_ENSG00000167088.11	-0.465208	4.62146e-07	miR-221
novel.7_ENSG00000157168.20	2.43978	4.67965e-07	miR-221
ENST00000427190.6_ENSG00000198814.13	1.2853	4.79825e-07	miR-221
ENST00000610520.5_ENSG00000156508.19	-0.579807	4.89835e-07	miR-221
ENST00000334478.9_ENSG00000288663.1	-0.412263	5.05687e-07	miR-221
ENST00000227155.9_ENSG00000085117.12	0.675604	5.09768e-07	miR-221
ENST00000329970.8_ENSG00000155115.7	-0.471042	5.19263e-07	miR-221
ENST00000223095.5_ENSG00000106366.9	0.583114	5.2667e-07	miR-221
ENST00000264908.11_ENSG00000138772.13	-1.13956	5.4877e-07	miR-221
ENST00000258424.3_ENSG00000135940.7	-0.400232	5.57122e-07	miR-221
ENST00000354332.8_ENSG00000196154.12	-0.73334	5.97671e-07	miR-221
ENST00000322349.13_ENSG00000102189.17	-0.533486	6.39455e-07	miR-221
ENST00000293379.9_ENSG00000161638.11	0.536787	6.53629e-07	miR-221
ENST00000607778.2_ENSG00000272047.3	-0.549402	6.61708e-07	miR-221
ENST00000335183.11_ENSG00000100526.20	-1.78988	7.15111e-07	miR-221
ENST00000528723.5_ENSG00000133805.15	2.14343	7.5882e-07	miR-221
ENST00000544844.6_ENSG00000173113.7	-0.395681	7.59851e-07	miR-221
novel.1_ENSG00000230202.1	0.965648	7.69998e-07	miR-221
ENST00000391857.9-1_ENSG00000142541.18	-0.988486	7.91234e-07	miR-221
ENST00000356005.8_ENSG00000115414.21	1.0812	8.09443e-07	miR-221
ENST00000394077.8_ENSG00000114391.13	-0.464885	8.55341e-07	miR-221
ENST00000306704.10_ENSG00000169689.15	-0.775851	8.61788e-07	miR-221
novel.2_ENSG00000122966.17	-1.54933	8.8485e-07	miR-221
ENST00000233468.5_ENSG00000115128.7	-0.446305	8.8485e-07	miR-221
ENST00000308961.5_ENSG00000174886.14	-0.44617	8.8485e-07	miR-221
novel.1_ENSG00000108518.8	-0.422523	9.30545e-07	miR-221
ENST00000373004.5_ENSG00000102359.9	0.584177	9.56282e-07	miR-221
ENST00000611969.5_ENSG00000175701.11	-0.579402	9.65437e-07	miR-221
ENST00000312175.7_ENSG00000175334.8	-0.461756	1.00946e-06	miR-221
ENST00000379046.6_ENSG00000181019.13	-0.597394	1.0174e-06	miR-221
ENST00000429711.7_ENSG00000144713.13	-0.435654	1.1344e-06	miR-221
ENST00000576544.6_ENSG00000184009.13	-0.443297	1.26869e-06	miR-221
ENST00000311052.10_ENSG00000153048.11	-0.683997	1.27778e-06	miR-221
ENST00000220584.9-1_ENSG00000079459.13	-0.488606	1.34404e-06	miR-221
novel.43_ENSG00000142541.18	-0.76734	1.35565e-06	miR-221
ENST00000479035.7_ENSG00000125691.14	-0.405135	1.3718e-06	miR-221
ENST00000370089.6_ENSG00000112695.12	-0.426623	1.44315e-06	miR-221
novel.2_ENSG00000163565.19	-0.699285	1.51822e-06	miR-221
novel.1_ENSG00000214389.2	-0.672362	1.54626e-06	miR-221
novel.22_ENSG00000167515.10	-0.632436	1.60684e-06	miR-221
ENST00000572179.5_ENSG00000083457.12	-0.54583	1.62702e-06	miR-221
ENST00000555265.6_ENSG00000100629.17	-1.41822	1.72237e-06	miR-221
ENST00000243997.8_ENSG00000124172.10	-0.394899	1.73457e-06	miR-221
ENST00000335514.10_ENSG00000130770.18	-0.407386	1.78779e-06	miR-221
ENST00000508632.6_ENSG00000145247.12	-0.528728	1.82171e-06	miR-221
ENST00000318607.10_ENSG00000070756.17	0.553881	1.82541e-06	miR-221
ENST00000215909.10_ENSG00000100097.12	-0.449526	1.86779e-06	miR-221
ENST00000275517.8_ENSG00000146670.10	-1.50437	1.86779e-06	miR-221
ENST00000394936.8_ENSG00000197746.14	0.472078	1.86779e-06	miR-221
ENST00000512737.6_ENSG00000243678.12	-0.389258	1.87277e-06	miR-221
ENST00000359013.4_ENSG00000163513.19	1.37002	2.19278e-06	miR-221
ENST00000262293.9_ENSG00000068489.13	-1.75616	2.22213e-06	miR-221
ENST00000357156.7_ENSG00000125971.17	-0.431426	2.22945e-06	miR-221
novel.6_ENSG00000123384.14	0.759812	2.27514e-06	miR-221
ENST00000290541.7_ENSG00000159377.11	-0.381102	2.27573e-06	miR-221
ENST00000271452.8_ENSG00000143228.13	-2.00661	2.28038e-06	miR-221
ENST00000534221.1_ENSG00000178105.11	1.31901	2.42984e-06	miR-221
ENST00000052754.10_ENSG00000011465.18	0.428215	2.44837e-06	miR-221
ENST00000257770.8_ENSG00000135318.12	0.508622	2.4699e-06	miR-221
ENST00000619426.5_ENSG00000277791.5	-0.476991	2.58402e-06	miR-221
ENST00000296684.10_ENSG00000164258.12	-0.495034	2.60825e-06	miR-221
ENST00000396651.8_ENSG00000142937.12	-0.403205	2.63252e-06	miR-221
ENST00000531188.6_ENSG00000149273.15	-0.362175	2.63252e-06	miR-221
ENST00000368222.8_ENSG00000143320.9	-0.569174	2.698e-06	miR-221
ENST00000494857.6_ENSG00000003989.18	0.958994	2.70448e-06	miR-221
ENST00000304191.4-1_ENSG00000169612.4	-0.825124	2.70487e-06	miR-221
ENST00000335895.12_ENSG00000145741.16	-0.373039	2.73303e-06	miR-221
ENST00000300403.11_ENSG00000088325.16	-1.35122	2.73975e-06	miR-221
ENST00000566405.5_ENSG00000131143.10	-0.817204	2.82473e-06	miR-221
ENST00000247020.9_ENSG00000132581.10	-0.519155	2.84408e-06	miR-221
novel.3_ENSG00000130066.17	1.01076	2.95975e-06	miR-221
ENST00000322347.11_ENSG00000178741.12	-0.387884	2.95975e-06	miR-221
ENST00000652332.1_ENSG00000155660.11	0.693852	2.95975e-06	miR-221
ENST00000333119.7_ENSG00000126756.12	-0.484772	3.02853e-06	miR-221
ENST00000483063.2_ENSG00000115350.12	-0.719956	3.03632e-06	miR-221
ENST00000328252.4_ENSG00000182752.10	0.996008	3.10227e-06	miR-221
novel.2_ENSG00000182158.15	0.640103	3.15064e-06	miR-221
ENST00000303383.8_ENSG00000171241.9	-1.71805	3.19795e-06	miR-221
ENST00000328848.6_ENSG00000182117.6	-0.407357	3.24286e-06	miR-221
novel.11_ENSG00000175550.8	-1.06843	3.26341e-06	miR-221
ENST00000463836.1_ENSG00000163584.18	-0.614308	3.28611e-06	miR-221
novel.1_ENSG00000234851.4	-0.363154	3.33322e-06	miR-221
ENST00000368705.2_ENSG00000188643.11	-0.531521	3.35515e-06	miR-221
ENST00000411486.7_ENSG00000123485.12	-1.85183	3.68592e-06	miR-221
ENST00000398449.8_ENSG00000160179.19	2.4746	3.78949e-06	miR-221
novel.26_ENSG00000115919.15	2.23641	3.88499e-06	miR-221
ENST00000409906.9_ENSG00000103363.15	-0.387899	3.88499e-06	miR-221
novel.8_ENSG00000108298.12	-1.028	3.90417e-06	miR-221
ENST00000330029.6_ENSG00000184076.13	-0.487189	3.90417e-06	miR-221
ENST00000530758.2_ENSG00000254999.4	-0.349478	3.90417e-06	miR-221
novel.89_ENSG00000089157.16	-0.717413	3.92039e-06	miR-221
ENST00000272227.8-1_ENSG00000143870.13	0.464573	3.97e-06	miR-221
ENST00000294984.7_ENSG00000162892.16	2.95771	4.18595e-06	miR-221
ENST00000312189.10_ENSG00000119403.15	-1.20138	4.30828e-06	miR-221
ENST00000379221.4_ENSG00000120675.6	-0.561803	4.35224e-06	miR-221
ENST00000649813.2_ENSG00000126267.11	-0.393318	4.35224e-06	miR-221
ENST00000584577.5_ENSG00000172809.13	-1.04686	4.3792e-06	miR-221
novel.1_ENSG00000148773.14	-1.95146	4.4188e-06	miR-221
ENST00000357903.7_ENSG00000142192.21	0.687692	4.54731e-06	miR-221
ENST00000396210.8_ENSG00000008394.13	-0.468543	4.54731e-06	miR-221
novel.3_ENSG00000167553.16	-1.28317	4.61174e-06	miR-221
ENST00000250495.10_ENSG00000129559.13	-0.391293	4.7753e-06	miR-221
ENST00000379047.7_ENSG00000181019.13	-0.845806	4.82375e-06	miR-221
ENST00000424310.7-1_ENSG00000145860.12	1.36673	4.90835e-06	miR-221
ENST00000396553.6_ENSG00000133805.15	1.23051	5.08016e-06	miR-221
ENST00000370321.8_ENSG00000122406.14	-0.358464	5.19802e-06	miR-221
ENST00000229758.8_ENSG00000112029.10	-1.82707	5.27864e-06	miR-221
ENST00000520468.7_ENSG00000164919.11	-0.391841	5.32161e-06	miR-221
ENST00000524958.6_ENSG00000278615.5	-0.529428	5.67804e-06	miR-221
ENST00000331479.4_ENSG00000183172.9	-0.549068	5.7068e-06	miR-221
novel.23_ENSG00000085662.14	0.841607	5.87937e-06	miR-221
novel.69_ENSG00000149485.19	0.449654	5.91323e-06	miR-221
ENST00000398402.1_ENSG00000170373.9	1.2962	5.96589e-06	miR-221
novel.1_ENSG00000119335.17	-0.735131	6.64709e-06	miR-221
ENST00000336133.8_ENSG00000205323.9	-0.545845	6.64709e-06	miR-221
ENST00000607484.6_ENSG00000137288.10	-0.569621	6.71942e-06	miR-221
novel.1_ENSG00000008988.11	-0.776273	6.81767e-06	miR-221
ENST00000526895.5_ENSG00000110700.7	-0.602705	6.88069e-06	miR-221
novel.15_ENSG00000215472.10	-0.967525	7.00162e-06	miR-221
ENST00000331825.11_ENSG00000087086.15	-0.314303	7.22001e-06	miR-221
ENST00000678703.1_ENSG00000156508.19	-0.562027	7.65808e-06	miR-221
ENST00000373768.4_ENSG00000119421.7	-0.450301	7.99808e-06	miR-221
ENST00000007516.8_ENSG00000004779.10	-0.421005	8.00433e-06	miR-221
ENST00000261037.7_ENSG00000144810.16	1.04258	8.0869e-06	miR-221
ENST00000296674.13_ENSG00000186468.13	-0.396043	8.0869e-06	miR-221
ENST00000359671.5_ENSG00000115414.21	1.06863	8.0869e-06	miR-221
ENST00000297579.9_ENSG00000164934.14	-0.471912	8.30586e-06	miR-221
ENST00000270625.7_ENSG00000142534.7	-0.382014	8.36525e-06	miR-221
ENST00000380842.5_ENSG00000132963.8	-0.372564	8.43201e-06	miR-221
ENST00000266718.5_ENSG00000139329.5	0.443656	8.62647e-06	miR-221
ENST00000257245.9-1_ENSG00000134809.9	-0.63194	8.65331e-06	miR-221
ENST00000266735.9_ENSG00000139343.10	-0.443154	8.98686e-06	miR-221
ENST00000674638.1_ENSG00000106211.10	-0.989026	9.14935e-06	miR-221
ENST00000645674.2_ENSG00000171863.15	-0.448745	9.25724e-06	miR-221
ENST00000215829.8_ENSG00000100028.12	-0.42572	9.52744e-06	miR-221
ENST00000215980.10_ENSG00000100162.15	-1.68046	9.52744e-06	miR-221
ENST00000216286.10_ENSG00000087303.18	1.15521	9.58425e-06	miR-221
ENST00000233143.6_ENSG00000034510.6	-0.394182	9.74784e-06	miR-221
novel.1_ENSG00000168899.5	-1.14789	9.76487e-06	miR-221
ENST00000361545.9_ENSG00000106665.16	1.00808	9.82732e-06	miR-221
ENST00000352618.9_ENSG00000111247.15	-2.05133	1.00881e-05	miR-221
ENST00000355857.8_ENSG00000155368.17	-0.376092	1.0224e-05	miR-221
novel.9_ENSG00000085662.14	0.824238	1.08082e-05	miR-221
ENST00000216797.10_ENSG00000100906.11	0.429454	1.10729e-05	miR-221
ENST00000355354.13_ENSG00000196776.17	-0.438293	1.12563e-05	miR-221
ENST00000249289.5_ENSG00000128524.5	-0.418261	1.13827e-05	miR-221
ENST00000650454.1_ENSG00000001084.13	1.00676	1.16231e-05	miR-221
ENST00000237316.3_ENSG00000118526.7	0.981695	1.17238e-05	miR-221
ENST00000226230.8-1_ENSG00000109084.14	-0.721563	1.17776e-05	miR-221
ENST00000366615.10_ENSG00000168275.16	-0.514631	1.17776e-05	miR-221
ENST00000557016.6_ENSG00000100632.11	-0.358176	1.17776e-05	miR-221
ENST00000303887.10_ENSG00000166508.18	-1.15046	1.20941e-05	miR-221
ENST00000374045.5-1_ENSG00000181634.8	1.76213	1.21022e-05	miR-221
novel.20_ENSG00000105825.14	0.753742	1.28658e-05	miR-221
ENST00000299767.10_ENSG00000166598.16	0.554244	1.29764e-05	miR-221
ENST00000237889.9_ENSG00000119013.10	-0.442465	1.33613e-05	miR-221
novel.97_ENSG00000164733.22	0.393328	1.38002e-05	miR-221
ENST00000388835.4_ENSG00000111057.11	-0.592485	1.44203e-05	miR-221
ENST00000406106.7_ENSG00000115685.15	-0.730211	1.49655e-05	miR-221
ENST00000251453.8_ENSG00000105193.9	-0.408	1.5076e-05	miR-221
ENST00000348462.6_ENSG00000136942.15	-0.380245	1.55084e-05	miR-221
ENST00000248451.7_ENSG00000127838.14	-0.480657	1.59964e-05	miR-221
ENST00000290354.6_ENSG00000159231.6	-1.11961	1.67898e-05	miR-221
ENST00000263923.5_ENSG00000128052.10	-1.3193	1.68233e-05	miR-221
ENST00000367846.8_ENSG00000143158.11	-0.425657	1.79874e-05	miR-221
ENST00000643754.2_ENSG00000142676.14	-0.378545	1.84349e-05	miR-221
novel.59_ENSG00000182718.18	-0.826513	1.94793e-05	miR-221
novel.7_ENSG00000165996.14	-1.32542	1.94793e-05	miR-221
ENST00000259632.12_ENSG00000137100.16	-0.486557	1.9522e-05	miR-221
ENST00000588234.6_ENSG00000104979.9	-0.40588	1.97812e-05	miR-221
ENST00000224073.6_ENSG00000107223.13	-0.398879	2.07178e-05	miR-221
novel.11_ENSG00000198814.13	1.31679	2.07178e-05	miR-221
ENST00000527673.2_ENSG00000118181.11	-0.369241	2.09684e-05	miR-221
ENST00000478842.5_ENSG00000114850.7	-0.435786	2.13394e-05	miR-221
ENST00000242577.11_ENSG00000088986.11	-0.411059	2.13656e-05	miR-221
ENST00000249356.4_ENSG00000128590.5	0.6564	2.13656e-05	miR-221
ENST00000504325.5_ENSG00000204628.12	-0.790897	2.17781e-05	miR-221
ENST00000224784.10_ENSG00000107796.13	-1.458	2.18579e-05	miR-221
ENST00000672401.1_ENSG00000068366.21	0.855332	2.23079e-05	miR-221
novel.3_ENSG00000173801.17	1.28312	2.27026e-05	miR-221
novel.6_ENSG00000162892.16	2.18202	2.33067e-05	miR-221
ENST00000648437.1_ENSG00000124614.16	-0.380404	2.40905e-05	miR-221
ENST00000222547.8_ENSG00000105829.13	0.457103	2.53653e-05	miR-221
ENST00000326047.9_ENSG00000163808.17	-1.96349	2.54839e-05	miR-221
ENST00000301464.4_ENSG00000167779.9	-0.509518	2.61743e-05	miR-221
novel.1_ENSG00000283900.1	0.533428	2.61867e-05	miR-221
ENST00000646651.1_ENSG00000077152.11	-0.736592	2.63782e-05	miR-221
ENST00000219097.7-1_ENSG00000091651.9	-1.16179	2.63853e-05	miR-221
ENST00000227266.10_ENSG00000109861.17	0.469379	2.64457e-05	miR-221
ENST00000556811.5_ENSG00000211448.13	1.10289	2.64457e-05	miR-221
ENST00000339562.9_ENSG00000153234.15	2.94194	2.86437e-05	miR-221
novel.21_ENSG00000003436.16	0.672975	2.86437e-05	miR-221
novel.1_ENSG00000265241.7	-0.485331	2.87998e-05	miR-221
ENST00000389704.4_ENSG00000120699.13	-0.735617	2.87998e-05	miR-221
ENST00000314222.5_ENSG00000181649.8	-0.36234	3.01463e-05	miR-221
ENST00000619610.2_ENSG00000275895.7	-0.65059	3.0723e-05	miR-221
ENST00000360490.7_ENSG00000196549.13	0.91947	3.14336e-05	miR-221
ENST00000507754.9_ENSG00000186010.19	-0.361293	3.22676e-05	miR-221
ENST00000678147.1_ENSG00000108298.12	-0.716213	3.31679e-05	miR-221
ENST00000522652.6_ENSG00000008513.16	0.822956	3.43074e-05	miR-221
ENST00000242776.9_ENSG00000123136.15	-0.588497	3.46864e-05	miR-221
ENST00000379731.5-1_ENSG00000086062.13	0.761258	3.50383e-05	miR-221
novel.1_ENSG00000255112.3	0.498868	3.55182e-05	miR-221
ENST00000366991.5-1_ENSG00000143476.18	-1.6563	3.55182e-05	miR-221
ENST00000451137.7_ENSG00000142871.18	-0.606158	3.55469e-05	miR-221
ENST00000329967.11_ENSG00000184990.13	-0.483432	3.63493e-05	miR-221
ENST00000380872.9_ENSG00000187134.14	0.472075	3.63493e-05	miR-221
ENST00000256255.11_ENSG00000133872.14	0.396363	3.69406e-05	miR-221
ENST00000229238.5_ENSG00000111639.8	-0.395577	3.71746e-05	miR-221
ENST00000497413.1_ENSG00000054148.18	-0.353024	3.71746e-05	miR-221
ENST00000362034.7_ENSG00000197345.13	-0.467754	3.72601e-05	miR-221
ENST00000505059.7_ENSG00000171421.13	-0.504166	3.75168e-05	miR-221
ENST00000376228.9_ENSG00000204525.17	0.512339	3.76537e-05	miR-221
ENST00000376759.8_ENSG00000102317.18	-0.474299	3.83538e-05	miR-221
ENST00000265073.9_ENSG00000113387.12	-0.389705	4.12e-05	miR-221
ENST00000250160.11_ENSG00000104415.14	1.33599	4.20894e-05	miR-221
novel.21_ENSG00000085662.14	1.19313	4.27989e-05	miR-221
ENST00000272298.12_ENSG00000143933.19	-0.414761	4.27989e-05	miR-221
ENST00000523037.6_ENSG00000082515.18	-0.459963	4.32659e-05	miR-221
novel.31_ENSG00000108298.12	-0.776042	4.33934e-05	miR-221
ENST00000371697.4_ENSG00000148677.7	-1.53683	4.3649e-05	miR-221
novel.1_ENSG00000174807.4	0.648503	4.37517e-05	miR-221
ENST00000233609.8_ENSG00000115268.10	-1.0544	4.64507e-05	miR-221
ENST00000309334.5_ENSG00000150347.17	-0.598768	4.66597e-05	miR-221
ENST00000273480.4_ENSG00000114125.14	-0.385886	4.73905e-05	miR-221
ENST00000346798.8_ENSG00000142192.21	0.547419	4.81064e-05	miR-221
ENST00000392748.5_ENSG00000110002.16	0.556543	4.81064e-05	miR-221
ENST00000243253.8_ENSG00000058262.10	0.900803	4.84899e-05	miR-221
novel.25_ENSG00000116260.17	0.957915	4.98488e-05	miR-221
ENST00000248564.6-1_ENSG00000127920.6	0.392924	5.01199e-05	miR-221
ENST00000353703.9_ENSG00000166913.13	-0.31399	5.01706e-05	miR-221
ENST00000230461.11_ENSG00000112697.17	0.429149	5.07578e-05	miR-221
ENST00000370651.7_ENSG00000285976.2	0.508451	5.17484e-05	miR-221
ENST00000299572.9_ENSG00000166451.14	-1.34094	5.20501e-05	miR-221
ENST00000379375.6-1_ENSG00000078401.7	-1.18483	5.25011e-05	miR-221
novel.6_ENSG00000157168.20	1.97373	5.25011e-05	miR-221
ENST00000643776.1_ENSG00000124733.5	-0.459157	5.30906e-05	miR-221
ENST00000295830.13_ENSG00000163584.18	-0.452042	5.43234e-05	miR-221
ENST00000367495.4_ENSG00000118508.5	-0.425156	5.44953e-05	miR-221
ENST00000219169.9_ENSG00000102898.12	-0.408261	5.49012e-05	miR-221
ENST00000375661.6-1_ENSG00000204392.11	-0.559228	5.49864e-05	miR-221
ENST00000436473.5_ENSG00000147403.18	-0.594323	5.60425e-05	miR-221
ENST00000328434.8_ENSG00000183978.8	-0.472634	5.67413e-05	miR-221
ENST00000579248.5_ENSG00000265681.8	-0.552515	5.861e-05	miR-221
ENST00000228825.12_ENSG00000111229.16	-0.359692	5.91827e-05	miR-221
ENST00000563390.5_ENSG00000134419.15	-0.360913	6.01288e-05	miR-221
ENST00000310706.9_ENSG00000173801.17	1.17142	6.07762e-05	miR-221
ENST00000251047.6_ENSG00000074695.6	0.434784	6.17486e-05	miR-221
ENST00000263382.8_ENSG00000105011.9	-1.80908	6.24657e-05	miR-221
ENST00000548925.5_ENSG00000135441.7	-0.442969	6.24657e-05	miR-221
ENST00000353411.11_ENSG00000113558.19	-0.375314	6.33614e-05	miR-221
novel.1_ENSG00000141469.18	-1.10118	6.33614e-05	miR-221
ENST00000302503.8_ENSG00000109919.10	-0.398212	6.37566e-05	miR-221
ENST00000296861.2_ENSG00000146072.6	0.688142	6.43478e-05	miR-221
novel.1_ENSG00000166803.14	-1.95269	6.45615e-05	miR-221
ENST00000294189.11_ENSG00000162244.12	-0.407284	6.65581e-05	miR-221
novel.15_ENSG00000164032.12	-1.34469	6.67221e-05	miR-221
ENST00000287038.8_ENSG00000156482.11	-0.348241	6.70467e-05	miR-221
novel.1_ENSG00000234287.1	-0.760252	6.73762e-05	miR-221
novel.14_ENSG00000156508.19	-0.629865	6.73762e-05	miR-221
ENST00000310528.9-1_ENSG00000165416.15	-0.479217	6.74249e-05	miR-221
ENST00000296255.8_ENSG00000163902.12	0.342218	6.8293e-05	miR-221
ENST00000292475.8_ENSG00000241468.8	-0.417708	7.41078e-05	miR-221
ENST00000262065.8_ENSG00000108960.9	0.528845	7.57431e-05	miR-221
ENST00000322753.7_ENSG00000270136.6	-0.357133	7.65472e-05	miR-221
ENST00000252804.9_ENSG00000130508.11	0.832484	7.74338e-05	miR-221
ENST00000236671.7_ENSG00000250644.3	0.550496	7.77124e-05	miR-221
novel.36_ENSG00000196531.14	-0.823413	7.90178e-05	miR-221
ENST00000554311.2-1_ENSG00000168398.7	0.956668	7.99211e-05	miR-221
ENST00000636531.1_ENSG00000283196.2	-0.6583	8.17372e-05	miR-221
ENST00000382533.8_ENSG00000150459.12	-0.390856	8.36728e-05	miR-221
ENST00000647841.1_ENSG00000182774.13	-0.37314	8.46594e-05	miR-221
ENST00000313468.10_ENSG00000110717.13	-0.409234	8.54743e-05	miR-221
ENST00000322989.8_ENSG00000134419.15	-0.459294	8.6836e-05	miR-221
ENST00000684151.1-1_ENSG00000146433.10	1.5035	8.84509e-05	miR-221
novel.1_ENSG00000107796.13	0.613241	8.9179e-05	miR-221
novel.22_ENSG00000092841.19	-0.966653	9.18472e-05	miR-221
ENST00000519374.6_ENSG00000113732.9	-0.300966	9.32149e-05	miR-221
ENST00000311852.11-1_ENSG00000157227.14	0.467384	9.36136e-05	miR-221
ENST00000449321.5_ENSG00000110002.16	0.755003	9.36136e-05	miR-221
ENST00000680057.1_ENSG00000196549.13	0.757567	9.36136e-05	miR-221
ENST00000357799.9_ENSG00000163535.18	-1.22095	9.45543e-05	miR-221
ENST00000244520.10_ENSG00000124562.10	-0.406975	9.47782e-05	miR-221
ENST00000336916.8_ENSG00000115414.21	0.937394	9.47782e-05	miR-221
ENST00000372833.6_ENSG00000172586.8	-0.464351	9.49914e-05	miR-221
ENST00000367089.8_ENSG00000146425.11	-0.378258	9.56122e-05	miR-221
ENST00000254301.14_ENSG00000131981.16	-0.33003	9.68196e-05	miR-221
ENST00000409724.5_ENSG00000042493.16	-0.547686	0.00010608	miR-221
ENST00000650182.1_ENSG00000163956.13	0.367452	0.000108201	miR-221
ENST00000216455.9_ENSG00000100567.13	-0.333428	0.000112725	miR-221
ENST00000299299.4_ENSG00000166228.9	-0.515085	0.000114419	miR-221
novel.1_ENSG00000119655.11	-0.333101	0.000115996	miR-221
ENST00000392222.7_ENSG00000114942.14	-0.389082	0.000116755	miR-221
ENST00000388712.7_ENSG00000135052.16	1.4612	0.000117559	miR-221
ENST00000394997.5_ENSG00000100644.17	0.794346	0.0001199	miR-221
ENST00000504148.3_ENSG00000150779.12	-0.43491	0.00012079	miR-221
ENST00000372969.8_ENSG00000168653.11	-0.420289	0.000123616	miR-221
ENST00000366930.9_ENSG00000092969.12	0.553494	0.000125898	miR-221
novel.3_ENSG00000112514.18	-0.528133	0.000127284	miR-221
novel.10_ENSG00000133112.17	-0.401543	0.000128275	miR-221
novel.1_ENSG00000237550.5	-0.382244	0.000132264	miR-221
ENST00000312547.7_ENSG00000130724.9	-0.426658	0.000134386	miR-221
ENST00000377943.9_ENSG00000125870.11	-0.704234	0.000135013	miR-221
ENST00000641897.1_ENSG00000196341.3	1.37711	0.000136459	miR-221
ENST00000293861.8_ENSG00000161981.11	-0.856831	0.000137446	miR-221
ENST00000355968.10_ENSG00000196262.15	-0.682046	0.000137446	miR-221
ENST00000380394.9_ENSG00000137154.13	-0.335889	0.000137566	miR-221
ENST00000360060.7_ENSG00000152952.12	1.57253	0.000137728	miR-221
ENST00000279488.8_ENSG00000139318.8	0.542272	0.000138614	miR-221
novel.9_ENSG00000089009.16	-0.754346	0.000138735	miR-221
ENST00000227618.8_ENSG00000110200.8	-0.710012	0.000143818	miR-221
ENST00000375820.10_ENSG00000187498.16	1.52826	0.000143948	miR-221
novel.1_ENSG00000180185.11	-0.53083	0.00014713	miR-221
ENST00000358406.10_ENSG00000197448.14	-0.440001	0.00014715	miR-221
ENST00000185150.9_ENSG00000068912.14	0.623071	0.000149239	miR-221
ENST00000372874.9_ENSG00000196839.13	1.05914	0.000163117	miR-221
ENST00000309451.7_ENSG00000173272.16	-0.547056	0.000165749	miR-221
novel.169487	0.967963	0.000166584	miR-221
ENST00000263368.9_ENSG00000090013.11	-0.437123	0.00016761	miR-221
ENST00000281453.10_ENSG00000151725.12	-1.79708	0.000170324	miR-221
ENST00000543796.6_ENSG00000132341.12	-0.31396	0.000170324	miR-221
ENST00000284727.9_ENSG00000154518.10	-0.4386	0.000170537	miR-221
ENST00000311528.10_ENSG00000167526.14	-0.317846	0.000170537	miR-221
ENST00000321153.9_ENSG00000177600.9	-0.309558	0.000171838	miR-221
ENST00000545581.5_ENSG00000111678.11	-0.365055	0.000171902	miR-221
ENST00000272348.7_ENSG00000143977.14	-0.372186	0.000173257	miR-221
novel.4_ENSG00000172757.13	-0.466147	0.000173979	miR-221
ENST00000316084.10_ENSG00000198034.11	-0.335615	0.000176245	miR-221
ENST00000308018.9_ENSG00000128626.12	-0.639186	0.000177627	miR-221
ENST00000374550.8_ENSG00000142676.14	-0.411025	0.000178965	miR-221
ENST00000405005.7_ENSG00000157168.20	1.66109	0.000180043	miR-221
ENST00000279022.7_ENSG00000101335.10	-0.384003	0.000181332	miR-221
ENST00000439602.7_ENSG00000231500.7	-0.360474	0.000186752	miR-221
ENST00000681198.1_ENSG00000142089.17	-0.522713	0.000187396	miR-221
ENST00000550050.5_ENSG00000135404.12	-0.556631	0.000187882	miR-221
ENST00000262067.5_ENSG00000106537.8	0.628596	0.000197162	miR-221
ENST00000400324.9-1_ENSG00000139734.19	-1.84041	0.000197162	miR-221
novel.37_ENSG00000041982.16	1.08546	0.000197535	miR-221
ENST00000252102.9_ENSG00000131495.9	-0.424091	0.000200486	miR-221
ENST00000321765.10_ENSG00000076382.17	-1.95607	0.000200762	miR-221
ENST00000395592.6_ENSG00000166482.12	0.896013	0.000205132	miR-221
ENST00000338338.9_ENSG00000175756.13	-0.529688	0.000206882	miR-221
ENST00000262193.7_ENSG00000008018.9	-0.353579	0.000211179	miR-221
novel.1_ENSG00000218426.5	-0.787556	0.000212128	miR-221
ENST00000302759.11_ENSG00000169679.15	-1.90718	0.000212128	miR-221
ENST00000194214.10_ENSG00000081870.12	-0.463057	0.000225911	miR-221
novel.312216	0.406705	0.000227141	miR-221
novel.27_ENSG00000164733.22	0.771316	0.000233466	miR-221
ENST00000253788.12_ENSG00000131469.15	-0.339499	0.00023742	miR-221
ENST00000373944.8_ENSG00000122952.17	-1.70639	0.000240855	miR-221
ENST00000258607.10_ENSG00000136108.15	-0.920007	0.000241352	miR-221
ENST00000166345.8_ENSG00000071539.14	-1.617	0.000244931	miR-221
novel.93_ENSG00000182718.18	-1.08402	0.000247313	miR-221
ENST00000231004.5_ENSG00000113083.15	0.501436	0.000249047	miR-221
ENST00000330459.8_ENSG00000182481.10	-0.441049	0.000252661	miR-221
ENST00000368305.9_ENSG00000116586.12	-0.405738	0.000254071	miR-221
ENST00000424922.5_ENSG00000122786.20	0.803312	0.000261583	miR-221
ENST00000377245.9_ENSG00000119139.21	-0.88761	0.00026333	miR-221
ENST00000536354.3_ENSG00000151790.9	2.13382	0.00026631	miR-221
ENST00000281871.11_ENSG00000152082.15	-0.452582	0.000268996	miR-221
ENST00000273342.8_ENSG00000144810.16	0.951244	0.000269298	miR-221
novel.1_ENSG00000198618.5	-0.914291	0.000269474	miR-221
ENST00000455853.1_ENSG00000112541.18	5.63315	0.000277341	miR-221
novel.2_ENSG00000227954.7	0.942406	0.000278661	miR-221
ENST00000330560.8_ENSG00000184661.14	-2.46048	0.000279381	miR-221
ENST00000372734.5-1_ENSG00000156110.15	-0.751502	0.000279381	miR-221
ENST00000373715.11_ENSG00000112081.17	-0.368102	0.000280248	miR-221
novel.1_ENSG00000133142.18	-0.368381	0.000283826	miR-221
ENST00000253047.7_ENSG00000130748.7	-0.850724	0.000289255	miR-221
ENST00000601048.6_ENSG00000178980.15	-0.457305	0.000289666	miR-221
ENST00000327892.13_ENSG00000196230.14	-0.32165	0.00030154	miR-221
ENST00000221975.6_ENSG00000105372.8	-0.657355	0.000303092	miR-221
novel.5_ENSG00000008394.13	-0.684083	0.000308301	miR-221
novel.2_ENSG00000100731.16	1.03526	0.000308301	miR-221
ENST00000222284.10_ENSG00000105677.12	-0.361003	0.000309379	miR-221
ENST00000381359.5_ENSG00000140264.21	-0.320883	0.000310676	miR-221
ENST00000361066.7_ENSG00000134202.11	-0.396274	0.000314859	miR-221
ENST00000248566.3_ENSG00000127922.9	-0.313481	0.000318043	miR-221
novel.3_ENSG00000197956.10	-0.493203	0.00032824	miR-221
ENST00000366663.10_ENSG00000119280.17	-0.734893	0.0003341	miR-221
ENST00000409501.7_ENSG00000115652.15	0.573533	0.000343673	miR-221
novel.11_ENSG00000188243.14	-0.865292	0.000350812	miR-221
ENST00000338415.8_ENSG00000115828.17	0.470387	0.000351012	miR-221
ENST00000231061.9_ENSG00000113140.11	0.327635	0.000352662	miR-221
ENST00000491306.6_ENSG00000197756.10	-0.319575	0.000359117	miR-221
ENST00000377811.4_ENSG00000147123.11	-0.402387	0.000359377	miR-221
ENST00000335756.9_ENSG00000115163.15	-2.73754	0.00036238	miR-221
ENST00000355693.5_ENSG00000181924.7	-0.420851	0.00036238	miR-221
novel.2_ENSG00000250657.1	0.770007	0.000372499	miR-221
ENST00000335698.4_ENSG00000165629.20	-0.384057	0.000376483	miR-221
ENST00000302907.9_ENSG00000170889.14	-0.325419	0.000381665	miR-221
ENST00000453744.7_ENSG00000109332.20	-0.503909	0.000397864	miR-221
ENST00000356769.7_ENSG00000196531.14	-0.342537	0.00040284	miR-221
ENST00000396068.6_ENSG00000011426.11	-2.7829	0.000407835	miR-221
ENST00000267935.13_ENSG00000140365.16	-0.523205	0.000408824	miR-221
novel.3_ENSG00000123384.14	0.519734	0.000416483	miR-221
ENST00000342166.10_ENSG00000162961.14	-0.40165	0.000416483	miR-221
ENST00000196061.5_ENSG00000083444.17	0.366596	0.000418788	miR-221
novel.4_ENSG00000173163.10	-1.04865	0.000420561	miR-221
ENST00000377855.6_ENSG00000097021.20	1.39784	0.000421357	miR-221
novel.2_ENSG00000128951.14	-1.9782	0.00042494	miR-221
novel.98970	0.485645	0.00042494	miR-221
novel.47_ENSG00000062716.13	0.494462	0.00042494	miR-221
ENST00000585665.2_ENSG00000115268.10	-1.0562	0.00043377	miR-221
ENST00000215565.3_ENSG00000099795.7	-0.385758	0.000434185	miR-221
ENST00000412097.5_ENSG00000174748.22	-0.966638	0.000450215	miR-221
ENST00000356714.6_ENSG00000106268.16	-0.962951	0.000451348	miR-221
ENST00000248437.9_ENSG00000127824.15	-0.573855	0.000471597	miR-221
ENST00000327428.10_ENSG00000163170.12	-0.423268	0.000471597	miR-221
ENST00000333130.4_ENSG00000185608.9	-0.449691	0.000473581	miR-221
ENST00000412923.6_ENSG00000189184.12	0.890458	0.000475547	miR-221
ENST00000405315.9_ENSG00000104805.16	0.549169	0.000476323	miR-221
ENST00000504110.2_ENSG00000164096.13	-0.306271	0.000476323	miR-221
ENST00000342745.5_ENSG00000100647.8	0.63338	0.000479329	miR-221
novel.14_ENSG00000161960.16	-0.627567	0.000498555	miR-221
novel.1_ENSG00000260916.8	0.902182	0.000514707	miR-221
ENST00000318911.5_ENSG00000179091.5	-0.343823	0.000514888	miR-221
novel.18_ENSG00000008513.16	0.685369	0.000515205	miR-221
ENST00000379542.10_ENSG00000137210.14	-0.442628	0.000545791	miR-221
novel.326371	1.24713	0.000555121	miR-221
novel.1_ENSG00000139354.11	-1.0584	0.000556398	miR-221
ENST00000343150.10_ENSG00000135047.16	0.47285	0.000559225	miR-221
ENST00000433866.7_ENSG00000230989.7	-0.389507	0.000568026	miR-221
ENST00000295491.9-1_ENSG00000163319.11	-0.436615	0.000572586	miR-221
ENST00000304511.7_ENSG00000171202.7	-0.470863	0.0005826	miR-221
ENST00000340368.9_ENSG00000186480.13	-0.425532	0.00059999	miR-221
ENST00000323303.9_ENSG00000115540.15	-0.624225	0.000611628	miR-221
ENST00000297258.11_ENSG00000164687.11	-0.511423	0.000612829	miR-221
ENST00000262890.8-1_ENSG00000079462.8	-0.661563	0.000616387	miR-221
ENST00000402285.7_ENSG00000143947.15	-1.30476	0.000633109	miR-221
ENST00000351137.8_ENSG00000217555.13	-0.537666	0.000641797	miR-221
ENST00000409189.7_ENSG00000115009.13	0.879876	0.000645729	miR-221
ENST00000300291.10_ENSG00000167005.14	-0.478441	0.000651773	miR-221
ENST00000368232.9_ENSG00000160818.17	-0.800715	0.000652183	miR-221
ENST00000374436.7_ENSG00000242372.9	-0.571928	0.000658118	miR-221
novel.1_ENSG00000236552.2	-0.362199	0.000667361	miR-221
ENST00000353866.7_ENSG00000072571.20	-2.03939	0.000669595	miR-221
novel.4_ENSG00000114850.7	-0.553212	0.000705919	miR-221
ENST00000259526.4_ENSG00000136999.5	-1.41425	0.000707127	miR-221
ENST00000442744.7_ENSG00000221983.8	-0.36019	0.000708702	miR-221
ENST00000341049.7-1_ENSG00000105974.13	-0.475001	0.000715732	miR-221
ENST00000278483.8-1_ENSG00000149196.16	-0.448421	0.000719722	miR-221
ENST00000318317.8_ENSG00000165501.17	-1.20127	0.000719722	miR-221
novel.2_ENSG00000123358.20	4.37032	0.000727146	miR-221
ENST00000184266.3_ENSG00000065518.8	-0.329163	0.000743508	miR-221
ENST00000233627.14_ENSG00000115286.20	-0.436119	0.000752947	miR-221
ENST00000327435.11_ENSG00000182551.14	-0.383156	0.000769397	miR-221
novel.1_ENSG00000227615.1	-0.500917	0.000775559	miR-221
ENST00000679106.1_ENSG00000142541.18	-0.637803	0.000778198	miR-221
novel.5_ENSG00000182752.10	1.08005	0.000778307	miR-221
ENST00000370645.9_ENSG00000174021.11	-0.770196	0.000793755	miR-221
ENST00000358278.7_ENSG00000140416.23	-0.444843	0.000797611	miR-221
ENST00000455146.8_ENSG00000133103.17	0.810731	0.000810918	miR-221
ENST00000262584.7_ENSG00000161016.18	-0.351346	0.000825336	miR-221
ENST00000247461.9_ENSG00000127022.16	0.477893	0.000829672	miR-221
ENST00000225728.8_ENSG00000108590.11	-0.486278	0.000835409	miR-221
ENST00000265748.7_ENSG00000011426.11	-1.90386	0.000836525	miR-221
ENST00000289373.5_ENSG00000158164.7	-2.26893	0.000838199	miR-221
ENST00000476781.6_ENSG00000136522.14	-0.399984	0.000838199	miR-221
ENST00000248958.5_ENSG00000128228.5	-0.416898	0.000841697	miR-221
ENST00000398733.8_ENSG00000131508.16	-0.53058	0.000842056	miR-221
ENST00000357714.5_ENSG00000117335.20	0.674525	0.000850587	miR-221
ENST00000584049.5_ENSG00000176697.20	1.26827	0.000855967	miR-221
ENST00000523335.1_ENSG00000120533.13	-0.426001	0.000858114	miR-221
ENST00000249377.4_ENSG00000128606.13	0.781828	0.000867538	miR-221
ENST00000298159.11_ENSG00000165410.15	-0.56994	0.00086847	miR-221
ENST00000398606.10_ENSG00000084207.18	-0.401497	0.00087023	miR-221
ENST00000567999.5_ENSG00000140995.17	-0.503524	0.000878948	miR-221
ENST00000330964.10_ENSG00000185088.14	-0.317161	0.000885303	miR-221
ENST00000236067.8_ENSG00000117410.14	-0.752087	0.000886744	miR-221
ENST00000442011.7_ENSG00000120708.17	0.283847	0.000890125	miR-221
ENST00000502391.6_ENSG00000068366.21	1.59925	0.000898817	miR-221
ENST00000264028.5_ENSG00000095139.14	0.502173	0.000904437	miR-221
ENST00000469484.1_ENSG00000244586.1	0.986375	0.000923388	miR-221
ENST00000338970.10_ENSG00000188846.14	-0.340164	0.000925839	miR-221
ENST00000309575.5_ENSG00000175040.6	0.969285	0.000927554	miR-221
novel.1_ENSG00000166794.6	-0.575863	0.000947511	miR-221
novel.19_ENSG00000182481.10	-1.60417	0.000960539	miR-221
ENST00000260379.11_ENSG00000137818.12	-0.335306	0.000961355	miR-221
ENST00000215754.8_ENSG00000240972.2	-0.310027	0.000971165	miR-221
ENST00000371045.9_ENSG00000184588.18	1.44792	0.000997553	miR-221
ENST00000389912.7_ENSG00000133983.16	-0.45189	0.000997553	miR-221
ENST00000296102.8_ENSG00000243147.8	-0.436099	0.00100613	miR-221
ENST00000525634.6_ENSG00000110700.7	-0.348552	0.00100823	miR-221
ENST00000300408.8_ENSG00000167085.13	-0.380369	0.00100914	miR-221
ENST00000302450.11_ENSG00000169607.13	-1.48358	0.00102801	miR-221
ENST00000591871.1_ENSG00000099800.8	-0.349387	0.00102801	miR-221
ENST00000451270.7_ENSG00000182718.18	-0.32252	0.00104052	miR-221
ENST00000304743.7_ENSG00000100731.16	0.675735	0.00104118	miR-221
novel.1_ENSG00000135679.26	0.907268	0.00104162	miR-221
ENST00000267973.7_ENSG00000140395.9	-0.468443	0.00104162	miR-221
ENST00000344746.8_ENSG00000147403.18	-1.58588	0.00105168	miR-221
ENST00000295822.7_ENSG00000163577.8	-1.07538	0.00105478	miR-221
ENST00000261483.5_ENSG00000112893.10	0.454736	0.00105499	miR-221
ENST00000408946.7-1_ENSG00000170473.17	-0.647386	0.00105499	miR-221
novel.1_ENSG00000242299.1	-0.477495	0.00106037	miR-221
ENST00000243045.10_ENSG00000123353.10	-0.466936	0.00106037	miR-221
ENST00000258412.8_ENSG00000135926.15	-0.513989	0.00106037	miR-221
ENST00000394186.3_ENSG00000241468.8	-0.368719	0.00109397	miR-221
ENST00000357037.6_ENSG00000177469.13	-0.369243	0.00110246	miR-221
novel.6_ENSG00000171863.15	-1.05853	0.00111001	miR-221
ENST00000497473.6-1_ENSG00000134330.19	-0.509273	0.00111229	miR-221
novel.71_ENSG00000149273.15	-0.827002	0.00111229	miR-221
ENST00000392221.5_ENSG00000114942.14	-0.79723	0.00111247	miR-221
ENST00000309951.8_ENSG00000122729.19	0.526298	0.00113936	miR-221
ENST00000373055.6_ENSG00000134690.11	-1.85621	0.00117348	miR-221
novel.7_ENSG00000123349.15	-0.365503	0.00119041	miR-221
novel.2_ENSG00000163637.13	0.614956	0.00120321	miR-221
ENST00000370966.9_ENSG00000024526.17	-1.38432	0.00120409	miR-221
ENST00000358813.5_ENSG00000115009.13	0.818227	0.00122915	miR-221
ENST00000361603.7_ENSG00000188153.14	1.15272	0.00122915	miR-221
ENST00000421999.8_ENSG00000184220.12	-0.736742	0.0012422	miR-221
novel.1_ENSG00000169105.8	0.895917	0.0012496	miR-221
ENST00000253789.9_ENSG00000131470.15	-1.07638	0.00125661	miR-221
ENST00000678609.1_ENSG00000108298.12	-0.691585	0.001271	miR-221
novel.30_ENSG00000108298.12	-1.90882	0.00128592	miR-221
ENST00000324300.10-1_ENSG00000151617.17	1.28049	0.00128592	miR-221
ENST00000442738.7_ENSG00000100142.16	-0.382596	0.00130134	miR-221
novel.1_ENSG00000119917.15	-0.567678	0.00131471	miR-221
ENST00000274137.10_ENSG00000145494.12	-0.343256	0.00136302	miR-221
ENST00000374500.10_ENSG00000112514.18	-0.384518	0.00136894	miR-221
novel.3_ENSG00000169432.18	-0.825759	0.00139449	miR-221
ENST00000586870.5_ENSG00000141699.11	-0.408958	0.0014002	miR-221
ENST00000375136.8_ENSG00000158747.15	0.622098	0.00140762	miR-221
novel.1_ENSG00000104213.13	0.410948	0.00142197	miR-221
ENST00000447866.5_ENSG00000160752.15	-0.381191	0.00142197	miR-221
novel.25_ENSG00000214548.18	0.907789	0.00142465	miR-221
ENST00000396060.7_ENSG00000140307.11	-0.361097	0.00146298	miR-221
ENST00000392708.9-1_ENSG00000134910.14	0.60891	0.001482	miR-221
ENST00000648839.1_ENSG00000161970.15	-0.333714	0.00151058	miR-221
ENST00000532498.7_ENSG00000231738.11	1.43088	0.00152304	miR-221
ENST00000378827.5_ENSG00000125845.7	1.97061	0.00154453	miR-221
ENST00000622694.5_ENSG00000015475.19	-0.52197	0.00158075	miR-221
ENST00000378720.8_ENSG00000139684.15	-0.364782	0.00158687	miR-221
ENST00000317745.11_ENSG00000171476.22	-2.00886	0.00158853	miR-221
ENST00000462069.6_ENSG00000114405.11	-0.628286	0.00160031	miR-221
ENST00000597279.5_ENSG00000142227.11	-0.991139	0.00160031	miR-221
ENST00000369713.10_ENSG00000148834.13	-0.318686	0.00161564	miR-221
ENST00000246071.8_ENSG00000125870.11	-0.581748	0.00165425	miR-221
novel.4_ENSG00000125611.15	-0.557737	0.00166885	miR-221
ENST00000614113.5_ENSG00000105974.13	-0.665152	0.00169412	miR-221
ENST00000263202.15_ENSG00000070010.19	-0.366166	0.001705	miR-221
ENST00000249776.12_ENSG00000128944.13	-0.875385	0.00175627	miR-221
novel.7_ENSG00000102359.9	1.11313	0.00178992	miR-221
ENST00000374279.4-1_ENSG00000148154.10	-0.653067	0.00180571	miR-221
ENST00000239666.9_ENSG00000120509.11	-0.434275	0.00182043	miR-221
ENST00000493678.5_ENSG00000116288.13	-0.395267	0.00182043	miR-221
ENST00000249075.4_ENSG00000128342.5	0.861275	0.00182197	miR-221
ENST00000282058.11_ENSG00000152240.13	-0.552844	0.00183398	miR-221
ENST00000681898.1_ENSG00000168209.6	1.0568	0.00183398	miR-221
ENST00000275036.11_ENSG00000118418.14	-0.538462	0.00185765	miR-221
ENST00000317881.9_ENSG00000005022.6	-0.264333	0.00186425	miR-221
ENST00000005257.7_ENSG00000006451.8	-0.349234	0.00187783	miR-221
ENST00000375991.9_ENSG00000135070.15	-0.638556	0.00191452	miR-221
ENST00000301021.7_ENSG00000167515.10	-0.596165	0.00198363	miR-221
novel.8_ENSG00000196781.16	1.66462	0.00199333	miR-221
ENST00000392692.8_ENSG00000114346.14	-1.52253	0.00199438	miR-221
novel.3_ENSG00000169429.11	1.15064	0.00203283	miR-221
novel.2_ENSG00000075218.19	-2.00535	0.002043	miR-221
ENST00000301522.3_ENSG00000167815.12	-0.269281	0.00206486	miR-221
ENST00000344063.7_ENSG00000108107.15	-0.30054	0.00209347	miR-221
ENST00000260526.11_ENSG00000137962.13	-0.568958	0.00209412	miR-221
ENST00000322030.13_ENSG00000119335.17	-0.537318	0.00209412	miR-221
novel.15_ENSG00000198959.12	0.571953	0.00209412	miR-221
novel.6_ENSG00000108582.12	0.598165	0.00210743	miR-221
ENST00000333090.5_ENSG00000182704.8	0.81235	0.00215337	miR-221
ENST00000598742.6_ENSG00000105372.8	-0.280772	0.0021842	miR-221
ENST00000577958.1_ENSG00000170315.14	-0.530277	0.00220116	miR-221
novel.7_ENSG00000181163.14	-0.696794	0.00222437	miR-221
ENST00000296677.5_ENSG00000164251.5	0.843966	0.00222437	miR-221
novel.5_ENSG00000068366.21	1.73478	0.0023215	miR-221
ENST00000228945.9_ENSG00000111348.9	-0.626181	0.00232357	miR-221
ENST00000347739.3_ENSG00000120889.13	0.650708	0.00232924	miR-221
ENST00000251496.7_ENSG00000109805.10	-1.53672	0.00234649	miR-221
ENST00000263774.9_ENSG00000213619.11	-0.410209	0.00234649	miR-221
ENST00000637196.1_ENSG00000283196.2	-0.752567	0.00236208	miR-221
ENST00000313117.11_ENSG00000115875.19	-0.443498	0.00238584	miR-221
ENST00000281017.8_ENSG00000151353.15	-0.505094	0.00239984	miR-221
ENST00000373014.5_ENSG00000183520.12	-0.479363	0.00242234	miR-221
ENST00000233893.10_ENSG00000115541.11	-0.310064	0.00242251	miR-221
novel.2_ENSG00000099381.19	0.820155	0.00243385	miR-221
ENST00000245185.6_ENSG00000125148.7	0.289056	0.00246005	miR-221
ENST00000262776.8_ENSG00000108679.13	0.674837	0.0024877	miR-221
ENST00000380377.9_ENSG00000171530.15	-0.306631	0.00251396	miR-221
novel.2_ENSG00000164292.13	0.797893	0.0025403	miR-221
ENST00000413699.7_ENSG00000174748.22	-0.450078	0.00257734	miR-221
ENST00000304414.12_ENSG00000170540.15	-0.433703	0.00265364	miR-221
ENST00000391929.7_ENSG00000162892.16	3.94196	0.00265748	miR-221
novel.36_ENSG00000113140.11	0.402245	0.00267795	miR-221
ENST00000298198.5_ENSG00000165434.8	0.910852	0.00269674	miR-221
ENST00000624481.4_ENSG00000002586.20	-0.239484	0.00269907	miR-221
ENST00000361611.11_ENSG00000100804.19	-0.263498	0.00277103	miR-221
ENST00000368547.4_ENSG00000127884.5	-0.311292	0.00280431	miR-221
novel.232034	-0.295394	0.00282954	miR-221
ENST00000321562.9_ENSG00000141756.19	0.484817	0.00287754	miR-221
ENST00000378943.7-1_ENSG00000198814.13	0.952538	0.00287754	miR-221
ENST00000550263.2_ENSG00000257605.2	-0.890421	0.00289868	miR-221
ENST00000297564.6_ENSG00000164919.11	-0.623494	0.00290025	miR-221
ENST00000585124.6_ENSG00000178999.13	-1.58247	0.0029076	miR-221
novel.1_ENSG00000129195.16	-2.10223	0.00291008	miR-221
ENST00000361170.7_ENSG00000183856.11	-1.68031	0.0029346	miR-221
ENST00000471542.5-1_ENSG00000173209.23	1.05375	0.00294009	miR-221
ENST00000238618.8_ENSG00000119640.9	-0.993142	0.00294882	miR-221
ENST00000371989.8_ENSG00000148248.14	0.33571	0.00295161	miR-221
novel.11_ENSG00000104904.12	-0.259265	0.00295456	miR-221
novel.5_ENSG00000006451.8	-0.393371	0.00295634	miR-221
ENST00000332118.11_ENSG00000182934.12	0.516934	0.00295888	miR-221
ENST00000274026.10_ENSG00000145386.11	-1.0007	0.00298379	miR-221
ENST00000648674.1_ENSG00000100138.15	-0.563924	0.0030375	miR-221
ENST00000305786.7_ENSG00000172115.9	-0.304063	0.00309146	miR-221
ENST00000575771.6_ENSG00000183011.14	-0.526354	0.00310011	miR-221
ENST00000430157.6_ENSG00000221983.8	-0.307902	0.00310746	miR-221
ENST00000286428.7_ENSG00000155959.12	-0.42369	0.00312018	miR-221
ENST00000309579.7_ENSG00000173915.16	-0.316593	0.00314991	miR-221
ENST00000394231.8_ENSG00000141741.12	-0.415273	0.00316051	miR-221
ENST00000409074.8-1_ENSG00000256053.9	-0.524021	0.00317696	miR-221
ENST00000260746.6_ENSG00000138175.9	-0.343267	0.00318756	miR-221
ENST00000261427.10_ENSG00000078140.14	-0.3837	0.00318756	miR-221
novel.1_ENSG00000164898.13	-0.4868	0.00318756	miR-221
ENST00000326577.9_ENSG00000006327.14	-0.391908	0.0031971	miR-221
novel.1_ENSG00000041982.16	1.57138	0.00320209	miR-221
ENST00000222399.11_ENSG00000091136.15	0.604775	0.0032413	miR-221
novel.3_ENSG00000109475.17	-0.31165	0.00324141	miR-221
ENST00000391865.7_ENSG00000143774.17	-0.354734	0.00324353	miR-221
ENST00000521670.5-1_ENSG00000157168.20	1.78977	0.00324886	miR-221
ENST00000367027.5_ENSG00000117594.10	0.351967	0.00327518	miR-221
ENST00000329251.5_ENSG00000254772.10	-0.642211	0.00330344	miR-221
novel.18_ENSG00000102359.9	1.06289	0.00331102	miR-221
ENST00000378569.2_ENSG00000108688.11	1.28373	0.00331119	miR-221
novel.22_ENSG00000041982.16	1.56117	0.00333507	miR-221
novel.5_ENSG00000089009.16	-0.973296	0.00337492	miR-221
ENST00000319006.8_ENSG00000177156.11	-0.270524	0.00343784	miR-221
ENST00000005286.8_ENSG00000006118.15	1.4635	0.00348445	miR-221
ENST00000452399.6_ENSG00000232527.8	-0.588448	0.00351789	miR-221
novel.8_ENSG00000091129.21	0.530169	0.00353867	miR-221
novel.13_ENSG00000143198.13	-0.817934	0.00360097	miR-221
ENST00000357867.8_ENSG00000115414.21	1.08308	0.00364246	miR-221
ENST00000306869.7_ENSG00000169738.8	-0.695243	0.00364406	miR-221
novel.1_ENSG00000119812.19	-0.513935	0.00364817	miR-221
ENST00000326925.11_ENSG00000178057.15	-0.359971	0.00365608	miR-221
ENST00000457408.7_ENSG00000158604.15	-0.474393	0.00369654	miR-221
ENST00000330137.12_ENSG00000182628.13	-0.704923	0.00374226	miR-221
ENST00000306185.8_ENSG00000172172.8	-0.335877	0.00374338	miR-221
ENST00000397298.8_ENSG00000214026.11	-0.399434	0.00374338	miR-221
ENST00000037243.7_ENSG00000034713.8	-0.348508	0.00378175	miR-221
novel.1_ENSG00000122873.12	-0.486763	0.003805	miR-221
ENST00000359591.9_ENSG00000197324.9	0.718476	0.00381778	miR-221
ENST00000361298.9_ENSG00000166681.14	-0.302386	0.00381778	miR-221
novel.1_ENSG00000244398.1	-0.291147	0.00382554	miR-221
ENST00000247470.10_ENSG00000103490.14	-0.557946	0.00383852	miR-221
ENST00000466397.5_ENSG00000162244.12	-0.850887	0.00383995	miR-221
ENST00000333467.4_ENSG00000179750.16	-1.52697	0.00385373	miR-221
ENST00000445907.6_ENSG00000181072.12	-0.975234	0.00387234	miR-221
ENST00000574924.6_ENSG00000141552.18	-0.468223	0.00392858	miR-221
novel.1_ENSG00000120913.23	-0.529035	0.00393352	miR-221
ENST00000221859.9_ENSG00000105258.9	-0.46226	0.00393352	miR-221
ENST00000429120.6_ENSG00000160932.11	0.488734	0.00393352	miR-221
ENST00000295598.10_ENSG00000163399.16	0.441032	0.00395177	miR-221
novel.19_ENSG00000170606.15	0.927963	0.00406243	miR-221
ENST00000160827.9_ENSG00000079616.13	-1.15793	0.00407598	miR-221
ENST00000292510.6_ENSG00000160948.14	-0.463733	0.00411097	miR-221
ENST00000375499.8_ENSG00000117118.10	-0.338038	0.00414458	miR-221
ENST00000244763.9_ENSG00000124783.14	0.437614	0.00419798	miR-221
ENST00000259056.5_ENSG00000136542.9	0.643311	0.00420709	miR-221
ENST00000448864.6_ENSG00000182899.17	-0.372618	0.00431272	miR-221
ENST00000394975.3_ENSG00000167397.15	-0.399423	0.00439556	miR-221
ENST00000477624.1_ENSG00000232112.3	-0.299408	0.00439556	miR-221
ENST00000374720.8-1_ENSG00000070214.16	0.599144	0.00443507	miR-221
ENST00000311212.9_ENSG00000120963.12	-0.319228	0.00444244	miR-221
novel.2_ENSG00000108175.18	0.465523	0.00444691	miR-221
novel.1_ENSG00000171223.6	0.685639	0.00446316	miR-221
ENST00000286371.8_ENSG00000069849.11	0.274865	0.00446996	miR-221
novel.4_ENSG00000170310.15	-0.481233	0.00447275	miR-221
ENST00000336233.10_ENSG00000107798.18	0.425582	0.00448622	miR-221
novel.2_ENSG00000115216.14	0.56425	0.00451058	miR-221
ENST00000233114.13_ENSG00000014641.21	-0.289346	0.00451058	miR-221
novel.3_ENSG00000253729.8	-0.39793	0.00452567	miR-221
ENST00000250101.10_ENSG00000129235.11	-0.370217	0.00456502	miR-221
novel.2_ENSG00000105583.11	-0.396457	0.00457595	miR-221
ENST00000495461.6_ENSG00000113811.11	-0.422912	0.00457595	miR-221
ENST00000395422.4_ENSG00000106153.13	-0.260648	0.00459314	miR-221
novel.2_ENSG00000169429.11	1.02989	0.00460277	miR-221
novel.22_ENSG00000108298.12	-0.535957	0.00466353	miR-221
novel.1_ENSG00000213860.4	-0.850473	0.00471179	miR-221
novel.9_ENSG00000168461.13	0.643571	0.0047194	miR-221
ENST00000411948.7_ENSG00000203667.10	-0.378733	0.00472377	miR-221
ENST00000372967.3_ENSG00000168653.11	-0.304225	0.00474988	miR-221
novel.1_ENSG00000196656.7	-0.314203	0.00477556	miR-221
ENST00000636580.2_ENSG00000182220.15	0.412878	0.00477556	miR-221
ENST00000472174.7_ENSG00000117410.14	-0.31328	0.00479163	miR-221
ENST00000312584.4_ENSG00000173530.6	0.65582	0.00479463	miR-221
novel.11_ENSG00000041982.16	1.03873	0.00484594	miR-221
novel.33_ENSG00000206503.13	1.19178	0.00486657	miR-221
ENST00000571024.6_ENSG00000141552.18	-0.452832	0.00488732	miR-221
ENST00000650309.2_ENSG00000131174.7	-0.343283	0.0049518	miR-221
ENST00000256951.10_ENSG00000134531.10	0.384403	0.00508104	miR-221
ENST00000468177.1_ENSG00000165995.22	2.52588	0.00508463	miR-221
ENST00000512419.5_ENSG00000154277.13	-1.10663	0.00510349	miR-221
ENST00000358514.9_ENSG00000205220.12	-0.465608	0.00510717	miR-221
ENST00000247655.4_ENSG00000127184.13	-0.28458	0.00517617	miR-221
novel.7_ENSG00000100941.9	-0.459529	0.00518552	miR-221
ENST00000339431.9_ENSG00000128606.13	0.390878	0.00521758	miR-221
ENST00000543496.3_ENSG00000146242.9	0.814927	0.00521758	miR-221
ENST00000557342.6_ENSG00000119705.10	-0.295361	0.00521876	miR-221
novel.70_ENSG00000108298.12	-0.990171	0.00525892	miR-221
ENST00000263354.8_ENSG00000105402.8	-0.335997	0.0053452	miR-221
novel.7_ENSG00000123416.15	-0.900906	0.0053576	miR-221
ENST00000254624.10_ENSG00000132294.15	0.747744	0.0053917	miR-221
ENST00000370986.9-1_ENSG00000116717.13	-0.394461	0.00546259	miR-221
ENST00000296597.10-1_ENSG00000164182.12	-0.431211	0.00548714	miR-221
ENST00000372224.9_ENSG00000142945.13	-1.80724	0.00552912	miR-221
novel.1_ENSG00000135002.12	0.829768	0.00556797	miR-221
ENST00000446046.5_ENSG00000115414.21	0.967326	0.00558315	miR-221
ENST00000488034.6_ENSG00000112514.18	-0.358157	0.0057034	miR-221
novel.2_ENSG00000106399.11	-0.620936	0.00579187	miR-221
ENST00000202773.14_ENSG00000089009.16	-0.273641	0.00584202	miR-221
ENST00000548580.5_ENSG00000092841.19	-0.671923	0.005885	miR-221
novel.4_ENSG00000137807.16	-2.50778	0.00592416	miR-221
novel.11_ENSG00000167526.14	-0.393409	0.00595714	miR-221
ENST00000264254.11_ENSG00000115539.14	-0.480913	0.00597792	miR-221
novel.9_ENSG00000166710.21	-0.827454	0.00598408	miR-221
ENST00000519767.5_ENSG00000112715.25	2.13087	0.00598408	miR-221
ENST00000456829.7-1_ENSG00000110002.16	0.700004	0.00604337	miR-221
ENST00000359943.8-1_ENSG00000196937.11	0.521185	0.00605316	miR-221
ENST00000377595.8_ENSG00000118939.18	-0.366476	0.00605316	miR-221
ENST00000281741.9_ENSG00000087301.9	-0.972355	0.00634701	miR-221
ENST00000454193.5_ENSG00000135637.14	-0.370522	0.0064426	miR-221
ENST00000381255.7_ENSG00000171476.22	-2.79347	0.00645392	miR-221
ENST00000392061.6_ENSG00000218739.10	-0.728043	0.00650253	miR-221
novel.1_ENSG00000120694.20	1.18489	0.00659906	miR-221
ENST00000541916.5_ENSG00000102531.16	1.31865	0.00661255	miR-221
novel.2_ENSG00000108387.16	-3.86125	0.00661255	miR-221
ENST00000265304.11_ENSG00000106028.11	-0.321106	0.00665823	miR-221
ENST00000371655.4_ENSG00000169213.7	-0.772902	0.00665823	miR-221
novel.33_ENSG00000142541.18	-0.981942	0.00676262	miR-221
ENST00000425719.6_ENSG00000182667.15	-0.642493	0.00678794	miR-221
ENST00000379644.9_ENSG00000165102.15	1.12687	0.00689565	miR-221
ENST00000412585.7_ENSG00000234745.13	0.586729	0.00691788	miR-221
ENST00000316149.8_ENSG00000123545.6	-0.420457	0.00698458	miR-221
ENST00000395139.7_ENSG00000068001.14	0.645597	0.00698677	miR-221
ENST00000264258.8_ENSG00000071082.11	-0.294698	0.00716614	miR-221
novel.13_ENSG00000041982.16	1.57061	0.0072216	miR-221
novel.2_ENSG00000213689.14	-0.726605	0.0072216	miR-221
ENST00000298894.5_ENSG00000165943.5	-0.451866	0.00723838	miR-221
ENST00000253778.13_ENSG00000131459.13	0.680435	0.00732556	miR-221
ENST00000677950.1_ENSG00000147684.10	-0.580347	0.00743908	miR-221
ENST00000300527.9_ENSG00000142173.16	0.602647	0.00745704	miR-221
ENST00000203630.10_ENSG00000089693.11	0.355159	0.00746191	miR-221
ENST00000302422.4_ENSG00000205544.4	-0.374006	0.00746425	miR-221
ENST00000326656.12_ENSG00000110536.14	-0.719375	0.00757106	miR-221
ENST00000402868.8_ENSG00000183955.13	-1.43937	0.00785648	miR-221
novel.5_ENSG00000122705.17	-0.465499	0.00789563	miR-221
ENST00000370473.5-1_ENSG00000117228.11	-0.551267	0.00790007	miR-221
ENST00000395326.8_ENSG00000241258.7	-0.695764	0.00790469	miR-221
ENST00000252599.9-1_ENSG00000130309.11	0.242072	0.00799921	miR-221
novel.3_ENSG00000143228.13	-2.84765	0.00802029	miR-221
ENST00000394667.8_ENSG00000109475.17	-0.562605	0.00802029	miR-221
novel.5_ENSG00000196569.13	0.433234	0.00813561	miR-221
novel.2_ENSG00000129810.15	-1.79576	0.00822647	miR-221
ENST00000261211.8_ENSG00000059758.8	0.868486	0.00822647	miR-221
ENST00000394650.7_ENSG00000005059.16	-0.975062	0.00826589	miR-221
ENST00000312377.10_ENSG00000161800.13	-1.18197	0.00826775	miR-221
ENST00000372263.4_ENSG00000189129.14	-0.686748	0.00826775	miR-221
ENST00000392594.7_ENSG00000151500.15	-0.62553	0.00826775	miR-221
ENST00000393868.7_ENSG00000163541.12	-0.378266	0.00829082	miR-221
ENST00000287022.10_ENSG00000156467.10	-0.293758	0.00832898	miR-221
ENST00000681397.1_ENSG00000166794.6	-0.939325	0.0083705	miR-221
ENST00000266544.10_ENSG00000139180.11	-0.335685	0.00837797	miR-221
ENST00000348502.10_ENSG00000068366.21	0.892971	0.00840552	miR-221
ENST00000339834.10_ENSG00000166275.16	-0.577373	0.00841709	miR-221
ENST00000378045.5-1_ENSG00000069509.6	-0.588635	0.00841709	miR-221
novel.2_ENSG00000136295.15	0.465062	0.00851418	miR-221
ENST00000238609.4_ENSG00000119632.4	-0.320635	0.00855519	miR-221
ENST00000519865.5_ENSG00000145860.12	1.1774	0.00867408	miR-221
ENST00000264065.12_ENSG00000077232.19	0.451588	0.00873166	miR-221
novel.2_ENSG00000222041.11	-1.04081	0.00873542	miR-221
novel.2_ENSG00000244115.1	-0.441094	0.00873542	miR-221
ENST00000379607.10_ENSG00000173674.11	-0.30698	0.00883399	miR-221
ENST00000302746.11_ENSG00000168291.13	-0.32633	0.00887203	miR-221
ENST00000389131.8_ENSG00000134013.16	0.542987	0.00887409	miR-221
ENST00000313115.11_ENSG00000177556.12	-0.312584	0.00889866	miR-221
ENST00000676824.1_ENSG00000143387.14	0.297938	0.00898915	miR-221
ENST00000220514.8_ENSG00000104147.9	-1.58837	0.00900374	miR-221
ENST00000222390.11_ENSG00000019991.18	0.643008	0.00901596	miR-221
ENST00000381237.6_ENSG00000104635.15	0.576664	0.00901858	miR-221
novel.57547	-0.485751	0.00915252	miR-221
novel.5_ENSG00000188846.14	-0.568158	0.00916409	miR-221
novel.267_ENSG00000108821.14	0.979798	0.00916409	miR-221
novel.2_ENSG00000157445.15	1.33603	0.00916409	miR-221
ENST00000223641.5_ENSG00000106803.10	-0.258034	0.00918843	miR-221
ENST00000284440.9_ENSG00000154277.13	-0.233369	0.00920736	miR-221
ENST00000258739.9-1_ENSG00000136240.10	0.661473	0.00926571	miR-221
ENST00000675286.1_ENSG00000144554.13	-1.14302	0.00932801	miR-221
novel.4_ENSG00000162892.16	2.26507	0.00933721	miR-221
ENST00000270645.8_ENSG00000142552.8	0.413819	0.00933721	miR-221
novel.28_ENSG00000166012.17	-1.79968	0.00936214	miR-221
ENST00000318130.13-1_ENSG00000116406.19	0.968795	0.0094155	miR-221
ENST00000274065.9_ENSG00000145425.10	-0.310823	0.00947102	miR-221
ENST00000647800.2-1_ENSG00000136156.15	0.281994	0.00948614	miR-221
ENST00000379715.10_ENSG00000124802.12	-0.405763	0.00948784	miR-221
ENST00000407925.5_ENSG00000049323.16	0.71146	0.00949207	miR-221
novel.4_ENSG00000130158.14	0.940202	0.00955206	miR-221
ENST00000394225.6_ENSG00000109390.13	-0.729673	0.00957125	miR-221
ENST00000295497.12-1_ENSG00000128656.15	-0.573724	0.00964944	miR-221
ENST00000022615.9_ENSG00000078668.14	-0.34178	0.00967395	miR-221
novel.16_ENSG00000173230.15	0.490778	0.00967952	miR-221
ENST00000409304.6_ENSG00000135919.14	0.293353	0.00970525	miR-221
ENST00000590247.7_ENSG00000105185.12	-0.291226	0.00970525	miR-221
ENST00000243498.10_ENSG00000123737.13	-0.799343	0.00972607	miR-221
ENST00000317534.6_ENSG00000062582.14	-0.351702	0.00974349	miR-221
ENST00000354202.9_ENSG00000172269.20	0.554346	0.00975826	miR-221
ENST00000272424.11_ENSG00000144034.16	-0.491687	0.00986019	miR-221
ENST00000461832.2_ENSG00000197989.14	-1.54697	0.00986019	miR-221
ENST00000304611.13-1_ENSG00000124587.14	1.34668	0.00992712	miR-221
novel.21_ENSG00000135046.14	-1.6173	0.00995412	miR-221
novel.5_ENSG00000105193.9	-0.954603	0.0100084	miR-221
ENST00000367294.4_ENSG00000146476.11	-0.482161	0.0100131	miR-221
ENST00000342115.8_ENSG00000116337.20	1.23731	0.0100685	miR-221
novel.43_ENSG00000142657.21	0.436122	0.0100685	miR-221
ENST00000296425.10_ENSG00000164040.18	0.347059	0.0100802	miR-221
novel.3_ENSG00000263809.1	-0.577752	0.0101692	miR-221
ENST00000263339.4_ENSG00000115008.6	0.813715	0.0103713	miR-221
novel.8_ENSG00000115919.15	1.12966	0.0104258	miR-221
ENST00000677968.1_ENSG00000182718.18	-0.933343	0.010484	miR-221
novel.12_ENSG00000160752.15	-0.584434	0.0106028	miR-221
ENST00000451315.7_ENSG00000225921.7	-0.387095	0.0106992	miR-221
ENST00000405876.9_ENSG00000139437.18	-0.58146	0.0108779	miR-221
ENST00000265164.7-1_ENSG00000138794.10	-0.607389	0.010984	miR-221
ENST00000550487.6_ENSG00000178449.9	-0.323995	0.010984	miR-221
novel.12_ENSG00000198814.13	1.20404	0.0110619	miR-221
ENST00000325617.10-1_ENSG00000153132.13	0.898827	0.0110643	miR-221
ENST00000438552.6_ENSG00000125835.19	-0.450235	0.0110643	miR-221
novel.9_ENSG00000114270.18	1.28542	0.0110643	miR-221
ENST00000359523.7-1_ENSG00000197965.12	-0.32803	0.0110734	miR-221
ENST00000303921.3_ENSG00000170775.3	0.56809	0.0111155	miR-221
ENST00000264538.4_ENSG00000114446.5	-0.389889	0.011166	miR-221
ENST00000375446.5_ENSG00000131669.10	0.326792	0.0112605	miR-221
ENST00000285667.4_ENSG00000155304.6	0.517923	0.011278	miR-221
novel.6_ENSG00000140988.16	-0.823368	0.0114459	miR-221
ENST00000219400.8_ENSG00000103121.9	-0.444338	0.0114715	miR-221
novel.4_ENSG00000284969.1	-1.19326	0.011474	miR-221
ENST00000289359.6_ENSG00000158411.11	-0.651462	0.0114832	miR-221
ENST00000557612.5_ENSG00000133983.16	-0.59537	0.0114844	miR-221
novel.8_ENSG00000265491.5	-1.19824	0.01151	miR-221
ENST00000296412.14_ENSG00000197894.12	-0.300901	0.0116105	miR-221
ENST00000353533.10-1_ENSG00000065559.15	1.1965	0.0116105	miR-221
ENST00000395794.2_ENSG00000107562.16	0.426045	0.0117733	miR-221
novel.26_ENSG00000164692.18	0.738281	0.0118515	miR-221
ENST00000240079.11_ENSG00000120860.11	-0.465639	0.0118515	miR-221
ENST00000268668.11_ENSG00000140990.15	-0.348969	0.0118515	miR-221
ENST00000283006.7_ENSG00000153044.10	-1.30746	0.0118515	miR-221
novel.218129	-0.992825	0.0118515	miR-221
novel.11_ENSG00000161011.20	0.320745	0.0118582	miR-221
ENST00000352041.7_ENSG00000104368.19	1.44368	0.0118819	miR-221
ENST00000307940.3_ENSG00000143384.14	0.783001	0.0118998	miR-221
ENST00000328916.7_ENSG00000182326.15	0.396124	0.0119107	miR-221
ENST00000239223.4_ENSG00000120129.6	3.26568	0.0120203	miR-221
ENST00000378670.8_ENSG00000164405.11	-0.298965	0.0120413	miR-221
ENST00000467334.1_ENSG00000090263.16	-0.763796	0.0120413	miR-221
ENST00000534025.6_ENSG00000175348.11	-0.416881	0.0120413	miR-221
ENST00000647248.2_ENSG00000182899.17	-0.30969	0.0120976	miR-221
ENST00000585746.1_ENSG00000105254.12	-0.774825	0.0122762	miR-221
ENST00000320954.11_ENSG00000170275.15	0.441565	0.0124556	miR-221
novel.3_ENSG00000102309.15	-0.761979	0.0124938	miR-221
novel.4_ENSG00000197712.12	1.08127	0.0128623	miR-221
ENST00000356978.9_ENSG00000198668.13	-0.270694	0.0128745	miR-221
novel.2_ENSG00000131368.8	-0.422814	0.0128745	miR-221
novel.4_ENSG00000115594.12	0.772539	0.0130212	miR-221
ENST00000428849.7_ENSG00000237649.8	-1.6053	0.0130382	miR-221
ENST00000355346.9_ENSG00000119185.13	-0.480601	0.0130467	miR-221
ENST00000256441.5-1_ENSG00000134056.12	-0.44182	0.0130552	miR-221
novel.4_ENSG00000100058.12	-0.460481	0.0130635	miR-221
novel.4_ENSG00000285976.2	0.790142	0.0132534	miR-221
ENST00000414849.6-1_ENSG00000285920.2	-3.00596	0.0132534	miR-221
ENST00000304979.8_ENSG00000171960.12	-0.718523	0.0132817	miR-221
ENST00000570646.6_ENSG00000103415.12	-0.489625	0.0135313	miR-221
ENST00000324787.10_ENSG00000090263.16	-0.474012	0.0135433	miR-221
ENST00000319172.10_ENSG00000176142.13	0.862487	0.0135463	miR-221
ENST00000376980.8_ENSG00000136770.11	0.681465	0.0136955	miR-221
ENST00000454366.2_ENSG00000075218.19	-1.64307	0.0136955	miR-221
novel.30_ENSG00000214548.18	0.795571	0.0136984	miR-221
ENST00000300738.10-1_ENSG00000167325.15	-0.564725	0.0138042	miR-221
ENST00000549115.7_ENSG00000258289.10	-0.323492	0.0138912	miR-221
ENST00000367679.7_ENSG00000116161.18	-0.326487	0.0139049	miR-221
ENST00000257663.4_ENSG00000135211.6	-0.417156	0.0139589	miR-221
ENST00000325110.11_ENSG00000112972.15	-1.32877	0.0139857	miR-221
ENST00000526415.5_ENSG00000087884.14	-0.650771	0.0140133	miR-221
novel.19_ENSG00000132341.12	-0.754619	0.014016	miR-221
ENST00000249299.7_ENSG00000128534.8	-0.384362	0.0141288	miR-221
ENST00000367339.7_ENSG00000131019.11	-0.755053	0.0141303	miR-221
ENST00000676687.1_ENSG00000182718.18	-1.11708	0.0141305	miR-221
ENST00000325307.12_ENSG00000029993.15	-0.667584	0.0142282	miR-221
ENST00000367041.5_ENSG00000117335.20	0.552654	0.0142636	miR-221
ENST00000250498.9_ENSG00000129562.11	-0.30303	0.0142728	miR-221
ENST00000318008.11_ENSG00000002834.18	0.557721	0.0143897	miR-221
ENST00000358598.6_ENSG00000108946.15	0.578508	0.01441	miR-221
ENST00000338128.13_ENSG00000105655.19	0.783304	0.0144715	miR-221
ENST00000579408.5-1_ENSG00000215472.10	-1.13702	0.0144716	miR-221
novel.2_ENSG00000142156.16	0.594708	0.0144935	miR-221
ENST00000377452.4_ENSG00000125821.13	-0.406615	0.0144935	miR-221
ENST00000395511.7_ENSG00000109016.17	-0.949375	0.0145401	miR-221
ENST00000360568.8_ENSG00000072682.20	0.38128	0.0146276	miR-221
novel.3_ENSG00000124875.10	1.61108	0.0147048	miR-221
novel.2_ENSG00000188243.14	-1.02983	0.0147138	miR-221
ENST00000432226.7_ENSG00000148180.21	0.631463	0.0147138	miR-221
ENST00000366621.8_ENSG00000135750.15	0.99569	0.0147939	miR-221
ENST00000579760.6_ENSG00000173918.15	0.80896	0.0147939	miR-221
ENST00000545712.7_ENSG00000139428.12	-0.535918	0.0148003	miR-221
ENST00000326505.4_ENSG00000176597.12	1.3152	0.0148023	miR-221
ENST00000426264.5_ENSG00000153234.15	4.79263	0.0148023	miR-221
ENST00000579978.5_ENSG00000141552.18	-0.375132	0.0148023	miR-221
ENST00000252622.15_ENSG00000130332.15	-0.351319	0.0148155	miR-221
ENST00000656538.1_ENSG00000143933.19	-1.62626	0.0148431	miR-221
ENST00000647956.2-1_ENSG00000159403.18	0.432344	0.0149709	miR-221
novel.1_ENSG00000233476.3	-0.506194	0.0151143	miR-221
ENST00000370542.1_ENSG00000143013.13	-1.11712	0.0151444	miR-221
ENST00000397054.7_ENSG00000117385.16	0.858215	0.015162	miR-221
novel.241_ENSG00000115414.21	0.721354	0.015162	miR-221
ENST00000427805.6_ENSG00000241343.10	-0.568824	0.0152371	miR-221
ENST00000319119.4_ENSG00000177125.5	0.806528	0.0152607	miR-221
ENST00000642050.2_ENSG00000131238.18	0.365458	0.015262	miR-221
ENST00000374948.6_ENSG00000089685.15	-2.13963	0.0153348	miR-221
ENST00000296277.9_ENSG00000163923.10	-1.05649	0.015443	miR-221
ENST00000646974.2_ENSG00000167460.17	-0.449772	0.0155383	miR-221
ENST00000285379.10_ENSG00000104267.10	2.34183	0.0155948	miR-221
ENST00000267953.4_ENSG00000140379.9	0.80264	0.0155959	miR-221
ENST00000396861.5_ENSG00000111640.15	-0.514321	0.0156106	miR-221
novel.1_ENSG00000284969.1	-0.86812	0.0156378	miR-221
ENST00000368858.9_ENSG00000154473.18	-0.467816	0.0156399	miR-221
ENST00000450852.8_ENSG00000164172.20	-0.368207	0.015762	miR-221
ENST00000296129.6_ENSG00000163814.8	0.640432	0.0158408	miR-221
ENST00000219313.9_ENSG00000103035.11	-0.274828	0.0158744	miR-221
ENST00000374466.4_ENSG00000169826.8	0.707953	0.015901	miR-221
novel.1_ENSG00000184260.6	-1.55354	0.0160308	miR-221
ENST00000305105.3_ENSG00000106400.12	-0.324458	0.0160969	miR-221
ENST00000374793.8_ENSG00000136824.19	-0.891272	0.016143	miR-221
ENST00000399568.5_ENSG00000242259.9	-0.643127	0.0162105	miR-221
novel.2_ENSG00000101608.13	-1.06223	0.0165342	miR-221
ENST00000313104.9_ENSG00000089157.16	-0.431108	0.0165516	miR-221
ENST00000230050.4_ENSG00000112306.8	-0.281981	0.0166701	miR-221
ENST00000585132.5_ENSG00000266412.6	0.683385	0.016802	miR-221
ENST00000333676.8_ENSG00000262814.8	-0.382083	0.0169374	miR-221
ENST00000368713.8_ENSG00000188015.10	-0.824163	0.0169374	miR-221
ENST00000304863.6-1_ENSG00000169021.6	-0.279486	0.0169632	miR-221
ENST00000431606.4_ENSG00000156603.19	-0.406769	0.0170752	miR-221
ENST00000370372.7_ENSG00000196072.12	-0.351007	0.0171706	miR-221
ENST00000311111.11_ENSG00000172809.13	-0.259337	0.0173608	miR-221
novel.1_ENSG00000102802.10	1.28743	0.0174291	miR-221
ENST00000378667.1_ENSG00000164405.11	-0.435873	0.0174386	miR-221
ENST00000379568.4_ENSG00000111845.5	-0.480231	0.017447	miR-221
novel.1_ENSG00000104321.11	0.959418	0.017472	miR-221
novel.47_ENSG00000164111.15	-0.375062	0.0175224	miR-221
novel.2_ENSG00000197956.10	-0.495582	0.0176121	miR-221
ENST00000265100.6_ENSG00000037241.7	-0.386264	0.0176121	miR-221
ENST00000304312.5_ENSG00000169020.10	-0.267435	0.0176502	miR-221
novel.3_ENSG00000073756.13	1.7023	0.0177578	miR-221
novel.4_ENSG00000175550.8	-2.46945	0.01778	miR-221
ENST00000248378.6_ENSG00000127774.7	-0.409213	0.01778	miR-221
ENST00000295304.5_ENSG00000143942.5	-1.07052	0.01778	miR-221
ENST00000491614.6_ENSG00000165609.13	-0.317033	0.01778	miR-221
ENST00000256497.9_ENSG00000134109.11	3.00325	0.0177974	miR-221
novel.3_ENSG00000198860.14	-2.85117	0.0179415	miR-221
novel.4_ENSG00000091986.16	-1.81216	0.0180516	miR-221
novel.4_ENSG00000188243.14	-0.296588	0.0180551	miR-221
novel.1_ENSG00000284906.2	-1.54756	0.0180551	miR-221
ENST00000293860.6_ENSG00000161980.6	-0.455637	0.0180551	miR-221
ENST00000601521.5_ENSG00000083845.9	-0.537096	0.0181047	miR-221
novel.1_ENSG00000137970.7	-0.361052	0.0181074	miR-221
ENST00000368489.6_ENSG00000143515.19	1.66902	0.0181758	miR-221
ENST00000295754.10_ENSG00000163513.19	1.69166	0.0182425	miR-221
novel.1_ENSG00000106080.11	0.528938	0.018263	miR-221
novel.2_ENSG00000236453.5	1.29634	0.0183238	miR-221
novel.2_ENSG00000100526.20	-2.04595	0.01836	miR-221
novel.1_ENSG00000220793.5	-0.891352	0.018487	miR-221
ENST00000343470.9_ENSG00000145220.14	-0.513706	0.0186554	miR-221
ENST00000319466.9_ENSG00000180398.13	0.308848	0.0187727	miR-221
ENST00000000233.10_ENSG00000004059.11	-0.321938	0.0189477	miR-221
ENST00000216802.10_ENSG00000100911.16	-0.317555	0.0190165	miR-221
ENST00000358923.10_ENSG00000113448.19	0.943488	0.0190165	miR-221
ENST00000265016.9_ENSG00000109743.11	-0.731214	0.0190461	miR-221
ENST00000368533.8_ENSG00000143549.21	-0.287053	0.01907	miR-221
ENST00000360596.7_ENSG00000131069.20	-0.67739	0.0193333	miR-221
ENST00000376389.8_ENSG00000137312.15	-0.618643	0.0194185	miR-221
ENST00000358867.11_ENSG00000171204.13	-0.39576	0.019438	miR-221
ENST00000576154.5_ENSG00000121064.13	0.460294	0.0194605	miR-221
ENST00000679149.1_ENSG00000135047.16	0.460977	0.0194817	miR-221
novel.8_ENSG00000120805.14	0.598815	0.0195086	miR-221
novel.7_ENSG00000182899.17	-0.883727	0.0195273	miR-221
novel.20_ENSG00000132341.12	-1.15125	0.0195373	miR-221
ENST00000247191.7_ENSG00000126787.13	-1.33469	0.019595	miR-221
ENST00000400090.7_ENSG00000154723.13	-0.624671	0.0196276	miR-221
ENST00000496387.5_ENSG00000173660.12	-0.508257	0.0196306	miR-221
novel.1_ENSG00000234797.5	-0.413935	0.0196434	miR-221
novel.1_ENSG00000249341.1	2.96732	0.0197751	miR-221
ENST00000446342.5_ENSG00000122861.16	4.54785	0.0198311	miR-221
ENST00000278903.11_ENSG00000149547.15	0.424068	0.019879	miR-221
ENST00000380554.5_ENSG00000196139.14	-0.384107	0.0199846	miR-221
novel.1_ENSG00000275674.1	-0.52035	0.0200004	miR-221
ENST00000311141.7_ENSG00000100711.14	-0.415501	0.0203369	miR-221
novel.4_ENSG00000099875.16	1.24161	0.0203703	miR-221
novel.8_ENSG00000165996.14	-0.808294	0.0203915	miR-221
novel.1_ENSG00000112541.18	4.47917	0.0205344	miR-221
ENST00000227507.3_ENSG00000110092.4	-0.238222	0.0205344	miR-221
ENST00000675226.1_ENSG00000106211.10	-0.934641	0.020564	miR-221
novel.40_ENSG00000182718.18	-1.53047	0.0209673	miR-221
ENST00000512805.6_ENSG00000204628.12	-0.217457	0.0209673	miR-221
ENST00000334287.3_ENSG00000186198.4	1.65913	0.0210546	miR-221
ENST00000607357.2_ENSG00000172428.11	-0.290821	0.0212095	miR-221
ENST00000265036.10_ENSG00000035499.13	-1.96401	0.0212716	miR-221
ENST00000335753.8_ENSG00000065613.15	-0.493127	0.0212716	miR-221
ENST00000666993.1_ENSG00000250303.4	-0.82193	0.0212716	miR-221
novel.233_ENSG00000168542.16	0.709326	0.0212716	miR-221
novel.13_ENSG00000108298.12	-0.480862	0.0213121	miR-221
ENST00000243776.11_ENSG00000123989.14	0.457618	0.0213121	miR-221
ENST00000371818.9_ENSG00000119917.15	-0.683611	0.0214046	miR-221
novel.1_ENSG00000123358.20	4.21606	0.0214046	miR-221
ENST00000330720.7_ENSG00000105438.9	0.2206	0.0214073	miR-221
ENST00000675418.2_ENSG00000196549.13	0.532094	0.0218074	miR-221
novel.19_ENSG00000126088.14	-0.304526	0.02185	miR-221
ENST00000368211.8_ENSG00000143314.12	-0.55037	0.0219906	miR-221
novel.19_ENSG00000184110.15	-0.920937	0.0223128	miR-221
ENST00000286953.8-1_ENSG00000156411.10	-0.298458	0.0224072	miR-221
ENST00000303545.4-1_ENSG00000170881.5	1.12071	0.0227315	miR-221
novel.1_ENSG00000155760.3	-0.630726	0.0227498	miR-221
novel.1_ENSG00000185567.7	-0.651826	0.0227677	miR-221
ENST00000582084.1_ENSG00000141298.19	-0.734812	0.0230083	miR-221
ENST00000343986.9_ENSG00000171858.18	-0.263302	0.0231443	miR-221
ENST00000373087.7_ENSG00000163874.11	0.82361	0.0231596	miR-221
ENST00000262426.6_ENSG00000103241.7	0.842851	0.0231707	miR-221
ENST00000660431.1_ENSG00000287978.1	-0.828393	0.0231707	miR-221
ENST00000290349.11_ENSG00000159228.13	-0.26575	0.0233789	miR-221
ENST00000354724.8_ENSG00000164683.18	1.16702	0.0234105	miR-221
ENST00000368865.9-1_ENSG00000154473.18	-0.386999	0.0235154	miR-221
ENST00000367885.5_ENSG00000143198.13	-0.939984	0.0241673	miR-221
ENST00000372645.3_ENSG00000166681.14	-0.248737	0.0242006	miR-221
ENST00000398955.2_ENSG00000137463.5	-0.897284	0.0243604	miR-221
ENST00000278968.10_ENSG00000149591.17	-1.74578	0.0243964	miR-221
novel.11_ENSG00000075420.13	0.379706	0.0244342	miR-221
ENST00000297145.9_ENSG00000164603.12	0.648207	0.0244342	miR-221
novel.16_ENSG00000166482.12	0.98004	0.0244569	miR-221
ENST00000392349.9_ENSG00000128699.14	0.483091	0.0245155	miR-221
ENST00000394890.7_ENSG00000122884.13	0.482563	0.0246487	miR-221
ENST00000393537.5_ENSG00000213337.9	-0.551241	0.024714	miR-221
ENST00000580018.4_ENSG00000265354.4	-0.297165	0.0247375	miR-221
ENST00000380327.9_ENSG00000135451.13	-3.1855	0.0252109	miR-221
novel.1_ENSG00000060762.19	-0.37125	0.025457	miR-221
ENST00000367393.8_ENSG00000203724.11	-1.15761	0.025569	miR-221
novel.22_ENSG00000163359.17	1.10989	0.0256466	miR-221
novel.4_ENSG00000152749.8	0.866945	0.0256466	miR-221
ENST00000466596.5_ENSG00000125430.9	0.590173	0.0257362	miR-221
ENST00000260947.9_ENSG00000138376.11	-1.19242	0.0258585	miR-221
novel.28_ENSG00000115919.15	1.00223	0.0260809	miR-221
ENST00000295682.6_ENSG00000163463.13	-0.260164	0.0260809	miR-221
novel.2_ENSG00000136156.15	0.822546	0.026092	miR-221
novel.1_ENSG00000168298.7	-1.13163	0.0261994	miR-221
novel.6_ENSG00000106771.13	1.59781	0.0261994	miR-221
ENST00000395119.7_ENSG00000104529.18	-0.238166	0.0262964	miR-221
novel.12_ENSG00000151327.13	-0.59262	0.0263284	miR-221
novel.11_ENSG00000110911.17	0.70923	0.0264392	miR-221
ENST00000475947.7_ENSG00000175061.18	-0.301309	0.0266849	miR-221
ENST00000309324.9_ENSG00000174917.9	-0.300647	0.0268942	miR-221
ENST00000437764.5_ENSG00000203706.8	-0.903843	0.0268942	miR-221
novel.2_ENSG00000174136.13	0.559796	0.0270047	miR-221
novel.5_ENSG00000084733.11	0.449836	0.0270861	miR-221
novel.4_ENSG00000222041.11	-1.23493	0.0272064	miR-221
ENST00000290130.4_ENSG00000159055.4	-0.641787	0.02722	miR-221
ENST00000465351.5_ENSG00000085662.14	0.422057	0.0272336	miR-221
ENST00000223321.9_ENSG00000106588.12	-0.282876	0.0272502	miR-221
novel.2_ENSG00000083857.14	0.357218	0.0273493	miR-221
ENST00000249064.9_ENSG00000159873.10	0.994313	0.0273493	miR-221
ENST00000303904.8_ENSG00000168090.10	-0.29272	0.0273493	miR-221
ENST00000591399.5_ENSG00000132471.12	0.491778	0.0273493	miR-221
novel.1_ENSG00000138778.13	-1.30695	0.0274725	miR-221
ENST00000367262.4_ENSG00000183155.5	-0.597605	0.0277926	miR-221
ENST00000466771.6_ENSG00000106853.20	-0.646296	0.0279609	miR-221
ENST00000283415.4_ENSG00000153395.10	0.57005	0.0279718	miR-221
ENST00000393196.8_ENSG00000239672.8	-0.252661	0.027986	miR-221
ENST00000451457.6_ENSG00000146410.12	-3.45798	0.0282921	miR-221
ENST00000600880.5_ENSG00000197756.10	-0.812297	0.0284737	miR-221
ENST00000567815.5_ENSG00000167526.14	-0.69867	0.0284785	miR-221
ENST00000462776.2-1_ENSG00000197956.10	-0.491602	0.0291003	miR-221
ENST00000278175.10_ENSG00000148926.10	0.463367	0.0292437	miR-221
ENST00000354287.5_ENSG00000116661.11	1.03054	0.0294308	miR-221
ENST00000429989.7_ENSG00000108219.15	0.719021	0.0294308	miR-221
novel.17_ENSG00000131143.10	-0.587703	0.029699	miR-221
ENST00000435844.3_ENSG00000232388.5	-0.343517	0.0297304	miR-221
ENST00000245615.6_ENSG00000125505.17	0.777052	0.0297563	miR-221
novel.28_ENSG00000133110.15	0.47881	0.0298541	miR-221
novel.1_ENSG00000198899.2	-0.410507	0.0300181	miR-221
ENST00000339995.11_ENSG00000110321.19	0.407808	0.0300991	miR-221
ENST00000493763.7_ENSG00000146223.16	-0.364036	0.0300991	miR-221
ENST00000596315.5_ENSG00000142227.11	-0.632106	0.0300991	miR-221
ENST00000393038.3_ENSG00000141378.15	-0.333266	0.0302845	miR-221
ENST00000528097.5_ENSG00000177156.11	-0.531285	0.0304506	miR-221
ENST00000381192.10_PAR_Y_ENSG00000002586.20_PAR_Y	-0.946919	0.0306595	miR-221
novel.2_ENSG00000125827.9	0.379822	0.0306595	miR-221
ENST00000294785.10_ENSG00000162736.17	0.391749	0.0306934	miR-221
ENST00000368985.8_ENSG00000163131.12	0.475012	0.0307293	miR-221
ENST00000354848.5_ENSG00000117335.20	0.475939	0.0308065	miR-221
ENST00000295633.8_ENSG00000163430.12	0.307653	0.0308851	miR-221
ENST00000304987.4_ENSG00000170145.5	0.686797	0.0309208	miR-221
novel.6_ENSG00000113558.19	-4.52748	0.0310155	miR-221
ENST00000502492.6_ENSG00000159210.10	-0.345694	0.0310155	miR-221
ENST00000536859.5_ENSG00000168528.12	-1.96964	0.0310155	miR-221
ENST00000260356.6_ENSG00000137801.11	-0.623282	0.0310484	miR-221
ENST00000552842.1_ENSG00000219200.12	-0.250162	0.0310525	miR-221
ENST00000392623.5_ENSG00000189171.15	-0.842793	0.0317662	miR-221
novel.1_ENSG00000212829.8	-0.903432	0.0322307	miR-221
ENST00000265523.9_ENSG00000106605.11	-0.298911	0.0326652	miR-221
novel.18_ENSG00000265681.8	-0.876438	0.032768	miR-221
ENST00000286713.7_ENSG00000148175.13	0.318181	0.0329632	miR-221
ENST00000225504.8_ENSG00000213246.7	-0.384752	0.033217	miR-221
novel.4_ENSG00000157168.20	1.20987	0.0332417	miR-221
ENST00000279839.8_ENSG00000150316.12	-0.326461	0.0332631	miR-221
ENST00000397628.5_ENSG00000160310.18	-0.549793	0.0332631	miR-221
ENST00000503362.2_ENSG00000129128.13	-0.378185	0.0335093	miR-221
ENST00000209875.9_ENSG00000094916.16	-0.84838	0.0338046	miR-221
novel.1_ENSG00000147133.17	0.612682	0.0338893	miR-221
novel.149_ENSG00000115414.21	0.698844	0.0338904	miR-221
ENST00000304271.11-1_ENSG00000171067.11	0.495815	0.0340412	miR-221
ENST00000350030.8_ENSG00000132780.17	-1.00378	0.0340422	miR-221
ENST00000361421.2_ENSG00000198846.6	-1.86966	0.0340422	miR-221
ENST00000441448.7_ENSG00000197498.13	-0.386837	0.0340422	miR-221
ENST00000358600.7_ENSG00000123146.20	0.757832	0.0340909	miR-221
ENST00000450589.5_ENSG00000234741.8	-0.25933	0.0342272	miR-221
ENST00000249071.11_ENSG00000128340.15	0.261255	0.0343174	miR-221
novel.1_ENSG00000227081.5	-0.508403	0.0349303	miR-221
ENST00000622306.5_ENSG00000185164.15	0.529923	0.0349731	miR-221
ENST00000374492.8_ENSG00000088298.13	0.475668	0.0349868	miR-221
ENST00000399070.3_ENSG00000257267.3	-0.403482	0.0355004	miR-221
ENST00000225719.9_ENSG00000108582.12	0.4185	0.0355467	miR-221
ENST00000300093.9_ENSG00000166851.15	-1.21866	0.0355467	miR-221
ENST00000225688.4_ENSG00000108551.5	1.09874	0.0355508	miR-221
ENST00000291458.9_ENSG00000160124.9	-0.518126	0.0356576	miR-221
novel.18_ENSG00000142937.12	-1.26402	0.0356576	miR-221
ENST00000258662.3_ENSG00000136159.4	-0.49714	0.0357706	miR-221
novel.1_ENSG00000121039.10	0.854967	0.0357706	miR-221
ENST00000393562.10_ENSG00000160211.19	0.366202	0.0358678	miR-221
ENST00000359062.4_ENSG00000172572.7	1.62211	0.035946	miR-221
novel.5_ENSG00000092820.18	-1.07858	0.03595	miR-221
novel.6_ENSG00000154027.19	-1.15507	0.0362907	miR-221
ENST00000261700.8_ENSG00000087302.9	-0.27749	0.0362907	miR-221
novel.33_ENSG00000085662.14	0.959562	0.0365742	miR-221
ENST00000680020.1_ENSG00000175110.13	-0.404962	0.0365774	miR-221
novel.4_ENSG00000121895.8	1.00817	0.0365774	miR-221
ENST00000679157.1_ENSG00000135047.16	0.318229	0.0365796	miR-221
novel.10_ENSG00000196465.10	-0.336548	0.0367425	miR-221
ENST00000265631.10_ENSG00000004864.14	0.7789	0.0367494	miR-221
ENST00000392055.8_ENSG00000153823.19	0.592696	0.036917	miR-221
ENST00000476320.6_ENSG00000186577.14	-0.417142	0.0369216	miR-221
ENST00000576810.1-1_ENSG00000262185.3	-1.35627	0.0369616	miR-221
novel.3_ENSG00000172965.17	-1.15218	0.0370108	miR-221
ENST00000505236.1_ENSG00000104856.14	1.63466	0.0374653	miR-221
ENST00000396203.7_ENSG00000188846.14	-0.530685	0.037549	miR-221
ENST00000278353.10-1_ENSG00000149084.13	0.312543	0.0375578	miR-221
novel.2_ENSG00000023171.19	4.2478	0.0375578	miR-221
novel.1_ENSG00000170373.9	1.5346	0.0375769	miR-221
ENST00000309311.7_ENSG00000167658.16	0.289797	0.0377149	miR-221
ENST00000358755.5_ENSG00000164930.12	0.506267	0.0377149	miR-221
ENST00000676271.1_ENSG00000068796.19	-0.571078	0.0378674	miR-221
novel.2_ENSG00000147224.13	-0.947762	0.0379932	miR-221
ENST00000292614.9_ENSG00000005075.15	-0.339582	0.0380401	miR-221
ENST00000617924.6-1_ENSG00000186340.17	1.03587	0.0380571	miR-221
novel.5_ENSG00000170348.9	0.515396	0.0382582	miR-221
novel.2_ENSG00000273319.1	0.566179	0.0382917	miR-221
ENST00000520242.6-1_ENSG00000154582.17	-0.256268	0.0382917	miR-221
novel.13_ENSG00000197930.13	0.734589	0.0382917	miR-221
ENST00000377773.9_ENSG00000175768.13	-0.312727	0.038457	miR-221
novel.14_ENSG00000143222.12	-0.426986	0.0387059	miR-221
novel.6_ENSG00000145216.16	4.31283	0.0388193	miR-221
ENST00000191018.9_ENSG00000064601.21	0.656051	0.0388193	miR-221
novel.6_ENSG00000134352.20	0.480828	0.0389179	miR-221
novel.50_ENSG00000206503.13	0.584925	0.0389834	miR-221
ENST00000206262.2_ENSG00000091844.8	0.388061	0.0390423	miR-221
ENST00000259667.6_ENSG00000137133.11	-0.483534	0.039226	miR-221
ENST00000619304.4_ENSG00000101447.15	-1.67959	0.0392409	miR-221
novel.10_ENSG00000168542.16	0.861448	0.039347	miR-221
ENST00000309594.5-1_ENSG00000173141.5	-0.307467	0.0395398	miR-221
novel.2_ENSG00000169607.13	-1.37327	0.039669	miR-221
ENST00000340556.11_ENSG00000188010.15	-0.472517	0.0399095	miR-221
ENST00000295770.4-2_ENSG00000163527.10	0.509699	0.0402404	miR-221
novel.2_ENSG00000204397.9	-0.712688	0.0405268	miR-221
ENST00000606719.6_ENSG00000113712.19	0.527367	0.0408136	miR-221
ENST00000229239.10_ENSG00000111640.15	-0.189374	0.0413096	miR-221
ENST00000374369.8_ENSG00000125965.9	-0.859348	0.0413096	miR-221
ENST00000509589.5_ENSG00000120306.11	-0.383855	0.0414648	miR-221
ENST00000356457.9_ENSG00000198363.18	-0.375262	0.041937	miR-221
ENST00000311601.6_ENSG00000174705.13	1.59892	0.0420315	miR-221
novel.5_ENSG00000184588.18	1.61439	0.0420426	miR-221
ENST00000395105.9_ENSG00000137868.19	2.18651	0.0422427	miR-221
ENST00000519510.5_ENSG00000104368.19	4.4164	0.0422427	miR-221
novel.5_ENSG00000136840.19	2.6702	0.0430409	miR-221
novel.19_ENSG00000129515.20	0.504117	0.0431907	miR-221
novel.1_ENSG00000263731.1	-0.901309	0.0432011	miR-221
ENST00000361521.9_ENSG00000097021.20	-0.394584	0.043288	miR-221
novel.1_ENSG00000188229.6	-1.11005	0.0433825	miR-221
ENST00000245907.11_ENSG00000125730.17	0.536582	0.0444398	miR-221
ENST00000382564.8_ENSG00000205981.8	-0.331999	0.0444735	miR-221
novel.5_ENSG00000105755.8	-0.938265	0.0445516	miR-221
novel.1_ENSG00000204388.7	0.454111	0.0446643	miR-221
novel.5_ENSG00000143776.19	1.08133	0.0446643	miR-221
novel.15_ENSG00000163682.17	-0.691167	0.0447661	miR-221
novel.25_ENSG00000110002.16	1.57788	0.0448221	miR-221
novel.1_ENSG00000273319.1	0.71656	0.0452046	miR-221
ENST00000543226.2_ENSG00000256060.3	-0.452817	0.0452046	miR-221
novel.27_ENSG00000164692.18	0.631564	0.0452201	miR-221
novel.2_ENSG00000168056.17	4.32947	0.0452824	miR-221
ENST00000225430.9_ENSG00000108298.12	-0.272613	0.045363	miR-221
novel.5_ENSG00000143753.13	0.2791	0.0454051	miR-221
ENST00000263181.7_ENSG00000121621.7	-1.41819	0.0454051	miR-221
novel.22_ENSG00000167468.18	-0.596187	0.0455708	miR-221
ENST00000261590.13_ENSG00000046604.14	-0.600375	0.0455746	miR-221
ENST00000474024.5-1_ENSG00000125868.16	-0.427464	0.0458688	miR-221
ENST00000589228.6_ENSG00000108946.15	0.399794	0.0458688	miR-221
ENST00000593863.5_ENSG00000105372.8	-0.433228	0.0461559	miR-221
novel.394_ENSG00000164692.18	0.684364	0.0461559	miR-221
ENST00000261425.7_ENSG00000109790.18	1.95373	0.0462199	miR-221
ENST00000261879.10_ENSG00000138613.14	-0.496492	0.0463107	miR-221
ENST00000317551.12_ENSG00000139624.14	0.513349	0.047068	miR-221
novel.2_ENSG00000029725.17	-0.650408	0.0470692	miR-221
ENST00000461988.6_ENSG00000127948.16	0.838152	0.0471868	miR-221
ENST00000290573.7_ENSG00000159399.10	0.574222	0.0473186	miR-221
ENST00000297185.9_ENSG00000113013.16	0.370175	0.0473982	miR-221
ENST00000369307.4_ENSG00000265241.7	-0.518571	0.0475049	miR-221
ENST00000500949.6_ENSG00000247556.6	-0.766455	0.0475049	miR-221
ENST00000345264.10_ENSG00000148484.18	-0.311677	0.0477727	miR-221
ENST00000233813.5_ENSG00000115461.5	0.892643	0.0479798	miR-221
ENST00000594797.6_ENSG00000229833.10	-0.312222	0.0480189	miR-221
ENST00000353555.9_ENSG00000172270.22	0.254217	0.0480271	miR-221
ENST00000382758.6_ENSG00000150456.11	-0.69801	0.0480271	miR-221
ENST00000375464.7_ENSG00000165233.18	-0.401678	0.0480488	miR-221
ENST00000392568.7_ENSG00000183828.15	-0.579091	0.0480488	miR-221
ENST00000526627.2_ENSG00000256235.3	0.262714	0.0480488	miR-221
ENST00000393035.6_ENSG00000158234.12	-0.809752	0.0481014	miR-221
ENST00000512733.5_ENSG00000163291.14	1.17033	0.0481948	miR-221
novel.4_ENSG00000138433.16	-0.333914	0.0483697	miR-221
ENST00000267115.10_ENSG00000139644.13	-0.544332	0.0483921	miR-221
ENST00000578532.5_ENSG00000265681.8	-0.312772	0.0486099	miR-221
ENST00000592588.7_ENSG00000115268.10	-1.04295	0.0486159	miR-221
novel.13_ENSG00000147408.14	1.02941	0.0489466	miR-221
ENST00000373232.8_ENSG00000180817.12	-0.300392	0.0496513	miR-221
ENST00000354171.13_ENSG00000167468.18	-0.233388	0.0499119	miR-221
ENST00000256644.8_ENSG00000134248.14	-0.270969	0.0500109	miR-221
ENST00000524323.1_ENSG00000159167.12	1.85757	0.0502263	miR-221
ENST00000375299.8_ENSG00000169062.15	-0.84595	0.0503026	miR-221
ENST00000459722.1_ENSG00000133142.18	-1.15479	0.0505059	miR-221
ENST00000337130.10_ENSG00000169764.16	0.457282	0.0505634	miR-221
ENST00000371224.7_ENSG00000059573.9	0.465389	0.0505634	miR-221
ENST00000392514.9_ENSG00000089157.16	-0.240263	0.0507356	miR-221
novel.10_ENSG00000234741.8	-0.280823	0.0510794	miR-221
ENST00000366794.10_ENSG00000143799.14	-0.45817	0.0510794	miR-221
ENST00000295326.4_ENSG00000163170.12	-0.450081	0.051291	miR-221
ENST00000489459.5_ENSG00000196262.15	-0.48704	0.051291	miR-221
ENST00000546392.6_ENSG00000196531.14	-0.43427	0.051291	miR-221
ENST00000379638.9_ENSG00000129625.13	-0.277277	0.0515301	miR-221
ENST00000311922.4_ENSG00000173334.4	0.609459	0.0516435	miR-221
ENST00000380822.9_ENSG00000085231.14	-0.318173	0.0516435	miR-221
ENST00000586708.1_ENSG00000161888.11	-2.1081	0.0516435	miR-221
ENST00000587708.7_ENSG00000205155.8	-0.317704	0.0516435	miR-221
ENST00000265062.8-1_ENSG00000075785.14	0.323348	0.0517306	miR-221
ENST00000280557.11_ENSG00000139726.11	-0.370262	0.0517306	miR-221
ENST00000347364.7_ENSG00000125863.20	-0.304515	0.0520031	miR-221
ENST00000403633.6_ENSG00000106245.11	-0.289852	0.0522221	miR-221
ENST00000397066.9_ENSG00000162063.13	-0.932858	0.0525367	miR-221
ENST00000372017.4_ENSG00000173267.14	-0.819477	0.0525499	miR-221
ENST00000282728.10_ENSG00000152804.11	-0.582612	0.0525627	miR-221
ENST00000312562.7_ENSG00000175592.9	-0.458355	0.0527428	miR-221
novel.5_ENSG00000163607.17	-0.968874	0.0527911	miR-221
novel.1_ENSG00000101323.5	2.13695	0.053002	miR-221
novel.14_ENSG00000108298.12	-1.25709	0.0530525	miR-221
ENST00000295955.14_ENSG00000163682.17	-0.304912	0.0532166	miR-221
ENST00000301686.13_ENSG00000130731.16	-0.669076	0.0532166	miR-221
novel.3_ENSG00000112110.10	-0.595345	0.0532441	miR-221
novel.3_ENSG00000109805.10	-1.63375	0.0533852	miR-221
ENST00000587309.5_ENSG00000186185.14	-1.60839	0.0534714	miR-221
novel.437_ENSG00000164692.18	0.7165	0.053761	miR-221
ENST00000366535.4-1_ENSG00000035687.10	0.458881	0.0537717	miR-221
ENST00000357430.8_ENSG00000123983.15	0.554465	0.0537839	miR-221
novel.1_ENSG00000256040.2	0.90836	0.0541401	miR-221
ENST00000537328.6_ENSG00000134825.16	-0.245151	0.054214	miR-221
ENST00000237305.11_ENSG00000118515.12	0.588532	0.0545032	miR-221
ENST00000309366.9_ENSG00000173486.14	-0.274388	0.0545032	miR-221
novel.1_ENSG00000089220.5	-0.93325	0.0549219	miR-221
ENST00000611050.4_ENSG00000174748.22	-0.653359	0.0549219	miR-221
novel.3_ENSG00000270580.5	1.01143	0.0550774	miR-221
novel.4_ENSG00000108298.12	-1.32317	0.0552976	miR-221
ENST00000338825.5_ENSG00000187840.5	-0.365071	0.0552976	miR-221
ENST00000360534.8-1_ENSG00000197635.11	0.408598	0.0552988	miR-221
ENST00000546495.5_ENSG00000161939.19	-0.517201	0.0556183	miR-221
ENST00000399849.4_ENSG00000177374.13	0.620254	0.0557219	miR-221
novel.34_ENSG00000197635.11	0.700975	0.0563664	miR-221
novel.5_ENSG00000167553.16	-1.07523	0.0563991	miR-221
ENST00000264926.7_ENSG00000070950.10	-0.756368	0.0564043	miR-221
ENST00000354785.11_ENSG00000115414.21	0.730393	0.0567639	miR-221
ENST00000357002.5_ENSG00000213096.11	-1.61986	0.0568358	miR-221
novel.6_ENSG00000085662.14	0.958896	0.0570855	miR-221
novel.1_ENSG00000112697.17	0.592307	0.0573948	miR-221
ENST00000529230.6_ENSG00000175216.15	-0.464833	0.0573948	miR-221
ENST00000439109.6_ENSG00000181019.13	-0.924827	0.0573961	miR-221
novel.1_ENSG00000114251.15	1.06051	0.0575907	miR-221
novel.2_ENSG00000114978.18	0.497081	0.0579071	miR-221
novel.2_ENSG00000138190.17	-1.35927	0.0579945	miR-221
novel.11_ENSG00000138326.21	-0.614436	0.0580237	miR-221
ENST00000414306.5_ENSG00000126524.10	-1.70877	0.0580839	miR-221
novel.1_ENSG00000224631.4	-0.436896	0.0580934	miR-221
ENST00000651929.2_ENSG00000022267.19	0.680592	0.0582084	miR-221
novel.3_ENSG00000165476.14	1.28578	0.0583227	miR-221
novel.6_ENSG00000085491.17	1.21642	0.0584499	miR-221
ENST00000281830.3-1_ENSG00000152049.6	0.677641	0.0584499	miR-221
novel.1_ENSG00000178776.5	-0.878674	0.0584499	miR-221
novel.24_ENSG00000072041.18	0.599271	0.0584499	miR-221
ENST00000370274.8_ENSG00000147383.11	-0.399859	0.0589116	miR-221
ENST00000537981.5_ENSG00000133318.14	0.41921	0.05979	miR-221
novel.11_ENSG00000132341.12	-0.887807	0.0598195	miR-221
ENST00000508137.6_ENSG00000109790.18	2.23785	0.059824	miR-221
ENST00000649377.1_ENSG00000108960.9	0.969295	0.059824	miR-221
ENST00000681557.1_ENSG00000118217.7	-4.09122	0.0599346	miR-221
ENST00000394332.5_ENSG00000125691.14	-0.824486	0.0600378	miR-221
ENST00000308588.10_ENSG00000169371.14	-0.561461	0.0600976	miR-221
ENST00000535788.1_ENSG00000170315.14	-0.392759	0.0601807	miR-221
ENST00000221930.6_ENSG00000105329.11	0.800461	0.0603001	miR-221
ENST00000358227.5_ENSG00000137038.8	-0.340244	0.0603001	miR-221
novel.3_ENSG00000068489.13	-1.32299	0.0606079	miR-221
novel.3_ENSG00000122873.12	-0.434777	0.0608418	miR-221
ENST00000422840.7-1_ENSG00000090863.12	0.520809	0.0608567	miR-221
ENST00000258341.5_ENSG00000135862.6	0.562005	0.06112	miR-221
ENST00000439977.7_ENSG00000051108.15	0.335329	0.0613301	miR-221
ENST00000268150.13_ENSG00000140545.15	0.498789	0.0617325	miR-221
ENST00000264187.7_ENSG00000116962.15	0.683372	0.0617969	miR-221
novel.12_ENSG00000163682.17	-0.902002	0.0623448	miR-221
novel.11_ENSG00000143995.20	0.456862	0.0628597	miR-221
ENST00000367439.8_ENSG00000023572.10	-0.369767	0.0628597	miR-221
ENST00000612683.1_ENSG00000160752.15	-0.588903	0.0632811	miR-221
ENST00000247829.8_ENSG00000127324.9	-1.27999	0.0635786	miR-221
novel.5_ENSG00000061987.16	0.782001	0.0635786	miR-221
novel.27_ENSG00000198467.16	-0.911523	0.0637213	miR-221
ENST00000581230.5_ENSG00000108654.16	0.396826	0.0637213	miR-221
ENST00000372133.8-1_ENSG00000096080.12	-0.396239	0.063901	miR-221
novel.216_ENSG00000182718.18	-1.39964	0.0641033	miR-221
novel.9_ENSG00000109180.15	-1.03551	0.0641265	miR-221
ENST00000540506.2_ENSG00000111678.11	-0.809534	0.0641664	miR-221
ENST00000264474.4_ENSG00000121552.4	0.802995	0.064175	miR-221
ENST00000287598.11_ENSG00000156970.13	-1.30247	0.0645057	miR-221
ENST00000367288.5_ENSG00000163431.13	-1.21044	0.0645057	miR-221
ENST00000410026.7_ENSG00000173559.15	-0.947784	0.0645057	miR-221
ENST00000392509.6_ENSG00000088986.11	-0.949238	0.0647444	miR-221
novel.15_ENSG00000137801.11	-1.09911	0.0647444	miR-221
novel.3_ENSG00000172123.13	-1.32692	0.0648237	miR-221
ENST00000294360.5_ENSG00000162384.14	-0.430437	0.0648237	miR-221
novel.3_ENSG00000266865.6	-0.341232	0.0648237	miR-221
ENST00000517625.5_ENSG00000113558.19	-0.331779	0.0648422	miR-221
ENST00000370206.9_ENSG00000117519.16	-0.379928	0.0649347	miR-221
ENST00000608933.6_ENSG00000163644.15	-0.800497	0.0649347	miR-221
ENST00000415136.6_ENSG00000244038.11	0.229558	0.065224	miR-221
ENST00000521604.7_ENSG00000187735.14	0.402682	0.065224	miR-221
novel.3_ENSG00000104738.18	-1.79859	0.065389	miR-221
novel.11_ENSG00000069849.11	0.594616	0.0658715	miR-221
novel.9_ENSG00000182752.10	1.3538	0.0659923	miR-221
ENST00000343411.8_ENSG00000140943.17	0.720097	0.0661828	miR-221
ENST00000521726.1_ENSG00000156482.11	-0.694593	0.0662062	miR-221
ENST00000292430.10_ENSG00000160886.13	-0.769305	0.066228	miR-221
novel.12_ENSG00000041982.16	1.46306	0.0662498	miR-221
novel.1_ENSG00000279099.1	2.96199	0.0663048	miR-221
novel.1_ENSG00000231007.5	-4.31825	0.0664602	miR-221
ENST00000395837.1_ENSG00000170315.14	-0.678117	0.0664602	miR-221
ENST00000361505.10_ENSG00000198805.12	-0.532769	0.0664926	miR-221
ENST00000392376.7_ENSG00000141552.18	-0.873492	0.0664926	miR-221
ENST00000309328.8_ENSG00000173465.8	-0.361868	0.066856	miR-221
novel.1_ENSG00000139567.13	0.695278	0.0668753	miR-221
novel.3_ENSG00000168398.7	1.47946	0.0668753	miR-221
ENST00000394295.6_ENSG00000196975.16	-0.317052	0.0681712	miR-221
novel.1_ENSG00000136709.12	-0.667159	0.0682924	miR-221
ENST00000373669.8_ENSG00000102309.15	-0.368883	0.0682924	miR-221
ENST00000327858.11_ENSG00000077942.19	4.06898	0.0684679	miR-221
novel.1_ENSG00000124882.4	0.642591	0.068617	miR-221
ENST00000401959.6-1_ENSG00000100138.15	-0.243157	0.0690547	miR-221
ENST00000570798.5_ENSG00000189067.14	-0.419038	0.0692058	miR-221
novel.1_ENSG00000150471.17	1.24871	0.0700609	miR-221
novel.4_ENSG00000105372.8	-0.857537	0.0704474	miR-221
novel.4_ENSG00000133805.15	1.47809	0.0704689	miR-221
ENST00000373830.4_ENSG00000180098.9	-0.527303	0.070647	miR-221
ENST00000319248.13_ENSG00000117450.15	-0.20235	0.0709347	miR-221
ENST00000354910.10_ENSG00000129055.13	-0.31	0.0709347	miR-221
ENST00000376687.4_ENSG00000101945.17	-0.873011	0.0709854	miR-221
novel.3_ENSG00000181523.13	-0.714098	0.0710351	miR-221
ENST00000263849.9_ENSG00000104427.12	-0.589385	0.0710827	miR-221
ENST00000652192.3_ENSG00000138395.17	-1.63904	0.0712853	miR-221
ENST00000369023.8_ENSG00000107672.15	-0.589322	0.0716639	miR-221
novel.1_ENSG00000108679.13	0.976197	0.0717389	miR-221
novel.1_ENSG00000124151.19	0.767866	0.0717389	miR-221
ENST00000320756.7_ENSG00000111196.10	-0.42341	0.0717389	miR-221
novel.1_ENSG00000233101.10	-4.32249	0.071837	miR-221
novel.3_ENSG00000151150.22	-0.732413	0.0718441	miR-221
ENST00000209728.9-1_ENSG00000094804.12	-0.824956	0.0721612	miR-221
novel.1_ENSG00000184588.18	1.83414	0.0721889	miR-221
ENST00000331134.11_ENSG00000182446.14	0.907613	0.0727867	miR-221
ENST00000541179.5_ENSG00000133110.15	0.373859	0.0727867	miR-221
novel.3_ENSG00000171502.15	1.14192	0.0728266	miR-221
novel.3_ENSG00000104368.19	3.22226	0.0730636	miR-221
novel.19_ENSG00000002549.13	-0.780777	0.0731592	miR-221
novel.1_ENSG00000243701.7	-0.702633	0.073443	miR-221
novel.2_ENSG00000171617.15	0.63607	0.0736016	miR-221
novel.2_ENSG00000087152.16	0.587844	0.0744402	miR-221
ENST00000264963.9_ENSG00000114988.12	0.481109	0.0748482	miR-221
ENST00000258534.13_ENSG00000136048.14	0.966436	0.0748828	miR-221
ENST00000396957.5_ENSG00000144713.13	0.70859	0.0750506	miR-221
ENST00000330263.5_ENSG00000053372.5	-0.651111	0.0751612	miR-221
ENST00000415536.5_ENSG00000236453.5	0.756387	0.0752704	miR-221
ENST00000373840.9_ENSG00000119396.11	-0.354021	0.0753822	miR-221
ENST00000230895.11_ENSG00000112977.16	0.761865	0.0755814	miR-221
novel.2_ENSG00000171862.11	0.470605	0.0756208	miR-221
ENST00000216465.10_ENSG00000100577.19	-0.627798	0.0756277	miR-221
novel.1_ENSG00000214113.11	-0.370978	0.0756277	miR-221
ENST00000647879.1_ENSG00000285925.1	1.19422	0.0759717	miR-221
ENST00000009180.10_ENSG00000010278.15	-0.347178	0.0767734	miR-221
ENST00000356708.12_ENSG00000165629.20	-0.224233	0.0768805	miR-221
novel.14_ENSG00000125970.12	-4.3071	0.0770827	miR-221
ENST00000672282.1_ENSG00000068366.21	0.813688	0.0771487	miR-221
ENST00000262061.7-1_ENSG00000111481.10	0.296731	0.0771558	miR-221
ENST00000337478.3-1_ENSG00000148841.17	0.972024	0.0771558	miR-221
ENST00000356698.9_ENSG00000146374.14	1.03071	0.0771558	miR-221
ENST00000559596.6_ENSG00000285920.2	-2.05107	0.0771558	miR-221
novel.3_ENSG00000163739.5	0.630873	0.0771558	miR-221
novel.9_ENSG00000143995.20	1.24345	0.0771633	miR-221
novel.1_ENSG00000152291.14	0.376907	0.0777366	miR-221
ENST00000462205.5_ENSG00000054148.18	-0.804677	0.0779297	miR-221
ENST00000555394.5_ENSG00000133961.21	0.832393	0.0779297	miR-221
ENST00000534871.5_ENSG00000178999.13	-2.23956	0.0783122	miR-221
ENST00000369798.7_ENSG00000112742.10	-1.89412	0.0783603	miR-221
novel.3_ENSG00000133142.18	-0.578658	0.0784935	miR-221
ENST00000373664.8_ENSG00000080839.12	-0.960448	0.0786025	miR-221
ENST00000298299.4_ENSG00000165512.5	-0.738976	0.0786978	miR-221
ENST00000395523.5_ENSG00000221988.13	1.01856	0.0788352	miR-221
novel.2_ENSG00000152818.18	-0.460209	0.0789724	miR-221
ENST00000265838.9_ENSG00000075239.14	-0.310364	0.079023	miR-221
novel.2_ENSG00000122483.17	-0.936638	0.0791728	miR-221
ENST00000397701.9_ENSG00000182362.14	-0.451941	0.0794251	miR-221
novel.1_ENSG00000163577.8	-1.397	0.0796062	miR-221
novel.2_ENSG00000169679.15	-2.15519	0.0802733	miR-221
ENST00000271308.9_ENSG00000143106.13	-0.231989	0.080558	miR-221
ENST00000275766.2_ENSG00000146858.8	-0.482843	0.080558	miR-221
ENST00000361531.6_ENSG00000143314.12	-0.482524	0.080558	miR-221
novel.7_ENSG00000137807.16	-2.37662	0.080558	miR-221
novel.5_ENSG00000084234.18	-0.455042	0.0806759	miR-221
ENST00000357166.11_ENSG00000188706.13	0.486136	0.0808549	miR-221
ENST00000360001.12_ENSG00000078808.19	3.25134	0.080915	miR-221
novel.1_ENSG00000157168.20	1.38395	0.0811751	miR-221
novel.18_ENSG00000092020.11	-1.33217	0.0811788	miR-221
ENST00000570330.5_ENSG00000129235.11	-0.494412	0.081421	miR-221
novel.3_ENSG00000126001.16	-0.495419	0.0814786	miR-221
ENST00000399932.8_ENSG00000167930.17	0.532152	0.0815791	miR-221
novel.4_ENSG00000011007.12	0.399462	0.0816165	miR-221
ENST00000393427.6_ENSG00000087884.14	-0.443369	0.0826963	miR-221
ENST00000682384.1_ENSG00000162714.13	1.34123	0.0826963	miR-221
ENST00000377036.2_ENSG00000160049.12	-0.606458	0.0831223	miR-221
ENST00000265077.8_ENSG00000038427.16	0.340567	0.0832134	miR-221
ENST00000589038.1_ENSG00000196605.7	-1.89849	0.0832134	miR-221
novel.17_ENSG00000196262.15	-0.874812	0.0832134	miR-221
novel.1_ENSG00000136824.19	-1.42092	0.0832747	miR-221
ENST00000373020.9_ENSG00000000003.15	0.405967	0.0832747	miR-221
ENST00000584667.6_ENSG00000161526.15	-0.372122	0.0838499	miR-221
ENST00000377190.8_ENSG00000162298.19	1.87611	0.0838617	miR-221
novel.1_ENSG00000221821.4	-0.761484	0.0838617	miR-221
ENST00000371084.8_ENSG00000079739.17	0.374391	0.0839695	miR-221
novel.5_ENSG00000070961.16	0.472919	0.0842729	miR-221
ENST00000310447.10_ENSG00000106144.20	1.23207	0.0843587	miR-221
novel.3_ENSG00000134369.15	0.596562	0.0848713	miR-221
ENST00000204566.7_ENSG00000090487.11	0.372553	0.0850105	miR-221
ENST00000266682.10_ENSG00000072041.18	0.460896	0.0850858	miR-221
novel.3_ENSG00000171735.19	-0.294029	0.0852203	miR-221
novel.3_ENSG00000017260.20	0.824697	0.0859669	miR-221
ENST00000368010.4_ENSG00000143256.5	-0.243379	0.08599	miR-221
novel.4_ENSG00000109790.18	2.16587	0.0861114	miR-221
novel.2_ENSG00000153015.16	-1.03879	0.087122	miR-221
ENST00000265138.4_ENSG00000113369.9	0.698277	0.0871625	miR-221
ENST00000379772.4_ENSG00000101220.18	-0.385801	0.0872045	miR-221
novel.1_ENSG00000213689.14	-1.30513	0.0873432	miR-221
novel.37_ENSG00000108298.12	-0.351356	0.0874888	miR-221
novel.6_ENSG00000155660.11	0.29364	0.0877472	miR-221
novel.3_ENSG00000139624.14	1.00405	0.0886289	miR-221
ENST00000296388.10_ENSG00000117385.16	0.715765	0.0886289	miR-221
ENST00000295087.13_ENSG00000162980.17	0.426554	0.0886949	miR-221
ENST00000446327.6_ENSG00000115875.19	-0.716371	0.0888969	miR-221
novel.3_ENSG00000204397.9	-0.971251	0.0893348	miR-221
novel.3_ENSG00000009780.16	-1.36038	0.0893558	miR-221
ENST00000366607.5_ENSG00000173726.11	-0.285135	0.0895535	miR-221
novel.7_ENSG00000104946.13	4.06355	0.0897886	miR-221
ENST00000312465.12_ENSG00000138675.17	-0.588851	0.0898118	miR-221
novel.6_ENSG00000248098.12	3.97123	0.0898118	miR-221
ENST00000276431.9_ENSG00000120889.13	0.455076	0.089844	miR-221
ENST00000259873.5-1_ENSG00000204568.12	-0.341633	0.0898952	miR-221
novel.25_ENSG00000151834.16	0.870744	0.0901098	miR-221
novel.156_ENSG00000108821.14	0.460482	0.0904437	miR-221
novel.1_ENSG00000230148.8	2.94618	0.0905826	miR-221
ENST00000426002.5_ENSG00000164054.16	0.33421	0.090672	miR-221
novel.4_ENSG00000175105.8	1.70982	0.0906938	miR-221
ENST00000375128.5-1_ENSG00000136936.11	-0.856926	0.0907436	miR-221
ENST00000442966.7_ENSG00000241370.6	-0.353221	0.0907436	miR-221
novel.2_ENSG00000104067.17	-0.453321	0.0909365	miR-221
novel.39_ENSG00000104368.19	2.61247	0.0911056	miR-221
ENST00000376962.10_ENSG00000107372.13	2.60324	0.0911565	miR-221
novel.2_ENSG00000113456.19	-0.558755	0.09133	miR-221
ENST00000336125.6_ENSG00000185829.18	-0.961088	0.0915431	miR-221
ENST00000217893.10_ENSG00000273841.5	-0.257059	0.0917319	miR-221
ENST00000260762.10_ENSG00000138190.17	-0.765951	0.0917319	miR-221
ENST00000307864.3_ENSG00000042286.15	-0.602555	0.0917319	miR-221
ENST00000334982.9_ENSG00000173418.12	-0.309761	0.091894	miR-221
ENST00000326674.10_ENSG00000110536.14	-0.36832	0.0921543	miR-221
ENST00000379378.8_ENSG00000205250.9	0.589803	0.0925063	miR-221
ENST00000370151.9_ENSG00000166171.13	-0.460473	0.0926752	miR-221
ENST00000372114.4_ENSG00000172315.6	-0.443255	0.0934119	miR-221
ENST00000374078.5_ENSG00000125995.16	-0.277123	0.0935286	miR-221
novel.10_ENSG00000145348.17	0.983372	0.0935286	miR-221
novel.83_ENSG00000138674.17	0.683279	0.0935286	miR-221
novel.7_ENSG00000271425.9	0.563384	0.0936339	miR-221
ENST00000374736.8_ENSG00000165029.17	0.919986	0.0936339	miR-221
ENST00000638663.1_ENSG00000138760.11	0.506624	0.0936901	miR-221
ENST00000578706.5_ENSG00000170315.14	-0.763574	0.0937018	miR-221
novel.15_ENSG00000133112.17	-0.580966	0.0939969	miR-221
ENST00000292494.11_ENSG00000160932.11	0.489673	0.0941206	miR-221
ENST00000265729.7_ENSG00000075142.14	-0.266934	0.0942219	miR-221
novel.28_ENSG00000143569.19	0.786758	0.0946859	miR-221
novel.1_ENSG00000258691.1	1.16618	0.0948486	miR-221
ENST00000354725.8_ENSG00000197157.11	0.317482	0.0948486	miR-221
ENST00000381971.8_ENSG00000107249.24	0.695867	0.0948486	miR-221
ENST00000419165.5_ENSG00000158427.15	-0.656765	0.0948486	miR-221
novel.2_ENSG00000132967.9	-0.670893	0.0948486	miR-221
ENST00000419869.7_ENSG00000023734.11	0.226043	0.0948919	miR-221
novel.6_ENSG00000211448.13	0.903319	0.0950131	miR-221
ENST00000370994.8_ENSG00000142864.15	-0.320598	0.0954636	miR-221
ENST00000219150.10_ENSG00000102879.16	-2.50741	0.0954979	miR-221
ENST00000464845.6_ENSG00000102030.16	-0.271531	0.0955344	miR-221
ENST00000425762.2_ENSG00000100804.19	-0.73075	0.0957328	miR-221
ENST00000263697.6_ENSG00000126698.11	-0.280836	0.0958643	miR-221
ENST00000549578.6-1_ENSG00000111237.19	-0.306402	0.0958786	miR-221
novel.1_ENSG00000273211.1	0.795986	0.0962299	miR-221
ENST00000229563.6_ENSG00000111843.14	-0.245657	0.0962299	miR-221
ENST00000279441.9_ENSG00000166670.10	2.26287	0.0962299	miR-221
ENST00000372013.8_ENSG00000148671.14	-1.10388	0.0962299	miR-221
ENST00000409339.3_ENSG00000146918.20	-1.2018	0.0962299	miR-221
ENST00000261070.7_ENSG00000138495.7	-0.246143	0.0962369	miR-221
ENST00000340473.8_ENSG00000188342.12	-0.312454	0.0963838	miR-221
novel.18_ENSG00000110002.16	1.75802	0.0966411	miR-221
ENST00000456315.7_ENSG00000024526.17	-2.45712	0.0967757	miR-221
ENST00000537952.1_ENSG00000135090.14	-0.635234	0.096846	miR-221
novel.1_ENSG00000168078.10	-1.55262	0.0969225	miR-221
novel.1_ENSG00000115464.15	0.536607	0.0969225	miR-221
novel.5_ENSG00000149196.16	-3.89358	0.0969749	miR-221
novel.5_ENSG00000135241.17	0.830127	0.0969749	miR-221
ENST00000240423.9_ENSG00000121152.10	-1.51373	0.0969749	miR-221
novel.11_ENSG00000106397.12	0.426705	0.097413	miR-221
ENST00000381344.8_ENSG00000067064.12	-0.280888	0.097413	miR-221
ENST00000651669.1_ENSG00000177954.14	-0.565529	0.097413	miR-221
novel.15_ENSG00000108219.15	0.724298	0.097413	miR-221
ENST00000416202.5_ENSG00000241990.5	-0.585046	0.0975399	miR-221
ENST00000650919.1_ENSG00000157168.20	1.28431	0.0980157	miR-221
novel.1_ENSG00000136014.12	-1.86553	0.0982333	miR-221
ENST00000381962.4_ENSG00000271303.2	2.83006	0.0982902	miR-221
ENST00000498107.5_ENSG00000106028.11	-0.362981	0.098371	miR-221
ENST00000301329.10-1_ENSG00000167699.13	-0.426178	0.0985617	miR-221
ENST00000271850.11_ENSG00000143549.21	0.664831	0.0988439	miR-221
ENST00000226105.11_ENSG00000108961.14	-0.480784	0.0992013	miR-221
novel.1_ENSG00000002330.14	-2.80617	0.0992677	miR-221
novel.34_ENSG00000075420.13	0.440963	0.100033	miR-221
ENST00000457544.7_ENSG00000019991.18	0.522561	0.100238	miR-221
ENST00000306773.5_ENSG00000171246.6	-0.881642	0.100484	miR-221
ENST00000361368.7-1_ENSG00000198742.10	0.589415	0.100541	miR-221
ENST00000371703.8_ENSG00000148688.14	-0.415964	0.100683	miR-221
ENST00000591899.8_ENSG00000127540.12	-0.190529	0.100683	miR-221
ENST00000378119.9_ENSG00000112308.13	0.529154	0.100726	miR-221
ENST00000309048.8_ENSG00000175279.22	-1.36001	0.10105	miR-221
ENST00000327570.13_ENSG00000182552.15	-0.64093	0.101447	miR-221
ENST00000494486.1_ENSG00000213186.8	-1.1254	0.101534	miR-221
novel.16_ENSG00000175029.17	1.70574	0.101847	miR-221
novel.4_ENSG00000134853.12	0.849208	0.102062	miR-221
novel.1_ENSG00000213397.12	-0.600018	0.102179	miR-221
ENST00000223061.6_ENSG00000106333.13	0.512965	0.102214	miR-221
novel.15_ENSG00000105825.14	1.6046	0.102322	miR-221
ENST00000549884.6_ENSG00000076108.12	0.593222	0.102347	miR-221
ENST00000301764.12_ENSG00000167986.15	0.449079	0.102964	miR-221
ENST00000218652.11-1_ENSG00000102471.14	0.41493	0.103456	miR-221
ENST00000268220.12_ENSG00000140612.14	-0.247005	0.103456	miR-221
ENST00000402752.5-1_ENSG00000099901.17	-0.392778	0.103456	miR-221
ENST00000456793.2_ENSG00000228474.6	-0.232575	0.103456	miR-221
ENST00000617380.2_ENSG00000276547.2	0.682724	0.103456	miR-221
novel.3_ENSG00000213551.7	-0.217264	0.103456	miR-221
novel.44_ENSG00000142541.18	-1.15166	0.103456	miR-221
novel.5_ENSG00000184838.15	0.792389	0.104339	miR-221
ENST00000335791.10_ENSG00000136840.19	0.544682	0.104684	miR-221
ENST00000395535.7_ENSG00000132432.14	-0.321371	0.104684	miR-221
novel.6_ENSG00000184047.20	0.912863	0.104752	miR-221
ENST00000261693.11_ENSG00000073060.17	0.492438	0.105686	miR-221
ENST00000305978.7_ENSG00000171222.11	-0.364926	0.106345	miR-221
novel.5_ENSG00000147454.14	0.763927	0.106345	miR-221
novel.1_ENSG00000100441.10	0.844501	0.106765	miR-221
novel.2_ENSG00000081923.15	-0.657689	0.107048	miR-221
ENST00000371804.4_ENSG00000185745.10	-0.5236	0.107203	miR-221
ENST00000216774.11_ENSG00000100883.13	0.304671	0.107537	miR-221
ENST00000366999.9_ENSG00000117650.13	-2.00474	0.107885	miR-221
ENST00000371652.9_ENSG00000240849.11	0.514211	0.108032	miR-221
ENST00000381405.5_ENSG00000164283.13	2.98983	0.108236	miR-221
ENST00000396679.6_ENSG00000123219.13	-0.982454	0.108236	miR-221
ENST00000300213.9_ENSG00000166946.14	-0.341713	0.108749	miR-221
novel.7_ENSG00000144224.17	-0.325472	0.108885	miR-221
ENST00000206451.11_ENSG00000092010.15	-0.214453	0.108885	miR-221
ENST00000316623.10_ENSG00000166147.15	0.297577	0.1091	miR-221
ENST00000367287.5_ENSG00000134375.11	-0.249415	0.109661	miR-221
novel.1_ENSG00000137331.12	0.821964	0.109825	miR-221
novel.3_ENSG00000128573.26	4.06561	0.109902	miR-221
ENST00000370500.10_ENSG00000137947.12	-0.393163	0.109902	miR-221
ENST00000259457.8_ENSG00000136930.13	-0.241901	0.109947	miR-221
ENST00000277900.12_ENSG00000148700.15	0.427163	0.109947	miR-221
ENST00000313285.12_ENSG00000125733.18	0.602106	0.10998	miR-221
ENST00000543164.5_ENSG00000111639.8	-0.721725	0.10998	miR-221
ENST00000518127.5-1_ENSG00000154582.17	-0.330956	0.110308	miR-221
ENST00000234038.11_ENSG00000115685.15	-0.386882	0.110891	miR-221
ENST00000675372.1_ENSG00000169567.13	-0.499018	0.111187	miR-221
novel.8_ENSG00000137801.11	-1.31181	0.111354	miR-221
ENST00000219070.9_ENSG00000087245.13	3.16673	0.111354	miR-221
ENST00000545679.5_ENSG00000120860.11	-0.650989	0.111674	miR-221
ENST00000578542.5_ENSG00000068489.13	-2.09835	0.112336	miR-221
ENST00000019317.8_ENSG00000017797.13	-0.803207	0.112369	miR-221
ENST00000321250.13-1_ENSG00000104660.19	0.467153	0.112848	miR-221
ENST00000395878.8-1_ENSG00000103353.16	0.744737	0.112848	miR-221
novel.1_ENSG00000197930.13	0.657897	0.113143	miR-221
ENST00000409652.5-1_ENSG00000221963.6	-0.51691	0.113595	miR-221
ENST00000344877.10_ENSG00000141552.18	-0.323829	0.113663	miR-221
ENST00000373116.6_ENSG00000116898.12	-0.285312	0.113663	miR-221
ENST00000374212.5-1_ENSG00000136868.11	0.444897	0.113663	miR-221
novel.5_ENSG00000163739.5	0.663691	0.113773	miR-221
novel.35_ENSG00000182718.18	-1.76697	0.11406	miR-221
novel.18_ENSG00000167123.19	3.98359	0.11406	miR-221
ENST00000377614.7-1_ENSG00000227449.8	1.10987	0.11406	miR-221
ENST00000514056.1_ENSG00000109519.13	-0.33793	0.114098	miR-221
ENST00000590986.5-1_ENSG00000141424.13	-0.761594	0.114104	miR-221
ENST00000282344.11_ENSG00000152484.14	0.872574	0.114272	miR-221
novel.4_ENSG00000182752.10	1.01231	0.114619	miR-221
ENST00000374859.3_ENSG00000240065.8	-0.512364	0.114619	miR-221
ENST00000447146.7_ENSG00000102103.17	-0.427416	0.114673	miR-221
ENST00000586895.6_ENSG00000198258.11	-0.218146	0.114961	miR-221
ENST00000447182.6_ENSG00000137575.12	-0.292607	0.115528	miR-221
ENST00000296585.10_ENSG00000164171.11	0.415931	0.11613	miR-221
ENST00000605197.2_ENSG00000270647.6	1.43159	0.116195	miR-221
novel.1_ENSG00000275880.1	1.56551	0.116878	miR-221
novel.12_ENSG00000119899.13	0.761228	0.118019	miR-221
ENST00000559488.7_ENSG00000259207.9	-0.61696	0.118093	miR-221
ENST00000318787.13_ENSG00000111906.18	-0.409658	0.118377	miR-221
novel.12_ENSG00000151834.16	1.30326	0.119372	miR-221
novel.34_ENSG00000104368.19	1.69213	0.119372	miR-221
novel.3_ENSG00000180488.15	0.623514	0.119462	miR-221
ENST00000368440.5_ENSG00000172594.13	0.697509	0.119667	miR-221
ENST00000374893.11_ENSG00000117298.16	1.03606	0.119667	miR-221
ENST00000448666.7_ENSG00000115275.14	0.657201	0.119667	miR-221
ENST00000539909.6-1_ENSG00000156110.15	-0.635513	0.119667	miR-221
ENST00000361219.11_ENSG00000142864.15	-0.313755	0.119991	miR-221
ENST00000285393.4_ENSG00000147614.4	2.10675	0.120137	miR-221
ENST00000290902.10-1_ENSG00000159674.12	0.361903	0.120137	miR-221
ENST00000398795.7_ENSG00000120659.15	2.57023	0.120137	miR-221
ENST00000680966.1_ENSG00000111331.14	-0.818709	0.120187	miR-221
ENST00000261023.8_ENSG00000138448.12	0.543694	0.12037	miR-221
ENST00000360426.8-1_ENSG00000124214.21	0.559198	0.12037	miR-221
ENST00000377953.4_ENSG00000204922.5	-0.40409	0.120467	miR-221
novel.1_ENSG00000121621.7	-1.426	0.120776	miR-221
ENST00000369626.8_ENSG00000155380.13	0.503716	0.120776	miR-221
ENST00000376745.9_ENSG00000172531.16	-0.239484	0.121487	miR-221
novel.4_ENSG00000169429.11	0.958864	0.121565	miR-221
ENST00000377491.5_ENSG00000116288.13	-1.18155	0.121596	miR-221
novel.47_ENSG00000067225.19	-0.597158	0.121895	miR-221
ENST00000396062.4_ENSG00000100442.11	-0.286824	0.122611	miR-221
novel.1_ENSG00000169213.7	-0.548677	0.12295	miR-221
novel.1_ENSG00000065978.19	-0.722416	0.123156	miR-221
ENST00000528499.5_ENSG00000084234.18	0.402426	0.123156	miR-221
ENST00000409080.6_ENSG00000091409.16	-1.36164	0.123432	miR-221
ENST00000399138.5_ENSG00000091542.9	0.685793	0.12359	miR-221
ENST00000681092.1_ENSG00000184009.13	-1.0031	0.123674	miR-221
ENST00000583839.1_ENSG00000141552.18	-0.883432	0.123682	miR-221
novel.1_ENSG00000220842.6	-0.250506	0.123688	miR-221
ENST00000397764.8_ENSG00000214194.9	-0.264778	0.123688	miR-221
novel.26_ENSG00000116729.14	0.319983	0.124434	miR-221
novel.8_ENSG00000178982.10	-0.636451	0.125024	miR-221
ENST00000370355.3_ENSG00000099194.6	0.252835	0.125024	miR-221
ENST00000225831.4_ENSG00000108691.9	-0.312874	0.125513	miR-221
novel.1_ENSG00000260083.2	-2.91263	0.125776	miR-221
novel.19_ENSG00000108298.12	-1.06913	0.125963	miR-221
ENST00000332707.10_ENSG00000184575.12	0.601676	0.126042	miR-221
novel.4_ENSG00000102359.9	0.953189	0.12618	miR-221
novel.15_ENSG00000075624.17	-0.796849	0.12618	miR-221
ENST00000344895.4_ENSG00000145777.15	0.339965	0.126525	miR-221
novel.4_ENSG00000134057.15	-1.25618	0.126757	miR-221
ENST00000367460.4_ENSG00000150681.10	3.75576	0.126899	miR-221
ENST00000367429.9_ENSG00000000971.16	0.458835	0.127339	miR-221
ENST00000579374.5_ENSG00000108298.12	-0.505578	0.127635	miR-221
novel.118545	1.36499	0.12875	miR-221
ENST00000409731.7_ENSG00000163017.14	-1.47506	0.129364	miR-221
novel.1_ENSG00000213442.5	-0.549725	0.129529	miR-221
novel.313_ENSG00000115414.21	0.896095	0.129529	miR-221
novel.24_ENSG00000150753.12	-1.8545	0.129602	miR-221
ENST00000281950.8_ENSG00000152147.11	-0.420108	0.129701	miR-221
novel.15_ENSG00000107164.16	1.21386	0.129751	miR-221
ENST00000567572.6_ENSG00000140931.20	4.01409	0.129925	miR-221
novel.5_ENSG00000197746.14	0.840793	0.130022	miR-221
novel.2_ENSG00000196230.14	-0.63627	0.130149	miR-221
ENST00000210444.6_ENSG00000095380.11	-0.342006	0.130617	miR-221
novel.24_ENSG00000085662.14	0.664919	0.130698	miR-221
novel.1_ENSG00000259345.7	-1.27837	0.131146	miR-221
novel.1_ENSG00000112308.13	0.518078	0.131146	miR-221
ENST00000438146.7_ENSG00000100320.23	2.66304	0.131146	miR-221
ENST00000468410.5_ENSG00000105856.14	0.499433	0.131146	miR-221
novel.13_ENSG00000155957.18	-0.297982	0.131146	miR-221
novel.9_ENSG00000174720.16	-0.759332	0.131158	miR-221
novel.5_ENSG00000229117.9	-0.818918	0.13176	miR-221
ENST00000257909.8_ENSG00000135451.13	-3.20471	0.132538	miR-221
ENST00000374077.8_ENSG00000125995.16	-0.236879	0.132715	miR-221
ENST00000375887.9_ENSG00000102524.12	-0.885196	0.132715	miR-221
novel.2_ENSG00000198938.2	-0.54637	0.132715	miR-221
ENST00000439590.6_ENSG00000172809.13	-0.223748	0.132743	miR-221
ENST00000265881.10_ENSG00000076043.11	-0.233557	0.132757	miR-221
ENST00000482695.5_ENSG00000185621.11	3.68892	0.132757	miR-221
novel.3_ENSG00000100554.12	-0.257417	0.133126	miR-221
ENST00000221543.10_ENSG00000104946.13	0.68725	0.133126	miR-221
ENST00000261817.6_ENSG00000110801.14	-0.622977	0.133126	miR-221
ENST00000316738.12_ENSG00000140025.16	-0.658522	0.133643	miR-221
ENST00000537087.5_ENSG00000111678.11	-0.379115	0.133846	miR-221
novel.2_ENSG00000146425.11	-1.05181	0.134368	miR-221
ENST00000643231.1_ENSG00000198860.14	-0.745227	0.134434	miR-221
ENST00000372521.9_ENSG00000177868.12	-0.399649	0.134523	miR-221
ENST00000571252.3-1_ENSG00000262576.3	0.94058	0.13453	miR-221
ENST00000334701.11_ENSG00000080824.19	-0.630414	0.134664	miR-221
ENST00000674862.1_ENSG00000114450.11	0.509651	0.134664	miR-221
ENST00000471115.6-1_ENSG00000162642.14	0.402912	0.135021	miR-221
[truncated: 368,205+ more rows]
