# Supplementary material for: Nanopore long-read RNA sequencing reveals functional alternative splicing variants in human vascular smooth muscle cells
Source: Commun Biol. 2023 Oct 31;6:1104. doi: 10.1038/s42003-023-05481-y (PMC10618188; doi:10.1038/s42003-023-05481-y)
Supplement: Supplementary file 4 — Supplementary Data 2 [file 42003_2023_5481_MOESM4_ESM.xlsx]

## Sheet: Supplementay Data 2
# Supplementary Data 2. KEGG pathway enrichment analysis of differentially expressed transcripts in each group.
KEGG pathway	Gene ratio	Background ratio	FDR	Group
Ribosome	36/335	158/8112	3.70305e-15	miR-221
Coronavirus disease - COVID-19	37/335	232/8112	1.06482e-10	miR-221
Rheumatoid arthritis	14/335	93/8112	0.00236466	miR-221
AGE-RAGE signaling pathway in diabetic complications	14/335	100/8112	0.00338521	miR-221
ECM-receptor interaction	13/335	88/8112	0.00338521	miR-221
Amoebiasis	14/335	102/8112	0.00338521	miR-221
Malaria	9/335	50/8112	0.00531975	miR-221
Fluid shear stress and atherosclerosis	16/335	139/8112	0.00531975	miR-221
TNF signaling pathway	14/335	112/8112	0.00531975	miR-221
Cell cycle	15/335	126/8112	0.00531975	miR-221
Cytokine-cytokine receptor interaction	26/335	295/8112	0.00531975	miR-221
IL-17 signaling pathway	12/335	94/8112	0.0109986	miR-221
PI3K-Akt signaling pathway	28/335	354/8112	0.0152351	miR-221
Relaxin signaling pathway	14/335	129/8112	0.017393	miR-221
Oocyte meiosis	14/335	131/8112	0.0189095	miR-221
Focal adhesion	18/335	201/8112	0.0289419	miR-221
Viral protein interaction with cytokine and cytokine receptor	11/335	100/8112	0.0453851	miR-221
p53 signaling pathway	9/335	73/8112	0.0474614	miR-221
Coronavirus disease - COVID-19	32/201	232/8112	2.45663e-13	PDGF
Ribosome	22/201	158/8112	4.25511e-09	PDGF
Rheumatoid arthritis	13/201	93/8112	3.29008e-05	PDGF
IL-17 signaling pathway	11/201	94/8112	0.00113282	PDGF
TNF signaling pathway	11/201	112/8112	0.00466931	PDGF
Cytokine-cytokine receptor interaction	19/201	295/8112	0.00497682	PDGF
AGE-RAGE signaling pathway in diabetic complications	10/201	100/8112	0.00597275	PDGF
Malaria	7/201	50/8112	0.00629481	PDGF
Ferroptosis	6/201	41/8112	0.0125418	PDGF
Transcriptional misregulation in cancer	13/201	192/8112	0.0226216	PDGF
Complement and coagulation cascades	8/201	85/8112	0.0254353	PDGF
Ribosome	23/274	158/8112	6.85801e-07	TGFβ
Coronavirus disease - COVID-19	26/274	232/8112	8.32258e-06	TGFβ
ECM-receptor interaction	14/274	88/8112	0.00011011	TGFβ
Focal adhesion	20/274	201/8112	0.000913007	TGFβ
TGF-beta signaling pathway	12/274	94/8112	0.00374691	TGFβ
AGE-RAGE signaling pathway in diabetic complications	12/274	100/8112	0.00573562	TGFβ
p53 signaling pathway	10/274	73/8112	0.00594916	TGFβ
Proteoglycans in cancer	18/274	205/8112	0.00618375	TGFβ
Hypertrophic cardiomyopathy	11/274	90/8112	0.00618375	TGFβ
Malaria	8/274	50/8112	0.00632123	TGFβ
Hippo signaling pathway	15/274	157/8112	0.00632123	TGFβ
PI3K-Akt signaling pathway	25/274	354/8112	0.0081701	TGFβ
Fluid shear stress and atherosclerosis	13/274	139/8112	0.0167426	TGFβ
Biosynthesis of nucleotide sugars	6/274	37/8112	0.0258888	TGFβ
Amoebiasis	10/274	102/8112	0.0403281	TGFβ
