# Supplementary material for: Nanopore long-read RNA sequencing reveals functional alternative splicing variants in human vascular smooth muscle cells
Source: Commun Biol. 2023 Oct 31;6:1104. doi: 10.1038/s42003-023-05481-y (PMC10618188; doi:10.1038/s42003-023-05481-y)
Supplement: Supplementary file 5 — Supplementary Data 3 [file 42003_2023_5481_MOESM5_ESM.xlsx]

## Sheet: Supplementary Data 3
# Supplementary Data 3. The expression profile of differential transcripts in Fig. 2c.
Transcript	Set	Control_rep1	Control_rep2	Control_rep3	Control_rep4	miR-221_rep1	miR-221_rep2	miR-221_rep3	miR-221_rep4	PDGF_rep1	PDGF_rep2	PDGF_rep3	PDGF_rep4	TGFβ_rep1	TGFβ_rep2	TGFβ_rep3	TGFβ_rep4
ENST00000338415.8_ENSG00000115828.17	TGFβ up (n=305)	39.3494	36.4921	42.1783	42.8521	62.4799	54.4319	50.3406	57.5875	59.3864	56.8594	56.0971	61.3398	67.8004	67.128	69.2672	67.267
ENST00000409304.6_ENSG00000135919.14	TGFβ up (n=305)	126.319	141.375	124.65	128.327	173.072	160.83	149.195	158.317	105.985	99.0733	97.9829	109.449	278.14	293.547	334.311	312.792
ENST00000344924.8_ENSG00000172331.12	TGFβ up (n=305)	33.8355	32.4091	37.23	33.2276	42.4515	36.7937	37.9584	35.631	45.7318	49.9674	50.3004	51.1165	85.4444	93.0487	97.407	98.378
novel.6_ENSG00000134352.20	TGFβ up (n=305)	30.5773	29.3468	40.7645	33.6859	62.9153	35.8454	49.3256	41.9869	48.5494	48.2444	45.4386	56.3284	51.3459	48.2967	61.3303	60.5403
ENST00000442011.7_ENSG00000120708.17	TGFβ up (n=305)	810.047	818.648	860.531	857.959	1091.33	993.999	932.925	1083.76	745.581	684.467	704.018	751.914	1447.99	1602.21	1719.17	1593.39
ENST00000271469.7-1_ENSG00000117143.13	TGFβ up (n=305)	15.038	13.0147	15.7874	17.1867	14.3682	14.7933	13.1941	14.445	25.1417	23.2607	22.4388	22.6516	23.5914	21.7114	27.8993	23.5435
ENST00000361060.5_ENSG00000198380.13	TGFβ up (n=305)	35.5899	32.1539	32.7529	44.4562	40.9276	33.5695	41.2062	46.6093	50.2834	46.0906	47.4955	64.5471	57.2933	55.6077	71.1913	60.5403
ENST00000339431.9_ENSG00000128606.13	TGFβ up (n=305)	85.9672	79.3639	93.5462	96.9329	143.464	103.174	119.965	104.775	117.039	113.719	113.503	123.882	190.912	203.821	234.739	216.516
novel.4_ENSG00000169756.16	TGFβ up (n=305)	31.5798	38.2784	35.5805	37.3524	45.0639	39.0696	45.0629	50.6539	41.8305	47.1675	49.5524	52.7202	60.8618	59.817	60.1278	68.3181
novel.25_ENSG00000168385.18	TGFβ up (n=305)	28.8228	18.6288	28.9828	30.4777	30.6957	38.1213	36.5375	37.7497	41.1803	36.3987	34.5932	43.6996	36.8739	37.8841	50.9884	44.3542
ENST00000193403.10-1_ENSG00000072110.16	TGFβ up (n=305)	56.6431	48.7412	52.5461	58.2056	56.1666	61.4493	58.866	60.2839	66.5387	72.5819	70.1213	69.1576	76.7215	82.193	96.2045	86.8165
ENST00000360632.8_ENSG00000018408.15	TGFβ up (n=305)	11.7798	13.525	11.3104	13.9785	12.6266	14.6037	17.2538	16.371	20.8069	17.4455	17.9511	20.2461	21.8071	21.0467	19.2409	21.4414
novel.156_ENSG00000108821.14	TGFβ up (n=305)	19.5494	23.9878	18.615	20.1657	36.5736	25.2246	27.4031	25.038	12.5708	17.2301	14.0243	14.6334	35.4862	29.687	36.5577	34.8948
novel.238_ENSG00000108821.14	TGFβ up (n=305)	19.8	25.7741	21.6782	19.4782	35.7028	21.4314	23.9524	25.6158	18.6395	16.3686	11.5934	13.4306	39.8476	32.5671	34.8741	28.1681
novel.15_ENSG00000062716.13	TGFβ up (n=305)	12.0304	11.9939	9.42531	10.312	16.5452	12.5174	13.6001	14.445	17.1223	17.4455	16.2681	15.6356	17.0492	19.2744	19.0004	17.027
novel.48_ENSG00000108821.14	TGFβ up (n=305)	20.5519	23.2222	19.0862	15.1243	28.5187	23.5176	26.3882	25.4232	14.088	13.9995	15.3332	11.0251	40.6406	29.2439	43.0515	30.2702
ENST00000355841.7_ENSG00000196923.14	TGFβ up (n=305)	30.076	31.8987	28.9828	32.7693	34.1789	34.5178	27.8091	36.0162	39.6632	35.7525	46.9345	41.695	55.1126	42.5366	47.3807	47.5073
ENST00000346798.8_ENSG00000142192.21	TGFβ up (n=305)	74.4381	66.8597	80.5864	94.4122	133.668	103.364	100.275	129.813	108.369	97.5656	89.0073	112.256	117.362	116.532	136.37	124.024
ENST00000374379.9_ENSG00000169504.15	TGFβ up (n=305)	82.4584	64.563	81.7645	97.3912	125.831	93.8809	86.8781	105.93	103.168	97.5656	94.2431	138.917	116.371	130.49	139.978	122.132
novel.2_ENSG00000128606.13	TGFβ up (n=305)	26.0659	18.3736	24.7414	28.8736	21.5523	31.2936	27.2002	25.6158	35.7619	32.5219	35.1542	33.2758	45.795	57.1585	47.6212	59.6995
novel.16_ENSG00000106366.9	TGFβ up (n=305)	2.75697	1.27595	1.64943	1.60409	3.7009	3.79317	1.4209	3.0816	3.68456	3.87678	3.36582	4.61051	9.11935	10.1911	9.86096	7.56754
ENST00000334047.12_ENSG00000117525.14	TGFβ up (n=305)	36.5925	37.5129	35.5805	37.1232	55.7312	42.1041	39.3793	42.1795	47.6825	50.6135	40.0159	49.1119	56.6986	58.0447	62.2924	53.8136
novel.195_ENSG00000108821.14	TGFβ up (n=305)	18.5469	27.5605	18.3794	19.9366	34.832	22.0004	27.6061	26.5788	13.2211	21.3223	14.0243	12.8292	40.0459	29.9085	41.1274	35.3152
novel.9_ENSG00000119681.12	TGFβ up (n=305)	14.0355	21.6911	15.5518	13.5202	24.1647	23.7073	21.7195	20.8008	16.6889	27.999	23.9347	20.8475	67.0074	55.3861	60.8493	70.2099
ENST00000373004.5_ENSG00000102359.9	TGFβ up (n=305)	43.3596	40.3199	43.3564	38.9565	68.1401	55.5699	63.9407	62.9803	54.4014	51.0443	51.0483	48.3101	85.4444	93.4918	88.7486	87.2369
novel.1_ENSG00000272841.1	TGFβ up (n=305)	1.75443	1.78633	2.59196	1.14578	3.9186	3.60351	4.05972	3.6594	1.73391	6.24592	4.86175	3.00685	7.13688	6.20325	2.88613	4.4144
ENST00000674862.1_ENSG00000114450.11	TGFβ up (n=305)	13.0329	11.2283	14.8449	13.291	22.6408	16.121	17.4568	19.26	17.3391	15.5071	18.325	21.4489	22.4019	24.1484	21.8865	18.2882
ENST00000296978.4-1_ENSG00000164484.12	TGFβ up (n=305)	2.50633	4.08303	3.53449	8.02045	5.2248	3.98282	4.26271	4.81501	8.66954	7.75356	5.98369	8.41919	8.72286	11.2988	12.7471	11.9819
ENST00000396033.6_ENSG00000150093.20	TGFβ up (n=305)	11.7798	9.6972	11.546	12.8327	14.1505	10.8105	14.006	15.0228	17.3391	16.584	12.7153	19.0434	18.6352	23.9268	27.1778	18.078
ENST00000379716.5_ENSG00000147010.18	TGFβ up (n=305)	12.281	12.2491	16.023	15.8117	13.4974	11.5692	15.021	14.6376	18.8563	18.307	19.26	20.8475	20.0229	26.5854	23.8106	23.123
ENST00000367976.4_ENSG00000118523.6	TGFβ up (n=305)	9.0228	10.2076	6.12645	5.27058	17.416	103.933	29.23	63.5581	6.7189	8.61507	44.5037	129.094	480.947	62.254	24.7727	28.1681
ENST00000262435.14_ENSG00000108854.16	TGFβ up (n=305)	5.2633	2.04152	5.18392	6.18721	4.7894	3.22419	3.65375	4.81501	7.15237	8.83044	6.54466	8.61965	7.92987	11.7419	10.823	9.45942
ENST00000613060.4_ENSG00000131389.18	TGFβ up (n=305)	23.8102	38.5336	29.6897	27.957	24.8178	27.5005	31.4629	32.742	23.191	29.2912	19.26	23.0525	50.1564	41.6504	47.1402	49.6094
ENST00000263921.8_ENSG00000109220.11	TGFβ up (n=305)	30.8279	26.7949	32.046	28.8736	39.6214	35.2764	35.3196	35.631	37.0623	41.5677	36.0891	34.0777	52.5354	54.7215	50.5073	49.8196
ENST00000331597.9_ENSG00000149380.12	TGFβ up (n=305)	2.75697	1.53114	0.942531	1.60409	3.7009	2.84487	3.04479	2.6964	3.46782	4.30753	2.80485	3.40777	6.14565	3.54471	6.4938	5.88586
ENST00000512629.5_ENSG00000039560.14	TGFβ up (n=305)	5.76457	5.35898	6.83335	6.87467	8.708	9.29326	8.32243	8.47441	7.80259	10.3381	8.78854	10.8247	13.4808	13.9573	14.9117	10.7207
ENST00000359172.3_ENSG00000168710.18	TGFβ up (n=305)	1.5038	2.29671	2.59196	2.0624	3.2655	3.60351	4.66868	3.2742	5.20173	3.01527	3.55281	4.00914	12.4895	15.2866	14.9117	14.084
ENST00000358278.7_ENSG00000140416.23	TGFβ up (n=305)	95.7419	115.09	122.529	109.766	93.1756	88.7601	59.475	86.2849	128.309	129.657	135.194	140.721	496.41	497.589	551.733	482.851
novel.2_ENSG00000135362.14	TGFβ up (n=305)	1.25317	3.06227	2.59196	2.29156	2.177	3.22419	2.23285	3.2742	4.55151	2.15377	5.04874	5.41234	12.6878	8.64024	13.2281	15.1351
novel.12_ENSG00000068438.15	TGFβ up (n=305)	3.50887	5.10379	3.06323	4.35396	4.1363	4.93112	4.4657	6.16321	6.06868	7.32281	6.35767	6.41462	8.92111	9.08333	8.6584	9.24921
ENST00000361901.6_ENSG00000122786.20	TGFβ up (n=305)	14.5367	11.9939	12.9598	18.1033	18.0691	13.8451	13.1941	20.223	20.1567	18.307	20.9429	18.442	41.6318	46.5244	47.6212	48.5584
novel.6_ENSG00000127603.31	TGFβ up (n=305)	1.75443	3.06227	2.12069	2.29156	6.3133	3.03453	5.27764	4.62241	4.55151	2.7999	5.42272	4.2096	5.9474	4.20935	7.45585	5.88586
ENST00000544547.5_ENSG00000169756.16	TGFβ up (n=305)	26.0659	31.1331	26.8621	30.936	26.9948	21.621	24.5613	24.6528	22.3241	27.1375	21.1299	24.0548	51.3459	42.9797	44.7351	43.9338
novel.4_ENSG00000106366.9	TGFβ up (n=305)	3.50887	4.33822	3.29886	6.18721	7.1841	4.93112	6.90153	5.20021	5.6352	8.61507	5.60971	8.01828	15.8597	13.5142	20.684	17.027
ENST00000302278.8_ENSG00000150093.20	TGFβ up (n=305)	261.411	227.119	264.851	290.799	450.422	291.694	307.321	380.193	328.792	345.033	278.428	406.326	408.388	454.388	564.48	467.716
novel.15_ENSG00000198959.12	TGFβ up (n=305)	26.5671	28.0708	28.5116	23.1447	42.0161	37.9317	31.6658	47.1871	28.6095	30.1527	39.4549	36.4832	48.3722	43.6443	48.1022	52.3421
ENST00000274496.10_ENSG00000145817.17	TGFβ up (n=305)	72.433	67.1148	71.868	77.6838	91.2163	78.3289	85.6602	87.4405	89.2963	84.2123	86.2025	82.1873	113.001	136.25	131.56	132.012
novel.4_ENSG00000102359.9	TGFβ up (n=305)	4.76203	3.31746	3.06323	2.29156	6.0956	7.20702	6.29257	6.35581	7.36911	2.7999	6.73165	5.81325	9.11935	11.5203	8.41789	5.88586
ENST00000348160.9-1_ENSG00000168214.21	TGFβ up (n=305)	10.5266	11.9939	10.8391	16.4992	16.3275	14.983	13.1941	14.445	13.6545	18.0916	16.2681	20.2461	18.6352	17.502	20.2029	23.9639
ENST00000256495.4_ENSG00000134107.5	TGFβ up (n=305)	13.2836	10.718	11.3104	11.9161	17.8514	17.4486	11.7732	18.6822	13.4378	15.9379	15.3332	19.0434	37.2704	31.4593	33.6716	31.111
ENST00000376588.4_ENSG00000135069.14	TGFβ up (n=305)	54.6381	55.8865	60.322	66.4552	64.2215	63.9149	63.7377	62.2099	53.101	49.3213	47.3085	56.9298	100.313	111.215	118.331	96.0657
ENST00000348411.3_ENSG00000068438.15	TGFβ up (n=305)	10.7772	7.91088	12.4885	8.93707	16.5452	10.8105	15.224	14.445	11.9206	14.2149	14.5852	14.6334	17.644	23.0406	20.684	19.9699
novel.21_ENSG00000133816.18	TGFβ up (n=305)	6.0152	3.31746	3.06323	6.18721	7.6195	7.20702	4.66868	7.31881	6.50216	6.67668	7.10563	8.61965	9.91234	9.08333	8.6584	10.7207
novel.41_ENSG00000196628.20	TGFβ up (n=305)	15.2886	18.3736	12.7242	15.1243	20.0284	23.1383	17.6598	18.297	16.2554	23.2607	19.821	23.6539	21.8071	20.8252	24.0511	34.8948
novel.1_ENSG00000018408.15	TGFβ up (n=305)	17.0431	9.95239	16.7299	19.4782	19.8107	14.6037	14.818	17.7192	23.4078	23.2607	18.325	20.8475	19.8247	24.813	28.8613	30.6906
novel.3_ENSG00000106366.9	TGFβ up (n=305)	1.5038	2.5519	1.88506	1.37493	3.2655	2.2759	2.23285	3.0816	4.33477	3.23065	3.36582	2.40548	9.51585	9.08333	8.89891	8.61859
ENST00000377960.9_ENSG00000122694.16	TGFβ up (n=305)	25.0633	24.243	20.9713	23.1447	20.8992	15.3623	16.2389	18.6822	29.2597	26.4913	28.9835	31.4717	40.0459	35.4471	38.0008	38.6785
ENST00000439977.7_ENSG00000051108.15	TGFβ up (n=305)	40.352	49.5068	49.2472	45.602	66.8339	56.8975	54.1973	56.8171	50.7168	51.0443	57.219	60.9389	82.6689	75.1036	71.9128	79.0387
ENST00000336735.9-1_ENSG00000071537.14	TGFβ up (n=305)	9.7747	9.18682	12.9598	12.6036	18.5045	18.5865	11.5702	15.7932	14.955	12.9226	16.0812	16.8384	19.8247	21.4898	15.1522	17.6576
ENST00000259119.9_ENSG00000136603.14	TGFβ up (n=305)	1.5038	1.53114	1.88506	2.0624	3.0478	4.5518	3.45077	4.04461	2.8176	2.15377	3.55281	4.2096	9.11935	7.08943	10.823	8.8288
novel.9_ENSG00000120708.17	TGFβ up (n=305)	8.77217	7.91088	9.18968	8.70792	10.885	9.67257	10.1493	8.28181	6.7189	6.4613	6.54466	5.81325	19.8247	23.7053	23.0891	22.2822
ENST00000403825.8_ENSG00000288640.1	TGFβ up (n=305)	28.0709	25.2638	31.5748	30.2486	37.8798	35.2764	29.839	35.4384	33.8112	33.8141	31.7883	41.8955	50.3547	49.4044	48.8238	45.4052
ENST00000265295.9_ENSG00000040275.17	TGFβ up (n=305)	8.02027	10.4628	9.42531	9.8537	9.7965	9.86223	11.1642	10.9782	10.6202	9.69195	16.4551	13.8315	34.6932	36.3333	38.0008	35.7356
ENST00000305997.8_ENSG00000143797.12	TGFβ up (n=305)	6.26583	6.37974	7.06898	6.87467	7.8372	6.06907	7.91646	9.05221	7.36911	9.04582	10.6584	10.6242	14.0755	11.2988	10.342	11.1411
novel.12_ENSG00000106366.9	TGFβ up (n=305)	4.01013	2.04152	2.59196	2.29156	5.4425	3.22419	2.84181	4.23721	4.11803	4.73829	4.86175	4.00914	15.4632	11.0772	13.4686	11.3513
novel.17_ENSG00000106366.9	TGFβ up (n=305)	1.00253	2.5519	1.64943	2.29156	2.8301	2.84487	1.82688	4.23721	2.8176	4.52291	3.55281	2.40548	9.51585	8.86178	8.89891	8.19817
novel.2_ENSG00000106366.9	TGFβ up (n=305)	4.76203	4.8486	2.12069	2.97902	5.4425	3.41385	5.48063	3.2742	6.50216	6.24592	4.86175	5.41234	9.71409	9.08333	13.9496	13.8738
ENST00000409829.7-1_ENSG00000169604.21	TGFβ up (n=305)	13.5342	13.0147	15.0805	15.5826	19.3753	18.7762	19.4867	17.5266	17.7726	15.9379	17.3901	22.2507	27.7545	29.687	31.7475	31.5314
ENST00000221930.6_ENSG00000105329.11	TGFβ up (n=305)	4.5114	9.44201	8.01151	4.1248	10.6673	9.67257	12.1792	12.9042	8.88628	12.4918	7.10563	9.22102	13.8773	9.52642	15.6332	15.1351
ENST00000257435.12_ENSG00000134986.14	TGFβ up (n=305)	15.5393	13.2699	16.2587	17.645	10.6673	15.1727	11.3672	14.2524	22.3241	16.7994	21.3169	20.0457	40.6406	48.5183	50.0263	41.4113
novel.18_ENSG00000140092.15	TGFβ up (n=305)	42.6077	37.7681	49.9541	53.6224	38.7506	58.0354	52.7764	60.2839	35.9786	40.2754	36.2761	43.6996	109.432	101.246	115.445	96.2759
ENST00000422318.7_ENSG00000168268.11	TGFβ up (n=305)	2.50633	4.8486	5.18392	3.20818	6.7487	5.12077	4.26271	6.16321	5.85194	4.30753	7.10563	7.41691	12.6878	4.65244	8.41789	7.77775
ENST00000389032.8_ENSG00000211455.8	TGFβ up (n=305)	5.01267	2.80708	5.18392	7.10383	9.5788	7.20702	7.10452	5.00761	6.28542	7.53818	7.47961	8.21873	15.0668	20.6036	22.6081	20.3903
ENST00000336180.7_ENSG00000106683.15	TGFβ up (n=305)	12.281	13.525	11.3104	12.8327	19.1576	18.9658	15.224	17.334	15.1717	15.0764	15.8942	18.0411	23.7896	19.939	19.2409	19.1291
ENST00000399849.4_ENSG00000177374.13	TGFβ up (n=305)	13.7848	11.7387	8.24714	8.24961	13.7151	16.8796	16.0359	17.7192	14.3047	14.2149	14.2113	12.4283	18.2387	16.1728	18.2788	15.3453
ENST00000443024.7_ENSG00000196305.19	TGFβ up (n=305)	18.2962	15.0562	21.2069	23.1447	28.5187	25.2246	22.3285	30.2382	25.1417	23.0453	24.4957	25.0571	25.5738	33.2317	33.4311	29.2191
ENST00000258405.9_ENSG00000135919.14	TGFβ up (n=305)	23.3089	23.7326	25.684	25.8946	31.3488	33.9488	31.4629	31.5864	23.6245	19.5993	19.26	21.8498	61.06	56.2723	68.3052	59.9097
ENST00000617887.4-2_ENSG00000164484.12	TGFβ up (n=305)	4.76203	3.31746	4.00576	3.43734	4.7894	4.17248	5.8866	3.0816	6.28542	4.09216	6.17068	6.61508	11.3001	9.30487	10.342	10.0901
ENST00000358232.11_ENSG00000134759.14	TGFβ up (n=305)	13.2836	7.65569	11.546	11.9161	16.1098	14.2244	14.615	15.0228	13.2211	12.7072	14.0243	18.442	15.0668	18.6097	20.4434	20.1801
ENST00000300302.9_ENSG00000051108.15	TGFβ up (n=305)	5.2633	3.06227	3.77012	2.29156	6.3133	4.93112	5.48063	6.54841	6.28542	4.30753	5.60971	5.21188	7.73162	7.31097	7.21534	8.40838
novel.1_ENSG00000078018.21	TGFβ up (n=305)	1.5038	1.78633	2.82759	3.20818	1.7416	2.46556	3.45077	1.7334	4.11803	3.87678	3.36582	4.00914	4.95617	6.20325	6.01278	6.09607
ENST00000360338.4_ENSG00000197714.9	TGFβ up (n=305)	4.01013	5.10379	3.29886	2.97902	5.8779	3.03453	4.66868	4.81501	5.85194	5.16904	5.98369	5.81325	8.12812	11.2988	7.93687	6.30628
ENST00000374994.9_ENSG00000106799.13	TGFβ up (n=305)	2.2557	4.08303	3.29886	3.20818	4.354	5.68975	5.07466	4.81501	4.98499	4.09216	5.98369	4.41005	13.0843	8.19715	7.21534	9.24921
novel.11_ENSG00000106366.9	TGFβ up (n=305)	1.75443	1.78633	1.17816	1.14578	1.9593	2.08624	1.4209	1.5408	2.8176	3.6614	1.8699	2.00457	7.13688	7.75406	6.4938	7.14712
ENST00000371149.8_ENSG00000198768.11	TGFβ up (n=305)	28.3216	36.7473	32.2817	27.2695	22.8585	20.6728	29.027	24.8454	31.2104	28.8605	22.9998	23.253	60.4653	47.6321	48.8238	57.177
ENST00000525815.6_ENSG00000110660.15	TGFβ up (n=305)	0.7519	1.27595	2.59196	2.97902	3.2655	2.08624	2.43583	2.5038	1.95065	3.6614	2.99184	4.41005	5.9474	8.64024	6.4938	8.8288
novel.8_ENSG00000106366.9	TGFβ up (n=305)	1.5038	3.06227	1.88506	2.52071	2.6124	2.08624	3.24778	2.1186	1.51717	4.52291	5.7967	2.8064	9.71409	7.75406	12.5066	8.61859
novel.5_ENSG00000169756.16	TGFβ up (n=305)	8.77217	6.63493	7.06898	7.7913	10.885	11.0002	9.13438	12.7116	11.2704	7.75356	12.3414	9.22102	15.0668	15.065	20.684	15.3453
ENST00000393132.2_ENSG00000172331.12	TGFβ up (n=305)	1.25317	2.04152	3.06323	0.916623	3.2655	2.84487	1.82688	3.0816	2.60086	2.7999	2.80485	3.80868	9.3176	9.08333	9.13942	9.87984
ENST00000381136.2_ENSG00000107165.13	TGFβ up (n=305)	5.76457	9.18682	8.95404	5.72889	7.6195	6.25872	8.11945	6.16321	5.6352	5.81517	5.60971	5.41234	24.9791	25.9207	26.9373	32.5825
ENST00000295956.9-1_ENSG00000136068.16	TGFβ up (n=305)	11.0279	12.5043	9.42531	8.93707	16.1098	9.1036	12.9911	10.7856	15.1717	11.8457	15.1462	11.827	21.4107	19.0528	21.646	21.0209
ENST00000337273.10_ENSG00000083312.19	TGFβ up (n=305)	15.7899	12.2491	14.8449	20.1657	18.7222	20.1038	16.0359	19.8378	24.058	13.9995	21.1299	21.048	21.8071	27.25	27.6588	27.117
ENST00000366923.8_ENSG00000136628.18	TGFβ up (n=305)	7.519	7.65569	8.01151	8.24961	11.5381	8.91394	11.3672	10.2078	10.1867	9.2612	12.3414	9.62193	12.0931	15.2866	14.4307	13.033
novel.219_ENSG00000108821.14	TGFβ up (n=305)	19.0481	23.7326	14.3736	17.8741	32.2196	26.1728	18.2688	28.1196	13.4378	20.8915	13.8373	13.0297	41.0371	30.3516	34.8741	29.0089
ENST00000625410.1_ENSG00000280721.1	TGFβ up (n=305)	10.276	6.12455	12.7242	10.5412	11.5381	11.1898	11.7732	9.82261	7.58585	8.18431	6.91864	8.8201	20.6177	19.7175	16.5953	18.9188
novel.43_ENSG00000072110.16	TGFβ up (n=305)	12.0304	14.0354	13.6667	10.9995	17.1983	13.6554	13.1941	16.9488	14.5215	15.5071	16.6421	16.6379	23.5914	19.7175	21.8865	20.8107
novel.2_ENSG00000171617.15	TGFβ up (n=305)	9.7747	9.18682	5.41955	9.8537	12.1912	13.2761	12.5851	15.2154	11.4871	10.9842	10.2845	11.6265	18.2387	17.0589	17.7978	17.027
ENST00000371652.9_ENSG00000240849.11	TGFβ up (n=305)	12.281	16.0769	14.8449	11.9161	19.1576	15.552	23.5464	20.8008	16.9056	15.7225	17.2031	18.442	22.6001	23.0406	22.8486	19.5495
ENST00000379743.8_ENSG00000133110.15	TGFβ up (n=305)	6.26583	11.4835	9.42531	10.9995	16.3275	10.8105	8.32243	9.43741	5.20173	10.3381	6.35767	7.81782	15.8597	17.502	16.3548	16.3963
ENST00000521508.2_ENSG00000253710.5	TGFβ up (n=305)	12.281	11.2283	12.2529	12.6036	15.6744	13.6554	19.8926	17.1414	17.1223	16.1532	13.0893	14.2324	19.8247	20.1606	18.2788	22.072
ENST00000311922.4_ENSG00000173334.4	TGFβ up (n=305)	10.276	13.525	11.0747	9.8537	17.416	19.1555	14.412	17.334	12.3541	14.2149	13.6503	15.8361	18.2387	17.9451	15.1522	22.7026
novel.15_ENSG00000137801.11	TGFβ up (n=305)	4.26077	5.86936	4.00576	3.89565	2.8301	1.13795	2.23285	2.3112	4.98499	6.4613	6.17068	7.41691	8.72286	9.74796	8.6584	11.1411
ENST00000521604.7_ENSG00000187735.14	TGFβ up (n=305)	32.833	25.2638	31.8104	38.269	48.5471	41.3455	39.5823	41.7943	40.3134	35.3218	36.0891	39.0891	47.9757	50.0691	57.4822	57.5974
ENST00000372397.6_ENSG00000157514.17	TGFβ up (n=305)	12.7823	11.7387	15.3161	16.0409	16.9806	16.6899	17.8628	19.6452	11.4871	12.2765	10.4715	12.8292	26.5651	21.7114	27.4183	21.2312
ENST00000441222.8_ENSG00000109189.13	TGFβ up (n=305)	4.01013	4.08303	3.77012	5.04143	7.4018	4.17248	5.48063	5.77801	5.85194	5.59979	5.60971	6.41462	6.74039	9.74796	9.86096	8.40838
novel.2_ENSG00000211455.8	TGFβ up (n=305)	2.2557	2.04152	1.64943	2.0624	2.8301	1.89658	2.63882	1.7334	2.8176	3.44603	3.92679	2.20503	5.74916	4.87398	6.25329	5.25524
ENST00000465088.1_ENSG00000078098.14	TGFβ up (n=305)	1.5038	2.80708	3.06323	1.37493	2.3947	2.08624	3.04479	3.0816	3.90129	3.44603	3.55281	2.60594	8.52461	4.43089	5.05073	5.25524
novel.7_ENSG00000106366.9	TGFβ up (n=305)	4.76203	3.57265	3.06323	2.97902	5.6602	4.74146	4.66868	5.20021	4.55151	6.03055	4.86175	4.61051	9.91234	13.2927	14.1902	12.4024
novel.63_ENSG00000140416.23	TGFβ up (n=305)	1.25317	3.06227	2.82759	2.74987	1.9593	1.32761	2.02986	2.5038	2.16739	3.87678	3.55281	5.01142	13.8773	12.185	11.785	12.6126
ENST00000357997.10_ENSG00000176915.15	TGFβ up (n=305)	4.01013	6.89012	4.00576	3.20818	5.2248	8.72428	5.8866	8.85961	5.6352	4.73829	7.10563	7.61736	14.0755	8.19715	7.45585	8.40838
novel.261_ENSG00000108821.14	TGFβ up (n=305)	7.76963	10.2076	8.48278	10.0829	15.4567	11.3795	10.5553	13.2894	8.45281	10.1227	5.23573	5.81325	21.2124	15.5081	20.2029	17.6576
ENST00000265071.3_ENSG00000113361.13	TGFβ up (n=305)	6.26583	7.91088	5.89082	6.18721	8.708	5.31043	6.49556	5.39281	7.15237	9.47657	7.85359	9.22102	36.0809	31.0162	32.7095	34.8948
ENST00000398250.6_ENSG00000203805.11	TGFβ up (n=305)	6.51647	13.0147	8.01151	10.5412	12.4089	10.2415	10.7583	8.47441	13.8713	9.69195	11.5934	12.6288	23.9879	18.3882	23.3296	24.1741
novel.8_ENSG00000145817.17	TGFβ up (n=305)	28.3216	30.6227	40.2932	37.3524	47.0232	40.5869	39.5823	39.0979	40.5301	37.0448	41.8858	38.0868	63.2407	68.9004	73.3559	66.8466
novel.23_ENSG00000078098.14	TGFβ up (n=305)	3.50887	4.08303	4.00576	2.52071	6.531	5.12077	3.85674	5.20021	4.76825	6.89205	3.36582	4.61051	9.51585	9.08333	10.342	9.87984
novel.15_ENSG00000106366.9	TGFβ up (n=305)	3.0076	3.82784	4.00576	4.81227	7.6195	4.5518	3.65375	3.4668	5.6352	6.03055	3.7398	6.21416	13.8773	13.9573	12.2661	12.6126
novel.14_ENSG00000106366.9	TGFβ up (n=305)	3.50887	3.82784	2.82759	3.20818	4.354	5.12077	5.48063	3.2742	6.06868	4.95366	3.7398	3.60822	11.8948	11.0772	12.7471	14.9249
novel.3_ENSG00000128606.13	TGFβ up (n=305)	3.25823	7.65569	5.41955	4.81227	7.1841	4.93112	8.93139	5.77801	5.20173	7.96894	6.91864	7.81782	11.3001	7.97561	13.7091	14.084
ENST00000216780.9_ENSG00000100889.12	TGFβ up (n=305)	8.77217	9.6972	6.59772	7.7913	8.0549	7.20702	9.33737	8.08921	9.5365	4.95366	6.17068	6.21416	16.2562	19.2744	18.0383	16.1861
novel.9_ENSG00000106366.9	TGFβ up (n=305)	1.00253	1.02076	1.88506	3.89565	1.5239	2.65522	1.82688	2.3112	3.46782	3.6614	2.43087	2.40548	9.3176	6.42479	7.69636	5.88586
novel.1_ENSG00000106366.9	TGFβ up (n=305)	4.5114	5.35898	3.06323	2.97902	3.9186	3.98282	4.05972	4.23721	4.98499	4.95366	5.7967	5.41234	11.1018	11.0772	17.5573	14.084
novel.19_ENSG00000106366.9	TGFβ up (n=305)	3.0076	1.78633	1.88506	2.74987	2.8301	3.60351	3.04479	3.4668	2.60086	4.09216	2.43087	4.41005	10.5071	11.9634	8.6584	10.5105
novel.3_ENSG00000118257.17	TGFβ up (n=305)	6.7671	4.08303	4.00576	5.72889	8.4903	8.91394	11.1642	5.97061	5.85194	7.75356	6.17068	7.21645	9.91234	10.1911	9.37994	10.3003
novel.8_ENSG00000198959.12	TGFβ up (n=305)	3.50887	3.82784	3.77012	3.20818	5.4425	3.60351	4.66868	5.00761	2.8176	4.73829	5.7967	6.21416	9.91234	4.87398	9.86096	6.51649
novel.10_ENSG00000013375.16	TGFβ up (n=305)	6.7671	8.42125	10.1322	8.02045	15.0213	10.2415	12.7881	10.2078	11.0537	9.47657	10.2845	10.6242	12.886	14.4004	12.7471	15.9759
novel.12_ENSG00000119899.13	TGFβ up (n=305)	5.2633	6.12455	6.12645	5.27058	11.5381	7.58633	7.3075	12.519	9.31976	5.81517	5.7967	8.61965	10.5071	13.5142	10.342	10.3003
novel.7_ENSG00000078098.14	TGFβ up (n=305)	6.26583	6.63493	4.00576	5.27058	9.3611	6.44838	7.71348	7.89661	4.76825	7.96894	6.35767	9.22102	15.6615	16.8374	15.6332	11.9819
ENST00000361368.7-1_ENSG00000198742.10	TGFβ up (n=305)	10.5266	11.4835	11.546	8.24961	16.3275	17.0692	15.021	14.6376	13.6545	10.5535	14.3982	11.827	21.6089	13.7358	16.1142	16.8168
ENST00000343200.9_ENSG00000038427.16	TGFβ up (n=305)	147.372	151.327	149.627	142.764	134.974	158.934	161.78	156.777	147.382	140.426	142.861	131.7	242.456	259.207	244.84	252.461
ENST00000267996.11_ENSG00000140416.23	TGFβ up (n=305)	2.2557	3.06227	2.82759	6.41636	3.0478	3.60351	2.02986	1.926	2.60086	3.6614	2.61786	2.20503	9.91234	8.86178	9.37994	11.9819
ENST00000541481.5_ENSG00000133110.15	TGFβ up (n=305)	6.0152	6.12455	7.54025	5.49974	9.7965	6.06907	7.3075	8.08921	4.98499	4.73829	4.86175	6.01371	11.3001	11.2988	14.9117	13.4534
novel.61_ENSG00000115414.21	TGFβ up (n=305)	2.50633	5.35898	4.94829	3.66649	3.4832	6.44838	4.87167	6.35581	4.55151	6.4613	4.86175	5.81325	8.52461	7.08943	10.342	7.98796
ENST00000540163.5_ENSG00000076053.12	TGFβ up (n=305)	8.52153	7.14531	7.77588	7.7913	8.2726	10.0519	8.93139	10.9782	9.10302	10.1227	7.47961	11.827	15.265	14.1789	16.5953	11.1411
ENST00000408995.5_ENSG00000115641.19	TGFβ up (n=305)	32.833	25.519	35.3449	30.4777	32.4373	32.0523	31.6658	28.89	36.6288	36.614	32.7233	35.08	57.8881	63.3618	60.8493	52.5524
novel.1_ENSG00000152377.14	TGFβ up (n=305)	18.0456	21.1807	20.5	15.8117	20.2461	15.552	14.412	14.2524	18.4228	15.9379	17.2031	15.6356	36.8739	31.6809	40.4059	43.9338
ENST00000393802.6_ENSG00000072803.18	TGFβ up (n=305)	4.76203	2.80708	3.29886	4.1248	5.8779	3.79317	2.84181	4.62241	6.06868	5.16904	4.86175	3.60822	8.52461	8.41869	8.17738	7.98796
ENST00000377365.4-1_ENSG00000204767.4	TGFβ up (n=305)	16.7924	22.2015	21.2069	15.8117	18.9399	15.3623	21.9225	19.6452	22.7576	29.0758	16.8291	20.2461	38.2616	38.3272	32.7095	35.7356
ENST00000380490.5_ENSG00000132965.10	TGFβ up (n=305)	4.5114	4.08303	6.36208	6.87467	9.1434	6.63804	6.08959	5.97061	5.6352	7.32281	7.10563	7.41691	11.8948	11.5203	10.342	9.039
ENST00000641023.2_ENSG00000092621.13	TGFβ up (n=305)	30.8279	35.9817	35.8162	33.2276	28.7364	27.8798	25.5763	32.5494	32.7275	29.9374	33.4713	29.2667	54.5179	53.6138	66.3811	50.8707
ENST00000650416.1-1_ENSG00000230630.5	TGFβ up (n=305)	3.0076	1.27595	1.17816	1.14578	3.0478	3.22419	1.82688	3.2742	1.95065	0.861507	3.7398	2.8064	8.92111	6.86788	7.45585	5.46544
ENST00000524543.5_ENSG00000166471.11	TGFβ up (n=305)	9.52406	7.4005	8.24714	12.1453	14.1505	11.7588	9.33737	14.2524	12.7876	9.90733	10.2845	12.0274	14.472	18.6097	15.1522	15.5555
ENST00000261622.5_ENSG00000103257.9	TGFβ up (n=305)	20.5519	22.4567	15.3161	17.645	17.6337	16.6899	17.2538	15.9858	16.0387	19.1685	18.1381	14.8338	35.0897	29.0223	38.9628	27.9579
ENST00000331595.9_ENSG00000182492.16	TGFβ up (n=305)	20.0507	33.685	25.4483	26.1238	28.0833	36.4144	27.8091	36.7866	29.6932	24.7683	29.7314	35.2804	88.4181	76.876	78.6472	76.9366
ENST00000281821.7_ENSG00000116106.12	TGFβ up (n=305)	8.2709	8.93163	10.6035	7.7913	7.4018	10.0519	11.7732	7.70401	7.15237	7.75356	7.47961	8.41919	21.2124	19.7175	19.0004	23.3332
novel.28_ENSG00000078098.14	TGFβ up (n=305)	35.0887	31.3883	33.9311	43.3104	47.2409	43.8111	41.4092	44.2981	39.0129	41.1369	35.9021	44.9024	73.3513	84.63	91.8753	87.8675
ENST00000399878.8_ENSG00000091490.11	TGFβ up (n=305)	5.76457	10.2076	7.77588	3.89565	10.0142	11.9485	8.11945	9.63001	7.15237	8.18431	8.97553	9.02056	13.8773	12.4065	13.7091	11.1411
novel.13_ENSG00000106366.9	TGFβ up (n=305)	3.0076	2.29671	1.4138	3.66649	4.354	1.89658	3.65375	5.39281	2.8176	4.73829	4.11379	2.20503	11.3001	9.74796	8.89891	8.19817
ENST00000297107.11_ENSG00000164574.16	TGFβ up (n=305)	11.0279	11.9939	6.12645	12.6036	13.062	11.5692	10.7583	8.47441	10.6202	9.2612	7.85359	8.8201	21.0142	16.6158	22.6081	21.2312
novel.18_ENSG00000197555.10	TGFβ up (n=305)	4.01013	5.10379	4.47702	5.49974	6.0956	7.20702	6.29257	7.70401	6.06868	5.38442	4.86175	7.21645	7.73162	8.86178	10.1015	13.2432
novel.6_ENSG00000145817.17	TGFβ up (n=305)	9.0228	10.4628	8.01151	7.33298	11.5381	7.39667	5.8866	9.63001	11.0537	9.04582	10.6584	9.82239	13.8773	15.2866	16.3548	15.3453
ENST00000285667.4_ENSG00000155304.6	TGFβ up (n=305)	23.3089	18.6288	20.5	27.7278	35.4851	31.4833	30.8539	32.5494	22.9743	27.7836	22.6258	27.6631	35.2879	34.1179	40.8869	38.4683
ENST00000458537.7_ENSG00000136603.14	TGFβ up (n=305)	2.75697	2.5519	2.82759	2.0624	3.7009	4.36214	2.63882	3.2742	1.51717	1.72301	1.8699	3.00685	6.74039	6.20325	8.89891	6.51649
ENST00000530340.6_ENSG00000115641.19	TGFβ up (n=305)	23.3089	26.0293	23.5633	21.0823	26.3417	26.7418	27.4031	18.8748	23.4078	23.0453	20.3819	20.6471	39.4511	33.2317	45.4566	38.0479
ENST00000372695.6_ENSG00000102409.10	TGFβ up (n=305)	12.281	12.2491	17.6725	16.7284	21.77	20.6728	21.7195	17.9118	13.8713	12.9226	14.9592	12.4283	23.5914	26.3638	23.0891	19.3393
ENST00000344768.10_ENSG00000139926.16	TGFβ up (n=305)	16.5418	15.8218	21.6782	24.0614	19.593	17.0692	17.0508	18.6822	24.7082	18.307	20.3819	24.4557	38.4599	43.6443	44.2541	36.156
ENST00000389266.8-1_ENSG00000106105.15	TGFβ up (n=305)	23.5595	23.2222	22.8564	23.603	34.3966	25.2246	20.0956	28.3122	25.3584	24.9837	22.6258	31.0708	38.0634	31.0162	43.0515	33.6335
ENST00000371084.8_ENSG00000079739.17	TGFβ up (n=305)	30.076	36.4921	27.0978	31.8527	45.9347	41.3455	36.7405	39.4831	37.0623	36.614	29.5445	33.8772	57.6898	51.6199	55.5581	51.7115
novel.118589	TGFβ up (n=305)	1.00253	2.5519	1.88506	2.74987	1.5239	1.89658	1.82688	1.926	2.60086	3.01527	1.8699	3.00685	5.9474	7.53252	6.73431	6.7267
ENST00000395530.6_ENSG00000128487.18	TGFβ up (n=305)	3.25823	2.04152	5.89082	4.35396	5.0071	3.79317	4.05972	4.62241	3.03434	3.01527	2.99184	4.2096	7.53338	6.64634	13.9496	11.3513
novel.9_ENSG00000163359.17	TGFβ up (n=305)	2.50633	3.31746	3.29886	1.83325	4.354	3.60351	2.63882	5.39281	4.55151	3.44603	2.80485	2.8064	6.93864	5.31707	6.97482	9.45942
ENST00000157600.8_ENSG00000071282.12	TGFβ up (n=305)	2.50633	3.57265	3.77012	3.43734	3.0478	2.84487	1.82688	2.3112	2.16739	3.01527	2.99184	3.20731	21.4107	22.1545	21.4055	23.7537
novel.22_ENSG00000117122.14	TGFβ up (n=305)	10.276	14.2906	9.18968	9.39539	8.4903	15.1727	12.5851	13.482	12.7876	9.04582	9.5365	7.81782	24.5826	23.9268	21.8865	25.0149
novel.49_ENSG00000133110.15	TGFβ up (n=305)	35.5899	30.3676	32.9886	41.4772	49.6356	43.2421	44.657	42.3721	34.6782	31.6604	31.7883	36.6836	64.6285	71.1158	74.5585	63.9037
novel.1_ENSG00000100234.12	TGFβ up (n=305)	18.2962	19.6496	17.9081	15.1243	17.416	18.0175	15.427	17.1414	17.9893	18.9531	15.5202	14.2324	32.7107	28.5793	30.3044	33.0029
ENST00000394053.7_ENSG00000065911.13	TGFβ up (n=305)	26.3165	28.8364	26.6265	34.1442	31.7842	29.5867	27.8091	30.6234	29.043	29.0758	23.1868	29.8681	53.3284	50.0691	60.6088	50.24
novel.2_ENSG00000152377.14	TGFβ up (n=305)	7.76963	9.6972	8.24714	8.70792	11.1027	8.53462	8.52542	8.47441	8.88628	9.69195	10.2845	10.0228	21.0142	19.0528	23.5701	16.8168
ENST00000393353.7_ENSG00000115641.19	TGFβ up (n=305)	33.8355	35.4713	29.2185	30.4777	38.5329	30.3453	33.0868	29.853	31.2104	33.8141	29.1705	29.6676	65.2232	68.0142	64.457	59.6995
ENST00000264167.11_ENSG00000018510.18	TGFβ up (n=305)	3.25823	6.12455	5.41955	5.72889	7.1841	4.74146	4.4657	5.77801	6.28542	6.03055	6.17068	5.41234	10.7053	10.4126	13.4686	10.5105
novel.18_ENSG00000122786.20	TGFβ up (n=305)	15.5393	16.0769	15.5518	14.4368	14.5859	18.2072	12.7881	12.1338	21.8906	13.138	16.4551	16.6379	37.8651	34.3394	36.3172	31.111
ENST00000217233.9_ENSG00000101255.12	TGFβ up (n=305)	17.0431	21.4359	14.8449	18.5616	24.8178	20.1038	21.5165	19.26	17.3391	15.9379	18.1381	16.4375	31.1247	31.0162	29.5829	20.6005
novel.3_ENSG00000204217.15	TGFβ up (n=305)	8.77217	8.42125	8.71841	8.47876	10.4496	10.2415	7.3075	11.7486	8.66954	8.61507	10.4715	10.6242	14.8685	15.065	15.3927	14.084
ENST00000395718.6_ENSG00000139926.16	TGFβ up (n=305)	19.5494	9.44201	15.7874	21.7698	18.2868	16.121	10.5553	15.6006	16.6889	15.5071	17.0161	25.0571	34.0984	37.6626	36.7982	32.7927
ENST00000223095.5-1_ENSG00000106366.9	TGFβ up (n=305)	3.7595	3.31746	2.82759	3.20818	3.0478	2.2759	3.85674	3.0816	3.90129	4.95366	3.7398	2.8064	10.5071	8.19715	13.9496	9.66963
ENST00000665063.1_ENSG00000233901.6	TGFβ up (n=305)	0.7519	1.53114	0.942531	1.83325	1.0885	1.89658	2.43583	1.926	0.650216	2.36914	1.49592	1.80411	9.3176	9.52642	9.13942	6.93691
novel.6_ENSG00000184575.12	TGFβ up (n=305)	3.7595	2.29671	2.35633	3.20818	4.1363	5.31043	3.65375	5.20021	3.90129	3.01527	2.99184	3.80868	5.9474	6.20325	9.62045	5.25524
novel.11_ENSG00000130508.11	TGFβ up (n=305)	9.7747	9.6972	7.30461	5.49974	13.4974	12.1381	14.615	10.0152	8.66954	9.04582	6.73165	11.426	14.8685	14.1789	16.1142	13.033
ENST00000228741.8-1_ENSG00000111145.8	TGFβ up (n=305)	10.276	14.0354	8.01151	11.2286	12.8443	13.4657	13.1941	13.482	8.01933	10.9842	11.4064	10.4238	19.4282	15.065	18.5194	17.027
ENST00000373020.9_ENSG00000000003.15	TGFβ up (n=305)	27.0684	21.1807	24.2702	26.5821	34.3966	32.2419	33.4927	32.1642	26.6588	21.1069	22.0648	26.4603	42.8213	43.6443	46.4187	43.5133
ENST00000215631.9_ENSG00000099860.9	TGFβ up (n=305)	4.01013	3.57265	3.77012	3.20818	3.0478	2.84487	2.63882	2.1186	3.03434	4.09216	2.61786	3.40777	7.73162	8.19715	6.97482	7.98796
novel.250_ENSG00000115414.21	TGFβ up (n=305)	3.7595	2.04152	4.00576	4.1248	7.1841	2.65522	6.69854	8.08921	2.60086	4.52291	4.30078	4.81097	8.32636	6.42479	7.21534	9.45942
ENST00000370938.8_ENSG00000116761.12	TGFβ up (n=305)	5.2633	3.82784	2.82759	3.20818	4.354	7.01736	5.27764	4.81501	3.25108	3.23065	4.30078	2.8064	10.7053	8.86178	9.13942	10.0901
ENST00000379742.4_ENSG00000133110.15	TGFβ up (n=305)	5.01267	3.82784	5.41955	4.1248	8.2726	4.17248	7.10452	3.4668	5.41846	4.52291	4.67476	6.41462	8.12812	11.9634	14.1902	7.56754
ENST00000394464.7_ENSG00000113580.15	TGFβ up (n=305)	9.0228	13.525	9.42531	10.5412	17.8514	13.6554	13.3971	15.2154	11.7039	12.4918	11.2194	11.0251	17.0492	15.9512	21.165	16.6065
novel.1_ENSG00000259518.2	TGFβ up (n=305)	4.01013	2.80708	3.06323	3.66649	2.8301	3.98282	2.84181	3.4668	4.11803	3.44603	3.55281	4.41005	13.679	15.2866	13.7091	9.66963
novel.1_ENSG00000130338.13	TGFβ up (n=305)	23.0583	23.2222	20.0288	23.8322	22.4231	34.8971	36.1315	25.8084	28.176	22.8299	24.6827	21.6493	29.9353	36.5549	37.0387	37.2071
novel.5_ENSG00000133110.15	TGFβ up (n=305)	10.276	9.6972	7.30461	8.02045	12.1912	9.1036	7.51049	7.70401	7.36911	8.83044	9.5365	7.41691	15.4632	17.502	16.5953	15.5555
novel.18_ENSG00000106366.9	TGFβ up (n=305)	3.0076	3.82784	3.29886	4.35396	7.6195	2.65522	2.43583	3.85201	4.76825	5.38442	3.92679	2.60594	11.3001	13.7358	15.6332	11.9819
ENST00000266581.4-1_ENSG00000139211.7	TGFβ up (n=305)	3.0076	2.29671	2.59196	1.60409	1.7416	2.08624	1.21792	2.5038	2.8176	2.36914	1.30893	2.00457	9.71409	7.53252	8.6584	6.51649
novel.1_ENSG00000113361.13	TGFβ up (n=305)	4.26077	4.59341	5.18392	5.72889	4.1363	3.79317	3.45077	3.6594	5.20173	5.59979	4.86175	6.41462	26.5651	24.5914	26.9373	30.0599
ENST00000354785.11_ENSG00000115414.21	TGFβ up (n=305)	6.26583	7.14531	8.24714	8.70792	15.4567	10.4312	9.33737	15.7932	6.50216	7.10743	9.16252	10.6242	16.851	18.8313	22.3675	22.9128
ENST00000655314.1-2_ENSG00000235531.11	TGFβ up (n=305)	9.27343	5.86936	9.18968	8.24961	12.1912	12.7071	11.5702	10.7856	8.88628	8.61507	9.72349	8.41919	15.6615	14.1789	15.8737	11.9819
ENST00000244050.3_ENSG00000124216.4	TGFβ up (n=305)	8.02027	9.95239	11.3104	7.33298	10.885	10.0519	15.021	10.4004	9.5365	10.7688	8.22757	6.41462	22.9966	20.8252	25.0132	18.4984
novel.184_ENSG00000115414.21	TGFβ up (n=305)	11.2785	11.4835	12.7242	11.2286	16.1098	13.2761	16.0359	19.8378	10.1867	8.83044	10.2845	15.4352	18.2387	18.8313	23.0891	24.3843
ENST00000375535.4_ENSG00000117122.14	TGFβ up (n=305)	59.6507	62.7766	52.3105	56.3723	64.6569	75.6737	76.1198	66.2545	61.337	55.7826	66.7555	58.1325	153.047	155.967	152.725	150.3
ENST00000647067.1_ENSG00000095303.17	TGFβ up (n=305)	2.50633	3.06227	1.88506	2.0624	3.0478	1.70692	2.02986	3.0816	2.8176	2.58452	3.36582	2.00457	4.36143	5.9817	6.01278	6.51649
ENST00000262158.8_ENSG00000101665.10	TGFβ up (n=305)	3.25823	6.12455	4.94829	5.04143	7.4018	7.20702	6.69854	6.93361	4.33477	3.87678	5.42272	4.61051	13.8773	11.5203	13.7091	14.084
novel.91_ENSG00000115414.21	TGFβ up (n=305)	3.50887	4.33822	3.77012	5.27058	6.531	5.87941	5.68361	6.35581	5.85194	3.6614	3.36582	5.81325	7.53338	9.52642	11.0635	8.19817
novel.7_ENSG00000136010.14	TGFβ up (n=305)	5.51393	4.8486	8.71841	5.95805	9.5788	10.0519	9.13438	8.28181	6.06868	5.38442	5.7967	6.81554	10.3088	11.9634	14.4307	14.2942
ENST00000541179.5_ENSG00000133110.15	TGFβ up (n=305)	51.1292	41.3407	54.4312	55.914	77.0658	62.0183	62.3168	64.1359	57.0022	51.0443	42.4468	63.5448	90.004	94.8211	94.7614	82.6123
ENST00000325509.5_ENSG00000178860.9	TGFβ up (n=305)	26.0659	22.4567	17.6725	23.3739	29.6072	27.8798	30.8539	27.1566	24.058	22.8299	22.9998	18.2416	35.4862	38.7703	39.2033	36.3662
novel.30_ENSG00000120708.17	TGFβ up (n=305)	2.75697	3.06227	4.24139	2.0624	6.3133	4.17248	2.63882	5.39281	2.8176	2.58452	4.30078	3.60822	9.11935	5.76016	7.69636	7.98796
ENST00000650673.1_ENSG00000213949.10	TGFβ up (n=305)	6.0152	5.86936	6.36208	6.18721	7.4018	5.31043	8.32243	5.97061	5.41846	5.16904	4.30078	8.61965	9.3176	12.628	12.9876	11.5615
novel.1_ENSG00000198959.12	TGFβ up (n=305)	3.0076	4.33822	3.53449	3.43734	5.0071	4.17248	3.24778	4.04461	3.03434	3.6614	3.92679	5.01142	6.74039	5.76016	11.0635	7.35733
ENST00000675529.1_ENSG00000106105.15	TGFβ up (n=305)	2.00507	1.78633	2.59196	2.74987	5.0071	3.79317	3.24778	4.62241	3.03434	1.72301	2.24388	3.20731	6.3439	4.65244	5.53176	5.67565
novel.1_ENSG00000166923.12	TGFβ up (n=305)	68.1723	63.287	64.0921	79.7462	88.3862	62.5872	68.0004	78.3883	66.322	71.9358	67.6905	81.9869	109.432	113.652	127.23	118.558
ENST00000682094.1_ENSG00000169967.17	TGFβ up (n=305)	4.76203	6.37974	4.24139	5.04143	7.6195	7.96565	5.27764	6.93361	3.46782	4.30753	5.42272	6.21416	16.4545	7.75406	9.37994	7.98796
novel.5_ENSG00000106366.9	TGFβ up (n=305)	3.25823	3.82784	1.88506	2.29156	4.1363	3.41385	1.62389	3.4668	2.60086	4.30753	2.99184	2.40548	6.3439	8.41869	9.13942	7.56754
novel.4_ENSG00000113721.14	TGFβ up (n=305)	6.51647	7.4005	7.77588	5.04143	12.8443	11.7588	7.10452	11.1708	7.36911	6.03055	5.98369	6.61508	12.0931	9.30487	16.1142	11.7717
ENST00000268150.13_ENSG00000140545.15	TGFβ up (n=305)	15.5393	18.1185	17.2012	15.8117	24.6001	20.6728	21.5165	27.927	14.3047	14.6456	19.26	17.6402	27.9528	26.3638	27.6588	26.9068
ENST00000261023.8_ENSG00000138448.12	TGFβ up (n=305)	17.5443	9.95239	12.7242	15.3534	24.8178	17.8279	19.4867	19.8378	12.1374	14.861	12.3414	15.8361	19.8247	20.8252	27.1778	27.5374
ENST00000319211.5-1_ENSG00000181104.7	TGFβ up (n=305)	77.4457	80.8951	71.3967	77.4546	96.6588	69.0356	69.4213	85.1293	79.5431	81.197	70.6823	86.7978	123.31	115.646	128.192	120.87
novel.243_ENSG00000115414.21	TGFβ up (n=305)	6.0152	8.42125	10.3678	10.9995	14.3682	12.5174	11.3672	14.445	9.31976	11.415	8.78854	8.41919	15.0668	15.5081	25.4942	20.1801
novel.28_ENSG00000140416.23	TGFβ up (n=305)	3.7595	5.10379	2.82759	4.35396	2.3947	2.2759	3.45077	3.2742	2.8176	3.23065	3.92679	5.61279	13.679	12.628	14.4307	13.6636
ENST00000360909.8_ENSG00000100592.16	TGFβ up (n=305)	17.795	13.2699	20.9713	16.4992	22.4231	23.8969	21.9225	19.8378	19.073	20.6762	17.3901	14.6334	45.2003	44.3089	49.7858	44.7746
ENST00000265077.8_ENSG00000038427.16	TGFβ up (n=305)	50.8786	57.4176	60.0863	48.581	65.9631	67.139	70.8422	71.8399	57.219	57.2902	57.78	45.7042	90.2023	97.0365	106.787	113.093
ENST00000559488.7_ENSG00000259207.9	TGFβ up (n=305)	9.7747	11.2283	13.1954	11.2286	8.0549	7.77599	6.08959	7.89661	11.0537	11.8457	11.9674	10.4238	24.1861	22.376	30.3044	28.1681
novel.47_ENSG00000140416.23	TGFβ up (n=305)	1.5038	2.80708	2.35633	2.97902	2.3947	0.758633	1.01493	0.577801	2.38412	1.93839	4.30078	1.60366	9.3176	11.5203	11.785	11.7717
ENST00000502773.6_ENSG00000145431.11	TGFβ up (n=305)	16.0405	10.4628	10.8391	14.8951	18.7222	11.1898	13.1941	13.6746	16.6889	9.47657	11.0324	17.6402	17.8422	26.3638	25.7347	21.2312
ENST00000223357.8_ENSG00000106624.11	TGFβ up (n=305)	5.51393	7.4005	6.36208	8.70792	5.8779	5.50009	5.68361	6.54841	9.10302	5.38442	7.47961	7.41691	14.0755	11.7419	14.1902	13.8738
novel.5_ENSG00000203805.11	TGFβ up (n=305)	2.2557	1.27595	2.12069	3.43734	2.6124	1.70692	2.43583	1.926	2.8176	1.72301	2.61786	2.60594	6.54214	6.64634	6.73431	7.14712
novel.17_ENSG00000122786.20	TGFβ up (n=305)	8.2709	11.4835	8.71841	8.02045	8.2726	10.0519	10.1493	9.63001	8.66954	8.18431	11.0324	8.21873	13.2825	15.7297	16.8358	15.9759
novel.24_ENSG00000120708.17	TGFβ up (n=305)	2.00507	2.5519	0.942531	2.52071	3.7009	2.46556	2.84181	2.5038	1.73391	3.23065	1.8699	1.00228	6.3439	5.09553	8.17738	4.83482
ENST00000470592.5_ENSG00000065911.13	TGFβ up (n=305)	8.02027	4.59341	5.65518	8.70792	8.4903	7.39667	7.51049	6.74101	6.93563	6.03055	5.23573	8.8201	15.0668	13.2927	13.9496	11.9819
novel.40_ENSG00000140416.23	TGFβ up (n=305)	3.25823	4.08303	3.29886	5.04143	2.6124	3.22419	3.24778	2.3112	5.20173	4.09216	3.17883	3.20731	13.4808	16.6158	14.1902	12.4024
novel.8_ENSG00000115414.21	TGFβ up (n=305)	2.00507	3.06227	2.82759	3.20818	6.531	3.60351	4.4657	3.2742	3.25108	1.72301	3.55281	2.40548	7.92987	7.53252	7.69636	8.40838
novel.327_ENSG00000115414.21	TGFβ up (n=305)	6.0152	6.63493	5.41955	5.04143	7.6195	7.20702	6.90153	8.66701	5.85194	4.73829	6.35767	6.01371	10.3088	12.8496	9.86096	13.4534
ENST00000512044.6_ENSG00000164741.15	TGFβ up (n=305)	2.50633	2.5519	3.77012	3.20818	5.0071	3.03453	2.43583	4.04461	3.25108	2.58452	2.05689	4.81097	7.33513	7.08943	7.21534	6.51649
novel.6_ENSG00000106366.9	TGFβ up (n=305)	2.00507	5.86936	1.88506	4.1248	4.5717	1.70692	3.04479	3.4668	3.03434	2.7999	4.11379	4.41005	11.1018	9.08333	12.0256	11.5615
ENST00000394308.8_ENSG00000070669.17	TGFβ up (n=305)	20.5519	23.7326	20.7357	26.3529	21.3346	22.759	22.5315	20.223	21.6739	24.1222	25.6177	20.8475	47.7775	46.9675	53.153	38.0479
ENST00000237305.11_ENSG00000118515.12	TGFβ up (n=305)	10.276	11.2283	10.6035	11.9161	18.2868	14.414	18.6747	15.408	12.7876	11.6303	10.4715	10.6242	19.6264	18.3882	22.3675	21.0209
ENST00000295633.8_ENSG00000163430.12	TGFβ up (n=305)	187.223	156.431	185.443	190.428	235.116	211.469	206.031	244.795	196.365	171.224	167.543	202.662	271.995	308.39	308.335	260.87
ENST00000268603.9-1_ENSG00000140937.14	TGFβ up (n=305)	12.0304	12.2491	12.4885	15.8117	19.1576	15.3623	10.5553	17.9118	13.8713	12.9226	14.0243	13.2302	20.4194	20.1606	27.4183	20.8107
novel.47_ENSG00000133110.15	TGFβ up (n=305)	4.5114	2.29671	3.77012	5.04143	7.6195	3.98282	4.4657	6.54841	4.55151	2.58452	5.04874	3.60822	7.33513	10.1911	9.62045	8.40838
ENST00000491934.3_ENSG00000168209.6	TGFβ up (n=305)	4.76203	7.14531	3.53449	5.72889	9.3611	9.29326	6.29257	11.3634	4.33477	4.09216	5.60971	7.21645	15.4632	9.74796	7.93687	10.9309
novel.28_ENSG00000133110.15	TGFβ up (n=305)	20.8026	22.2015	24.7414	23.3739	38.3152	30.9143	26.9972	31.9716	22.5408	24.5529	19.634	26.8612	45.002	54.2784	47.8617	47.9277
ENST00000295497.12-1_ENSG00000128656.15	TGFβ up (n=305)	24.0608	20.6704	28.7472	24.5197	18.0691	16.3106	17.0508	15.0228	24.7082	25.4144	23.9347	25.8589	33.5037	44.0874	37.2792	39.3092
ENST00000323926.10_ENSG00000115414.21	TGFβ up (n=305)	24.0608	22.4567	24.2702	29.7902	37.2267	39.0696	22.9374	46.8019	25.1417	20.6762	23.5608	33.0754	53.3284	55.1646	74.0774	69.1589
novel.237_ENSG00000115414.21	TGFβ up (n=305)	5.51393	6.63493	7.77588	7.56214	10.2319	7.77599	7.51049	10.9782	8.45281	5.16904	6.73165	7.81782	13.2825	13.7358	19.2409	15.3453
ENST00000322142.13_ENSG00000115641.19	TGFβ up (n=305)	19.0481	13.525	20.2644	17.4158	22.8585	14.6037	17.4568	15.7932	20.8069	15.2917	16.2681	19.6448	30.7283	31.2378	31.2665	35.5254
ENST00000345795.6_ENSG00000166734.20	TGFβ up (n=305)	11.5291	12.7595	12.7242	10.7703	16.3275	12.5174	12.5851	16.9488	9.75324	13.138	12.3414	13.4306	18.6352	18.1667	19.7219	22.2822
ENST00000559397.6_ENSG00000140416.23	TGFβ up (n=305)	6.51647	4.8486	5.89082	3.43734	4.1363	2.65522	1.82688	3.0816	5.85194	4.73829	4.86175	5.61279	17.0492	18.3882	21.646	17.4474
novel.1_ENSG00000119681.12	TGFβ up (n=305)	0	0	0.235633	0.916623	1.5239	1.32761	0.608959	0.577801	0.216739	0.861507	1.12194	0.601371	1.78422	2.65854	4.3292	4.4144
novel.1_ENSG00000196588.20	TGFβ up (n=305)	1.00253	2.29671	2.82759	0.916623	2.3947	2.08624	2.02986	1.926	1.51717	2.36914	1.8699	2.8064	5.35266	3.76626	5.29125	6.51649
novel.4_ENSG00000140416.23	TGFβ up (n=305)	1.00253	0.765569	0.706898	0.229156	0.4354	0.379317	0	0.385201	0.650216	1.29226	1.12194	1.00228	3.96494	4.20935	2.64562	2.73272
novel.1_ENSG00000118523.6	TGFβ up (n=305)	0.7519	0.510379	0.235633	0.916623	0.4354	0.948292	1.01493	0.770401	0.650216	0.861507	1.30893	1.60366	5.55091	3.54471	5.05073	3.78377
novel.3_ENSG00000040275.17	TGFβ up (n=305)	1.25317	1.53114	0.471265	0.687467	0	1.32761	0.405972	0.770401	1.51717	1.50764	1.49592	1.00228	3.56844	4.65244	4.3292	3.36335
novel.1_ENSG00000115267.9	TGFβ up (n=305)	0	0	0	0	0	0.379317	0	0	0	0.215377	0.18699	0.200457	0.792987	1.10772	1.20256	1.89188
novel.14_ENSG00000140416.23	TGFβ up (n=305)	1.75443	1.78633	1.88506	1.37493	0.6531	1.13795	1.62389	1.926	1.30043	1.93839	3.17883	2.40548	6.3439	6.20325	7.45585	5.04503
novel.6_ENSG00000119681.12	TGFβ up (n=305)	2.00507	1.27595	1.64943	1.14578	1.5239	2.08624	1.21792	1.5408	1.51717	1.50764	2.61786	1.00228	5.15442	4.43089	3.60767	4.83482
novel.1_ENSG00000179772.8	TGFβ up (n=305)	0	0	0.471265	0	0.6531	0.189658	0.202986	0	0	0	0	0	4.75792	5.76016	4.56971	3.15314
novel.5_ENSG00000064225.12	TGFβ up (n=305)	1.25317	1.78633	1.64943	0.916623	2.177	2.65522	2.02986	0.385201	2.8176	1.72301	0.934951	2.00457	4.55968	4.65244	5.53176	4.83482
novel.83_ENSG00000115414.21	TGFβ up (n=305)	2.00507	0.765569	1.64943	1.83325	2.177	4.17248	3.24778	2.889	1.30043	2.15377	0.934951	2.20503	5.9474	5.53861	5.77227	5.88586
novel.10_ENSG00000041982.16	TGFβ up (n=305)	1.00253	1.02076	0.706898	0.458312	1.5239	1.70692	1.82688	1.926	2.38412	2.58452	3.7398	1.80411	3.96494	2.43699	3.12665	4.4144
novel.96_ENSG00000115414.21	TGFβ up (n=305)	1.25317	1.53114	1.64943	1.83325	2.6124	3.98282	2.63882	1.926	1.30043	2.7999	1.49592	0.400914	4.55968	6.20325	5.29125	5.04503
novel.22_ENSG00000140416.23	TGFβ up (n=305)	1.00253	1.02076	1.4138	0.687467	0.6531	0.758633	0.608959	0.963001	0.650216	0.861507	0.747961	1.20274	3.96494	4.43089	6.25329	4.20419
novel.1_ENSG00000124225.16	TGFβ up (n=305)	0.501267	0.510379	1.17816	0.458312	0.8708	0.379317	1.4209	1.7334	1.30043	1.72301	1.12194	1.00228	3.96494	4.20935	5.77227	4.62461
novel.4_ENSG00000182492.16	TGFβ up (n=305)	0.250633	1.27595	0.706898	0.458312	0.8708	0.758633	0.405972	1.3482	1.51717	1.93839	1.12194	0.601371	3.3702	3.10162	2.40511	2.94293
novel.12_ENSG00000041982.16	TGFβ up (n=305)	1.5038	1.53114	0.706898	1.14578	5.2248	2.65522	2.43583	3.2742	1.95065	3.01527	2.99184	4.41005	3.96494	4.20935	4.81022	4.83482
novel.10_ENSG00000040275.17	TGFβ up (n=305)	0	0.25519	0.471265	0.229156	0.8708	0.948292	0.405972	0.963001	0.650216	0.64613	0.934951	0.200457	1.98247	1.10772	1.92409	3.78377
novel.12_ENSG00000137801.11	TGFβ up (n=305)	2.00507	1.53114	0.942531	1.14578	1.9593	0.758633	0.608959	0.963001	2.60086	1.50764	1.12194	1.60366	3.76669	3.32317	6.4938	3.99398
novel.4_ENSG00000136153.20	TGFβ up (n=305)	1.25317	2.29671	0.942531	0.916623	1.0885	0.568975	0.811945	2.6964	0.866954	0.861507	0.560971	1.60366	3.76669	3.76626	6.97482	3.57356
novel.11_ENSG00000122786.20	TGFβ up (n=305)	1.00253	1.78633	2.59196	1.83325	2.8301	1.89658	1.21792	2.3112	1.73391	3.01527	2.24388	2.40548	7.33513	4.43089	4.56971	4.83482
novel.3_ENSG00000026559.14	TGFβ up (n=305)	0	0	0.235633	0	0.2177	0.189658	0.405972	0.577801	0.216739	0.215377	0.37398	0.601371	1.78422	1.32927	1.20256	1.47147
novel.3_ENSG00000118523.6	TGFβ up (n=305)	0.250633	0.765569	1.4138	1.37493	1.3062	0.948292	0.811945	0.385201	0.433477	1.07688	0.934951	1.60366	6.74039	3.54471	5.05073	3.99398
novel.38_ENSG00000140416.23	TGFβ up (n=305)	0.250633	0	0.471265	0.229156	0.8708	0.568975	0.202986	0.770401	0	1.07688	1.30893	0.801828	2.18071	2.65854	3.84818	3.15314
novel.160_ENSG00000115414.21	TGFβ up (n=305)	2.00507	1.53114	1.64943	1.60409	3.0478	3.41385	2.23285	1.5408	1.95065	1.72301	1.8699	1.80411	5.15442	3.32317	4.56971	5.88586
novel.4_ENSG00000135362.14	TGFβ up (n=305)	0	0.25519	0	0	0	1.13795	0.608959	0.1926	0.650216	0.64613	0.747961	1.00228	1.18948	1.10772	1.20256	1.89188
novel.23_ENSG00000041982.16	TGFβ up (n=305)	1.75443	1.53114	0.235633	0.458312	2.177	2.2759	2.43583	1.5408	3.03434	2.15377	3.17883	1.80411	2.18071	3.10162	4.3292	4.62461
novel.8_ENSG00000012983.12	TGFβ up (n=305)	0	0	0	0	0.6531	0.189658	0.811945	0.385201	0.866954	0.861507	0.560971	1.00228	0.991234	1.32927	0.240511	1.05105
ENST00000175506.8_ENSG00000070669.17	TGFβ up (n=305)	0.501267	0.765569	1.64943	0.916623	1.3062	1.51727	0.811945	2.6964	0.650216	2.15377	2.05689	2.00457	2.57721	3.9878	4.08869	3.15314
ENST00000242480.4_ENSG00000122877.17	TGFβ up (n=305)	0.7519	0.765569	0.706898	0.229156	0.8708	0.758633	0.202986	0.385201	0	0.430753	0.18699	0.801828	4.36143	1.9939	3.36716	2.52251
ENST00000248706.5_ENSG00000128045.7	TGFβ up (n=305)	0.501267	0.25519	0.471265	0	0.6531	0.379317	0.202986	0.770401	0.650216	1.07688	0.18699	0.400914	6.74039	3.9878	7.21534	6.51649
ENST00000261402.7-1_ENSG00000074590.14	TGFβ up (n=305)	2.2557	1.78633	1.4138	1.37493	1.9593	1.70692	2.43583	1.926	3.46782	2.36914	3.55281	2.8064	7.53338	4.65244	4.3292	5.46544
ENST00000263317.9_ENSG00000086991.13	TGFβ up (n=305)	1.25317	0.25519	1.17816	0.229156	1.0885	0.758633	0.811945	0.577801	1.08369	0.430753	1.30893	1.4032	3.96494	4.20935	6.73431	2.52251
ENST00000266646.3_ENSG00000139269.3	TGFβ up (n=305)	0.7519	0	3.53449	2.52071	2.177	3.03453	2.23285	3.6594	1.30043	1.29226	1.49592	1.20274	9.51585	5.76016	6.73431	3.78377
ENST00000279441.9_ENSG00000166670.10	TGFβ up (n=305)	0.250633	0.510379	0.706898	0	1.9593	1.70692	1.82688	1.5408	1.73391	2.15377	1.30893	2.20503	2.37896	1.55081	2.40511	2.10209
ENST00000301455.7_ENSG00000167772.12	TGFβ up (n=305)	0.7519	0.510379	1.4138	1.14578	3.2655	2.84487	1.4209	1.5408	2.16739	3.44603	4.30078	3.20731	4.36143	1.77236	2.1646	5.46544
ENST00000335867.4_ENSG00000165617.15	TGFβ up (n=305)	1.75443	1.78633	1.17816	1.14578	1.7416	2.08624	1.4209	0.963001	1.73391	1.07688	0.934951	0.801828	7.53338	3.9878	5.77227	4.4144
ENST00000339336.9_ENSG00000187689.10	TGFβ up (n=305)	0.250633	0	0.235633	0	0	0.379317	0	0	0	0.430753	0	0	4.16318	4.87398	2.40511	2.3123
ENST00000347215.8_ENSG00000124225.16	TGFβ up (n=305)	0.7519	1.53114	2.82759	0.916623	0.6531	2.46556	3.24778	0.963001	1.73391	1.93839	2.24388	1.4032	6.3439	6.64634	6.4938	6.51649
ENST00000369889.5_ENSG00000166272.18	TGFβ up (n=305)	0.501267	0.765569	0.706898	1.83325	1.7416	3.03453	4.4657	1.7334	1.08369	1.07688	0.747961	1.20274	3.56844	2.65854	4.3292	3.15314
ENST00000376414.5_ENSG00000169508.7	TGFβ up (n=305)	0	0	0	0	0	0	0.202986	0	0.216739	0	0.37398	0	1.58597	2.43699	2.1646	2.10209
ENST00000393661.2_ENSG00000005102.14	TGFβ up (n=305)	0	0	0	0	0	0	0	0	0	0.430753	0.37398	0.601371	1.58597	2.43699	1.92409	3.57356
ENST00000394536.4_ENSG00000156453.14	TGFβ up (n=305)	1.00253	1.02076	0.706898	1.60409	0.8708	0.948292	1.4209	0.963001	2.8176	2.58452	2.43087	3.40777	4.16318	3.76626	4.56971	3.15314
ENST00000396373.9_ENSG00000139083.11	TGFβ up (n=305)	1.00253	0.25519	0.471265	1.83325	1.9593	3.03453	1.4209	2.1186	1.51717	1.29226	0.934951	1.4032	2.77545	2.88008	4.08869	4.83482
ENST00000399928.6_ENSG00000156265.16	TGFβ up (n=305)	2.2557	1.27595	1.4138	1.37493	1.0885	2.2759	1.4209	1.5408	1.08369	2.36914	2.05689	2.40548	6.93864	6.20325	8.17738	6.30628
ENST00000403994.9_ENSG00000140416.23	TGFβ up (n=305)	0	0.510379	1.17816	0.916623	1.0885	0.189658	0.405972	0.577801	0.216739	0.430753	1.12194	1.00228	3.56844	2.65854	2.88613	3.57356
ENST00000448443.6_ENSG00000145817.17	TGFβ up (n=305)	0.250633	0.765569	1.17816	0.687467	1.7416	1.13795	2.02986	0.385201	1.30043	1.50764	0.934951	1.60366	4.36143	2.88008	3.84818	3.36335
ENST00000448616.5_ENSG00000130720.13	TGFβ up (n=305)	0.7519	0.765569	0.235633	0.687467	1.3062	0.379317	1.4209	1.1556	0.650216	1.29226	0.747961	1.60366	3.56844	3.10162	1.20256	3.57356
ENST00000549132.2_ENSG00000005102.14	TGFβ up (n=305)	0	0.25519	0	0	0	0.189658	0.202986	0	0	0.430753	0	0	2.18071	4.43089	4.08869	4.20419
ENST00000549336.6_ENSG00000111424.12	TGFβ up (n=305)	0.501267	1.02076	1.17816	0.229156	0.6531	0.758633	0.405972	1.926	0.433477	0.861507	0.934951	1.20274	2.77545	4.20935	3.84818	2.52251
ENST00000581399.6_ENSG00000128487.18	TGFβ up (n=305)	2.2557	1.78633	2.35633	1.60409	2.3947	1.51727	2.43583	2.3112	2.38412	2.15377	1.30893	2.00457	5.74916	5.31707	4.3292	5.88586
ENST00000650416.1_ENSG00000230630.5	TGFβ up (n=305)	1.25317	0.765569	0.706898	1.14578	2.3947	1.32761	2.63882	1.5408	1.08369	1.72301	2.24388	0.601371	3.17195	5.31707	3.36716	4.20419
ENST00000681449.1_ENSG00000018510.18	TGFβ up (n=305)	0.7519	1.27595	0.942531	1.60409	0.8708	1.13795	1.82688	1.1556	1.08369	0.430753	1.12194	1.60366	6.54214	4.20935	7.21534	3.99398
novel.27_ENSG00000041982.16	TGFβ up (n=305)	0.250633	0.25519	0.471265	0.687467	1.5239	2.08624	1.01493	0.963001	1.51717	1.50764	0.934951	1.80411	3.17195	1.32927	3.60767	1.68168
novel.60_ENSG00000140416.23	TGFβ up (n=305)	0.250633	0.25519	0.471265	0.229156	0	0.189658	0.608959	0.577801	0.433477	0.215377	0.934951	0.601371	1.98247	1.9939	2.64562	2.73272
novel.29_ENSG00000041982.16	TGFβ up (n=305)	0.7519	1.02076	0.471265	0.687467	1.9593	1.13795	1.82688	1.7334	2.60086	2.15377	1.49592	1.60366	2.57721	4.20935	4.08869	3.15314
novel.3_ENSG00000136603.14	TGFβ up (n=305)	0.7519	1.78633	0.706898	0.229156	1.0885	1.13795	2.02986	1.3482	1.30043	0.861507	1.12194	1.80411	3.56844	3.54471	3.60767	3.36335
novel.5_ENSG00000230630.5	TGFβ up (n=305)	1.25317	1.53114	2.35633	1.83325	4.7894	3.60351	2.43583	3.0816	2.38412	1.72301	0.934951	1.80411	4.16318	6.64634	5.05073	4.62461
novel.297_ENSG00000115414.21	TGFβ up (n=305)	1.5038	1.02076	1.4138	1.14578	4.1363	1.89658	3.04479	3.6594	1.08369	1.29226	1.8699	1.00228	4.95617	1.32927	6.73431	3.78377
novel.3_ENSG00000116701.15	TGFβ up (n=305)	0.501267	0.765569	0.471265	0.458312	0.2177	0.379317	0.405972	0.770401	0.650216	0.64613	0.37398	0.200457	3.76669	4.20935	4.81022	2.73272
novel.23_ENSG00000102359.9	TGFβ up (n=305)	0	0.765569	0.471265	0.458312	1.3062	0.568975	1.62389	1.1556	1.30043	0.64613	0.18699	1.00228	2.18071	1.9939	1.92409	3.78377
novel.74_ENSG00000140416.23	TGFβ up (n=305)	0.501267	0.765569	0.471265	1.14578	0	0.379317	0.202986	0.1926	0.650216	0.64613	1.49592	0.801828	3.56844	3.10162	3.36716	3.15314
novel.4_ENSG00000118523.6	TGFβ up (n=305)	0.501267	0.765569	0	0	0.4354	0.379317	0.405972	0.770401	0.216739	0.64613	0.18699	0.601371	4.95617	1.55081	2.40511	2.52251
novel.38_ENSG00000041982.16	TGFβ up (n=305)	1.00253	1.02076	0.706898	1.14578	3.0478	1.89658	1.62389	1.5408	3.46782	2.58452	2.43087	2.00457	3.56844	2.43699	4.56971	3.15314
ENST00000336023.9_ENSG00000123416.15	miR-221 down (n=243)	775.459	731.884	833.197	823.357	572.334	498.043	508.277	537.74	1088.03	1060.08	1061.73	1097.5	528.724	600.607	597.189	539.818
ENST00000373713.7_ENSG00000121769.8	miR-221 down (n=243)	105.767	90.8475	95.4312	107.016	58.9967	54.0526	66.9854	54.5059	63.0709	68.4898	79.0969	64.5471	74.3425	83.3008	85.622	78.1979
ENST00000501597.3_ENSG00000229117.9	miR-221 down (n=243)	370.937	336.34	347.087	348.775	204.203	220.573	244.598	204.541	247.732	283.005	287.404	239.947	261.091	280.032	232.093	225.134
novel.20_ENSG00000122406.14	miR-221 down (n=243)	57.1444	49.5068	57.73	49.4976	29.3895	30.535	34.7106	33.705	39.0129	36.8294	39.6419	33.8772	44.0108	44.3089	40.6464	35.9458
ENST00000679038.1_ENSG00000108298.12	miR-221 down (n=243)	79.952	68.3908	79.8795	77.6838	46.5878	44.949	46.4838	49.1131	56.7855	56.2133	62.8287	56.7293	58.8793	55.6077	53.153	50.8707
ENST00000328379.6_ENSG00000184924.6	miR-221 down (n=243)	94.99	70.4323	89.3048	87.3083	47.2409	55.1906	54.8063	47.5723	62.6375	62.2438	69.1864	64.5471	65.0249	71.5589	68.3052	64.3241
ENST00000507327.5_ENSG00000145425.10	miR-221 down (n=243)	65.1647	51.2931	64.3277	65.9969	35.2674	34.3282	37.1465	35.631	44.4314	45.0137	49.5524	42.4969	48.7687	58.7093	48.1022	43.5133
ENST00000526895.5_ENSG00000110700.7	miR-221 down (n=243)	62.4077	60.4799	63.8565	62.7887	38.7506	37.5523	46.4838	42.3721	46.3821	41.3523	52.9182	45.5037	49.5617	49.8475	41.1274	43.0929
ENST00000436473.5_ENSG00000147403.18	miR-221 down (n=243)	52.633	44.403	53.7243	48.581	35.0497	33.1902	33.8987	30.816	37.9293	38.9832	40.5769	30.0685	40.6406	43.6443	43.292	40.5704
ENST00000320623.10_ENSG00000181019.13	miR-221 down (n=243)	545.879	474.908	563.869	532.1	381.846	334.178	365.172	328.576	445.398	457.029	435.687	445.215	396.097	429.575	412.717	368.497
ENST00000228945.9_ENSG00000111348.9	miR-221 down (n=243)	23.5595	22.9671	27.0978	23.1447	17.8514	13.2761	14.412	17.7192	38.146	35.3218	34.9672	32.8749	24.9791	25.9207	24.2916	19.9699
ENST00000520431.1_ENSG00000253746.1	miR-221 down (n=243)	24.0608	26.0293	22.8564	20.3949	10.6673	12.5174	11.9762	11.556	34.2447	36.614	33.8452	30.8704	18.6352	19.0528	14.9117	18.7086
novel.31_ENSG00000108298.12	miR-221 down (n=243)	28.0709	25.2638	26.1552	29.1028	18.9399	13.6554	17.2538	14.2524	17.9893	20.4608	19.821	18.442	22.4019	21.7114	16.1142	18.7086
ENST00000345517.8_ENSG00000163017.14	miR-221 down (n=243)	74.6887	80.3847	79.4082	80.892	27.4302	27.8798	24.9673	29.853	104.035	101.873	102.284	91.6088	80.0917	86.8455	82.7358	76.306
ENST00000257497.11_ENSG00000135046.14	miR-221 down (n=243)	465.927	404.475	509.674	483.06	361.164	287.522	293.721	304.694	607.085	567.733	526.751	589.544	372.109	371.087	384.818	367.236
ENST00000265044.7_ENSG00000114850.7	miR-221 down (n=243)	226.322	187.819	238.932	235.572	158.268	125.554	136.204	140.598	293.031	282.79	268.892	265.605	244.835	252.339	242.435	216.936
novel.1_ENSG00000218426.5	miR-221 down (n=243)	24.0608	21.4359	22.1495	24.2905	9.7965	14.983	14.412	14.0598	14.5215	15.5071	17.3901	16.6379	17.8422	17.502	14.4307	14.9249
ENST00000216225.9_ENSG00000100387.9	miR-221 down (n=243)	242.112	199.813	243.644	243.363	156.309	134.847	157.314	131.546	200.05	205.9	187.551	189.031	177.629	182.331	159.94	172.792
ENST00000311052.10_ENSG00000153048.11	miR-221 down (n=243)	52.633	44.1478	45.0058	40.3314	31.1311	29.397	28.4181	25.038	34.6782	36.1833	35.9021	36.0822	38.4599	35.4471	34.6336	38.0479
novel.1_ENSG00000173163.10	miR-221 down (n=243)	59.9014	49.2516	59.1438	53.1641	33.5258	30.535	28.4181	29.853	42.4808	46.5214	45.0646	42.4969	48.5705	42.315	37.0387	44.7746
novel.2_ENSG00000163565.19	miR-221 down (n=243)	39.8507	48.9964	48.0691	39.4148	28.5187	26.9315	29.027	24.6528	36.4121	37.6909	31.6013	32.6745	40.2441	41.2073	35.8362	36.9969
ENST00000408946.7-1_ENSG00000170473.17	miR-221 down (n=243)	29.0735	23.9878	24.9771	29.5611	19.593	17.2589	16.6449	15.7932	17.5558	21.3223	21.8779	19.4443	24.7808	24.5914	20.684	21.8618
novel.7_ENSG00000181163.14	miR-221 down (n=243)	25.8152	19.1392	22.3851	22.2281	12.4089	13.4657	13.8031	15.7932	15.8219	16.1532	17.9511	15.2347	17.2475	17.9451	16.5953	12.6126
ENST00000379046.6_ENSG00000181019.13	miR-221 down (n=243)	76.4432	59.204	71.1611	73.3298	50.2887	45.8973	43.2361	47.1871	62.6375	60.3055	54.2272	55.3261	50.3547	49.626	52.4314	54.0238
ENST00000361271.8_ENSG00000165996.14	miR-221 down (n=243)	40.352	32.4091	33.4598	32.0818	18.2868	17.4486	11.7732	15.408	27.9593	27.999	25.9916	25.0571	29.9353	23.7053	28.3803	25.8558
ENST00000566405.5_ENSG00000131143.10	miR-221 down (n=243)	34.5874	28.0708	37.9369	32.9984	18.9399	18.0175	21.3136	18.1044	22.3241	27.5682	27.3006	25.2576	28.151	22.8191	22.127	19.3393
ENST00000281031.5_ENSG00000151366.13	miR-221 down (n=243)	448.383	399.372	464.432	442.271	291.718	280.884	302.246	260.01	415.488	376.694	392.306	363.027	367.153	374.189	367.982	354.833
ENST00000567815.5_ENSG00000167526.14	miR-221 down (n=243)	18.7975	20.4152	19.7931	14.8951	8.0549	12.8968	15.224	9.24481	11.2704	15.9379	12.1544	11.2256	16.2562	11.5203	12.0256	13.6636
ENST00000226230.8-1_ENSG00000109084.14	miR-221 down (n=243)	32.833	29.0916	34.1667	34.8317	21.5523	17.8279	20.7046	20.0304	24.058	26.9221	27.8615	24.2553	25.1773	25.0345	27.6588	29.4293
ENST00000504325.5_ENSG00000204628.12	miR-221 down (n=243)	29.0735	25.519	30.8679	26.1238	15.4567	18.2072	16.4419	14.6376	20.1567	19.3839	23.1868	22.6516	22.4019	22.8191	23.5701	17.2372
ENST00000678609.1_ENSG00000108298.12	miR-221 down (n=243)	27.5697	22.7119	28.5116	27.4987	18.5045	14.6037	20.0956	13.2894	19.2897	21.753	20.9429	18.442	22.2036	19.4959	15.1522	20.1801
novel.2_ENSG00000188243.14	miR-221 down (n=243)	7.76963	10.2076	8.24714	7.33298	4.354	3.98282	5.68361	2.5038	3.90129	4.52291	5.7967	6.01371	6.14565	5.9817	4.3292	5.04503
ENST00000467334.1_ENSG00000090263.16	miR-221 down (n=243)	14.2861	19.6496	11.546	18.5616	8.9257	9.86223	9.94632	9.05221	8.23607	13.138	12.1544	11.0251	11.6966	13.0711	10.1015	9.45942
novel.1_ENSG00000119335.17	miR-221 down (n=243)	32.0811	42.8718	32.7529	37.1232	25.6886	21.621	18.4717	21.7638	29.043	25.1991	29.3575	31.4717	25.7721	27.0284	23.3296	23.9639
ENST00000378045.5-1_ENSG00000069509.6	miR-221 down (n=243)	27.319	22.7119	28.9828	22.2281	19.1576	17.6382	15.224	15.7932	20.3734	20.2454	17.9511	19.4443	22.6001	16.8374	22.8486	20.6005
ENST00000227618.8_ENSG00000110200.8	miR-221 down (n=243)	27.0684	25.519	28.7472	24.2905	18.5045	15.9313	15.021	15.6006	20.1567	20.2454	22.0648	20.2461	21.6089	18.1667	18.5194	17.027
novel.1_ENSG00000234287.1	miR-221 down (n=243)	30.076	31.1331	26.3909	26.3529	14.3682	15.552	20.7046	16.7562	20.5902	20.8915	26.7396	19.8452	20.8159	19.7175	20.684	19.7597
ENST00000330133.5_ENSG00000183617.5	miR-221 down (n=243)	63.6609	49.2516	67.8622	60.4971	37.2267	31.8626	38.5674	40.4461	47.249	47.1675	57.032	47.7087	49.1652	42.0935	43.773	42.8827
ENST00000301788.12_ENSG00000168002.12	miR-221 down (n=243)	85.7166	84.7229	90.2473	83.6419	60.5206	55.0009	57.4451	52.7725	70.8735	80.5509	74.6091	72.1645	76.5233	68.9004	69.0267	59.4893
ENST00000366663.10_ENSG00000119280.17	miR-221 down (n=243)	21.3038	28.326	23.092	23.603	13.4974	14.0347	16.2389	14.2524	17.9893	18.0916	19.634	18.442	23.7896	15.7297	21.8865	21.4414
ENST00000281741.9_ENSG00000087301.9	miR-221 down (n=243)	8.2709	9.18682	10.3678	8.93707	5.8779	4.93112	4.4657	3.6594	6.7189	6.03055	5.7967	6.01371	8.92111	9.08333	8.17738	7.98796
ENST00000301021.7_ENSG00000167515.10	miR-221 down (n=243)	34.3368	28.8364	32.046	32.5401	23.5116	19.1555	22.9374	19.6452	27.9593	27.999	24.6827	21.4489	22.4019	25.6992	19.7219	21.8618
novel.1_ENSG00000213860.4	miR-221 down (n=243)	29.3241	14.5458	28.0403	22.4573	8.2726	14.2244	16.6449	13.2894	17.9893	18.0916	18.1381	12.4283	14.2738	18.6097	14.4307	14.5044
ENST00000674673.1_ENSG00000109099.16	miR-221 down (n=243)	22.8076	20.4152	22.1495	19.7074	10.6673	10.4312	11.3672	10.4004	18.6395	16.1532	14.9592	16.237	19.4282	16.8374	17.3168	18.9188
ENST00000414487.7_ENSG00000182004.13	miR-221 down (n=243)	237.099	196.241	221.495	205.553	148.036	142.433	138.234	128.272	197.015	199.439	186.242	181.213	152.65	172.14	159.459	154.504
novel.4_ENSG00000284969.1	miR-221 down (n=243)	7.01773	5.86936	6.36208	7.56214	3.9186	2.65522	1.82688	3.4668	4.11803	5.16904	2.61786	4.41005	4.36143	2.88008	3.60767	4.83482
novel.11_ENSG00000188243.14	miR-221 down (n=243)	22.0557	22.7119	18.3794	23.3739	12.6266	13.8451	12.1792	9.05221	17.3391	14.4302	13.0893	19.8452	22.2036	13.5142	14.9117	14.084
ENST00000356714.6_ENSG00000106268.16	miR-221 down (n=243)	15.7899	12.5043	15.3161	12.3744	7.4018	6.8277	8.52542	6.16321	8.66954	10.9842	10.8454	10.0228	8.32636	7.75406	11.0635	10.0901
ENST00000355968.10_ENSG00000196262.15	miR-221 down (n=243)	34.0861	33.685	41.4714	39.8731	24.8178	27.8798	22.7345	18.1044	29.2597	32.3065	31.9753	27.0617	30.9265	27.9146	26.2157	23.9639
ENST00000372014.5_ENSG00000180992.7	miR-221 down (n=243)	135.843	135.506	149.862	126.036	91.6517	83.829	96.0125	81.6625	122.241	118.026	129.771	117.668	108.243	96.5934	108.471	100.69
novel.5_ENSG00000008394.13	miR-221 down (n=243)	31.5798	25.519	35.5805	28.8736	19.3753	19.1555	21.1106	16.5636	22.7576	27.7836	22.2518	25.458	23.5914	27.9146	25.7347	22.7026
ENST00000329251.5_ENSG00000254772.10	miR-221 down (n=243)	27.8203	28.8364	25.4483	24.2905	20.0284	18.0175	17.2538	13.2894	17.7726	22.8299	22.9998	20.6471	21.4107	25.6992	19.4814	18.078
ENST00000371065.9_ENSG00000213625.9	miR-221 down (n=243)	123.312	118.153	121.351	118.932	48.3294	41.3455	39.1763	45.8389	108.803	116.95	96.487	107.244	118.353	96.1504	106.065	102.162
ENST00000392221.5_ENSG00000114942.14	miR-221 down (n=243)	21.3038	17.3529	18.615	20.8532	11.7558	13.4657	9.94632	10.0152	16.2554	13.9995	16.4551	13.0297	16.6527	11.9634	16.5953	10.9309
ENST00000600880.5_ENSG00000197756.10	miR-221 down (n=243)	9.7747	13.525	12.9598	9.39539	7.4018	5.87941	7.3075	5.58541	6.93563	9.69195	9.34951	6.21416	8.92111	6.64634	8.89891	10.3003
ENST00000674638.1_ENSG00000106211.10	miR-221 down (n=243)	17.2937	18.6288	17.6725	21.0823	8.708	7.96565	11.1642	10.0152	11.7039	14.861	16.8291	14.032	14.6703	17.0589	14.6712	14.2942
novel.1_ENSG00000214389.2	miR-221 down (n=243)	57.1444	48.2308	54.6668	51.3309	36.5736	27.5005	33.0868	36.594	44.6481	47.5982	45.2516	41.8955	46.588	50.0691	42.5705	37.8377
novel.1_ENSG00000139354.11	miR-221 down (n=243)	10.5266	11.2283	13.9023	9.62454	6.3133	5.12077	5.8866	4.62241	8.23607	7.75356	8.97553	7.41691	6.93864	7.97561	7.69636	6.09607
ENST00000636531.1_ENSG00000283196.2	miR-221 down (n=243)	47.3697	41.5959	38.4081	38.4982	33.9612	25.0349	24.1554	22.9194	34.8949	38.337	34.9672	29.0663	29.1423	28.3577	34.1526	28.7987
ENST00000550263.2_ENSG00000257605.2	miR-221 down (n=243)	12.7823	10.4628	12.9598	12.8327	7.4018	6.8277	6.29257	6.16321	14.3047	21.9684	17.2031	14.6334	8.72286	9.74796	9.37994	9.24921
ENST00000297564.6_ENSG00000164919.11	miR-221 down (n=243)	29.3241	26.0293	23.3276	24.7488	20.8992	14.414	17.0508	15.408	19.7232	23.2607	21.5039	18.843	18.437	19.4959	18.5194	18.2882
ENST00000325307.12_ENSG00000029993.15	miR-221 down (n=243)	16.7924	16.0769	20.5	19.0199	13.2797	10.8105	11.5702	10.4004	12.1374	16.3686	13.2763	14.2324	15.0668	21.4898	17.0763	15.5555
novel.2_ENSG00000106399.11	miR-221 down (n=243)	20.8026	20.9255	24.0345	22.9156	14.1505	15.3623	14.006	14.445	19.5065	17.4455	18.325	15.8361	17.8422	15.2866	15.6332	17.6576
ENST00000283006.7_ENSG00000153044.10	miR-221 down (n=243)	4.01013	5.35898	6.12645	7.10383	2.3947	1.70692	2.43583	2.6964	2.8176	4.30753	2.80485	4.00914	3.76669	2.65854	3.84818	2.3123
ENST00000381192.10_PAR_Y_ENSG00000002586.20_PAR_Y	miR-221 down (n=243)	7.76963	12.5043	11.3104	8.24961	3.7009	5.68975	3.85674	7.31881	4.76825	8.61507	5.23573	8.41919	5.55091	8.19715	6.25329	5.46544
novel.1_ENSG00000166803.14	miR-221 down (n=243)	7.01773	5.86936	4.24139	5.27058	0.8708	1.32761	1.82688	1.7334	3.90129	2.58452	4.11379	3.00685	3.3702	3.9878	2.64562	2.52251
novel.3_ENSG00000102309.15	miR-221 down (n=243)	13.2836	13.2699	13.9023	14.666	10.0142	7.39667	8.72841	6.74101	11.2704	10.5535	10.6584	9.22102	11.1018	11.0772	7.45585	9.87984
novel.6_ENSG00000171863.15	miR-221 down (n=243)	14.0355	8.42125	10.3678	12.3744	5.2248	5.87941	6.69854	4.04461	7.15237	8.61507	9.16252	7.61736	7.13688	8.19715	6.97482	5.88586
ENST00000557612.5_ENSG00000133983.16	miR-221 down (n=243)	26.3165	20.4152	25.9196	23.1447	12.6266	16.6899	17.6598	16.5636	19.7232	18.9531	20.7559	17.8407	19.0317	18.1667	16.1142	19.1291
ENST00000360596.7_ENSG00000131069.20	miR-221 down (n=243)	16.0405	14.0354	14.6092	17.4158	10.6673	8.72428	10.7583	9.05221	13.0043	9.47657	11.7804	13.8315	14.6703	14.6219	17.0763	14.084
novel.1_ENSG00000185567.7	miR-221 down (n=243)	21.5545	25.2638	15.5518	16.0409	9.5788	12.7071	11.9762	15.408	13.8713	14.2149	15.5202	17.2393	14.8685	15.2866	14.6712	13.8738
novel.6_ENSG00000154027.19	miR-221 down (n=243)	4.01013	5.35898	6.59772	7.7913	2.6124	2.84487	1.4209	3.85201	3.90129	3.44603	3.92679	3.80868	3.76669	4.65244	3.12665	2.73272
ENST00000392061.6_ENSG00000218739.10	miR-221 down (n=243)	17.5443	15.5666	15.3161	16.4992	7.8372	10.0519	10.5553	10.7856	12.5708	11.1996	14.3982	12.4283	11.4983	12.185	12.2661	11.9819
ENST00000374279.4-1_ENSG00000148154.10	miR-221 down (n=243)	31.3292	25.7741	25.2127	24.5197	19.593	16.121	13.6001	19.0674	22.5408	25.8452	18.512	20.6471	23.7896	24.3699	29.3424	26.9068
novel.6_ENSG00000140988.16	miR-221 down (n=243)	11.2785	12.5043	12.0173	10.7703	5.6602	6.44838	7.51049	6.74101	7.58585	9.69195	9.91048	7.61736	8.72286	7.97561	8.89891	8.61859
ENST00000643589.1_ENSG00000222041.11	miR-221 down (n=243)	51.6305	53.845	53.7243	49.4976	27.6479	25.6039	23.5464	22.3416	44.6481	47.8136	47.4955	42.2964	67.2057	62.9187	67.8242	56.5463
ENST00000467076.5_ENSG00000160752.15	miR-221 down (n=243)	195.243	210.021	199.817	210.136	146.294	124.795	128.287	132.894	187.262	198.793	176.145	194.644	199.238	201.162	200.827	190.24
ENST00000225969.9_ENSG00000108826.16	miR-221 down (n=243)	112.033	91.1027	111.454	110.453	72.7118	68.846	70.0302	70.8769	101.65	95.6272	90.6903	94.8161	84.4531	80.1991	78.1661	75.255
novel.18_ENSG00000265681.8	miR-221 down (n=243)	8.52153	8.42125	12.0173	10.7703	4.7894	6.44838	5.8866	4.62241	4.76825	7.75356	8.60155	7.21645	8.72286	7.53252	5.29125	6.09607
ENST00000402285.7_ENSG00000143947.15	miR-221 down (n=243)	9.27343	8.67644	6.36208	8.24961	3.7009	2.65522	3.45077	3.4668	6.7189	5.81517	5.42272	4.61051	7.13688	6.86788	3.84818	4.62461
ENST00000412097.5_ENSG00000174748.22	miR-221 down (n=243)	19.2988	13.0147	15.5518	19.4782	7.1841	7.58633	12.7881	7.12621	11.7039	14.2149	14.5852	11.6265	15.8597	14.4004	12.9876	10.7207
ENST00000374793.8_ENSG00000136824.19	miR-221 down (n=243)	9.0228	10.2076	11.3104	8.93707	4.7894	5.87941	4.66868	5.97061	6.28542	7.10743	7.6666	8.21873	8.52461	6.64634	8.6584	5.25524
ENST00000579408.5-1_ENSG00000215472.10	miR-221 down (n=243)	5.51393	5.61417	8.71841	7.56214	2.177	3.60351	2.84181	3.85201	4.76825	4.30753	5.7967	4.00914	4.95617	3.54471	4.56971	3.78377
ENST00000495186.6_ENSG00000147155.11	miR-221 down (n=243)	74.6887	69.6667	83.8852	78.8296	42.0161	40.0179	39.9883	38.9053	73.6911	64.8284	67.1295	67.7544	55.1126	71.1158	57.9632	57.3872
ENST00000388835.4_ENSG00000111057.11	miR-221 down (n=243)	45.6153	51.5483	45.0058	43.9979	31.7842	31.2936	29.636	31.2012	58.9529	56.2133	51.9833	51.1165	59.2758	52.7276	51.9504	47.5073
novel.3_ENSG00000172965.17	miR-221 down (n=243)	7.26837	4.59341	4.94829	5.72889	2.6124	3.22419	1.82688	2.5038	5.6352	3.44603	3.36582	2.8064	4.55968	5.31707	4.08869	6.09607
ENST00000330137.12_ENSG00000182628.13	miR-221 down (n=243)	18.5469	18.1185	19.3219	18.1033	11.7558	9.48292	13.1941	11.3634	12.5708	16.584	16.2681	15.2347	14.0755	16.3943	15.1522	14.084
ENST00000238618.8_ENSG00000119640.9	miR-221 down (n=243)	10.276	11.9939	8.71841	10.312	5.8779	5.68975	3.85674	5.39281	6.93563	8.83044	6.91864	8.61965	6.74039	6.86788	5.53176	6.09607
novel.30657	miR-221 down (n=243)	79.4508	54.3554	71.6323	76.9963	46.8055	43.6214	43.642	41.6017	60.2533	63.9669	68.0644	56.9298	53.7249	50.5122	45.4566	52.7626
novel.19_ENSG00000184110.15	miR-221 down (n=243)	9.0228	8.16607	9.42531	10.312	5.6602	2.46556	5.68361	5.97061	6.50216	7.75356	5.98369	7.41691	5.35266	6.20325	5.05073	6.09607
ENST00000372263.4_ENSG00000189129.14	miR-221 down (n=243)	17.795	16.5873	18.8506	14.4368	10.885	11.0002	9.54035	10.7856	14.5215	13.3534	13.8373	13.8315	14.472	11.9634	14.6712	14.7147
novel.4_ENSG00000222041.11	miR-221 down (n=243)	4.76203	7.65569	5.65518	5.72889	0.4354	3.03453	2.23285	4.23721	3.68456	5.16904	3.55281	3.60822	6.3439	5.09553	3.84818	4.62461
ENST00000395326.8_ENSG00000241258.7	miR-221 down (n=243)	19.5494	23.9878	15.7874	22.4573	10.885	12.5174	14.818	12.3264	13.4378	18.0916	17.7641	17.4398	17.0492	12.8496	11.0635	14.7147
ENST00000258607.10_ENSG00000136108.15	miR-221 down (n=243)	14.7874	14.801	18.615	16.0409	7.1841	9.86223	7.91646	9.05221	14.5215	14.2149	11.7804	11.6265	11.4983	10.6341	12.0256	9.039
ENST00000242776.9_ENSG00000123136.15	miR-221 down (n=243)	44.1115	40.3199	45.9484	44.4562	30.6957	25.0349	31.0569	30.4308	54.4014	50.3981	50.3004	49.5129	35.0897	37.441	35.3551	36.9969
novel.9_ENSG00000089009.16	miR-221 down (n=243)	29.5747	28.8364	26.8621	26.3529	23.7293	14.2244	14.615	14.445	25.1417	21.5377	26.7396	20.6471	21.4107	19.939	22.8486	20.6005
ENST00000550697.6_ENSG00000092841.19	miR-221 down (n=243)	776.462	641.291	750.255	732.611	461.089	383.489	401.71	379.423	695.731	685.113	671.482	663.312	641.328	665.741	638.798	627.265
ENST00000304979.8_ENSG00000171960.12	miR-221 down (n=243)	15.5393	14.0354	15.3161	12.8327	8.708	9.48292	8.72841	8.28181	10.6202	12.4918	12.1544	11.426	12.4895	14.1789	12.0256	10.7207
ENST00000312377.10_ENSG00000161800.13	miR-221 down (n=243)	6.51647	5.10379	7.77588	9.39539	3.9186	3.41385	2.84181	2.6964	4.98499	3.44603	5.04874	7.21645	5.55091	4.65244	4.81022	3.99398
ENST00000373944.8_ENSG00000122952.17	miR-221 down (n=243)	9.0228	5.10379	6.59772	4.58312	1.7416	2.2759	1.21792	2.5038	5.6352	4.30753	3.7398	3.80868	2.9737	4.43089	5.05073	2.73272
novel.7_ENSG00000165996.14	miR-221 down (n=243)	12.5317	9.18682	10.3678	13.7493	5.0071	5.12077	4.4657	3.85201	9.31976	7.32281	7.6666	11.2256	9.3176	5.53861	6.25329	9.24921
ENST00000263923.5_ENSG00000128052.10	miR-221 down (n=243)	9.27343	9.6972	10.8391	11.9161	5.6602	4.17248	3.85674	3.2742	8.23607	6.24592	7.47961	10.6242	10.1106	12.628	12.5066	11.3513
ENST00000681397.1_ENSG00000166794.6	miR-221 down (n=243)	10.0253	10.4628	8.48278	11.2286	5.6602	4.93112	6.49556	4.04461	8.45281	8.18431	6.35767	8.41919	5.15442	6.42479	6.01278	6.93691
ENST00000293861.8_ENSG00000161981.11	miR-221 down (n=243)	19.0481	20.4152	17.9081	17.4158	11.5381	10.4312	8.93139	10.593	18.206	16.3686	15.5202	12.6288	14.472	12.628	14.1902	15.3453
ENST00000367393.8_ENSG00000203724.11	miR-221 down (n=243)	7.26837	4.08303	7.30461	5.72889	1.9593	2.08624	4.05972	2.889	3.03434	4.09216	5.23573	5.01142	4.16318	5.53861	6.01278	5.46544
ENST00000367339.7_ENSG00000131019.11	miR-221 down (n=243)	14.0355	13.7802	12.0173	15.5826	6.7487	7.39667	9.54035	9.24481	8.66954	11.8457	12.5283	12.2279	9.71409	9.30487	10.5825	9.24921
novel.5_ENSG00000092820.18	miR-221 down (n=243)	6.26583	5.10379	5.89082	8.24961	2.3947	3.79317	2.63882	3.2742	4.11803	4.30753	3.55281	6.81554	6.14565	4.20935	4.56971	5.25524
novel.12_ENSG00000151327.13	miR-221 down (n=243)	23.3089	20.9255	20.7357	19.4782	15.8921	11.3795	17.8628	11.3634	18.4228	15.9379	20.1949	17.0388	18.0405	19.7175	19.0004	17.027
ENST00000371818.9_ENSG00000119917.15	miR-221 down (n=243)	57.1444	74.7705	84.3565	75.3922	52.4657	45.518	40.5972	44.2981	85.8285	59.2286	47.3085	48.711	52.9319	46.0813	44.4946	57.5974
ENST00000209875.9_ENSG00000094916.16	miR-221 down (n=243)	9.52406	12.5043	9.18968	14.666	5.8779	5.68975	7.3075	6.74101	7.15237	13.7841	8.04058	7.21645	7.53338	10.4126	10.342	7.77775
ENST00000400090.7_ENSG00000154723.13	miR-221 down (n=243)	17.2937	16.0769	17.2012	18.7908	13.062	9.48292	11.1642	11.7486	15.8219	15.9379	14.0243	13.4306	15.265	15.5081	15.8737	14.7147
ENST00000262890.8-1_ENSG00000079462.8	miR-221 down (n=243)	29.8254	25.0086	29.2185	24.0614	17.1983	17.0692	17.8628	16.5636	19.5065	23.9068	25.2437	25.8589	24.7808	20.3821	23.5701	21.8618
ENST00000376389.8_ENSG00000137312.15	miR-221 down (n=243)	19.8	18.6288	16.023	19.0199	12.6266	12.1381	11.7732	11.556	14.7382	15.7225	18.1381	14.032	18.2387	16.8374	14.1902	18.078
ENST00000468812.6_ENSG00000196262.15	miR-221 down (n=243)	2911.61	2442.93	2962.37	2871.09	1974.54	1754.34	1938.32	1754.78	2706.85	2614.24	2742.21	2522.95	2203.91	2305.17	2121.31	2049.75
ENST00000236957.9_ENSG00000114942.14	miR-221 down (n=243)	53.1343	45.1685	56.7875	51.3309	32.8727	28.0694	27.4031	33.8976	43.9979	41.1369	50.8613	50.9161	39.2529	40.7642	39.6843	42.0419
novel.1_ENSG00000220793.5	miR-221 down (n=243)	16.0405	11.7387	13.1954	12.6036	5.0071	7.20702	9.94632	6.74101	10.4035	12.2765	13.4633	6.41462	10.1106	10.4126	9.13942	5.67565
ENST00000323303.9_ENSG00000115540.15	miR-221 down (n=243)	33.3342	25.2638	34.4024	37.5815	20.4638	20.2934	21.3136	23.3046	37.4958	37.0448	37.398	41.0937	39.6494	40.9857	35.8362	31.5314
novel.59_ENSG00000182718.18	miR-221 down (n=243)	30.3266	24.7534	26.3909	28.6445	13.4974	17.2589	17.2538	14.2524	39.2297	34.6756	31.4144	25.6585	22.7984	21.2683	21.165	21.0209
novel.15_ENSG00000163682.17	miR-221 down (n=243)	15.2886	13.0147	13.6667	12.1453	7.4018	9.48292	9.94632	6.74101	10.8369	10.9842	11.7804	11.426	10.1106	12.628	8.17738	10.0901
ENST00000547649.5_ENSG00000092841.19	miR-221 down (n=243)	809.044	690.033	848.985	819.232	564.061	492.353	579.526	479.96	872.806	891.659	866.7	854.748	703.776	668.622	650.583	651.019
ENST00000376327.6_ENSG00000102007.11	miR-221 down (n=243)	142.36	137.802	140.908	142.077	79.6782	70.3632	79.1646	74.9215	142.181	125.134	138.186	124.484	118.948	127.831	116.888	107.837
ENST00000619610.2_ENSG00000275895.7	miR-221 down (n=243)	38.3469	45.6789	46.6553	40.3314	31.5665	25.9832	26.7942	25.4232	34.8949	45.4445	34.4062	40.0914	49.7599	46.7459	39.2033	40.3602
ENST00000582084.1_ENSG00000141298.19	miR-221 down (n=243)	12.281	12.2491	13.6667	12.8327	8.2726	6.25872	8.11945	8.28181	10.8369	11.8457	10.4715	9.82239	10.9036	10.1911	10.342	7.35733
ENST00000296417.6_ENSG00000164032.12	miR-221 down (n=243)	454.899	365.431	482.34	440.667	289.323	241.056	278.7	240.558	406.385	414.815	399.785	420.96	370.721	372.638	342.728	319.729
ENST00000500949.6_ENSG00000247556.6	miR-221 down (n=243)	9.27343	11.9939	12.2529	12.8327	5.2248	7.77599	8.11945	6.16321	6.93563	10.3381	12.3414	8.61965	9.91234	8.41869	7.93687	9.45942
ENST00000483063.2_ENSG00000115350.12	miR-221 down (n=243)	37.595	35.9817	42.1783	38.0399	25.6886	21.8107	22.9374	23.6898	35.1117	37.2602	34.5932	33.4763	33.9002	30.1301	25.0132	24.5945
novel.5_ENSG00000105755.8	miR-221 down (n=243)	8.52153	8.67644	6.83335	7.7913	5.6602	3.41385	4.26271	3.4668	7.36911	5.38442	7.6666	5.01142	4.95617	4.43089	3.12665	6.09607
ENST00000370645.9_ENSG00000174021.11	miR-221 down (n=243)	16.0405	18.884	20.2644	19.4782	10.885	11.0002	11.3672	10.7856	23.8412	22.8299	19.073	22.4512	18.2387	15.5081	12.9876	13.2432
novel.10_ENSG00000172965.17	miR-221 down (n=243)	32.833	35.7265	31.3392	28.4153	15.4567	17.6382	13.6001	11.1708	28.176	35.3218	25.4307	26.6608	35.6844	33.0101	36.3172	37.8377
ENST00000585746.1_ENSG00000105254.12	miR-221 down (n=243)	12.5317	15.8218	12.4885	12.6036	9.3611	7.20702	9.33737	5.58541	10.1867	11.1996	12.9023	11.2256	10.1106	9.08333	10.1015	9.24921
novel.1_ENSG00000188229.6	miR-221 down (n=243)	7.01773	4.08303	6.36208	5.27058	2.8301	2.84487	2.23285	2.6964	7.58585	6.03055	8.41456	7.81782	3.76669	3.9878	1.20256	3.99398
novel.2_ENSG00000101608.13	miR-221 down (n=243)	6.0152	8.16607	7.54025	6.64552	3.9186	2.46556	4.05972	3.2742	6.28542	5.16904	6.17068	5.21188	4.16318	3.54471	5.29125	3.78377
ENST00000660431.1_ENSG00000287978.1	miR-221 down (n=243)	15.038	11.7387	8.95404	9.16623	8.0549	5.31043	7.71348	4.42981	13.6545	13.9995	14.3982	12.6288	6.93864	9.52642	8.41789	7.35733
novel.3_ENSG00000169432.18	miR-221 down (n=243)	14.5367	14.801	12.2529	16.2701	7.4018	9.48292	7.91646	7.89661	13.4378	11.6303	11.7804	13.8315	20.6177	17.502	21.165	19.9699
novel.4_ENSG00000173163.10	miR-221 down (n=243)	13.7848	11.9939	13.4311	14.666	5.0071	5.87941	8.11945	7.12621	11.7039	12.0611	9.5365	12.8292	12.4895	7.31097	5.77227	7.77775
novel.1_ENSG00000263731.1	miR-221 down (n=243)	11.0279	6.63493	5.65518	10.0829	4.1363	4.74146	4.05972	5.00761	6.50216	8.18431	5.7967	7.21645	6.93864	6.64634	7.69636	8.19817
novel.5_ENSG00000089009.16	miR-221 down (n=243)	13.0329	9.18682	10.1322	13.7493	5.2248	5.87941	7.71348	4.81501	9.31976	9.90733	11.4064	8.41919	7.53338	9.52642	7.21534	6.09607
ENST00000526415.5_ENSG00000087884.14	miR-221 down (n=243)	15.5393	18.3736	22.8564	18.5616	11.7558	11.7588	14.006	10.7856	16.0387	18.5224	14.7722	17.6402	13.8773	17.0589	17.3168	17.6576
novel.17_ENSG00000131143.10	miR-221 down (n=243)	20.3013	16.8425	18.615	20.1657	11.9735	12.8968	13.1941	12.7116	17.1223	15.5071	18.325	16.6379	14.0755	15.065	12.5066	11.5615
ENST00000400324.9-1_ENSG00000139734.19	miR-221 down (n=243)	6.51647	3.57265	6.36208	5.49974	0.8708	1.89658	1.01493	2.3112	3.68456	4.95366	3.17883	5.41234	3.96494	3.32317	3.36716	2.73272
novel.18_ENSG00000142937.12	miR-221 down (n=243)	5.2633	4.33822	6.12645	4.35396	1.9593	2.08624	2.43583	1.926	3.46782	5.38442	2.80485	4.00914	4.55968	1.55081	2.64562	3.78377
novel.8_ENSG00000265491.5	miR-221 down (n=243)	5.01267	6.12455	7.06898	6.87467	2.177	2.2759	3.45077	3.0816	6.28542	4.09216	4.30078	5.61279	4.95617	4.65244	3.36716	3.36335
ENST00000369550.10_ENSG00000130826.18	miR-221 down (n=243)	25.0633	28.5812	27.3334	22.9156	12.4089	12.8968	13.8031	15.2154	32.0773	27.999	31.4144	27.0617	22.9966	24.5914	25.0132	18.9188
ENST00000395511.7_ENSG00000109016.17	miR-221 down (n=243)	9.0228	9.18682	8.48278	11.6869	5.4425	6.25872	3.85674	4.42981	8.88628	7.10743	9.34951	6.81554	6.93864	9.30487	7.69636	4.83482
ENST00000399568.5_ENSG00000242259.9	miR-221 down (n=243)	19.8	15.5666	16.9656	22.2281	11.9735	11.7588	13.8031	10.593	15.8219	17.8763	14.7722	18.442	16.851	17.502	15.6332	13.8738
novel.218129	miR-221 down (n=243)	6.51647	9.6972	6.36208	10.312	4.7894	4.17248	3.24778	4.42981	7.80259	12.0611	10.4715	9.62193	7.73162	7.75406	7.69636	9.45942
ENST00000326656.12_ENSG00000110536.14	miR-221 down (n=243)	18.2962	17.3529	16.2587	18.3325	11.3204	9.29326	11.5702	10.7856	12.5708	21.1069	16.6421	12.8292	15.0668	13.9573	15.1522	13.2432
novel.7_ENSG00000123416.15	miR-221 down (n=243)	14.2861	8.93163	15.5518	11.6869	7.6195	6.63804	6.29257	6.74101	17.5558	11.6303	15.7072	14.8338	9.71409	8.41869	7.69636	5.46544
novel.15_ENSG00000164032.12	miR-221 down (n=243)	9.52406	9.18682	8.71841	10.9995	3.4832	4.5518	4.26271	2.889	9.75324	8.61507	7.6666	7.21645	6.93864	7.97561	4.3292	4.62461
novel.20_ENSG00000132341.12	miR-221 down (n=243)	7.01773	7.14531	5.65518	6.41636	3.2655	1.32761	4.4657	2.889	4.76825	6.89205	5.7967	4.61051	2.9737	2.88008	2.88613	4.20419
ENST00000372734.5-1_ENSG00000156110.15	miR-221 down (n=243)	27.5697	21.6911	31.1035	30.936	22.6408	14.983	15.6299	13.8672	31.4271	29.5066	28.2355	36.4832	21.4107	19.4959	22.8486	17.2372
novel.1_ENSG00000168298.7	miR-221 down (n=243)	13.0329	6.89012	6.36208	8.24961	3.0478	4.74146	5.27764	2.6964	10.4035	4.30753	8.22757	6.01371	3.17195	6.64634	6.73431	5.67565
ENST00000394650.7_ENSG00000005059.16	miR-221 down (n=243)	14.0355	11.7387	9.89657	9.62454	6.3133	4.36214	7.91646	4.62241	7.15237	8.83044	12.1544	11.426	8.72286	12.185	6.25329	9.039
ENST00000302759.11_ENSG00000169679.15	miR-221 down (n=243)	4.01013	4.33822	7.54025	7.10383	1.9593	2.46556	0.405972	1.3482	3.25108	4.73829	4.67476	6.41462	2.18071	2.65854	3.84818	1.89188
novel.1_ENSG00000198618.5	miR-221 down (n=243)	15.038	19.3944	16.023	16.4992	8.2726	6.8277	10.7583	9.82261	14.3047	17.4455	14.2113	15.2347	12.886	13.7358	10.342	8.61859
ENST00000257245.9-1_ENSG00000134809.9	miR-221 down (n=243)	58.1469	49.5068	56.3162	49.4976	31.7842	33.9488	36.7405	35.8236	53.7512	48.6751	53.2922	47.9092	36.2792	45.6382	35.5957	37.4173
ENST00000512419.5_ENSG00000154277.13	miR-221 down (n=243)	8.52153	8.93163	7.54025	8.02045	2.3947	5.31043	3.85674	3.6594	6.7189	7.53818	7.47961	7.41691	6.74039	6.42479	4.81022	3.57356
ENST00000675226.1_ENSG00000106211.10	miR-221 down (n=243)	9.27343	8.67644	8.48278	10.312	3.9186	5.87941	3.04479	6.35581	7.80259	9.69195	9.16252	6.21416	6.74039	8.86178	6.25329	6.7267
ENST00000236067.8_ENSG00000117410.14	miR-221 down (n=243)	21.0532	18.6288	17.9081	16.9575	11.9735	10.6209	9.74334	12.1338	17.1223	18.5224	17.5771	16.6379	14.6703	13.0711	14.6712	13.8738
ENST00000367048.5_ENSG00000120437.9	miR-221 down (n=243)	113.286	95.9513	110.512	109.307	54.425	58.6044	54.1973	51.2317	108.586	108.119	97.4219	103.636	93.176	117.419	103.66	93.7534
ENST00000548580.5_ENSG00000092841.19	miR-221 down (n=243)	22.557	19.3944	19.7931	21.3115	16.1098	9.67257	15.6299	11.3634	20.8069	26.0606	23.9347	21.048	13.4808	14.4004	15.6332	15.7657
ENST00000394225.6_ENSG00000109390.13	miR-221 down (n=243)	16.7924	16.3321	16.023	15.5826	9.1434	10.4312	9.54035	10.0152	17.3391	11.8457	14.9592	16.237	15.4632	9.74796	11.304	9.87984
ENST00000371655.4_ENSG00000169213.7	miR-221 down (n=243)	13.5342	19.9048	11.0747	16.2701	9.5788	7.39667	8.72841	10.0152	14.955	12.4918	12.5283	16.6379	15.6615	18.1667	17.7978	15.9759
novel.1_ENSG00000141469.18	miR-221 down (n=243)	10.276	14.5458	11.0747	12.8327	5.8779	4.74146	4.87167	7.31881	13.4378	14.2149	13.8373	12.8292	9.11935	8.41869	8.41789	9.87984
ENST00000389704.4_ENSG00000120699.13	miR-221 down (n=243)	32.0811	30.1124	37.23	31.3943	18.9399	24.8452	18.2688	16.7562	30.9936	34.891	30.2924	29.4672	29.1423	30.5732	26.4562	29.0089
ENST00000393035.6_ENSG00000158234.12	miR-221 down (n=243)	10.0253	9.44201	11.3104	9.39539	5.6602	5.68975	6.69854	5.00761	9.75324	7.53818	9.5365	10.2233	7.13688	3.32317	7.69636	5.46544
novel.22_ENSG00000092841.19	miR-221 down (n=243)	15.2886	16.8425	14.8449	13.9785	8.9257	7.39667	8.93139	6.16321	13.2211	14.6456	12.5283	17.0388	13.679	10.8557	12.0256	11.9819
ENST00000261590.13_ENSG00000046604.14	miR-221 down (n=243)	14.2861	18.6288	17.6725	16.2701	11.3204	9.86223	12.7881	10.4004	18.8563	17.8763	20.5689	15.8361	19.6264	17.502	24.0511	23.9639
ENST00000264908.11_ENSG00000138772.13	miR-221 down (n=243)	15.2886	15.0562	16.4943	19.2491	8.4903	7.58633	6.29257	7.89661	15.6052	18.5224	13.6503	15.2347	16.058	13.0711	14.6712	14.7147
ENST00000296277.9_ENSG00000163923.10	miR-221 down (n=243)	9.7747	5.86936	8.01151	7.10383	4.354	3.03453	5.48063	2.1186	6.7189	6.89205	6.35767	8.21873	5.74916	5.31707	4.56971	5.67565
ENST00000646651.1_ENSG00000077152.11	miR-221 down (n=243)	33.0836	26.5397	34.638	30.0194	20.8992	17.2589	17.0508	20.0304	39.0129	34.0295	29.1705	32.0731	24.5826	27.0284	24.2916	24.8047
novel.2_ENSG00000222041.11	miR-221 down (n=243)	8.52153	10.718	8.24714	6.18721	2.177	4.74146	4.26271	5.00761	6.93563	8.61507	8.78854	6.61508	9.91234	7.75406	7.45585	7.98796
novel.1_ENSG00000212829.8	miR-221 down (n=243)	13.5342	10.718	13.6667	8.02045	3.9186	5.87941	9.54035	5.20021	12.7876	12.4918	8.41456	9.02056	6.93864	9.30487	5.53176	8.40838
ENST00000166345.8_ENSG00000071539.14	miR-221 down (n=243)	8.02027	4.59341	5.89082	7.10383	1.9593	3.22419	2.02986	1.1556	6.50216	5.16904	6.35767	5.41234	2.9737	3.9878	3.36716	2.73272
ENST00000304191.4-1_ENSG00000169612.4	miR-221 down (n=243)	29.0735	28.5812	24.9771	30.4777	18.9399	16.5003	15.8329	13.0968	28.6095	26.0606	28.4225	26.4603	20.6177	24.813	23.5701	21.4414
ENST00000421999.8_ENSG00000184220.12	miR-221 down (n=243)	20.3013	18.884	20.7357	21.0823	13.2797	11.3795	13.1941	11.1708	16.6889	20.03	21.5039	19.6448	16.058	17.9451	11.785	17.027
ENST00000263382.8_ENSG00000105011.9	miR-221 down (n=243)	5.51393	4.8486	7.06898	8.24961	2.177	1.51727	1.4209	2.3112	6.50216	6.67668	4.11379	6.41462	4.95617	2.88008	1.92409	2.52251
ENST00000367075.4_ENSG00000092820.18	miR-221 down (n=243)	38.0963	39.5544	37.7012	39.8731	22.4231	22.19	17.6598	23.112	36.4121	36.1833	38.333	41.2941	40.0459	33.6748	27.8993	34.6846
ENST00000290130.4_ENSG00000159055.4	miR-221 down (n=243)	15.038	20.16	13.4311	18.3325	9.3611	10.4312	12.7881	10.4004	17.1223	15.7225	15.5202	16.237	11.3001	11.9634	11.304	10.7207
ENST00000592588.7_ENSG00000115268.10	miR-221 down (n=243)	1182.24	1044.49	1212.8	1134.55	429.522	454.801	457.937	892.702	996.781	1085.07	1169.81	1026.34	1010.86	1020.88	488.959	439.338
ENST00000325110.11_ENSG00000112972.15	miR-221 down (n=243)	5.01267	5.35898	7.06898	4.58312	1.7416	1.89658	3.04479	2.1186	2.8176	7.53818	5.04874	5.21188	3.56844	3.54471	2.1646	3.36335
ENST00000260947.9_ENSG00000138376.11	miR-221 down (n=243)	4.76203	7.14531	5.89082	4.1248	2.8301	3.03453	1.4209	2.3112	6.28542	5.81517	5.04874	7.01599	4.16318	2.21545	3.84818	2.94293
ENST00000243498.10_ENSG00000123737.13	miR-221 down (n=243)	15.038	12.5043	15.3161	12.6036	10.2319	9.48292	5.68361	6.74101	15.3884	13.138	14.0243	11.2256	10.5071	10.4126	12.7471	14.084
ENST00000289359.6_ENSG00000158411.11	miR-221 down (n=243)	20.0507	17.6081	17.4368	21.5406	12.4089	10.0519	14.209	12.519	19.073	21.3223	17.9511	16.8384	13.8773	18.6097	15.6332	16.8168
ENST00000245539.11_ENSG00000125445.11	miR-221 down (n=243)	82.9596	73.4946	75.4025	68.9759	52.248	46.4663	43.845	46.6093	76.0752	75.8126	71.4303	76.5745	61.6548	71.5589	60.1278	60.9607
ENST00000402868.8_ENSG00000183955.13	miR-221 down (n=243)	5.01267	4.8486	4.00576	5.04143	1.9593	1.51727	1.4209	2.1186	4.33477	5.38442	3.92679	4.41005	5.55091	3.32317	3.12665	6.09607
ENST00000295924.12_ENSG00000163659.13	miR-221 down (n=243)	42.357	42.6167	46.8909	41.248	29.8249	24.4659	23.1404	26.1936	42.4808	43.7215	40.2029	46.506	40.0459	45.4166	37.0387	41.6215
ENST00000461832.2_ENSG00000197989.14	miR-221 down (n=243)	3.50887	4.8486	3.53449	5.49974	0.8708	1.70692	1.21792	2.1186	3.46782	4.09216	4.11379	5.01142	5.9474	4.20935	2.40511	2.73272
ENST00000366991.5-1_ENSG00000143476.18	miR-221 down (n=243)	7.01773	8.16607	6.59772	5.95805	2.6124	2.08624	2.23285	1.926	8.23607	6.67668	5.98369	8.61965	2.57721	4.65244	4.08869	3.57356
ENST00000274026.10_ENSG00000145386.11	miR-221 down (n=243)	13.0329	8.16607	9.89657	12.6036	4.1363	6.63804	6.08959	5.00761	13.0043	12.7072	10.0975	10.6242	8.72286	6.42479	5.53176	8.40838
ENST00000308018.9_ENSG00000128626.12	miR-221 down (n=243)	32.3317	34.4506	37.9369	31.1652	22.2054	22.5693	21.3136	21.5712	27.5258	35.1064	35.9021	37.0845	28.7458	26.8069	23.3296	25.2251
ENST00000367262.4_ENSG00000183155.5	miR-221 down (n=243)	23.8102	18.6288	23.7989	22.9156	14.3682	9.86223	18.4717	16.7562	21.2404	22.1838	24.1217	21.2484	20.6177	14.8435	16.8358	18.2882
ENST00000295304.5_ENSG00000143942.5	miR-221 down (n=243)	8.52153	6.63493	6.12645	6.87467	4.354	3.03453	4.26271	1.926	7.80259	8.18431	7.6666	6.21416	4.55968	4.87398	4.08869	3.15314
novel.2_ENSG00000147224.13	miR-221 down (n=243)	9.27343	5.35898	7.77588	6.41636	3.7009	3.98282	4.4657	2.889	8.66954	7.75356	7.29262	6.81554	7.92987	6.86788	6.4938	8.8288
novel.8_ENSG00000165996.14	miR-221 down (n=243)	13.5342	10.9731	12.2529	8.70792	7.6195	6.06907	6.29257	6.16321	14.3047	10.5535	9.91048	10.6242	10.1106	11.5203	13.2281	14.7147
ENST00000406106.7_ENSG00000115685.15	miR-221 down (n=243)	30.3266	35.4713	42.4139	39.8731	24.6001	23.328	19.8926	22.149	40.0966	34.6756	38.52	35.8818	25.1773	28.3577	34.6336	33.4233
ENST00000249776.12_ENSG00000128944.13	miR-221 down (n=243)	20.0507	13.0147	17.4368	12.3744	9.7965	7.20702	8.11945	9.43741	16.9056	12.4918	18.512	14.8338	9.3176	10.8557	12.2661	11.3513
ENST00000589996.5_ENSG00000105254.12	miR-221 down (n=243)	75.6913	71.9634	69.7473	71.2674	47.0232	43.6214	47.0928	38.3275	77.3757	80.7662	70.8693	68.3558	57.4916	55.1646	53.153	52.9728
ENST00000462069.6_ENSG00000114405.11	miR-221 down (n=243)	26.0659	26.0293	28.7472	25.4363	19.1576	14.414	17.8628	17.9118	24.4915	29.5066	29.9184	25.8589	23.5914	22.376	18.0383	19.7597
ENST00000295822.7_ENSG00000163577.8	miR-221 down (n=243)	12.281	7.14531	10.6035	10.5412	3.7009	4.74146	5.48063	5.39281	10.1867	10.9842	9.72349	9.82239	8.72286	7.75406	10.342	6.7267
ENST00000253789.9_ENSG00000131470.15	miR-221 down (n=243)	8.02027	9.44201	10.6035	10.5412	6.3133	4.36214	3.65375	4.23721	10.6202	10.9842	9.16252	9.42148	6.3439	6.20325	7.93687	5.25524
ENST00000306704.10_ENSG00000169689.15	miR-221 down (n=243)	33.8355	35.2162	32.046	37.3524	17.8514	19.3451	23.3434	20.6082	38.3627	33.3834	34.7802	33.6768	27.1598	23.0406	26.2157	23.3332
ENST00000452399.6_ENSG00000232527.8	miR-221 down (n=243)	28.8228	25.7741	34.1667	30.2486	20.2461	19.5348	20.7046	19.26	28.8262	30.5835	32.1623	30.8704	31.5212	23.4837	20.2029	24.5945
novel.3_ENSG00000167553.16	miR-221 down (n=243)	11.0279	12.5043	11.0747	12.3744	5.0071	4.5518	3.85674	5.97061	13.2211	10.3381	12.3414	11.6265	7.53338	8.86178	6.25329	7.35733
ENST00000219097.7-1_ENSG00000091651.9	miR-221 down (n=243)	18.7975	10.2076	13.6667	11.2286	5.4425	5.68975	6.49556	6.54841	15.6052	12.0611	14.3982	13.2302	9.3176	10.4126	10.1015	9.039
ENST00000637196.1_ENSG00000283196.2	miR-221 down (n=243)	20.8026	15.0562	18.8506	16.7284	11.7558	10.0519	9.94632	10.9782	16.0387	19.8147	17.2031	19.6448	15.4632	15.7297	11.785	11.9819
ENST00000377943.9_ENSG00000125870.11	miR-221 down (n=243)	33.0836	28.0708	33.6955	30.0194	19.8107	20.4831	18.8777	17.9118	35.9786	31.8757	31.4144	28.064	31.7195	35.8902	42.0895	28.1681
ENST00000392692.8_ENSG00000114346.14	miR-221 down (n=243)	6.26583	2.80708	6.12645	7.56214	3.4832	1.89658	1.01493	1.7334	5.85194	6.24592	5.7967	5.41234	3.96494	4.43089	4.3292	2.94293
ENST00000676687.1_ENSG00000182718.18	miR-221 down (n=243)	7.519	6.37974	6.36208	5.72889	3.9186	2.84487	2.63882	2.6964	5.85194	7.75356	7.47961	5.41234	4.16318	3.76626	5.29125	4.20419
ENST00000375991.9_ENSG00000135070.15	miR-221 down (n=243)	24.3114	22.7119	27.8047	20.3949	15.4567	13.8451	16.2389	15.9858	22.3241	24.7683	25.0567	24.8567	24.1861	25.0345	25.9752	22.072
ENST00000265164.7-1_ENSG00000138794.10	miR-221 down (n=243)	20.8026	21.9463	20.5	25.2071	17.6337	12.8968	16.4419	11.7486	22.1073	24.5529	22.4388	21.2484	20.6177	22.8191	20.4434	17.4474
novel.4_ENSG00000175550.8	miR-221 down (n=243)	2.75697	2.5519	0.471265	4.1248	0.2177	0.189658	0.608959	0.770401	1.08369	1.72301	2.05689	2.00457	0.792987	0.664634	1.44307	1.26126
novel.40_ENSG00000182718.18	miR-221 down (n=243)	5.76457	3.06227	5.18392	2.74987	1.9593	1.13795	2.02986	0.770401	2.8176	3.87678	4.11379	3.60822	1.18948	2.43699	2.64562	1.47147
novel.4_ENSG00000137807.16	miR-221 down (n=243)	2.75697	2.04152	3.77012	2.74987	0.4354	0	1.01493	0.577801	1.95065	1.50764	1.12194	2.20503	0.198247	1.10772	1.92409	1.68168
novel.1_ENSG00000284906.2	miR-221 down (n=243)	3.25823	4.08303	4.24139	4.1248	1.0885	1.32761	1.62389	1.3482	2.60086	3.44603	2.80485	2.40548	2.57721	1.32927	1.44307	1.26126
novel.21_ENSG00000135046.14	miR-221 down (n=243)	3.7595	3.06227	5.89082	3.66649	1.0885	1.13795	0.811945	2.3112	3.68456	2.7999	3.17883	2.60594	2.77545	2.21545	2.88613	3.78377
novel.6_ENSG00000113558.19	miR-221 down (n=243)	0.7519	0.25519	2.12069	0.229156	0	0	0	0	1.08369	0.430753	0.37398	0.400914	0.991234	0.221545	0.481022	1.05105
novel.2_ENSG00000129810.15	miR-221 down (n=243)	3.0076	4.08303	3.29886	3.43734	1.0885	0.568975	0.608959	1.7334	3.25108	3.01527	3.7398	4.00914	1.58597	2.21545	1.92409	1.47147
novel.30_ENSG00000108298.12	miR-221 down (n=243)	5.2633	6.37974	4.47702	4.1248	0.4354	1.89658	1.82688	1.1556	1.51717	2.58452	4.11379	2.00457	2.77545	2.65854	0.721534	2.94293
novel.3_ENSG00000143228.13	miR-221 down (n=243)	3.25823	2.5519	2.59196	1.60409	0	0.379317	0.202986	0.770401	1.08369	2.15377	1.12194	0.400914	0.396494	1.10772	0.481022	0.840838
novel.2_ENSG00000169607.13	miR-221 down (n=243)	3.7595	5.35898	4.71265	2.74987	1.7416	1.32761	1.4209	1.926	4.76825	3.87678	2.99184	3.60822	1.38773	2.43699	2.1646	3.36335
novel.1_ENSG00000129195.16	miR-221 down (n=243)	3.7595	4.33822	3.29886	3.20818	1.3062	1.51727	0.405972	0.1926	1.30043	2.15377	2.61786	3.20731	1.18948	2.43699	1.44307	2.10209
novel.3_ENSG00000198860.14	miR-221 down (n=243)	1.75443	0.765569	2.59196	3.43734	0.4354	0	0.405972	0.385201	0.650216	1.50764	1.68291	0.400914	1.58597	0.664634	1.20256	1.89188
novel.4_ENSG00000091986.16	miR-221 down (n=243)	2.50633	4.33822	3.77012	2.74987	1.5239	0.948292	0.811945	0.577801	1.73391	1.72301	0.747961	1.20274	4.75792	3.10162	2.1646	1.89188
ENST00000263181.7_ENSG00000121621.7	miR-221 down (n=243)	5.2633	2.04152	3.53449	5.04143	1.7416	1.32761	1.21792	1.7334	3.90129	5.59979	3.55281	2.60594	1.78422	1.55081	2.1646	2.10209
ENST00000265036.10_ENSG00000035499.13	miR-221 down (n=243)	5.01267	1.27595	3.06323	2.29156	0.8708	0.568975	0.811945	0.770401	4.33477	1.93839	2.43087	3.40777	1.18948	1.10772	1.20256	1.89188
ENST00000265748.7_ENSG00000011426.11	miR-221 down (n=243)	7.26837	2.5519	4.94829	4.58312	0.8708	0.758633	2.23285	1.3482	3.90129	3.44603	3.7398	4.2096	1.58597	1.77236	2.40511	3.15314
ENST00000289373.5_ENSG00000158164.7	miR-221 down (n=243)	3.50887	2.80708	4.94829	5.04143	1.5239	0.948292	0.811945	0.1926	1.08369	2.36914	2.05689	1.80411	1.18948	3.9878	2.1646	1.89188
ENST00000317745.11_ENSG00000171476.22	miR-221 down (n=243)	3.25823	3.82784	4.94829	5.49974	0.4354	1.70692	1.21792	0.963001	2.16739	3.01527	0.934951	1.4032	1.98247	1.55081	3.60767	2.10209
ENST00000335756.9_ENSG00000115163.15	miR-221 down (n=243)	4.01013	4.8486	2.12069	3.66649	0.4354	0.379317	0.405972	0.963001	2.38412	1.93839	3.17883	2.60594	1.58597	0.443089	3.12665	0.630628
ENST00000361421.2_ENSG00000198846.6	miR-221 down (n=243)	2.2557	3.57265	2.59196	3.20818	0.6531	0.568975	0.608959	1.3482	0.433477	0.64613	0.747961	1.00228	1.18948	1.55081	1.20256	1.68168
ENST00000373055.6_ENSG00000134690.11	miR-221 down (n=243)	6.0152	5.10379	4.24139	2.74987	1.3062	1.13795	1.01493	1.5408	3.03434	3.23065	2.99184	3.60822	1.78422	1.55081	2.64562	1.47147
ENST00000380327.9_ENSG00000135451.13	miR-221 down (n=243)	2.2557	1.02076	1.64943	2.29156	0.4354	0.189658	0	0.1926	1.30043	1.07688	0.934951	0.801828	0.792987	1.10772	0.481022	0.210209
ENST00000381255.7_ENSG00000171476.22	miR-221 down (n=243)	2.75697	2.29671	2.12069	2.52071	0.8708	0	0.202986	0.385201	0.216739	1.72301	1.12194	0.801828	1.78422	1.77236	1.20256	1.47147
ENST00000414849.6-1_ENSG00000285920.2	miR-221 down (n=243)	2.00507	2.80708	1.64943	1.60409	0.4354	0.379317	0.202986	0	1.08369	1.93839	2.24388	2.00457	0.396494	1.10772	1.68358	0.630628
ENST00000451457.6_ENSG00000146410.12	miR-221 down (n=243)	2.2557	1.53114	1.4138	1.37493	0	0.189658	0.202986	0.1926	1.51717	1.07688	1.8699	1.80411	0.59474	0.664634	0.721534	0.420419
ENST00000536859.5_ENSG00000168528.12	miR-221 down (n=243)	3.0076	2.5519	4.00576	1.37493	0.8708	0.568975	0.608959	0.770401	0.650216	1.29226	1.30893	1.20274	1.58597	1.32927	1.20256	2.3123
ENST00000576810.1-1_ENSG00000262185.3	miR-221 down (n=243)	4.26077	4.33822	4.24139	5.04143	2.177	1.32761	2.23285	1.3482	2.60086	3.87678	2.24388	2.20503	5.35266	1.9939	2.40511	3.78377
ENST00000619304.4_ENSG00000101447.15	miR-221 down (n=243)	4.26077	2.04152	3.29886	2.52071	1.0885	0.758633	1.01493	0.963001	3.03434	2.7999	3.55281	1.80411	1.98247	1.77236	3.12665	1.26126
ENST00000656538.1_ENSG00000143933.19	miR-221 down (n=243)	5.01267	4.33822	4.94829	2.29156	1.3062	1.13795	0.608959	2.3112	1.95065	3.23065	2.43087	2.60594	1.38773	2.88008	3.12665	3.36335
novel.28_ENSG00000166012.17	miR-221 down (n=243)	4.01013	4.59341	4.94829	3.20818	1.9593	1.70692	1.21792	0	2.38412	3.87678	4.48777	3.20731	2.18071	3.10162	0.721534	4.20419
novel.2_ENSG00000108387.16	miR-221 down (n=243)	1.75443	2.04152	2.82759	2.0624	0.2177	0.189658	0.202986	0	0.216739	0.430753	0.560971	0.601371	0.991234	0.443089	1.44307	1.05105
novel.1_ENSG00000184260.6	miR-221 down (n=243)	6.26583	3.06227	3.53449	6.41636	3.0478	1.13795	1.01493	1.5408	3.25108	3.44603	2.05689	4.41005	3.76669	1.32927	2.1646	3.99398
ENST00000395761.4_ENSG00000163739.5	miR-221 up (n=200)	1834.64	1445.65	1867.15	1687.96	3531.53	3060.52	3397.38	3187.92	2410.13	2355.79	2581.77	2496.89	1248.16	1441.81	1398.57	1436.36
ENST00000226317.10_ENSG00000124875.10	miR-221 up (n=200)	425.575	337.361	396.334	401.939	804.837	715.581	702.332	734.77	505.218	532.842	520.02	504.149	429.997	502.685	511.327	526.154
ENST00000274289.8_ENSG00000145632.15	miR-221 up (n=200)	32.3317	28.5812	34.8736	35.0608	55.7312	49.1215	57.8511	56.6245	51.8005	39.6293	45.8126	45.1028	22.4019	24.813	28.8613	23.3332
ENST00000392708.9-1_ENSG00000134910.14	miR-221 up (n=200)	19.2988	19.9048	19.3219	23.1447	30.2603	30.9143	33.4927	30.6234	29.9099	25.8452	28.0485	33.2758	26.3668	29.687	33.9121	35.7356
ENST00000380482.9_ENSG00000102802.10	miR-221 up (n=200)	27.5697	23.2222	25.2127	21.999	51.8126	47.0353	66.1735	51.2317	31.8606	34.0295	37.2111	34.679	30.7283	27.0284	26.2157	36.3662
ENST00000489394.5_ENSG00000130066.17	miR-221 up (n=200)	14.2861	12.5043	13.1954	15.1243	32.4373	26.1728	31.6658	23.8824	22.3241	17.4455	20.3819	21.6493	20.6177	22.8191	19.0004	18.7086
ENST00000432226.7_ENSG00000148180.21	miR-221 up (n=200)	22.8076	26.2845	26.6265	20.624	35.4851	47.0353	28.6211	38.3275	28.176	30.3681	38.333	47.1074	43.2178	31.2378	29.1019	29.0089
ENST00000342745.5_ENSG00000100647.8	miR-221 up (n=200)	16.2912	19.6496	21.6782	21.7698	28.9541	31.6729	31.2599	31.9716	26.4421	32.0911	25.9916	26.6608	26.9616	25.2561	24.5321	24.5945
ENST00000300527.9_ENSG00000142173.16	miR-221 up (n=200)	28.3216	29.602	24.7414	26.8112	37.4444	43.2421	37.9584	47.9575	31.6438	28.6451	48.9914	45.9046	38.6581	38.7703	29.1019	34.4743
ENST00000264832.8_ENSG00000090339.9	miR-221 up (n=200)	38.3469	42.6167	49.7185	46.7478	74.2357	82.691	63.1287	83.3959	52.8842	51.6904	63.2027	66.7522	63.8355	53.6138	51.4694	46.2461
ENST00000305409.3-1_ENSG00000171951.5	miR-221 up (n=200)	37.595	33.9402	28.7472	25.4363	68.3578	65.4321	85.6602	60.6691	39.0129	41.1369	45.9996	42.4969	26.7633	21.0467	26.4562	23.7537
ENST00000374466.4_ENSG00000169826.8	miR-221 up (n=200)	10.5266	11.9939	13.1954	7.7913	19.3753	16.8796	16.4419	18.6822	13.8713	13.7841	15.3332	22.6516	15.8597	14.6219	16.8358	19.7597
ENST00000652332.1_ENSG00000155660.11	miR-221 up (n=200)	44.8634	44.9134	46.4196	45.8312	82.5083	71.5012	62.1138	80.5069	49.4164	46.306	71.6173	71.1622	67.2057	61.1463	64.2165	63.4832
ENST00000331483.9_ENSG00000185624.16	miR-221 up (n=200)	264.669	309.545	297.368	262.154	481.988	429.955	351.166	463.781	309.503	312.512	370.989	406.727	448.831	365.327	385.539	356.515
ENST00000303545.4-1_ENSG00000170881.5	miR-221 up (n=200)	4.5114	4.08303	4.94829	4.81227	10.0142	11.9485	8.72841	9.43741	4.76825	7.53818	8.04058	14.4329	12.4895	4.43089	5.77227	5.04503
ENST00000392055.8_ENSG00000153823.19	miR-221 up (n=200)	11.5291	16.8425	11.546	10.5412	20.0284	16.3106	19.4867	20.4156	18.8563	18.9531	18.325	15.2347	18.437	18.6097	15.3927	16.8168
ENST00000358600.7_ENSG00000123146.20	miR-221 up (n=200)	7.76963	7.14531	5.65518	8.02045	12.4089	12.5174	10.1493	13.482	10.8369	9.04582	11.2194	13.2302	6.54214	7.97561	9.37994	7.56754
ENST00000404377.5-1_ENSG00000120337.10	miR-221 up (n=200)	15.2886	15.3114	15.3161	13.0619	33.9612	32.0523	31.6658	30.0456	11.9206	11.1996	10.8454	9.22102	11.8948	14.6219	16.1142	13.6636
ENST00000256497.9_ENSG00000134109.11	miR-221 up (n=200)	1.25317	0.510379	0.706898	0.687467	3.9186	9.1036	3.45077	8.85961	1.73391	0.64613	4.86175	8.01828	6.93864	1.55081	1.68358	1.26126
novel.27_ENSG00000164733.22	miR-221 up (n=200)	13.7848	16.3321	20.7357	15.8117	30.9134	27.6901	26.9972	29.0826	25.7919	19.3839	22.2518	25.458	18.0405	26.1423	21.646	15.7657
ENST00000372874.9_ENSG00000196839.13	miR-221 up (n=200)	9.0228	7.14531	5.41955	5.72889	16.7629	15.1727	13.3971	11.7486	11.4871	12.7072	7.6666	10.6242	11.1018	10.6341	10.342	10.0901
novel.30_ENSG00000214548.18	miR-221 up (n=200)	7.76963	11.9939	7.06898	7.10383	12.1912	15.9313	12.5851	17.9118	15.1717	12.4918	11.7804	12.0274	14.0755	10.8557	11.0635	9.039
ENST00000348502.10_ENSG00000068366.21	miR-221 up (n=200)	6.26583	4.59341	8.48278	8.47876	12.1912	11.3795	15.224	13.482	11.2704	9.69195	8.78854	14.032	5.15442	6.86788	7.69636	7.56754
ENST00000005286.8_ENSG00000006118.15	miR-221 up (n=200)	2.50633	1.53114	2.12069	2.0624	5.8779	5.68975	5.68361	5.58541	3.68456	3.44603	4.86175	4.2096	3.3702	1.9939	2.88613	3.99398
ENST00000519865.5_ENSG00000145860.12	miR-221 up (n=200)	2.50633	4.08303	3.06323	2.97902	6.0956	6.06907	8.72841	7.70401	6.93563	4.95366	5.42272	5.01142	4.16318	3.32317	3.84818	3.57356
ENST00000672401.1_ENSG00000068366.21	miR-221 up (n=200)	20.3013	11.4835	16.7299	22.2281	37.4444	29.966	33.2897	28.89	25.3584	22.6145	20.9429	28.4649	17.8422	22.376	24.2916	21.0209
novel.4_ENSG00000152749.8	miR-221 up (n=200)	6.0152	5.61417	4.71265	8.93707	10.6673	8.34497	10.9613	16.5636	11.4871	12.0611	8.04058	8.41919	10.5071	11.0772	11.785	12.1921
ENST00000326505.4_ENSG00000176597.12	miR-221 up (n=200)	2.50633	1.27595	2.35633	2.74987	4.7894	5.12077	5.68361	6.74101	3.25108	4.52291	4.11379	5.21188	2.57721	3.10162	2.40511	4.20419
ENST00000250160.11_ENSG00000104415.14	miR-221 up (n=200)	4.5114	6.12455	3.06323	4.58312	10.4496	11.3795	10.7583	13.482	9.10302	8.61507	5.98369	6.01371	3.96494	6.42479	4.81022	4.62461
novel.1_ENSG00000120694.20	miR-221 up (n=200)	2.50633	4.08303	3.06323	3.66649	5.6602	9.67257	8.72841	6.16321	6.7189	6.67668	4.67476	5.01142	6.54214	6.42479	6.73431	5.04503
novel.9_ENSG00000168461.13	miR-221 up (n=200)	15.2886	20.4152	13.9023	13.7493	28.7364	23.7073	23.9524	22.9194	20.8069	24.5529	20.9429	18.442	21.6089	19.4959	24.7727	27.117
ENST00000342115.8_ENSG00000116337.20	miR-221 up (n=200)	2.2557	4.08303	2.82759	2.0624	8.0549	6.63804	5.27764	6.54841	5.85194	3.87678	5.60971	4.41005	3.96494	6.64634	4.3292	6.7267
novel.21_ENSG00000085662.14	miR-221 up (n=200)	5.51393	4.08303	5.89082	5.95805	12.8443	10.6209	13.3971	12.7116	7.58585	9.47657	7.85359	8.01828	8.92111	6.20325	8.6584	6.7267
ENST00000359591.9_ENSG00000197324.9	miR-221 up (n=200)	19.5494	30.6227	19.0862	21.5406	33.9612	41.9145	31.4629	41.9869	27.7425	27.999	36.0891	31.6722	46.9845	24.813	28.6208	26.066
ENST00000502391.6_ENSG00000068366.21	miR-221 up (n=200)	1.25317	1.27595	3.06323	2.52071	5.0071	4.93112	7.3075	7.70401	4.55151	3.23065	3.92679	3.80868	3.56844	3.9878	3.60767	2.94293
ENST00000005178.6_ENSG00000004799.8	miR-221 up (n=200)	1.5038	0.765569	1.88506	1.83325	4.7894	8.91394	13.8031	8.47441	4.76825	2.15377	1.8699	4.2096	1.58597	1.9939	1.92409	1.05105
ENST00000304743.7_ENSG00000100731.16	miR-221 up (n=200)	15.7899	14.801	12.9598	16.0409	21.9877	25.0349	24.9673	23.4972	20.1567	19.3839	20.1949	18.843	19.2299	20.1606	19.0004	21.2312
novel.169487	miR-221 up (n=200)	10.276	9.18682	11.3104	7.56214	18.9399	22.759	18.2688	15.2154	6.93563	6.24592	7.6666	6.41462	7.13688	7.31097	6.01278	6.93691
ENST00000584049.5_ENSG00000176697.20	miR-221 up (n=200)	4.5114	3.31746	3.29886	5.04143	7.1841	8.15531	13.3971	10.4004	7.36911	5.81517	6.91864	6.21416	3.3702	5.09553	4.08869	2.94293
novel.2_ENSG00000236453.5	miR-221 up (n=200)	2.50633	2.04152	1.64943	2.97902	7.6195	5.12077	5.68361	4.42981	4.33477	3.23065	5.23573	3.80868	2.57721	4.20935	2.88613	2.3123
ENST00000261425.7_ENSG00000109790.18	miR-221 up (n=200)	1.00253	2.04152	1.4138	1.83325	5.0071	6.63804	4.87167	7.89661	1.30043	2.36914	4.67476	7.81782	7.53338	3.9878	1.92409	2.10209
ENST00000243253.8_ENSG00000058262.10	miR-221 up (n=200)	67.9216	80.8951	75.8737	70.8091	136.063	147.365	104.538	166.407	80.6268	79.0432	110.137	128.092	129.653	92.3841	93.7994	95.4351
ENST00000371045.9_ENSG00000184588.18	miR-221 up (n=200)	3.25823	2.04152	2.12069	2.52071	6.7487	5.12077	7.91646	7.51141	3.68456	3.44603	4.30078	5.81325	5.9474	5.09553	4.3292	6.09607
ENST00000556811.5_ENSG00000211448.13	miR-221 up (n=200)	8.2709	7.65569	8.48278	5.72889	19.593	13.4657	14.818	17.334	11.0537	12.2765	8.04058	12.0274	6.14565	6.20325	7.45585	7.98796
ENST00000300289.10-1_ENSG00000167004.13	miR-221 up (n=200)	148.876	160.259	167.299	169.575	263.417	239.349	220.037	269.255	188.129	169.071	175.584	219.099	247.61	219.329	240.511	203.903
ENST00000475537.2_ENSG00000136160.17	miR-221 up (n=200)	6.51647	6.12455	8.48278	5.95805	22.6408	19.7245	26.1852	18.6822	11.0537	9.2612	9.16252	9.62193	5.35266	4.20935	6.4938	6.51649
ENST00000295754.10_ENSG00000163513.19	miR-221 up (n=200)	15.5393	20.9255	16.7299	12.8327	48.7648	63.5355	43.642	57.5875	13.8713	14.6456	47.3085	60.7384	50.5529	31.9024	19.2409	22.7026
ENST00000239223.4_ENSG00000120129.6	miR-221 up (n=200)	1.00253	1.02076	1.17816	0.687467	4.7894	20.2934	4.66868	7.31881	1.95065	0.861507	4.67476	7.01599	11.1018	1.55081	1.92409	1.26126
ENST00000449321.5_ENSG00000110002.16	miR-221 up (n=200)	12.5317	16.0769	18.8506	16.2701	28.0833	25.9832	26.3882	27.927	21.4571	16.7994	20.008	23.6539	16.6527	16.3943	16.1142	17.2372
ENST00000360490.7_ENSG00000196549.13	miR-221 up (n=200)	13.5342	14.5458	12.7242	13.0619	27.4302	25.2246	23.3434	26.3862	20.5902	16.584	17.3901	16.4375	14.0755	18.3882	28.8613	17.6576
ENST00000216286.10_ENSG00000087303.18	miR-221 up (n=200)	9.27343	9.44201	6.83335	8.47876	23.7293	15.3623	17.4568	19.8378	13.0043	14.2149	9.5365	10.6242	8.52461	6.20325	10.342	13.6636
ENST00000375136.8_ENSG00000158747.15	miR-221 up (n=200)	20.0507	21.4359	20.9713	16.9575	30.0426	35.6558	28.0121	28.6974	24.4915	27.3528	25.2437	22.0503	23.1949	19.2744	24.0511	23.3332
ENST00000641897.1_ENSG00000196341.3	miR-221 up (n=200)	3.0076	3.82784	4.24139	3.66649	11.1027	6.8277	11.1642	9.63001	4.98499	6.89205	5.7967	5.01142	4.16318	2.88008	2.88613	3.99398
ENST00000325617.10-1_ENSG00000153132.13	miR-221 up (n=200)	4.26077	6.89012	6.83335	4.81227	11.5381	10.8105	10.1493	10.2078	8.66954	6.89205	8.41456	8.41919	8.52461	11.2988	7.93687	7.77775
novel.4_ENSG00000157168.20	miR-221 up (n=200)	2.2557	3.57265	4.00576	2.0624	5.8779	6.8277	7.51049	7.31881	2.38412	4.09216	5.60971	7.21645	2.77545	3.10162	0.962045	1.47147
novel.18_ENSG00000008513.16	miR-221 up (n=200)	21.8051	22.4567	20.7357	20.3949	27.4302	32.2419	41.6122	36.2088	25.3584	29.2912	27.1136	24.6562	17.4457	23.4837	24.7727	22.2822
ENST00000522652.6_ENSG00000008513.16	miR-221 up (n=200)	13.7848	16.5873	14.138	15.5826	23.947	27.3108	26.7942	28.5048	18.206	15.7225	20.9429	20.2461	12.0931	17.0589	15.3927	13.4534
ENST00000185150.9_ENSG00000068912.14	miR-221 up (n=200)	29.0735	29.602	27.8047	34.8317	50.071	40.7765	46.0779	51.4243	38.5795	41.7831	28.7965	37.285	49.7599	38.7703	52.4314	42.0419
novel.6_ENSG00000106771.13	miR-221 up (n=200)	1.5038	2.5519	2.59196	0.458312	6.7487	4.93112	4.4657	5.39281	1.08369	1.50764	3.92679	6.21416	4.95617	2.65854	2.40511	2.3123
novel.2_ENSG00000100731.16	miR-221 up (n=200)	8.52153	6.37974	5.89082	6.87467	14.1505	15.552	15.6299	11.556	7.58585	10.7688	9.34951	9.62193	8.12812	7.75406	7.93687	11.5615
novel.9_ENSG00000085662.14	miR-221 up (n=200)	18.7975	16.3321	19.3219	19.9366	30.0426	26.9315	40.3943	35.2458	22.1073	22.3992	21.6909	25.8589	19.6264	23.0406	20.9245	16.8168
ENST00000367600.5_ENSG00000116260.17	miR-221 up (n=200)	39.6001	42.3615	33.6955	29.5611	65.31	61.4493	49.5286	67.6027	33.8112	29.0758	32.1623	31.6722	43.0196	44.0874	43.5325	50.8707
ENST00000235382.7_ENSG00000116741.8	miR-221 up (n=200)	46.6178	28.5812	45.0058	38.269	74.018	68.4667	86.2691	65.6767	54.4014	41.7831	47.8695	46.506	49.7599	48.7398	42.33	54.4442
novel.9_ENSG00000105835.13	miR-221 up (n=200)	15.2886	11.7387	15.5518	11.4578	32.2196	36.6041	37.3495	39.2905	14.3047	17.0148	19.073	17.0388	9.3176	10.8557	12.7471	12.1921
ENST00000352041.7_ENSG00000104368.19	miR-221 up (n=200)	1.25317	2.5519	2.35633	2.29156	5.6602	4.74146	8.52542	4.23721	3.46782	2.36914	3.55281	4.41005	1.58597	2.21545	1.44307	3.36335
ENST00000319119.4_ENSG00000177125.5	miR-221 up (n=200)	6.7671	8.93163	5.41955	8.24961	12.6266	12.7071	14.818	11.3634	8.88628	10.1227	10.8454	9.02056	8.92111	11.9634	14.4307	11.5615
ENST00000280756.9_ENSG00000151135.10	miR-221 up (n=200)	46.1165	37.0025	47.8334	49.4976	80.549	66.1908	65.3616	73.7659	53.7512	50.1828	48.8044	57.3307	65.8179	54.2784	71.9128	63.9037
ENST00000304636.9-1_ENSG00000168542.16	miR-221 up (n=200)	340.861	342.464	332.242	361.379	609.778	574.665	477.424	676.797	326.408	272.667	303.672	348.194	334.839	450.622	459.857	402.971
novel.5_ENSG00000143776.19	miR-221 up (n=200)	10.276	13.2699	11.546	7.56214	23.2939	22.0004	21.7195	23.4972	9.5365	9.04582	22.2518	21.8498	16.851	15.2866	8.17738	12.6126
novel.6_ENSG00000123384.14	miR-221 up (n=200)	27.5697	47.9756	36.5231	28.6445	60.956	61.4493	53.5884	62.5951	27.3091	29.2912	30.8534	34.2781	58.4828	43.6443	43.0515	48.5584
ENST00000361352.9_ENSG00000110002.16	miR-221 up (n=200)	52.3824	53.845	61.7358	61.8721	93.1756	88.0015	95.6065	92.8333	67.4057	59.8747	65.4466	68.9572	54.7161	58.0447	63.976	56.5463
novel.2_ENSG00000142156.16	miR-221 up (n=200)	16.5418	20.16	20.2644	14.666	33.3081	25.2246	21.9225	28.5048	19.7232	17.8763	22.4388	27.4626	17.644	17.0589	16.8358	16.6065
novel.6_ENSG00000108582.12	miR-221 up (n=200)	43.8608	48.9964	40.2932	30.7069	76.195	54.4319	61.0988	57.7801	31.6438	41.5677	39.081	29.8681	45.2003	47.4105	66.3811	57.177
ENST00000532498.7_ENSG00000231738.11	miR-221 up (n=200)	4.76203	2.5519	2.82759	2.74987	9.7965	6.06907	12.7881	6.35581	4.98499	3.6614	5.42272	5.01142	2.37896	1.55081	4.56971	3.57356
ENST00000471542.5-1_ENSG00000173209.23	miR-221 up (n=200)	6.26583	6.63493	5.65518	4.35396	7.4018	12.7071	11.5702	15.6006	10.1867	6.67668	6.17068	8.01828	9.91234	11.0772	8.6584	8.19817
novel.33_ENSG00000206503.13	miR-221 up (n=200)	3.0076	4.8486	4.24139	4.1248	5.0071	14.0347	8.32243	9.43741	5.6352	5.38442	6.35767	5.61279	5.9474	5.31707	6.25329	5.04503
novel.1_ENSG00000102802.10	miR-221 up (n=200)	3.25823	1.53114	2.82759	2.97902	7.4018	4.17248	8.32243	6.35581	3.46782	3.23065	5.60971	3.60822	5.9474	1.9939	4.81022	4.62461
ENST00000372431.8_ENSG00000100979.15	miR-221 up (n=200)	45.114	50.0171	45.0058	56.6015	80.7667	77.1909	73.481	86.6701	52.4507	57.5056	54.7881	58.5334	59.474	60.9248	62.7734	53.183
ENST00000312584.4_ENSG00000173530.6	miR-221 up (n=200)	17.2937	14.0354	19.0862	18.7908	25.6886	25.2246	30.2449	28.6974	15.6052	20.03	21.8779	26.2599	18.437	22.5975	23.0891	25.8558
novel.1_ENSG00000107796.13	miR-221 up (n=200)	40.6026	50.0171	33.4598	32.5401	64.2215	58.2251	55.6182	62.0173	31.6438	38.9832	29.9184	40.0914	43.0196	40.0996	49.5453	38.0479
novel.26_ENSG00000164692.18	miR-221 up (n=200)	91.4811	99.7791	85.5347	67.8301	141.94	146.416	123.619	165.251	92.7641	63.1054	68.0644	66.3512	90.2023	146.441	163.788	139.159
ENST00000376980.8_ENSG00000136770.11	miR-221 up (n=200)	10.0253	12.7595	12.7242	14.2077	24.8178	18.9658	19.6897	17.1414	12.1374	14.4302	16.6421	17.4398	22.0054	15.065	14.4307	15.1351
novel.8_ENSG00000120805.14	miR-221 up (n=200)	12.7823	12.5043	15.0805	17.1867	20.4638	21.8107	20.2986	25.2306	19.7232	14.2149	17.3901	17.8407	21.2124	20.3821	26.4562	21.6516
ENST00000366621.8_ENSG00000135750.15	miR-221 up (n=200)	3.25823	4.8486	5.41955	3.66649	9.3611	8.34497	8.32243	8.47441	5.85194	5.16904	6.91864	4.81097	4.95617	5.31707	6.4938	6.93691
ENST00000456829.7-1_ENSG00000110002.16	miR-221 up (n=200)	18.0456	14.2906	13.6667	17.4158	29.1718	22.9487	22.1255	29.6604	22.1073	15.5071	21.5039	17.4398	11.1018	13.9573	19.0004	10.9309
ENST00000681491.1_ENSG00000105835.13	miR-221 up (n=200)	65.9166	43.8926	61.9714	69.8925	170.459	134.657	147.977	147.532	75.2083	57.5056	64.3246	80.3832	41.8301	52.5061	51.9504	51.5013
ENST00000680057.1_ENSG00000196549.13	miR-221 up (n=200)	20.3013	16.0769	20.2644	22.4573	35.4851	29.966	34.3047	35.2458	24.7082	22.1838	19.634	26.8612	20.0229	27.25	33.4311	26.6966
novel.19_ENSG00000170606.15	miR-221 up (n=200)	8.52153	6.37974	7.77588	10.7703	13.2797	19.3451	10.1493	21.186	10.4035	10.5535	9.16252	12.2279	8.92111	9.52642	10.1015	11.5615
ENST00000373087.7_ENSG00000163874.11	miR-221 up (n=200)	7.76963	11.7387	7.06898	7.56214	15.0213	15.1727	10.9613	19.26	9.31976	7.53818	11.7804	13.8315	13.8773	7.75406	8.89891	9.66963
ENST00000512733.5_ENSG00000163291.14	miR-221 up (n=200)	2.50633	3.57265	2.35633	2.0624	6.9664	6.06907	4.26271	6.35581	2.8176	3.01527	3.36582	5.41234	6.54214	3.76626	3.84818	2.73272
ENST00000296861.2_ENSG00000146072.6	miR-221 up (n=200)	25.8152	19.6496	19.7931	19.7074	36.3559	34.3282	30.8539	36.0162	21.2404	23.9068	24.8697	27.6631	23.9879	23.9268	28.8613	26.066
novel.8_ENSG00000196781.16	miR-221 up (n=200)	2.50633	2.29671	2.82759	1.14578	7.8372	7.20702	6.49556	6.35581	1.08369	2.58452	3.7398	5.21188	5.74916	2.65854	1.92409	2.10209
ENST00000347739.3_ENSG00000120889.13	miR-221 up (n=200)	16.2912	16.3321	14.3736	21.0823	27.2125	24.4659	25.7792	30.2382	18.8563	20.2454	18.512	22.0503	19.8247	27.4715	25.2537	22.7026
ENST00000319172.10_ENSG00000176142.13	miR-221 up (n=200)	5.2633	5.61417	6.36208	6.41636	9.3611	11.1898	9.54035	13.0968	7.36911	7.96894	6.17068	8.21873	10.9036	10.8557	9.62045	10.5105
novel.1_ENSG00000121039.10	miR-221 up (n=200)	6.26583	7.14531	7.30461	5.27058	7.8372	12.7071	13.8031	12.519	5.6352	5.38442	6.35767	3.80868	4.36143	3.76626	5.05073	4.83482
novel.33_ENSG00000085662.14	miR-221 up (n=200)	4.26077	4.59341	4.94829	4.35396	8.9257	6.25872	10.9613	9.43741	6.50216	5.59979	3.92679	7.41691	3.3702	3.32317	4.08869	5.46544
novel.394_ENSG00000164692.18	miR-221 up (n=200)	57.8963	61.5007	48.3047	40.3314	79.2428	84.5876	70.6392	100.923	52.234	42.6446	47.1215	38.2873	49.5617	82.193	91.8753	82.1919
ENST00000354724.8_ENSG00000164683.18	miR-221 up (n=200)	2.2557	3.06227	3.53449	2.0624	6.0956	5.50009	5.8866	7.12621	3.03434	3.44603	3.7398	4.2096	3.17195	4.65244	3.60767	3.36335
ENST00000245615.6_ENSG00000125505.17	miR-221 up (n=200)	10.276	14.0354	9.42531	8.47876	16.1098	19.5348	17.8628	18.6822	8.45281	10.9842	17.3901	13.8315	12.4895	15.065	6.73431	10.3003
ENST00000227155.9_ENSG00000085117.12	miR-221 up (n=200)	57.6457	72.9842	59.6151	58.2056	89.4747	111.898	93.5766	102.271	76.9422	69.3513	69.1864	60.7384	78.3075	99.9166	106.065	97.9576
ENST00000395139.7_ENSG00000068001.14	miR-221 up (n=200)	21.3038	26.7949	26.1552	15.5826	36.3559	38.5006	28.2151	37.7497	19.5065	21.5377	32.1623	30.0685	29.3405	26.1423	24.2916	26.6966
ENST00000249064.9_ENSG00000159873.10	miR-221 up (n=200)	4.76203	4.8486	5.41955	3.20818	8.9257	8.34497	9.33737	9.82261	3.68456	4.95366	6.73165	7.61736	8.92111	3.76626	6.01278	4.83482
ENST00000304987.4_ENSG00000170145.5	miR-221 up (n=200)	13.0329	9.44201	9.89657	12.6036	16.1098	18.9658	20.2986	17.334	13.6545	15.7225	11.9674	12.0274	11.8948	11.2988	7.93687	16.1861
novel.23_ENSG00000085662.14	miR-221 up (n=200)	24.0608	12.5043	22.6207	25.4363	38.5329	33.7592	40.8002	40.2535	24.9249	24.5529	21.8779	26.0594	23.3931	24.1484	27.8993	21.0209
ENST00000388712.7_ENSG00000135052.16	miR-221 up (n=200)	2.75697	5.86936	2.35633	4.35396	8.9257	12.5174	7.91646	12.7116	3.25108	4.30753	5.42272	6.41462	7.33513	5.31707	4.3292	4.20419
ENST00000259056.5_ENSG00000136542.9	miR-221 up (n=200)	14.7874	19.3944	14.3736	14.4368	24.3824	27.1211	21.5165	25.4232	15.8219	15.7225	12.3414	13.2302	16.851	16.6158	15.3927	17.4474
novel.4_ENSG00000197712.12	miR-221 up (n=200)	4.5114	5.10379	2.59196	2.97902	6.3133	7.01736	9.94632	8.66701	4.33477	4.73829	5.23573	4.61051	7.33513	8.19715	5.29125	6.7267
novel.25_ENSG00000214548.18	miR-221 up (n=200)	6.7671	8.93163	8.01151	7.10383	12.6266	15.3623	15.224	14.6376	10.6202	8.61507	6.54466	10.8247	10.9036	9.52642	9.62045	10.3003
novel.1_ENSG00000104321.11	miR-221 up (n=200)	4.26077	4.59341	4.00576	5.95805	8.708	8.72428	10.7583	8.66701	6.06868	6.67668	5.23573	5.21188	3.96494	4.65244	4.3292	5.88586
ENST00000461988.6_ENSG00000127948.16	miR-221 up (n=200)	7.76963	9.18682	8.48278	7.7913	14.8036	17.6382	10.5553	16.5636	9.10302	7.96894	7.6666	15.4352	15.0668	10.1911	7.69636	6.30628
ENST00000333090.5_ENSG00000182704.8	miR-221 up (n=200)	8.52153	9.95239	8.01151	9.8537	16.3275	15.9313	16.8479	15.0228	10.1867	11.415	8.78854	12.0274	12.6878	12.4065	11.5445	9.66963
ENST00000262426.6_ENSG00000103241.7	miR-221 up (n=200)	44.3621	55.6313	45.7127	36.4358	74.4534	89.3291	74.09	89.3665	38.5795	41.3523	63.9507	72.3649	64.0337	39.4349	34.8741	40.15
ENST00000595973.2_ENSG00000130513.6	miR-221 up (n=200)	126.82	154.39	139.966	141.389	250.573	233.849	234.855	240.75	144.781	146.671	157.633	151.545	161.968	156.41	150.079	133.693
novel.5_ENSG00000165029.17	miR-221 up (n=200)	34.838	50.0171	37.23	30.936	65.0923	68.4667	55.8212	81.4699	40.7469	51.9058	39.8289	37.4854	49.1652	48.7398	49.0643	57.5974
novel.2_ENSG00000164292.13	miR-221 up (n=200)	8.52153	16.5873	10.6035	9.62454	16.5452	21.4314	21.1106	19.4526	11.0537	11.1996	13.6503	16.0366	18.0405	14.4004	15.1522	16.1861
ENST00000397054.7_ENSG00000117385.16	miR-221 up (n=200)	8.02027	8.16607	7.54025	4.35396	14.3682	11.5692	12.3822	12.7116	4.98499	9.2612	9.72349	9.02056	11.6966	11.2988	7.69636	12.6126
ENST00000361603.7_ENSG00000188153.14	miR-221 up (n=200)	6.0152	3.57265	2.82759	4.81227	10.4496	8.72428	9.74334	9.63001	5.6352	4.73829	5.60971	4.81097	6.54214	7.08943	7.21534	5.25524
ENST00000358923.10_ENSG00000113448.19	miR-221 up (n=200)	6.0152	3.82784	4.47702	5.04143	8.0549	7.58633	11.9762	9.82261	5.85194	6.03055	5.42272	6.01371	6.54214	5.9817	6.4938	5.25524
ENST00000249356.4_ENSG00000128590.5	miR-221 up (n=200)	28.3216	23.7326	31.8104	32.5401	51.1595	42.2938	46.6868	45.2611	34.6782	30.3681	32.3493	31.2713	34.2967	40.0996	46.1781	40.9908
ENST00000412585.7_ENSG00000234745.13	miR-221 up (n=200)	205.018	268.204	268.857	244.968	375.75	423.317	291.082	398.683	259.436	239.714	267.583	332.358	389.357	326.557	289.094	266.125
novel.1_ENSG00000273319.1	miR-221 up (n=200)	5.76457	7.65569	8.48278	12.6036	13.7151	14.0347	12.9911	16.5636	8.66954	8.61507	6.73165	7.21645	13.2825	11.7419	10.823	10.0901
novel.1_ENSG00000169105.8	miR-221 up (n=200)	9.27343	10.4628	10.1322	7.10383	15.239	17.2589	17.0508	19.26	5.20173	7.53818	11.0324	9.22102	11.8948	9.30487	9.13942	10.3003
novel.4_ENSG00000023516.9	miR-221 up (n=200)	30.3266	38.2784	26.3909	24.7488	50.071	68.0873	69.2183	60.8617	35.5451	33.3834	33.4713	29.6676	29.5388	25.9207	31.0259	38.0479
novel.3_ENSG00000173801.17	miR-221 up (n=200)	4.26077	5.35898	6.12645	4.35396	14.5859	10.2415	12.9911	11.556	5.41846	6.03055	5.60971	6.61508	6.74039	8.64024	8.89891	11.5615
ENST00000407925.5_ENSG00000049323.16	miR-221 up (n=200)	14.0355	10.2076	11.546	10.5412	19.8107	14.983	18.4717	23.112	13.8713	10.5535	12.9023	15.0343	12.4895	14.1789	17.5573	14.9249
ENST00000650454.1_ENSG00000001084.13	miR-221 up (n=200)	11.5291	15.5666	12.0173	10.7703	25.0355	24.0866	23.9524	27.3492	9.96998	8.61507	11.7804	15.0343	15.8597	9.74796	8.89891	8.8288
novel.1_ENSG00000147133.17	miR-221 up (n=200)	12.5317	18.3736	12.4885	11.9161	18.9399	22.5693	21.9225	20.9934	13.2211	18.307	15.3332	15.0343	17.644	12.628	14.9117	20.1801
ENST00000354287.5_ENSG00000116661.11	miR-221 up (n=200)	1.75443	5.86936	5.18392	3.66649	10.0142	6.63804	10.1493	7.12621	3.25108	3.87678	5.98369	6.41462	6.14565	6.64634	6.25329	6.09607
novel.8_ENSG00000115919.15	miR-221 up (n=200)	2.00507	4.8486	5.18392	5.95805	6.0956	11.7588	11.9762	9.63001	4.11803	3.23065	3.55281	4.81097	4.36143	4.20935	2.88613	3.78377
novel.4_ENSG00000115594.12	miR-221 up (n=200)	10.276	7.14531	9.89657	9.8537	17.1983	13.8451	18.2688	14.8302	12.1374	7.75356	11.2194	10.8247	5.35266	7.08943	7.69636	8.8288
ENST00000554311.2-1_ENSG00000168398.7	miR-221 up (n=200)	10.276	11.9939	8.95404	11.4578	18.9399	19.9141	20.7046	23.4972	8.88628	7.75356	11.9674	10.8247	4.75792	7.53252	7.45585	8.61859
ENST00000309575.5_ENSG00000175040.6	miR-221 up (n=200)	7.519	10.718	8.48278	9.16623	15.239	23.5176	19.2837	12.1338	11.0537	10.9842	10.8454	7.61736	9.11935	9.74796	11.5445	10.5105
ENST00000257290.10_ENSG00000134853.12	miR-221 up (n=200)	16.7924	6.63493	13.4311	16.9575	31.3488	29.397	28.824	32.742	14.955	13.3534	14.0243	17.6402	16.4545	17.502	23.3296	20.1801
ENST00000361545.9_ENSG00000106665.16	miR-221 up (n=200)	10.5266	11.4835	14.138	11.2286	21.1169	28.6384	21.7195	24.075	10.8369	11.415	12.9023	17.2393	19.6264	13.2927	14.1902	12.8228
ENST00000353533.10-1_ENSG00000065559.15	miR-221 up (n=200)	4.26077	4.59341	4.94829	1.83325	8.708	8.15531	9.33737	9.63001	1.95065	3.23065	6.73165	6.01371	6.74039	7.08943	3.60767	7.56754
ENST00000424922.5_ENSG00000122786.20	miR-221 up (n=200)	11.7798	11.7387	11.0747	12.8327	20.2461	21.0521	20.2986	21.5712	12.7876	12.0611	15.5202	11.426	13.4808	13.9573	14.9117	14.9249
ENST00000304611.13-1_ENSG00000124587.14	miR-221 up (n=200)	1.5038	3.57265	2.82759	1.60409	5.4425	5.68975	5.48063	7.51141	2.16739	2.58452	3.36582	3.00685	4.95617	4.65244	2.64562	3.57356
ENST00000297145.9_ENSG00000164603.12	miR-221 up (n=200)	11.0279	9.18682	12.2529	10.5412	19.3753	17.6382	14.615	16.371	10.4035	13.9995	10.4715	12.4283	14.8685	16.8374	17.7978	17.2372
novel.2_ENSG00000099381.19	miR-221 up (n=200)	9.27343	13.2699	9.89657	9.16623	13.7151	17.4486	21.5165	20.6082	11.0537	14.6456	10.2845	9.82239	13.4808	14.4004	15.6332	13.8738
novel.25_ENSG00000116260.17	miR-221 up (n=200)	14.0355	17.3529	12.2529	11.6869	25.9063	28.0694	22.3285	31.2012	9.5365	12.4918	20.3819	17.6402	25.5738	18.6097	22.8486	18.4984
novel.27_ENSG00000164692.18	miR-221 up (n=200)	19.8	21.4359	13.4311	14.8951	25.0355	28.8281	21.3136	32.5494	19.94	17.2301	16.6421	12.2279	17.2475	28.3577	28.6208	25.0149
ENST00000357867.8_ENSG00000115414.21	miR-221 up (n=200)	3.0076	4.59341	6.12645	5.95805	12.4089	10.8105	6.69854	12.3264	5.6352	4.52291	5.42272	6.41462	10.5071	6.42479	11.0635	9.66963
ENST00000267843.9_ENSG00000140285.12	miR-221 up (n=200)	80.2027	55.3761	69.0404	56.8306	117.993	102.226	109.004	94.5667	61.1203	76.4587	69.7474	68.7567	50.3547	57.6016	55.0771	54.4442
novel.22_ENSG00000163359.17	miR-221 up (n=200)	3.25823	3.06227	4.00576	2.52071	9.7965	5.87941	5.07466	7.31881	4.11803	2.7999	3.55281	4.00914	7.92987	4.65244	5.77227	5.04503
novel.1_ENSG00000174807.4	miR-221 up (n=200)	52.1317	73.4946	57.9656	48.581	92.5225	91.605	78.1497	102.656	47.6825	60.3055	74.9831	61.7407	55.9056	51.3983	43.0515	46.4563
novel.1_ENSG00000135679.26	miR-221 up (n=200)	9.27343	13.0147	10.1322	13.7493	15.239	27.8798	22.7345	20.6082	13.2211	13.138	8.78854	9.42148	12.0931	15.2866	15.1522	11.3513
novel.233_ENSG00000168542.16	miR-221 up (n=200)	8.02027	9.18682	8.71841	11.4578	13.9328	14.6037	15.6299	17.334	9.5365	10.3381	7.6666	8.8201	9.51585	11.0772	11.5445	12.6126
ENST00000262776.8_ENSG00000108679.13	miR-221 up (n=200)	67.9216	112.283	98.9657	87.0792	147.601	158.175	118.95	161.977	97.9658	75.5972	104.341	110.452	136.592	114.982	108.952	103.633
novel.2_ENSG00000136156.15	miR-221 up (n=200)	8.52153	5.10379	5.65518	8.47876	11.7558	13.0864	13.6001	10.9782	6.28542	6.4613	8.97553	4.81097	7.73162	8.86178	9.13942	8.61859
ENST00000310706.9_ENSG00000173801.17	miR-221 up (n=200)	4.5114	6.63493	7.77588	7.7913	16.7629	14.2244	10.7583	19.0674	6.7189	6.4613	8.41456	7.41691	7.92987	11.0772	9.62045	13.2432
ENST00000579760.6_ENSG00000173918.15	miR-221 up (n=200)	7.01773	8.67644	7.54025	5.72889	11.5381	14.983	12.3822	11.7486	6.06868	6.4613	8.22757	7.01599	9.51585	9.52642	8.89891	9.45942
novel.13_ENSG00000197930.13	miR-221 up (n=200)	10.0253	10.4628	11.7816	6.87467	15.4567	17.0692	14.412	18.297	6.93563	8.83044	12.7153	13.2302	12.886	11.9634	7.69636	12.8228
ENST00000543496.3_ENSG00000146242.9	miR-221 up (n=200)	9.27343	13.7802	11.0747	6.87467	18.0691	17.2589	19.0807	17.7192	7.58585	10.5535	12.7153	12.6288	13.0843	15.5081	9.37994	11.3513
novel.10_ENSG00000168542.16	miR-221 up (n=200)	4.76203	5.35898	6.36208	5.27058	11.7558	9.29326	6.90153	11.9412	5.41846	4.30753	5.23573	6.01371	5.35266	6.64634	6.97482	6.7267
ENST00000379644.9_ENSG00000165102.15	miR-221 up (n=200)	5.76457	6.37974	4.00576	2.0624	9.7965	10.4312	8.32243	10.9782	3.46782	5.16904	5.04874	5.81325	5.9474	6.20325	3.84818	2.94293
novel.28_ENSG00000115919.15	miR-221 up (n=200)	7.519	5.10379	3.77012	3.89565	8.2726	9.29326	12.5851	10.4004	5.41846	3.87678	5.7967	6.41462	2.9737	4.20935	1.20256	3.78377
ENST00000262209.5_ENSG00000104321.11	miR-221 up (n=200)	42.8583	35.7265	44.5346	47.4352	75.9773	60.8803	72.872	72.4177	40.9636	43.0753	38.52	48.9115	29.3405	35.004	34.8741	32.162
ENST00000258739.9-1_ENSG00000136240.10	miR-221 up (n=200)	124.565	119.684	121.586	93.0372	214.435	161.779	164.419	190.867	80.8435	112.642	134.259	152.949	173.862	166.602	133.965	155.765
novel.11_ENSG00000110911.17	miR-221 up (n=200)	9.0228	7.4005	10.3678	7.7913	15.8921	13.4657	14.006	13.6746	7.80259	8.61507	9.91048	10.0228	8.72286	9.30487	8.17738	9.039
ENST00000412923.6_ENSG00000189184.12	miR-221 up (n=200)	11.5291	7.91088	9.42531	9.16623	18.5045	15.9313	18.0658	18.4896	9.96998	9.2612	10.8454	7.61736	5.9474	7.75406	6.73431	6.93691
ENST00000328252.4_ENSG00000182752.10	miR-221 up (n=200)	15.038	10.718	14.3736	13.291	33.7435	21.2417	28.4181	24.4602	15.1717	17.0148	11.4064	12.4283	17.2475	19.7175	25.0132	19.7597
ENST00000338128.13_ENSG00000105655.19	miR-221 up (n=200)	7.76963	9.95239	7.30461	9.39539	13.062	17.6382	12.1792	16.371	7.80259	6.89205	9.5365	10.0228	13.8773	12.8496	9.62045	14.7147
ENST00000191018.9_ENSG00000064601.21	miR-221 up (n=200)	9.27343	11.2283	9.18968	11.4578	16.5452	17.6382	13.6001	17.334	11.2704	9.47657	10.0975	10.4238	11.3001	7.08943	8.89891	7.98796
ENST00000378569.2_ENSG00000108688.11	miR-221 up (n=200)	3.7595	2.5519	3.77012	3.43734	10.2319	7.01736	9.54035	6.54841	2.38412	3.87678	2.61786	4.61051	3.96494	1.77236	3.84818	3.15314
ENST00000340607.5_ENSG00000148344.11	miR-221 up (n=200)	15.038	8.93163	12.7242	10.9995	37.6621	36.7937	40.3943	44.1055	9.96998	11.1996	14.5852	13.4306	5.9474	8.64024	7.69636	8.8288
novel.13_ENSG00000147408.14	miR-221 up (n=200)	2.2557	3.31746	5.41955	2.97902	6.9664	7.96565	5.8866	7.89661	3.25108	2.7999	3.36582	4.61051	5.35266	3.32317	4.08869	5.04503
novel.4_ENSG00000099875.16	miR-221 up (n=200)	2.50633	2.29671	3.29886	1.83325	6.9664	4.74146	4.87167	7.12621	1.73391	2.15377	2.61786	3.40777	3.76669	4.20935	4.08869	4.20419
novel.21_ENSG00000003436.16	miR-221 up (n=200)	28.3216	22.4567	26.6265	33.4567	48.1117	39.4489	43.439	47.5723	30.5601	25.6298	26.3656	31.4717	33.702	37.6626	35.5957	29.8497
novel.1_ENSG00000112541.18	miR-221 up (n=200)	0	0.25519	0	0	0.6531	0.948292	2.63882	2.3112	0.650216	0	0	0.400914	0.396494	0.221545	0.240511	0.420419
novel.6_ENSG00000145216.16	miR-221 up (n=200)	0	0	0	0	0.4354	0.568975	0.608959	1.926	1.08369	0.430753	0.560971	1.00228	0.396494	0.221545	0.481022	0.210209
novel.5_ENSG00000068366.21	miR-221 up (n=200)	2.00507	2.29671	1.88506	0.229156	3.7009	6.06907	5.48063	5.77801	2.60086	3.01527	2.43087	2.00457	2.18071	2.88008	2.1646	2.10209
novel.2_ENSG00000168056.17	miR-221 up (n=200)	0	0.25519	0	0	0.6531	2.46556	1.01493	1.7334	0	0.215377	0.560971	1.80411	1.98247	0.664634	0	0.210209
novel.4_ENSG00000162892.16	miR-221 up (n=200)	0.250633	0.765569	0.706898	0.916623	1.7416	1.89658	5.68361	3.4668	3.25108	2.58452	2.99184	2.40548	0.59474	0.886178	0.962045	1.05105
novel.25_ENSG00000110002.16	miR-221 up (n=200)	1.75443	1.78633	1.17816	0.687467	5.8779	3.22419	3.04479	4.04461	1.51717	1.07688	1.68291	1.20274	1.78422	0.443089	2.1646	1.47147
novel.26_ENSG00000115919.15	miR-221 up (n=200)	1.25317	1.27595	2.12069	1.60409	6.0956	7.01736	8.11945	8.47441	1.95065	2.15377	2.43087	1.20274	1.38773	1.10772	1.68358	0.210209
novel.3_ENSG00000073756.13	miR-221 up (n=200)	1.00253	1.27595	1.4138	0.916623	5.0071	2.84487	3.65375	3.6594	2.60086	1.72301	1.8699	2.20503	1.18948	1.77236	1.92409	1.68168
ENST00000285379.10_ENSG00000104267.10	miR-221 up (n=200)	0.250633	0.25519	1.17816	0.229156	3.4832	1.51727	3.04479	1.926	5.85194	3.44603	4.67476	5.01142	2.37896	1.10772	1.68358	2.73272
ENST00000294984.7_ENSG00000162892.16	miR-221 up (n=200)	0.7519	0.25519	0.706898	0.916623	3.0478	4.93112	6.69854	5.97061	5.41846	4.09216	4.67476	4.81097	1.38773	1.10772	2.1646	1.47147
ENST00000311601.6_ENSG00000174705.13	miR-221 up (n=200)	0.7519	2.29671	0.706898	2.29156	4.5717	4.93112	4.05972	4.81501	1.95065	1.72301	3.55281	5.81325	4.36143	2.21545	0.721534	1.68168
ENST00000339562.9_ENSG00000153234.15	miR-221 up (n=200)	0.7519	0.510379	0.471265	0.916623	4.1363	4.17248	5.48063	6.74101	0.433477	1.07688	1.12194	1.80411	0.396494	0.221545	0.240511	0.420419
ENST00000359062.4_ENSG00000172572.7	miR-221 up (n=200)	0	1.53114	0.942531	1.83325	4.354	3.22419	3.04479	2.889	3.46782	3.23065	2.80485	3.80868	3.17195	1.9939	2.40511	2.52251
ENST00000368489.6_ENSG00000143515.19	miR-221 up (n=200)	1.00253	1.27595	1.4138	1.60409	5.4425	3.79317	2.84181	5.00761	1.95065	1.07688	2.61786	4.61051	3.3702	1.9939	1.68358	2.94293
ENST00000391929.7_ENSG00000162892.16	miR-221 up (n=200)	0.501267	0	0	0.229156	2.6124	2.46556	3.65375	2.5038	2.16739	1.93839	2.99184	3.00685	0	0.221545	1.20256	0.840838
ENST00000395105.9_ENSG00000137868.19	miR-221 up (n=200)	1.00253	0.510379	0.235633	0.458312	2.6124	2.46556	2.23285	2.6964	1.51717	1.29226	1.49592	1.00228	0.792987	0.221545	0.962045	1.89188
ENST00000426264.5_ENSG00000153234.15	miR-221 up (n=200)	0	0	0	0	1.0885	1.13795	0.811945	1.926	0	0.215377	0.37398	0.400914	0	0	0	0.210209
ENST00000446342.5_ENSG00000122861.16	miR-221 up (n=200)	0	0	0	0	0.8708	1.70692	0.811945	0.770401	0	0.861507	0.934951	1.00228	0.198247	0.664634	0.240511	0.210209
ENST00000455853.1_ENSG00000112541.18	miR-221 up (n=200)	0	0	0	0	3.0478	1.51727	3.04479	1.3482	0.216739	0.215377	0.37398	0.200457	0.198247	0	0	0.210209
ENST00000468177.1_ENSG00000165995.22	miR-221 up (n=200)	0	0.510379	0.942531	0.687467	1.9593	3.60351	3.45077	3.4668	0.866954	0.861507	0.934951	0.801828	2.57721	1.10772	0.962045	2.10209
ENST00000505236.1_ENSG00000104856.14	miR-221 up (n=200)	1.00253	2.04152	0.942531	0.687467	3.7009	3.98282	3.04479	3.6594	2.16739	2.36914	1.49592	3.20731	2.57721	2.88008	1.20256	1.26126
ENST00000519510.5_ENSG00000104368.19	miR-221 up (n=200)	0	0	0	0	1.5239	0.948292	0.811945	0.577801	0.433477	0.215377	0.37398	0.200457	0	0.664634	0.481022	0
ENST00000519767.5_ENSG00000112715.25	miR-221 up (n=200)	1.00253	1.02076	0.706898	0.916623	4.1363	4.17248	3.65375	4.04461	0.866954	1.72301	4.48777	5.61279	4.36143	1.9939	1.20256	2.73272
ENST00000521670.5-1_ENSG00000157168.20	miR-221 up (n=200)	0.7519	1.02076	3.06323	1.37493	3.9186	4.17248	7.10452	6.54841	2.38412	3.01527	4.11379	4.2096	0.792987	1.77236	0.481022	1.89188
ENST00000536354.3_ENSG00000151790.9	miR-221 up (n=200)	0.501267	0.510379	1.4138	2.29156	5.8779	5.12077	5.27764	5.00761	3.25108	2.36914	4.86175	2.8064	0.396494	0.886178	0.962045	1.26126
novel.2_ENSG00000023171.19	miR-221 up (n=200)	0	0	0	0	0.6531	1.13795	1.01493	0.577801	0.866954	1.93839	0.747961	1.20274	0.991234	0.443089	0	0.210209
novel.5_ENSG00000136840.19	miR-221 up (n=200)	0.501267	1.02076	0	0	1.7416	1.70692	2.43583	3.4668	1.30043	0.861507	0.560971	1.60366	0.198247	1.10772	0.240511	1.89188
novel.1_ENSG00000123358.20	miR-221 up (n=200)	0.250633	0	0.235633	0	2.6124	2.08624	2.84181	1.5408	0.216739	0	0.37398	0.400914	0	0.221545	0.962045	0.420419
novel.3_ENSG00000124875.10	miR-221 up (n=200)	2.00507	2.5519	0.471265	1.60409	5.4425	3.79317	3.65375	7.31881	1.08369	3.01527	4.11379	2.8064	1.78422	1.77236	1.44307	2.10209
novel.2_ENSG00000123358.20	miR-221 up (n=200)	0.250633	0.25519	0.235633	0	1.0885	3.98282	5.27764	4.62241	0.433477	1.29226	2.05689	2.00457	0.59474	0	0.240511	0.840838
novel.1_ENSG00000249341.1	miR-221 up (n=200)	1.00253	0.25519	0	0	1.0885	3.03453	3.24778	2.1186	0.866954	1.07688	0.747961	0.400914	0.792987	0.886178	0.481022	1.47147
novel.5_ENSG00000184588.18	miR-221 up (n=200)	1.75443	0.510379	0.942531	1.14578	3.0478	3.79317	3.85674	2.6964	2.38412	1.93839	2.05689	3.40777	3.3702	4.43089	2.1646	2.73272
ENST00000314222.5_ENSG00000181649.8	PDGF up (n=181)	187.223	195.986	199.11	187.22	153.043	139.02	158.532	151.384	300.616	305.835	309.095	277.833	171.682	161.284	157.535	149.038
ENST00000333628.4_ENSG00000137267.7	PDGF up (n=181)	64.4128	90.0819	74.4599	80.4337	65.5277	68.6563	57.4451	74.1511	122.674	122.98	112.755	127.09	64.6285	58.2662	64.938	58.6484
ENST00000470487.6-1_ENSG00000173905.9	PDGF up (n=181)	27.319	32.4091	25.4483	27.0404	35.7028	28.0694	33.6957	34.2828	43.9979	42.6446	39.4549	46.3055	41.0371	32.7886	46.8997	40.15
novel.20_ENSG00000131236.18	PDGF up (n=181)	38.5975	38.5336	41.2357	40.3314	43.1046	42.4835	39.1763	41.7943	61.5538	60.7362	58.341	63.9458	53.7249	48.5183	53.634	57.5974
ENST00000296585.10_ENSG00000164171.11	PDGF up (n=181)	22.557	21.1807	17.2012	23.603	30.478	23.5176	28.6211	31.0086	36.6288	34.4603	37.398	39.0891	29.1423	29.687	30.3044	33.0029
novel.5_ENSG00000075790.12	PDGF up (n=181)	9.27343	8.42125	10.8391	11.6869	11.5381	16.3106	12.7881	10.9782	15.8219	17.8763	14.3982	18.2416	15.8597	16.1728	18.2788	14.5044
ENST00000316963.8_ENSG00000120992.18	PDGF up (n=181)	42.6077	43.3822	54.1955	52.4767	57.2551	55.3802	60.8959	52.7725	76.5087	74.9511	68.6254	79.3809	68.9899	62.9187	61.8114	56.7565
ENST00000359314.5-1_ENSG00000198087.7	PDGF up (n=181)	6.51647	6.89012	8.24714	8.70792	7.4018	7.58633	9.13438	7.51141	13.6545	10.5535	10.2845	12.8292	12.2913	11.0772	13.7091	12.6126
novel.11_ENSG00000069849.11	PDGF up (n=181)	11.0279	10.2076	13.4311	9.39539	16.9806	16.3106	17.6598	15.9858	17.3391	13.7841	14.7722	21.6493	16.4545	15.9512	16.5953	18.078
ENST00000307076.8_ENSG00000168268.11	PDGF up (n=181)	3.7595	3.06227	2.12069	4.1248	5.2248	3.41385	3.65375	5.20021	6.7189	7.53818	6.54466	4.2096	4.95617	7.31097	5.77227	7.98796
novel.5_ENSG00000147526.20	PDGF up (n=181)	3.0076	2.29671	1.64943	1.14578	3.9186	1.89658	3.45077	3.0816	4.11803	6.67668	3.17883	4.61051	3.3702	5.53861	5.29125	4.20419
ENST00000368921.5_ENSG00000213190.4	PDGF up (n=181)	191.484	152.859	178.61	167.742	207.468	183.4	180.658	188.363	281.76	257.59	294.884	271.619	191.11	216.892	223.916	211.26
ENST00000272133.4_ENSG00000143786.8	PDGF up (n=181)	9.52406	8.93163	6.12645	10.9995	9.5788	12.1381	13.3971	14.6376	14.955	18.0916	16.8291	21.2484	13.4808	15.5081	12.9876	13.4534
ENST00000297258.11_ENSG00000164687.11	PDGF up (n=181)	53.3849	49.5068	64.0921	63.9345	37.6621	44.38	39.9883	40.8313	88.2126	96.2734	86.7635	91.6088	54.7161	48.9614	47.6212	40.3602
ENST00000392496.3_ENSG00000176170.14	PDGF up (n=181)	2.50633	2.80708	2.35633	2.29156	2.3947	3.03453	2.23285	1.7334	6.93563	6.24592	4.48777	6.21416	5.74916	3.76626	5.77227	5.04503
novel.151186	PDGF up (n=181)	3.0076	3.31746	2.82759	2.29156	5.0071	4.17248	5.07466	6.54841	8.23607	3.01527	5.98369	5.21188	6.14565	4.87398	6.97482	4.62461
ENST00000344337.11_ENSG00000114030.13	PDGF up (n=181)	11.5291	7.14531	8.95404	8.93707	13.4974	7.20702	9.74334	11.3634	14.7382	15.9379	10.6584	15.2347	13.4808	14.1789	13.9496	14.7147
novel.6_ENSG00000085491.17	PDGF up (n=181)	2.50633	2.5519	1.4138	2.0624	6.3133	3.41385	4.26271	5.97061	3.68456	4.95366	4.86175	7.61736	4.75792	6.20325	3.12665	3.78377
ENST00000272091.8_ENSG00000143751.10	PDGF up (n=181)	12.7823	14.2906	12.4885	11.4578	16.5452	16.3106	18.2688	16.371	21.8906	19.8147	16.6421	21.8498	17.4457	17.502	21.8865	16.1861
novel.4_ENSG00000128989.11	PDGF up (n=181)	4.26077	6.37974	4.24139	4.35396	4.354	6.8277	6.90153	5.20021	7.36911	9.04582	8.60155	8.41919	6.74039	7.08943	9.37994	9.039
ENST00000299855.10_ENSG00000149968.12	PDGF up (n=181)	47.3697	44.403	46.184	38.7273	49.4179	54.8113	53.9943	55.4689	72.8242	66.7668	65.2596	75.9732	50.3547	54.0569	56.0391	60.7505
novel.1_ENSG00000131459.13	PDGF up (n=181)	2.2557	3.82784	4.24139	2.74987	5.0071	6.25872	2.43583	3.2742	5.20173	6.24592	5.60971	9.22102	4.55968	5.31707	7.93687	6.51649
novel.5_ENSG00000102910.14	PDGF up (n=181)	2.2557	3.31746	3.06323	2.0624	3.9186	4.17248	3.04479	4.42981	5.20173	3.44603	5.42272	7.01599	4.36143	4.87398	5.77227	5.04503
ENST00000338754.9_ENSG00000128294.16	PDGF up (n=181)	2.75697	3.31746	8.01151	6.18721	8.9257	7.96565	6.49556	6.54841	8.66954	12.0611	9.16252	8.61965	8.92111	7.97561	8.17738	8.61859
ENST00000314574.5_ENSG00000176105.14	PDGF up (n=181)	7.26837	7.4005	7.77588	9.39539	12.6266	11.3795	8.11945	11.556	13.6545	11.1996	13.0893	18.0411	12.6878	9.52642	14.6712	11.3513
ENST00000296575.8_ENSG00000164161.10	PDGF up (n=181)	2.00507	3.57265	3.06323	2.97902	2.6124	3.03453	4.05972	3.4668	6.50216	7.96894	8.41456	6.21416	5.35266	5.31707	5.05073	5.04503
ENST00000392872.8_ENSG00000139372.15	PDGF up (n=181)	3.50887	2.80708	4.00576	2.74987	2.6124	3.22419	4.4657	3.4668	4.11803	6.24592	6.54466	9.22102	4.95617	8.86178	5.29125	4.62461
ENST00000555394.5_ENSG00000133961.21	PDGF up (n=181)	3.25823	4.08303	5.41955	5.04143	7.8372	7.58633	7.91646	8.66701	9.10302	7.75356	9.16252	8.61965	5.74916	6.64634	8.89891	7.77775
ENST00000393818.3_ENSG00000068120.15	PDGF up (n=181)	10.276	9.95239	8.71841	8.93707	12.6266	12.1381	14.209	16.1784	16.9056	14.2149	15.7072	12.6288	12.0931	15.5081	15.6332	11.5615
ENST00000430998.7-1_ENSG00000231298.7	PDGF up (n=181)	4.26077	3.31746	2.35633	4.58312	3.9186	3.98282	3.24778	2.1186	8.66954	7.96894	5.98369	6.41462	6.74039	6.64634	6.25329	5.25524
ENST00000220244.7_ENSG00000103888.17	PDGF up (n=181)	8.52153	5.86936	6.59772	11.4578	11.5381	12.3278	15.021	9.43741	17.1223	15.9379	17.0161	12.6288	9.91234	12.185	14.1902	12.6126
ENST00000563924.6-1_ENSG00000261371.6	PDGF up (n=181)	1.75443	1.27595	2.12069	3.43734	3.7009	3.79317	2.63882	3.4668	8.23607	5.59979	8.60155	6.81554	4.36143	4.43089	3.12665	4.4144
novel.70_ENSG00000131236.18	PDGF up (n=181)	5.51393	5.86936	6.36208	5.04143	6.7487	8.72428	6.69854	8.47441	10.4035	10.3381	8.97553	11.827	6.74039	8.19715	11.304	9.24921
novel.5_ENSG00000164171.11	PDGF up (n=181)	7.26837	8.67644	6.83335	6.18721	6.0956	9.29326	11.7732	12.9042	15.3884	16.1532	13.8373	11.6265	9.91234	9.30487	10.5825	14.084
ENST00000381577.4_ENSG00000120217.14	PDGF up (n=181)	1.25317	3.82784	2.59196	1.37493	3.2655	2.84487	4.66868	2.6964	6.93563	3.87678	6.17068	3.60822	3.76669	4.87398	4.08869	4.4144
ENST00000306072.10_ENSG00000172183.16	PDGF up (n=181)	6.26583	6.89012	8.48278	8.70792	7.8372	10.2415	7.3075	8.08921	14.955	11.1996	12.9023	11.2256	7.33513	2.65854	6.97482	3.57356
novel.294078	PDGF up (n=181)	11.0279	13.525	13.6667	10.5412	16.3275	13.4657	18.0658	15.6006	14.5215	22.6145	19.073	19.6448	19.6264	13.5142	19.4814	15.1351
novel.4_ENSG00000099810.21	PDGF up (n=181)	5.51393	5.61417	6.83335	5.04143	5.8779	6.8277	5.07466	8.08921	11.0537	8.39969	10.0975	12.6288	7.73162	8.41869	8.41789	10.7207
novel.1_ENSG00000139278.10	PDGF up (n=181)	14.2861	11.2283	13.4311	15.1243	21.3346	15.9313	13.6001	15.9858	25.7919	19.5993	20.5689	22.4512	15.265	19.4959	18.0383	21.4414
ENST00000317702.10_ENSG00000176014.13	PDGF up (n=181)	87.471	96.7168	111.219	98.9953	95.5703	76.2426	83.0214	90.9073	147.816	139.779	183.25	178.407	89.0128	83.7439	84.4194	92.2819
ENST00000369089.3_ENSG00000057657.17	PDGF up (n=181)	4.76203	5.86936	4.24139	3.20818	7.1841	5.31043	7.3075	6.35581	10.4035	8.83044	10.6584	9.22102	5.35266	8.64024	5.53176	8.8288
ENST00000518068.5_ENSG00000198363.18	PDGF up (n=181)	17.2937	14.801	14.3736	21.5406	15.6744	10.4312	12.7881	12.9042	26.8756	25.8452	26.7396	32.474	17.644	22.8191	27.8993	23.123
ENST00000381132.6_ENSG00000159200.18	PDGF up (n=181)	16.0405	11.7387	11.546	10.7703	17.8514	18.2072	16.4419	16.371	21.2404	19.3839	17.7641	20.4466	15.8597	15.5081	17.7978	18.078
ENST00000600539.1-1_ENSG00000242539.2	PDGF up (n=181)	2.75697	1.27595	2.12069	0.687467	5.6602	3.60351	2.23285	3.4668	5.41846	3.87678	3.17883	4.41005	2.77545	3.32317	3.84818	3.36335
ENST00000309007.9_ENSG00000113758.13	PDGF up (n=181)	13.2836	10.2076	10.1322	7.10383	13.062	17.4486	10.1493	16.7562	12.5708	12.2765	22.2518	20.2461	17.8422	14.4004	14.6712	12.1921
ENST00000421743.6_ENSG00000117152.14	PDGF up (n=181)	13.5342	11.4835	12.2529	18.5616	10.4496	9.48292	12.5851	10.4004	24.7082	21.3223	19.821	29.2667	10.1106	10.6341	12.0256	10.5105
ENST00000261017.9-1_ENSG00000138443.17	PDGF up (n=181)	2.2557	3.82784	3.06323	2.97902	5.2248	6.06907	4.26271	4.23721	6.28542	7.32281	6.54466	5.41234	6.54214	4.65244	3.36716	5.46544
novel.12_ENSG00000138698.15	PDGF up (n=181)	3.0076	2.80708	3.53449	2.29156	4.1363	2.2759	3.24778	2.6964	6.06868	6.4613	5.04874	5.81325	3.76669	4.20935	5.77227	5.67565
ENST00000372797.7_ENSG00000131236.18	PDGF up (n=181)	16.7924	17.3529	14.3736	17.4158	19.8107	16.3106	16.6449	16.371	29.6932	28.2143	27.4876	26.8612	21.8071	20.6036	24.0511	18.2882
novel.6_ENSG00000104312.8	PDGF up (n=181)	3.50887	2.5519	3.29886	3.66649	3.9186	4.17248	3.85674	4.42981	6.93563	7.10743	5.7967	6.61508	6.54214	4.43089	5.05073	4.83482
ENST00000357750.9_ENSG00000068001.14	PDGF up (n=181)	2.2557	2.80708	4.94829	3.43734	4.354	3.03453	3.65375	5.20021	9.31976	7.96894	11.2194	10.6242	6.14565	5.31707	4.56971	5.46544
ENST00000621345.4_ENSG00000165806.21	PDGF up (n=181)	2.75697	2.5519	3.53449	2.74987	4.7894	3.41385	4.4657	4.23721	6.7189	6.67668	5.7967	5.41234	4.16318	6.86788	4.56971	3.57356
novel.1_ENSG00000059758.8	PDGF up (n=181)	9.52406	8.16607	4.94829	5.27058	9.1434	9.29326	7.51049	7.89661	11.4871	13.3534	14.0243	12.2279	10.1106	9.96951	10.5825	8.8288
ENST00000473756.1_ENSG00000240476.1	PDGF up (n=181)	16.5418	15.3114	16.4943	19.9366	15.0213	11.9485	13.3971	10.2078	31.2104	34.0295	31.4144	32.2736	12.2913	12.628	16.5953	14.7147
ENST00000262348.9_ENSG00000116729.14	PDGF up (n=181)	104.013	98.7583	92.8393	109.766	140.417	153.054	141.481	158.317	175.992	166.271	156.324	189.432	106.459	125.394	124.585	118.348
novel.21_ENSG00000120992.18	PDGF up (n=181)	3.7595	2.80708	3.29886	4.58312	6.3133	3.60351	4.26271	5.20021	5.6352	7.32281	6.35767	10.4238	5.9474	5.09553	6.4938	5.46544
novel.103_ENSG00000198363.18	PDGF up (n=181)	3.25823	2.80708	4.71265	2.74987	3.7009	4.17248	3.65375	3.85201	6.50216	8.39969	4.30078	7.01599	6.93864	4.43089	6.4938	3.99398
ENST00000539310.5_ENSG00000102024.18	PDGF up (n=181)	9.7747	11.9939	13.6667	8.93707	9.1434	8.91394	11.5702	10.0152	24.9249	22.1838	24.3087	25.6585	12.2913	15.065	15.6332	15.9759
ENST00000002596.6_ENSG00000002587.10	PDGF up (n=181)	1.25317	1.27595	0.942531	1.37493	1.9593	1.32761	1.62389	1.926	20.8069	15.0764	20.3819	23.8544	2.9737	2.21545	1.68358	2.10209
ENST00000431877.7_ENSG00000138434.17	PDGF up (n=181)	8.2709	7.14531	7.06898	10.9995	13.4974	9.48292	8.11945	8.28181	14.3047	13.5687	15.3332	17.0388	13.2825	9.52642	12.5066	10.9309
ENST00000315491.12_ENSG00000258947.8	PDGF up (n=181)	54.3874	62.0111	77.9944	57.2889	67.7047	66.1908	44.048	70.8769	82.7941	86.1507	130.145	131.7	64.4302	45.8597	42.811	43.0929
novel.133356	PDGF up (n=181)	4.76203	3.06227	4.00576	3.20818	5.0071	2.65522	4.05972	2.889	8.01933	7.75356	5.04874	8.01828	2.77545	2.43699	2.40511	3.78377
novel.1_ENSG00000196611.6	PDGF up (n=181)	3.50887	3.06227	4.94829	2.29156	6.7487	5.12077	4.26271	5.58541	9.96998	6.4613	9.34951	9.82239	3.56844	3.32317	3.36716	4.62461
novel.2_ENSG00000129657.16	PDGF up (n=181)	2.50633	4.8486	5.18392	5.72889	5.8779	6.25872	6.69854	5.97061	9.10302	8.61507	7.10563	10.4238	4.36143	6.64634	8.89891	7.56754
novel.2_ENSG00000196611.6	PDGF up (n=181)	0.7519	3.31746	3.06323	3.89565	4.7894	4.5518	3.04479	3.0816	6.7189	6.89205	6.17068	6.81554	1.78422	1.9939	1.20256	2.10209
novel.2_ENSG00000075790.12	PDGF up (n=181)	12.7823	8.16607	13.1954	8.93707	12.1912	9.48292	15.021	13.8672	14.3047	18.307	15.8942	19.0434	14.0755	15.7297	12.2661	11.3513
novel.3_ENSG00000183696.14	PDGF up (n=181)	7.76963	7.14531	6.83335	5.72889	8.2726	8.91394	6.49556	8.08921	14.955	11.6303	14.5852	11.0251	5.55091	7.31097	4.81022	6.7267
novel.218145	PDGF up (n=181)	2.50633	2.5519	2.59196	2.52071	4.1363	4.36214	2.84181	2.5038	5.6352	3.6614	7.10563	6.21416	2.37896	3.10162	3.60767	3.78377
novel.3_ENSG00000196611.6	PDGF up (n=181)	3.0076	1.78633	1.88506	2.29156	3.7009	3.60351	3.24778	2.889	5.41846	7.96894	9.16252	7.21645	2.57721	2.21545	1.20256	2.3123
novel.15_ENSG00000133961.21	PDGF up (n=181)	3.25823	2.5519	2.59196	1.83325	4.7894	3.98282	4.26271	5.20021	8.01933	7.10743	8.41456	5.21188	3.3702	2.88008	2.1646	3.15314
novel.4_ENSG00000196611.6	PDGF up (n=181)	2.50633	3.31746	2.12069	2.29156	4.5717	3.41385	4.26271	3.2742	6.7189	6.24592	4.11379	7.01599	2.77545	1.55081	2.1646	2.94293
novel.5_ENSG00000196611.6	PDGF up (n=181)	4.5114	2.80708	4.00576	3.20818	5.2248	4.93112	2.63882	5.00761	8.88628	9.47657	7.29262	7.81782	2.9737	2.21545	4.08869	2.94293
novel.6_ENSG00000196611.6	PDGF up (n=181)	3.0076	1.02076	3.77012	1.60409	4.354	2.46556	2.23285	2.889	6.06868	6.24592	8.22757	7.41691	2.57721	1.77236	2.40511	2.52251
novel.5_ENSG00000115306.16	PDGF up (n=181)	9.0228	11.7387	10.6035	10.5412	16.3275	12.8968	14.209	11.1708	17.1223	17.6609	17.9511	16.6379	13.2825	12.8496	11.785	11.5615
novel.7_ENSG00000134668.12	PDGF up (n=181)	6.0152	6.37974	6.83335	5.95805	5.8779	5.68975	3.85674	6.35581	9.96998	8.83044	11.5934	13.6311	5.9474	7.08943	7.69636	6.09607
novel.8_ENSG00000196611.6	PDGF up (n=181)	3.0076	3.57265	2.59196	3.43734	4.7894	2.46556	3.04479	2.889	6.93563	7.75356	7.29262	7.81782	1.98247	2.43699	2.1646	3.99398
novel.10_ENSG00000196611.6	PDGF up (n=181)	2.2557	2.80708	2.59196	3.43734	5.4425	4.74146	3.24778	4.42981	8.01933	8.18431	7.29262	10.6242	4.16318	3.76626	2.40511	3.99398
novel.35_ENSG00000071054.16	PDGF up (n=181)	1.00253	2.29671	3.29886	2.29156	5.0071	3.41385	3.24778	5.00761	4.98499	4.09216	4.30078	5.61279	3.3702	3.9878	3.60767	3.36335
novel.12_ENSG00000196611.6	PDGF up (n=181)	3.7595	5.61417	2.12069	2.74987	4.7894	2.84487	4.26271	5.20021	8.23607	10.3381	6.35767	10.4238	3.3702	2.88008	3.36716	2.94293
novel.13_ENSG00000196611.6	PDGF up (n=181)	3.0076	2.5519	3.53449	1.14578	3.0478	2.84487	3.04479	3.0816	5.41846	6.67668	5.7967	6.21416	3.17195	2.21545	2.40511	3.57356
novel.6_ENSG00000125538.12	PDGF up (n=181)	1.5038	1.78633	1.4138	2.0624	3.0478	3.03453	4.4657	3.4668	6.93563	5.38442	4.67476	5.01142	2.9737	2.88008	2.1646	2.10209
novel.14_ENSG00000196611.6	PDGF up (n=181)	4.01013	2.80708	1.88506	1.83325	4.7894	3.22419	2.23285	3.6594	8.88628	6.03055	7.6666	7.61736	3.17195	2.88008	1.92409	2.52251
novel.2_ENSG00000104312.8	PDGF up (n=181)	5.76457	5.10379	5.89082	6.87467	8.0549	6.25872	7.51049	7.12621	10.8369	10.5535	11.5934	11.0251	8.72286	7.08943	8.41789	7.56754
novel.15_ENSG00000196611.6	PDGF up (n=181)	2.75697	5.35898	1.64943	2.29156	6.531	3.60351	7.10452	3.2742	8.45281	8.18431	8.60155	7.41691	2.18071	3.10162	1.68358	2.94293
novel.30_ENSG00000012061.16	PDGF up (n=181)	11.7798	11.7387	13.1954	9.39539	13.2797	12.3278	12.7881	14.8302	20.1567	19.8147	26.9266	21.6493	14.8685	14.6219	11.785	11.9819
novel.16_ENSG00000196611.6	PDGF up (n=181)	1.75443	2.29671	3.29886	2.29156	3.7009	3.03453	5.68361	3.85201	6.7189	8.61507	6.73165	7.41691	2.37896	1.9939	1.68358	2.94293
novel.1_ENSG00000132688.11	PDGF up (n=181)	13.2836	19.9048	9.66094	10.5412	11.7558	12.1381	11.5702	16.9488	16.4721	24.9837	22.6258	21.6493	23.1949	9.96951	14.9117	17.6576
novel.4_ENSG00000127947.16	PDGF up (n=181)	9.7747	17.6081	8.24714	10.312	15.4567	19.1555	17.6598	15.7932	21.4571	15.7225	17.9511	17.2393	12.886	16.8374	13.4686	16.1861
novel.17_ENSG00000196611.6	PDGF up (n=181)	4.01013	2.5519	1.88506	2.0624	4.1363	3.22419	4.05972	4.04461	8.45281	7.96894	5.7967	5.61279	2.77545	1.55081	2.64562	3.15314
novel.30_ENSG00000116729.14	PDGF up (n=181)	10.7772	12.7595	8.95404	9.16623	17.416	15.552	15.8329	12.7116	18.8563	13.7841	15.8942	21.2484	9.51585	7.97561	10.342	11.1411
novel.4_ENSG00000169429.11	PDGF up (n=181)	2.2557	4.08303	3.06323	3.20818	5.2248	7.20702	6.08959	5.97061	6.06868	9.90733	6.91864	5.41234	2.77545	3.32317	3.12665	4.4144
novel.2_ENSG00000153936.17	PDGF up (n=181)	6.7671	4.33822	3.53449	7.56214	6.9664	6.63804	5.07466	5.97061	9.31976	8.61507	8.41456	11.827	4.95617	7.08943	7.93687	7.14712
novel.2_ENSG00000188643.11	PDGF up (n=181)	6.0152	4.33822	4.94829	4.58312	4.7894	3.41385	3.65375	5.20021	9.10302	9.69195	8.41456	11.0251	6.3439	6.42479	6.25329	6.09607
ENST00000218104.6_ENSG00000101986.12	PDGF up (n=181)	3.0076	4.08303	4.47702	5.04143	6.7487	5.87941	6.08959	7.89661	5.20173	8.39969	8.22757	8.01828	4.55968	3.32317	6.73431	6.30628
ENST00000227638.8-1_ENSG00000110218.9	PDGF up (n=181)	19.0481	17.6081	18.615	19.4782	23.0762	24.8452	19.4867	24.6528	31.4271	34.6756	28.6095	29.6676	19.8247	15.9512	22.127	23.3332
ENST00000229277.6_ENSG00000111674.9	PDGF up (n=181)	10.7772	14.0354	7.30461	12.3744	9.5788	12.1381	13.1941	10.9782	18.8563	16.3686	15.7072	18.0411	14.8685	15.9512	16.5953	11.7717
ENST00000230990.7-1_ENSG00000113070.8	PDGF up (n=181)	3.50887	4.33822	4.00576	4.81227	5.8779	3.79317	4.66868	3.6594	14.955	9.2612	11.5934	10.4238	5.35266	4.20935	7.69636	6.30628
ENST00000240651.14_ENSG00000121350.16	PDGF up (n=181)	10.5266	9.6972	11.0747	8.93707	10.4496	9.1036	9.94632	10.2078	15.1717	16.584	14.7722	16.0366	10.7053	11.5203	12.2661	9.87984
ENST00000243662.11_ENSG00000123892.12	PDGF up (n=181)	5.76457	6.89012	4.94829	4.58312	4.354	3.79317	3.45077	4.42981	9.75324	8.83044	9.16252	11.426	4.16318	5.76016	4.3292	3.78377
ENST00000245932.11_ENSG00000125753.14	PDGF up (n=181)	2.75697	4.08303	3.29886	3.43734	3.7009	5.12077	5.07466	5.00761	6.06868	5.81517	5.7967	7.41691	4.95617	4.87398	4.08869	6.30628
ENST00000261861.10_ENSG00000103647.13	PDGF up (n=181)	7.26837	8.67644	6.83335	7.7913	13.7151	9.48292	9.94632	9.82261	16.0387	16.7994	15.8942	9.42148	7.73162	7.75406	9.62045	7.35733
ENST00000262461.7_ENSG00000064651.14	PDGF up (n=181)	29.5747	28.326	25.4483	24.2905	20.2461	24.0866	29.636	24.6528	50.2834	47.8136	47.4955	35.6813	26.9616	29.687	34.3931	40.7806
ENST00000279488.8_ENSG00000139318.8	PDGF up (n=181)	40.8532	45.6789	53.4886	49.0393	70.3171	80.2255	62.1138	64.1359	92.3306	86.1507	79.0969	87.1988	46.9845	56.2723	50.9884	46.4563
ENST00000296871.4_ENSG00000164400.6	PDGF up (n=181)	5.76457	4.08303	6.83335	6.64552	7.4018	5.12077	4.4657	4.42981	11.0537	11.415	12.5283	7.41691	6.54214	7.75406	7.21534	5.67565
ENST00000297205.7_ENSG00000164647.9	PDGF up (n=181)	32.5823	30.1124	39.3507	32.7693	34.1789	28.6384	34.7106	27.1566	54.8349	52.7673	51.2353	54.5243	39.0546	37.6626	34.1526	38.4683
ENST00000297316.5_ENSG00000164736.6	PDGF up (n=181)	10.276	9.18682	10.6035	6.87467	8.2726	9.1036	8.93139	7.89661	9.96998	17.0148	23.3738	16.4375	10.3088	12.185	13.9496	10.0901
ENST00000298248.12_ENSG00000165475.15	PDGF up (n=181)	7.26837	6.63493	7.06898	8.47876	8.4903	8.34497	7.3075	7.70401	8.88628	12.7072	14.0243	11.6265	8.12812	10.4126	9.37994	8.40838
ENST00000300249.10_ENSG00000166974.13	PDGF up (n=181)	10.0253	10.9731	11.0747	13.291	11.9735	12.1381	7.71348	10.593	16.6889	17.8763	19.447	20.2461	11.1018	10.6341	11.0635	9.87984
ENST00000309166.8_ENSG00000175352.11	PDGF up (n=181)	13.2836	13.7802	13.1954	13.291	12.8443	10.6209	12.5851	13.0968	28.3928	23.4761	27.1136	25.0571	18.8334	17.502	15.8737	13.6636
ENST00000313961.10_ENSG00000143248.13	PDGF up (n=181)	4.76203	3.31746	1.64943	5.04143	2.3947	3.60351	3.85674	2.5038	6.50216	5.81517	9.16252	7.41691	3.76669	2.43699	5.77227	4.20419
ENST00000322275.9_ENSG00000122550.18	PDGF up (n=181)	5.51393	5.10379	5.89082	8.02045	5.4425	5.12077	8.72841	4.42981	9.96998	10.9842	9.91048	10.6242	6.93864	5.53861	6.4938	9.039
ENST00000337478.3-1_ENSG00000148841.17	PDGF up (n=181)	3.25823	2.80708	3.06323	3.43734	5.8779	4.74146	6.90153	7.31881	6.28542	7.96894	7.29262	5.61279	4.75792	5.53861	4.08869	4.62461
ENST00000338110.11_ENSG00000285043.3	PDGF up (n=181)	19.5494	15.0562	17.4368	22.6864	16.7629	25.9832	28.6211	29.6604	31.6438	27.3528	27.8615	28.4649	22.7984	21.7114	26.2157	18.2882
ENST00000341259.7-1_ENSG00000111252.11	PDGF up (n=181)	11.5291	12.5043	9.89657	12.3744	18.2868	14.7933	13.3971	19.26	19.94	21.1069	14.9592	21.048	14.8685	15.7297	10.1015	14.7147
ENST00000354193.5_ENSG00000198168.9	PDGF up (n=181)	29.0735	25.7741	34.8736	28.8736	20.8992	24.8452	24.3583	20.6082	51.8005	52.7673	49.7394	48.711	31.9177	27.25	24.7727	35.5254
ENST00000355849.10_ENSG00000131773.14	PDGF up (n=181)	1.75443	3.06227	2.82759	1.37493	3.9186	3.03453	1.82688	4.42981	4.11803	4.95366	5.42272	5.41234	3.17195	4.20935	3.36716	3.36335
ENST00000361005.10_ENSG00000010438.17	PDGF up (n=181)	6.26583	4.08303	5.41955	8.02045	4.1363	3.98282	4.05972	4.62241	15.3884	13.5687	14.0243	16.0366	5.9474	5.76016	7.45585	4.4144
ENST00000361505.10_ENSG00000198805.12	PDGF up (n=181)	18.7975	17.3529	21.2069	19.2491	12.8443	12.3278	15.6299	12.519	41.1803	36.614	34.2192	36.6836	20.8159	22.8191	17.0763	25.8558
ENST00000366903.8_ENSG00000136630.13	PDGF up (n=181)	2.00507	2.5519	2.12069	1.60409	2.6124	3.60351	3.24778	2.3112	6.28542	4.73829	5.23573	7.21645	3.76669	1.9939	2.64562	1.68168
ENST00000367351.4_ENSG00000131015.5	PDGF up (n=181)	16.5418	11.7387	19.5575	21.0823	17.1983	19.5348	20.2986	20.0304	35.5451	29.9374	29.3575	30.269	16.6527	23.0406	19.9624	22.9128
ENST00000370383.5_ENSG00000172031.7	PDGF up (n=181)	10.0253	8.93163	8.95404	5.95805	13.7151	8.53462	7.91646	9.82261	14.3047	13.9995	13.6503	15.4352	10.5071	8.19715	10.1015	10.5105
ENST00000370550.10_ENSG00000153936.17	PDGF up (n=181)	13.0329	10.9731	14.138	12.1453	17.1983	14.2244	12.5851	13.8672	18.206	21.3223	17.3901	22.6516	15.265	13.2927	12.2661	12.4024
ENST00000374647.10_ENSG00000070061.16	PDGF up (n=181)	4.26077	0.510379	1.88506	4.35396	4.1363	4.74146	3.85674	5.00761	6.28542	6.4613	4.11379	7.41691	4.16318	4.43089	4.3292	4.20419
ENST00000376736.6_ENSG00000135002.12	PDGF up (n=181)	13.2836	14.0354	15.0805	16.0409	17.416	15.9313	21.1106	15.9858	24.4915	24.1222	25.9916	22.4512	15.0668	17.2805	15.1522	15.3453
ENST00000377017.5_ENSG00000102265.12	PDGF up (n=181)	15.038	10.4628	14.3736	13.9785	17.416	12.7071	12.7881	12.519	21.0236	24.3376	18.1381	20.6471	14.6703	11.5203	13.4686	10.0901
ENST00000379400.8_ENSG00000101265.16	PDGF up (n=181)	1.75443	3.57265	1.64943	2.52071	2.6124	1.70692	1.62389	1.1556	7.36911	9.90733	8.60155	6.81554	3.3702	4.65244	2.64562	2.73272
ENST00000381125.9_ENSG00000067057.18	PDGF up (n=181)	29.5747	32.4091	37.9369	32.311	36.5736	37.3627	23.7494	44.6833	45.5151	42.6446	58.9019	64.7476	51.1477	37.6626	36.7982	37.6275
ENST00000393436.9_ENSG00000127314.18	PDGF up (n=181)	10.0253	8.93163	11.3104	8.24961	17.1983	11.1898	10.7583	12.9042	18.206	12.2765	13.0893	17.8407	12.886	11.5203	13.2281	13.2432
ENST00000401707.7_ENSG00000104356.11	PDGF up (n=181)	7.519	7.91088	11.546	7.10383	7.6195	8.15531	11.1642	7.70401	12.7876	13.3534	12.9023	15.0343	5.9474	8.41869	8.17738	9.87984
ENST00000413150.6_ENSG00000071054.16	PDGF up (n=181)	1.5038	1.53114	2.82759	1.60409	4.1363	3.22419	4.26271	2.1186	4.55151	4.09216	3.36582	5.21188	2.77545	3.54471	3.36716	3.15314
ENST00000413496.2_ENSG00000232220.2	PDGF up (n=181)	24.3114	30.6227	21.9138	25.4363	28.9541	32.2419	36.1315	36.7866	44.8649	41.1369	43.0078	42.8978	21.8071	31.6809	29.5829	34.2641
ENST00000425611.9_ENSG00000173559.15	PDGF up (n=181)	9.52406	9.6972	7.77588	9.39539	9.3611	8.34497	7.71348	8.66701	19.94	16.1532	16.8291	14.4329	9.51585	13.7358	4.3292	10.5105
ENST00000429967.3_ENSG00000171388.12	PDGF up (n=181)	1.25317	1.27595	1.88506	1.14578	1.5239	0.758633	1.82688	1.926	7.58585	11.6303	9.16252	8.41919	2.18071	2.43699	0.481022	1.89188
ENST00000431717.6_ENSG00000114529.13	PDGF up (n=181)	4.5114	3.57265	5.18392	5.04143	3.2655	2.46556	3.24778	4.04461	8.01933	8.83044	8.60155	8.21873	3.3702	5.09553	2.40511	4.62461
ENST00000434127.3_ENSG00000187678.10	PDGF up (n=181)	2.2557	1.27595	3.53449	3.20818	2.6124	1.70692	3.65375	4.23721	9.10302	4.73829	5.23573	4.00914	2.77545	3.10162	3.36716	2.10209
ENST00000434550.2_ENSG00000164161.10	PDGF up (n=181)	3.0076	3.82784	4.94829	5.04143	4.1363	2.2759	3.45077	1.7334	8.45281	10.1227	6.54466	8.01828	6.54214	6.86788	5.77227	5.25524
ENST00000474760.1_ENSG00000132429.10	PDGF up (n=181)	27.0684	26.5397	29.9254	25.4363	27.8656	27.5005	25.7792	23.3046	43.5645	43.9368	43.1947	44.1005	25.1773	29.9085	27.6588	31.111
ENST00000474931.5_ENSG00000095794.19	PDGF up (n=181)	1.75443	2.5519	3.06323	1.83325	3.0478	2.65522	4.87167	1.5408	6.93563	4.30753	5.04874	5.21188	2.37896	3.76626	2.1646	3.57356
ENST00000482347.1_ENSG00000148335.15	PDGF up (n=181)	3.0076	2.04152	4.00576	2.74987	3.9186	3.41385	3.85674	3.85201	6.7189	5.38442	6.73165	4.2096	3.56844	3.32317	4.08869	4.83482
ENST00000507388.1_ENSG00000250657.1	PDGF up (n=181)	7.01773	5.10379	7.77588	7.33298	9.7965	7.20702	10.3523	9.05221	11.9206	12.2765	12.7153	14.032	5.9474	8.86178	7.93687	9.45942
ENST00000522965.1_ENSG00000104312.8	PDGF up (n=181)	6.0152	6.12455	6.36208	6.18721	5.8779	5.50009	6.90153	7.89661	12.7876	10.3381	9.16252	10.2233	9.11935	10.4126	7.45585	7.35733
ENST00000523064.1_ENSG00000147509.14	PDGF up (n=181)	2.75697	5.35898	4.24139	4.58312	2.177	3.03453	4.87167	1.926	5.85194	9.69195	8.97553	8.01828	3.96494	2.43699	2.1646	2.94293
ENST00000526145.6_ENSG00000134954.14	PDGF up (n=181)	12.281	15.3114	13.4311	13.291	12.6266	11.1898	9.74334	11.9412	21.0236	23.9068	25.0567	19.8452	14.0755	14.8435	13.7091	16.1861
ENST00000550380.6_ENSG00000257219.6	PDGF up (n=181)	5.51393	6.89012	8.24714	8.70792	7.8372	4.17248	4.05972	4.04461	13.8713	14.2149	14.2113	13.0297	8.12812	9.08333	6.73431	5.46544
ENST00000556766.5-1_ENSG00000186469.8	PDGF up (n=181)	11.0279	11.7387	8.48278	10.9995	14.3682	12.7071	12.9911	18.8748	14.5215	20.4608	16.0812	17.6402	8.12812	10.4126	10.5825	9.039
ENST00000618155.3_ENSG00000249751.4	PDGF up (n=181)	8.2709	6.37974	7.06898	7.33298	10.2319	5.31043	6.69854	3.4668	17.9893	17.2301	20.008	20.0457	8.92111	10.1911	10.823	9.66963
ENST00000650070.2_ENSG00000171793.16	PDGF up (n=181)	12.281	13.525	13.4311	10.5412	12.4089	12.7071	12.7881	18.297	21.4571	17.0148	21.5039	17.4398	13.0843	15.7297	18.0383	14.7147
ENST00000650919.1_ENSG00000157168.20	PDGF up (n=181)	1.75443	0.765569	3.06323	2.0624	4.5717	3.60351	7.10452	3.6594	2.8176	4.09216	4.67476	6.41462	0.991234	2.65854	1.20256	1.68168
ENST00000667466.1_ENSG00000157557.13	PDGF up (n=181)	22.0557	27.0501	30.161	24.7488	31.1311	27.1211	37.1465	31.0086	47.8992	46.5214	54.9751	51.9183	28.5475	26.8069	24.0511	29.4293
ENST00000672282.1_ENSG00000068366.21	PDGF up (n=181)	6.7671	5.10379	3.77012	4.81227	7.1841	9.48292	10.1493	9.05221	7.80259	8.18431	8.97553	10.0228	4.55968	3.9878	5.05073	4.83482
novel.18_ENSG00000196611.6	PDGF up (n=181)	1.00253	2.29671	3.29886	2.0624	3.7009	2.46556	2.84181	3.2742	4.55151	6.4613	4.11379	6.01371	1.98247	2.65854	1.44307	3.15314
novel.2_ENSG00000122873.12	PDGF up (n=181)	2.00507	1.78633	2.82759	1.60409	3.4832	1.89658	1.21792	2.3112	8.23607	5.81517	5.98369	7.01599	1.78422	2.21545	1.20256	2.10209
novel.12_ENSG00000196460.14	PDGF up (n=181)	2.50633	1.53114	2.35633	3.43734	5.2248	3.79317	5.48063	5.77801	7.58585	7.53818	4.30078	6.21416	4.16318	3.54471	2.1646	2.3123
novel.19_ENSG00000196611.6	PDGF up (n=181)	3.25823	2.29671	2.35633	2.74987	4.7894	2.46556	5.07466	3.4668	6.7189	6.67668	4.30078	8.01828	4.16318	3.32317	1.20256	1.26126
novel.20_ENSG00000196611.6	PDGF up (n=181)	2.2557	1.78633	2.82759	1.83325	4.1363	3.22419	4.05972	3.85201	6.28542	4.09216	4.86175	6.21416	2.37896	1.55081	2.40511	2.10209
novel.8_ENSG00000163814.8	PDGF up (n=181)	5.51393	6.89012	6.83335	5.95805	9.1434	11.1898	9.74334	7.31881	11.2704	11.6303	10.4715	12.8292	6.93864	7.75406	9.37994	7.77775
novel.21_ENSG00000196611.6	PDGF up (n=181)	2.75697	3.57265	2.82759	1.60409	4.1363	2.46556	3.45077	2.5038	7.36911	7.10743	4.86175	8.01828	2.57721	3.54471	2.40511	1.47147
novel.7_ENSG00000188976.11	PDGF up (n=181)	1.75443	3.57265	2.59196	1.60409	4.5717	4.93112	3.65375	5.20021	6.7189	4.52291	4.48777	4.41005	3.17195	2.65854	2.40511	3.78377
novel.3_ENSG00000163491.16	PDGF up (n=181)	2.2557	4.33822	2.59196	4.81227	6.531	7.77599	6.90153	4.62241	6.06868	7.96894	8.04058	8.8201	3.76669	3.10162	4.3292	3.99398
novel.1_ENSG00000128271.22	PDGF up (n=181)	3.25823	3.31746	3.77012	3.20818	5.2248	4.74146	5.07466	5.00761	10.1867	7.75356	11.7804	7.81782	4.75792	5.9817	5.05073	4.4144
novel.22_ENSG00000196611.6	PDGF up (n=181)	2.75697	1.27595	3.53449	1.83325	3.0478	3.03453	2.43583	2.3112	6.28542	8.39969	5.7967	8.01828	2.9737	1.55081	2.64562	2.10209
novel.23_ENSG00000196611.6	PDGF up (n=181)	5.51393	3.31746	3.29886	4.1248	6.9664	3.60351	4.26271	3.4668	11.9206	9.47657	8.41456	10.4238	3.76669	2.65854	3.60767	3.78377
novel.19_ENSG00000196460.14	PDGF up (n=181)	3.25823	4.08303	3.29886	3.66649	4.5717	6.25872	5.68361	6.16321	5.20173	6.24592	8.22757	7.61736	2.57721	2.43699	3.60767	3.36335
novel.2_ENSG00000067798.16	PDGF up (n=181)	6.7671	9.44201	5.89082	7.33298	6.0956	4.74146	7.71348	6.54841	10.4035	13.138	11.9674	11.2256	8.92111	10.8557	6.97482	8.19817
novel.24_ENSG00000196611.6	PDGF up (n=181)	3.0076	2.80708	2.35633	1.60409	3.0478	3.60351	4.05972	2.3112	4.55151	8.18431	6.54466	7.81782	2.9737	1.55081	2.1646	2.10209
novel.15_ENSG00000108219.15	PDGF up (n=181)	5.51393	5.61417	7.06898	7.56214	10.4496	10.0519	9.13438	13.2894	11.9206	10.9842	8.22757	11.827	6.93864	9.30487	11.304	8.8288
novel.25_ENSG00000196611.6	PDGF up (n=181)	2.75697	3.57265	2.82759	1.83325	3.2655	4.74146	4.66868	3.85201	6.93563	7.75356	5.23573	8.8201	2.18071	3.76626	2.1646	2.52251
novel.26_ENSG00000196611.6	PDGF up (n=181)	2.2557	2.04152	2.12069	1.83325	4.354	2.2759	4.4657	2.5038	4.76825	5.81517	5.60971	6.01371	1.98247	1.55081	2.64562	1.89188
novel.27_ENSG00000196611.6	PDGF up (n=181)	4.01013	3.06227	3.53449	2.29156	4.354	4.93112	3.85674	2.6964	7.36911	8.18431	5.98369	7.81782	2.57721	2.21545	3.12665	2.94293
novel.1_ENSG00000214814.7	PDGF up (n=181)	1.75443	3.06227	3.06323	3.20818	2.8301	3.22419	3.45077	2.5038	5.6352	6.03055	4.30078	6.21416	3.76669	2.21545	4.56971	2.94293
novel.28_ENSG00000196611.6	PDGF up (n=181)	2.2557	2.5519	2.35633	2.74987	3.9186	3.22419	2.43583	1.926	7.15237	6.89205	5.23573	6.41462	2.37896	1.10772	2.40511	1.89188
novel.18_ENSG00000057019.16	PDGF up (n=181)	1.75443	3.57265	4.47702	3.20818	3.7009	2.65522	1.4209	2.889	5.20173	7.32281	6.91864	8.41919	6.54214	3.76626	2.88613	4.4144
novel.29_ENSG00000196611.6	PDGF up (n=181)	2.2557	2.29671	1.88506	2.52071	3.9186	3.60351	5.48063	2.5038	6.50216	6.03055	5.7967	6.01371	1.78422	1.32927	2.88613	2.73272
novel.31_ENSG00000196611.6	PDGF up (n=181)	2.75697	2.5519	1.88506	2.74987	4.1363	2.46556	2.43583	2.3112	5.85194	8.18431	5.23573	6.81554	1.78422	1.55081	2.88613	2.3123
ENST00000426426.3_ENSG00000224982.4	PDGF up (n=181)	4.01013	4.8486	6.36208	3.89565	4.1363	4.36214	6.08959	4.42981	10.8369	10.9842	9.34951	10.2233	4.75792	5.53861	6.01278	3.78377
ENST00000287773.5_ENSG00000157111.13	PDGF up (n=181)	5.01267	4.8486	5.41955	5.95805	5.8779	5.31043	6.29257	6.54841	10.8369	7.75356	8.04058	9.82239	5.35266	5.31707	5.29125	5.88586
ENST00000590103.5_ENSG00000176014.13	PDGF up (n=181)	2.50633	2.04152	3.29886	2.0624	3.4832	2.2759	3.24778	2.1186	3.90129	6.24592	6.17068	7.01599	3.17195	2.65854	2.64562	1.68168
novel.8_ENSG00000167552.15	PDGF up (n=181)	9.0228	8.93163	12.2529	14.2077	10.6673	7.58633	10.3523	12.3264	13.8713	17.4455	21.1299	19.2439	7.13688	13.9573	14.1902	11.3513
ENST00000454765.7_ENSG00000157111.13	PDGF up (n=181)	9.0228	9.6972	9.89657	9.62454	13.4974	9.86223	12.7881	9.24481	21.0236	15.9379	19.821	20.4466	9.91234	10.8557	7.45585	11.3513
novel.30_ENSG00000196611.6	PDGF up (n=181)	2.2557	2.80708	3.29886	2.29156	4.1363	3.41385	3.85674	2.889	6.06868	7.10743	6.17068	7.21645	1.98247	1.9939	2.40511	4.62461
ENST00000468019.5_ENSG00000148303.17	PDGF up (n=181)	3.50887	2.29671	5.89082	5.72889	5.8779	4.36214	5.07466	5.00761	9.75324	7.10743	8.41456	9.82239	4.16318	5.31707	4.56971	4.20419
ENST00000309244.9_ENSG00000105379.10	TGFβ down (n=150)	187.474	176.081	178.845	170.95	132.362	126.692	133.362	133.472	132.211	127.288	132.576	119.873	106.855	123.4	119.775	109.099
ENST00000361427.6_ENSG00000198830.11	TGFβ down (n=150)	301.762	248.555	286.058	274.987	213.346	198.952	198.926	203.386	192.03	211.069	204.567	207.673	181.594	199.39	201.789	183.933
ENST00000368716.9_ENSG00000196154.12	TGFβ down (n=150)	212.286	192.668	207.592	201.428	130.185	124.226	157.923	146.569	139.796	157.225	130.332	147.336	118.75	116.532	99.3311	107.207
ENST00000488034.6_ENSG00000112514.18	TGFβ down (n=150)	82.709	87.0196	83.6496	95.7871	68.7932	62.7769	71.6541	70.8769	55.2683	62.4592	64.5116	65.5494	61.2583	54.2784	61.0898	55.0749
ENST00000380872.9_ENSG00000187134.14	TGFβ down (n=150)	371.439	285.812	356.041	324.026	480.9	431.662	519.645	435.084	266.372	212.792	237.478	254.58	165.14	161.063	152.244	180.78
ENST00000291568.7_ENSG00000160213.9	TGFβ down (n=150)	641.371	599.951	647.047	632.012	449.768	441.904	469.101	416.209	552.9	499.674	546.011	497.935	430.989	449.514	425.705	409.908
ENST00000550050.5_ENSG00000135404.12	TGFβ down (n=150)	72.9343	99.5239	84.8278	80.4337	49.2002	62.0183	61.5048	57.0097	61.337	55.5672	62.8287	62.5426	66.4127	54.0569	50.9884	43.9338
ENST00000379542.10_ENSG00000137210.14	TGFβ down (n=150)	76.4432	71.4531	75.8737	72.6424	65.7454	47.2249	55.4152	51.8095	58.3027	60.9516	54.2272	54.7247	51.1477	46.5244	48.8238	50.24
novel.1_ENSG00000227615.1	TGFβ down (n=150)	82.2077	91.613	79.1726	77.2255	70.7525	56.8975	57.2421	50.0761	53.9679	64.613	69.1864	55.5266	59.474	57.1585	44.4946	58.6484
ENST00000254301.14_ENSG00000131981.16	TGFβ down (n=150)	500.264	539.726	531.587	524.308	470.668	392.403	430.737	384.43	446.481	495.797	409.883	422.764	368.937	342.951	360.526	356.305
ENST00000322028.5_ENSG00000177700.6	TGFβ down (n=150)	976.467	920.213	963.267	906.54	658.761	625.683	659.502	588.779	788.278	877.229	827.432	741.49	600.291	601.05	587.328	572.4
novel.1_ENSG00000167693.17	TGFβ down (n=150)	28.3216	32.1539	23.3276	29.5611	22.2054	18.5865	21.5165	21.7638	18.206	23.2607	20.5689	15.6356	16.6527	15.2866	16.1142	18.078
novel.2_ENSG00000013297.12	TGFβ down (n=150)	102.509	97.7376	98.0232	103.12	113.204	92.7429	72.4661	97.0705	75.6418	79.474	75.3571	77.5768	59.474	70.8943	66.6216	47.9277
ENST00000263368.9_ENSG00000090013.11	TGFβ down (n=150)	85.2153	89.8267	95.1956	82.0378	67.487	62.2079	68.4064	63.5581	75.6418	74.5203	72.9262	67.1531	53.1301	59.374	56.7606	61.8016
ENST00000409652.5-1_ENSG00000221963.6	TGFβ down (n=150)	19.8	32.1539	27.3334	33.4567	21.1169	18.2072	17.4568	22.5342	26.0086	19.5993	14.5852	17.0388	20.0229	19.2744	18.0383	17.2372
ENST00000681198.1_ENSG00000142089.17	TGFβ down (n=150)	80.2027	103.352	102.265	103.349	68.3578	64.8631	68.6093	70.4917	94.2813	73.2281	69.9343	70.3604	67.9986	68.6788	59.8873	53.6034
ENST00000496817.5_ENSG00000197956.10	TGFβ down (n=150)	280.208	244.216	258.018	246.342	193.535	165.761	183.703	153.695	219.123	231.099	218.779	209.077	177.034	154.195	155.611	163.123
novel.4_ENSG00000150347.17	TGFβ down (n=150)	18.5469	17.3529	19.3219	20.1657	13.9328	16.3106	15.224	16.5636	13.6545	12.2765	14.5852	11.0251	12.0931	12.8496	11.0635	14.9249
novel.1_ENSG00000226564.1	TGFβ down (n=150)	23.8102	25.0086	18.3794	16.4992	23.7293	18.9658	21.3136	21.9564	13.2211	17.8763	14.7722	12.8292	15.265	12.185	12.7471	14.084
ENST00000264170.9_ENSG00000115919.15	TGFβ down (n=150)	171.433	143.927	147.506	159.492	216.829	240.487	243.38	229.002	178.159	186.516	185.868	203.464	99.3216	103.904	97.888	99.2188
novel.133367	TGFβ down (n=150)	161.157	185.012	176.96	204.407	128.443	126.502	121.995	121.338	165.588	160.24	138.373	148.739	133.42	136.915	120.496	100.69
novel.3_ENSG00000197956.10	TGFβ down (n=150)	69.6761	65.8389	71.868	63.4761	55.0781	41.9145	52.3704	44.6833	52.8842	62.2438	57.032	50.5151	40.6406	43.4227	44.7351	47.0869
novel.1_ENSG00000261716.2	TGFβ down (n=150)	107.271	87.53	110.983	103.349	99.9243	87.2428	100.478	87.0553	84.9615	92.8273	87.1374	78.1782	69.5846	77.7622	66.6216	61.1709
ENST00000372013.8_ENSG00000148671.14	TGFβ down (n=150)	6.0152	6.63493	8.01151	3.89565	4.5717	3.03453	2.43583	1.5408	3.68456	3.44603	2.80485	2.8064	3.76669	1.55081	2.40511	1.26126
ENST00000600467.6_ENSG00000105372.8	TGFβ down (n=150)	47.6203	101.821	44.7702	48.581	58.9967	30.535	30.6509	22.5342	27.3091	36.3987	37.772	35.4809	30.3318	34.561	26.4562	28.3783
novel.1_ENSG00000166794.6	TGFβ down (n=150)	47.871	53.5898	52.0748	45.3728	27.4302	32.8109	41.4092	31.9716	44.2147	41.7831	39.4549	33.4763	34.4949	36.7764	31.7475	29.6395
ENST00000344366.7_ENSG00000074410.14	TGFβ down (n=150)	36.5925	33.1746	32.046	31.1652	37.009	27.1211	34.7106	32.3568	29.043	25.4144	24.6827	27.2621	24.1861	21.2683	24.0511	20.8107
novel.2_ENSG00000197956.10	TGFβ down (n=150)	32.833	35.4713	29.4541	27.7278	25.9063	19.3451	23.3434	20.9934	25.5752	25.8452	21.6909	26.4603	20.4194	19.4959	20.9245	19.3393
ENST00000375887.9_ENSG00000102524.12	TGFβ down (n=150)	6.0152	5.86936	8.95404	7.7913	4.7894	4.74146	3.45077	2.6964	4.76825	4.52291	3.17883	4.61051	3.17195	2.43699	2.64562	2.52251
ENST00000394667.8_ENSG00000109475.17	TGFβ down (n=150)	48.3722	75.7913	52.0748	44.9145	50.5064	32.2419	38.7704	29.2752	44.4314	43.9368	44.5037	39.2896	36.4774	39.6565	37.0387	38.0479
novel.15_ENSG00000133112.17	TGFβ down (n=150)	24.0608	15.0562	19.7931	18.7908	16.9806	12.5174	9.94632	13.0968	11.9206	15.2917	11.9674	17.6402	13.8773	11.0772	12.2661	11.3513
ENST00000301464.4_ENSG00000167779.9	TGFβ down (n=150)	73.1849	73.4946	72.8105	61.6429	52.248	47.7939	48.9197	49.4983	60.2533	63.9669	60.5848	56.3284	52.7336	43.2012	43.292	46.6665
novel.36_ENSG00000108298.12	TGFβ down (n=150)	12.5317	6.89012	11.546	11.4578	5.8779	6.8277	7.51049	6.35581	8.45281	5.16904	7.29262	7.41691	6.14565	7.31097	6.25329	4.83482
ENST00000265362.9_ENSG00000075213.11	TGFβ down (n=150)	25.314	29.602	25.2127	30.4777	33.3081	28.8281	31.4629	33.3198	37.9293	37.6909	31.6013	34.2781	16.4545	17.7236	17.3168	18.9188
ENST00000382133.9_ENSG00000205861.13	TGFβ down (n=150)	5.51393	4.08303	6.12645	6.87467	3.2655	4.36214	2.43583	2.5038	1.95065	4.30753	2.99184	4.00914	2.57721	1.77236	2.64562	2.52251
ENST00000326317.11_ENSG00000181523.13	TGFβ down (n=150)	18.7975	20.16	18.615	16.2701	12.8443	14.6037	9.94632	14.8302	13.8713	13.9995	15.1462	13.8315	10.1106	10.6341	12.0256	10.7207
novel.2_ENSG00000124802.12	TGFβ down (n=150)	21.0532	19.6496	22.8564	20.8532	20.6815	18.7762	20.0956	19.26	25.1417	29.9374	27.1136	26.2599	16.4545	13.2927	14.1902	13.4534
novel.3_ENSG00000126001.16	TGFβ down (n=150)	25.5646	31.8987	25.4483	21.999	16.3275	22.0004	17.4568	18.4896	21.4571	21.753	18.512	21.4489	15.4632	17.9451	13.2281	18.4984
ENST00000358514.9_ENSG00000205220.12	TGFβ down (n=150)	41.8558	46.6997	43.3564	43.9979	31.5665	33.0005	33.2897	30.0456	39.8799	37.6909	33.4713	38.2873	28.7458	34.3394	29.3424	27.7476
ENST00000462776.2_ENSG00000197956.10	TGFβ down (n=150)	29.0735	27.8157	28.5116	26.5821	27.2125	17.6382	19.4867	21.5712	19.5065	25.1991	23.7478	21.2484	20.0229	12.628	18.5194	19.7597
ENST00000397408.5_ENSG00000214063.11	TGFβ down (n=150)	9.27343	14.0354	12.7242	9.8537	11.7558	6.8277	6.29257	7.12621	6.7189	8.18431	8.78854	8.61965	4.16318	6.64634	5.29125	4.62461
ENST00000366794.10_ENSG00000143799.14	TGFβ down (n=150)	48.1216	57.6728	51.1323	47.2061	28.0833	38.1213	39.3793	42.9499	41.3971	43.0753	40.9509	42.4969	31.1247	36.9979	22.127	35.5254
ENST00000304222.3_ENSG00000170425.4	TGFβ down (n=150)	33.5849	35.2162	28.5116	34.6025	30.0426	29.0177	29.027	32.9346	26.0086	31.0142	28.2355	24.4557	18.0405	19.2744	13.4686	17.6576
ENST00000312562.7_ENSG00000175592.9	TGFβ down (n=150)	25.314	35.2162	28.9828	29.3319	20.2461	21.0521	21.3136	24.075	26.6588	22.8299	23.5608	25.6585	18.8334	16.3943	19.0004	17.2372
ENST00000462776.2-1_ENSG00000197956.10	TGFβ down (n=150)	36.8431	34.4506	32.046	35.9775	28.301	22.5693	28.4181	20.6082	29.6932	34.6756	27.3006	24.0548	21.6089	21.0467	19.9624	24.5945
ENST00000599749.5_ENSG00000268388.6	TGFβ down (n=150)	22.0557	26.0293	32.046	24.7488	28.7364	30.1557	32.0718	28.5048	23.8412	20.2454	21.3169	20.8475	17.644	13.7358	18.7599	14.9249
ENST00000457544.7_ENSG00000019991.18	TGFβ down (n=150)	16.0405	14.801	16.4943	16.2701	19.8107	24.0866	22.7345	25.038	20.3734	17.4455	19.26	26.4603	4.95617	6.20325	6.25329	7.77775
ENST00000374859.3_ENSG00000240065.8	TGFβ down (n=150)	21.0532	21.9463	28.7472	28.4153	22.2054	15.3623	16.0359	17.5266	19.5065	23.2607	16.0812	21.6493	17.644	14.6219	13.9496	10.5105
novel.232034	TGFβ down (n=150)	186.722	187.054	192.276	174.388	147.601	150.968	157.72	149.65	180.977	174.67	163.616	161.969	82.6689	78.2052	82.0143	81.5613
novel.3_ENSG00000197415.12	TGFβ down (n=150)	6.7671	5.61417	6.36208	5.04143	3.4832	3.22419	4.87167	2.889	8.23607	8.61507	8.78854	9.62193	2.57721	2.21545	2.40511	3.57356
ENST00000273317.5_ENSG00000144791.10	TGFβ down (n=150)	13.2836	16.3321	14.6092	16.0409	16.7629	14.983	14.412	14.445	10.8369	12.7072	12.7153	11.2256	9.71409	7.75406	9.13942	10.3003
ENST00000313525.4_ENSG00000059769.20	TGFβ down (n=150)	20.0507	21.1807	16.2587	17.4158	20.6815	18.2072	17.8628	20.8008	16.0387	14.2149	13.2763	16.8384	10.3088	12.8496	10.823	13.033
ENST00000622694.5_ENSG00000015475.19	TGFβ down (n=150)	46.3672	40.3199	42.4139	44.2271	33.5258	26.1728	30.042	31.9716	34.6782	35.3218	38.146	41.8955	29.9353	29.9085	24.0511	23.7537
novel.39_ENSG00000160789.24	TGFβ down (n=150)	26.3165	36.4921	33.2242	26.1238	27.8656	25.6039	26.5912	27.927	18.8563	24.5529	28.4225	29.8681	22.6001	19.0528	19.4814	21.6516
ENST00000354960.8_ENSG00000138735.16	TGFβ down (n=150)	9.52406	9.44201	10.1322	10.7703	10.0142	8.72428	7.71348	9.43741	6.93563	6.03055	9.34951	7.61736	7.53338	5.09553	5.05073	5.46544
ENST00000304141.5_ENSG00000168497.5	TGFβ down (n=150)	23.0583	23.4774	21.9138	27.7278	25.4709	22.0004	26.3882	22.7268	25.5752	16.7994	19.821	17.6402	15.265	16.3943	15.1522	19.3393
novel.1_ENSG00000198483.13	TGFβ down (n=150)	17.0431	18.1185	20.0288	15.8117	12.4089	9.48292	11.7732	15.7932	11.7039	14.4302	18.1381	12.0274	14.8685	10.6341	9.86096	10.9309
ENST00000372017.4_ENSG00000173267.14	TGFβ down (n=150)	10.5266	7.65569	12.9598	13.291	6.7487	6.44838	6.08959	6.16321	10.6202	6.89205	7.29262	8.61965	8.92111	5.31707	4.3292	5.04503
ENST00000602569.2_ENSG00000185201.17	TGFβ down (n=150)	9.27343	12.7595	10.1322	10.9995	8.708	7.77599	6.69854	7.51141	6.93563	8.83044	7.29262	9.82239	6.74039	6.64634	5.29125	3.36335
ENST00000444829.7_ENSG00000019991.18	TGFβ down (n=150)	13.7848	13.2699	9.89657	11.9161	13.9328	14.2244	17.2538	15.408	16.2554	14.861	13.8373	18.442	4.55968	3.32317	4.3292	3.15314
ENST00000544553.1_ENSG00000256940.2	TGFβ down (n=150)	10.5266	8.93163	11.7816	9.8537	6.531	7.58633	5.8866	6.16321	6.28542	7.96894	7.85359	9.22102	4.75792	5.53861	6.73431	4.20419
ENST00000316549.11_ENSG00000181804.15	TGFβ down (n=150)	5.01267	5.10379	8.24714	3.89565	8.4903	8.53462	5.27764	5.00761	3.90129	3.6614	3.36582	4.2096	2.9737	1.77236	1.20256	1.68168
ENST00000228438.3_ENSG00000110852.5	TGFβ down (n=150)	70.1773	62.2662	68.3335	65.5385	61.1737	54.6216	64.3466	56.6245	61.1203	62.0285	60.9588	53.9229	42.6231	44.5305	36.0767	30.4804
novel.4_ENSG00000048342.18	TGFβ down (n=150)	9.7747	10.2076	9.66094	5.95805	7.6195	5.87941	6.69854	6.35581	5.6352	5.38442	9.5365	6.01371	4.36143	4.87398	4.56971	5.67565
novel.41_ENSG00000100650.16	TGFβ down (n=150)	11.5291	14.0354	15.7874	13.7493	10.885	10.0519	7.71348	9.63001	11.7039	11.415	11.9674	9.62193	8.72286	8.86178	10.5825	7.35733
ENST00000312515.7_ENSG00000175550.8	TGFβ down (n=150)	212.788	240.133	247.886	226.177	161.533	152.675	161.577	148.495	209.803	228.515	226.445	200.256	175.647	151.537	142.623	145.675
ENST00000405876.9_ENSG00000139437.18	TGFβ down (n=150)	30.076	26.0293	25.2127	25.4363	14.8036	14.6037	21.9225	20.223	21.8906	21.5377	25.0567	23.0525	19.6264	16.6158	18.0383	17.027
ENST00000368715.5_ENSG00000196154.12	TGFβ down (n=150)	10.276	9.95239	11.546	10.5412	10.2319	7.01736	8.11945	6.54841	9.10302	7.53818	8.97553	8.01828	5.9474	4.65244	6.01278	3.36335
ENST00000373896.8_ENSG00000119403.15	TGFβ down (n=150)	7.01773	9.95239	8.95404	12.3744	6.7487	5.87941	8.11945	5.39281	6.7189	6.89205	9.5365	6.81554	5.35266	3.76626	6.4938	3.78377
ENST00000531688.2_ENSG00000142089.17	TGFβ down (n=150)	7.519	10.718	6.36208	7.7913	5.0071	6.25872	4.26271	6.35581	6.06868	7.32281	5.7967	6.01371	4.36143	3.9878	3.84818	4.20419
novel.13_ENSG00000187134.14	TGFβ down (n=150)	9.52406	5.86936	7.30461	4.58312	9.5788	7.01736	9.74334	6.35581	6.06868	5.38442	3.55281	5.61279	2.9737	3.9878	3.12665	2.10209
novel.1_ENSG00000197956.10	TGFβ down (n=150)	29.3241	29.3468	32.046	29.5611	26.124	19.7245	25.5763	21.9564	27.3091	32.5219	21.6909	22.8521	21.2124	12.628	24.5321	19.9699
ENST00000199936.9_ENSG00000086696.11	TGFβ down (n=150)	4.5114	2.80708	4.00576	3.20818	7.1841	5.68975	7.51049	4.23721	3.46782	2.58452	2.05689	2.00457	0.991234	1.32927	0.962045	1.89188
ENST00000249749.7_ENSG00000128917.8	TGFβ down (n=150)	4.01013	3.57265	4.47702	3.20818	6.3133	7.20702	6.49556	7.31881	2.38412	3.6614	2.61786	2.20503	1.58597	1.32927	1.20256	1.05105
ENST00000575771.6_ENSG00000183011.14	TGFβ down (n=150)	60.9039	47.9756	61.2645	55.2265	40.2745	41.5352	40.3943	35.2458	44.4314	58.1517	55.9101	43.4992	43.0196	30.3516	38.0008	32.3722
ENST00000524958.6_ENSG00000278615.5	TGFβ down (n=150)	92.9849	82.4262	89.0692	90.7457	69.2286	58.7941	65.1586	54.8911	75.6418	88.089	89.1943	76.775	59.2758	63.8048	58.2037	57.177
ENST00000295927.4_ENSG00000163661.4	TGFβ down (n=150)	118.8	133.209	128.655	54.7682	101.666	99.9499	107.177	115.175	33.5945	76.4587	98.1699	104.438	52.5354	53.6138	23.3296	43.7236
ENST00000288937.7_ENSG00000158042.9	TGFβ down (n=150)	85.2153	105.393	61.7358	99.4536	39.8391	69.0356	56.0242	50.2687	68.2727	164.979	83.3976	154.753	48.174	42.9797	37.2792	35.105
ENST00000664481.1_ENSG00000283103.3	TGFβ down (n=150)	12.5317	13.7802	15.0805	10.5412	9.3611	7.96565	9.13438	8.28181	10.8369	11.415	10.2845	11.6265	9.71409	6.20325	6.4938	10.0901
novel.27_ENSG00000135404.12	TGFβ down (n=150)	9.0228	7.91088	7.77588	11.4578	9.7965	6.63804	8.11945	10.593	6.28542	9.90733	6.54466	7.01599	6.54214	3.76626	5.05073	3.57356
novel.15_ENSG00000170889.14	TGFβ down (n=150)	10.5266	12.7595	12.0173	12.1453	10.2319	7.01736	7.51049	7.12621	8.01933	10.5535	10.6584	11.0251	8.72286	6.42479	6.97482	6.7267
ENST00000361531.6_ENSG00000143314.12	TGFβ down (n=150)	30.076	23.2222	29.4541	27.7278	20.8992	19.9141	21.7195	17.1414	27.9593	26.276	22.2518	22.6516	18.437	19.7175	12.9876	17.8678
ENST00000497986.5_ENSG00000130770.18	TGFβ down (n=150)	19.8	16.8425	19.0862	18.3325	13.2797	14.0347	14.006	14.0598	14.3047	18.7378	14.7722	17.8407	14.2738	9.96951	9.13942	11.9819
ENST00000423064.7_ENSG00000019991.18	TGFβ down (n=150)	3.50887	2.5519	2.82759	4.35396	8.0549	3.41385	5.07466	4.62241	3.03434	6.03055	3.7398	5.61279	0.991234	1.55081	0.481022	1.05105
novel.10_ENSG00000122359.18	TGFβ down (n=150)	9.7747	9.6972	9.42531	8.02045	8.708	7.01736	8.93139	6.54841	8.23607	7.32281	7.29262	8.61965	6.54214	4.43089	3.36716	6.09607
ENST00000611884.5_ENSG00000174891.14	TGFβ down (n=150)	6.0152	4.8486	4.71265	5.95805	3.2655	4.17248	3.04479	2.1186	2.38412	5.16904	3.7398	6.01371	2.9737	1.77236	3.36716	1.47147
ENST00000272462.3_ENSG00000144063.4	TGFβ down (n=150)	7.26837	4.8486	5.89082	4.35396	5.4425	4.17248	3.04479	5.39281	7.58585	6.89205	6.73165	6.61508	1.98247	2.88008	1.92409	1.68168
novel.30559	TGFβ down (n=150)	8.77217	7.91088	6.83335	9.39539	5.4425	6.06907	7.3075	4.23721	7.15237	6.67668	5.98369	8.41919	5.15442	3.32317	4.81022	3.78377
ENST00000453411.6_ENSG00000019991.18	TGFβ down (n=150)	9.52406	7.65569	10.3678	5.04143	11.1027	14.0347	10.5553	9.05221	11.4871	8.18431	10.0975	9.62193	1.38773	2.43699	2.88613	2.10209
novel.1_ENSG00000265118.5	TGFβ down (n=150)	8.2709	6.37974	8.24714	6.18721	6.0956	6.44838	6.29257	5.77801	6.7189	4.52291	6.54466	6.81554	2.9737	2.88008	2.88613	5.88586
ENST00000607772.6_ENSG00000153721.19	TGFβ down (n=150)	8.52153	12.7595	9.89657	7.56214	7.1841	7.20702	10.1493	7.89661	10.6202	7.96894	8.41456	6.61508	6.14565	4.43089	5.29125	5.46544
ENST00000397397.7_ENSG00000214063.11	TGFβ down (n=150)	17.2937	23.4774	18.1437	17.1867	15.8921	17.0692	15.8329	12.519	16.9056	22.8299	16.4551	13.0297	13.4808	11.5203	12.0256	11.9819
ENST00000263464.9_ENSG00000023445.16	TGFβ down (n=150)	10.7772	16.0769	12.4885	12.6036	8.2726	11.3795	10.7583	10.2078	14.7382	10.3381	10.4715	10.8247	4.36143	5.53861	6.73431	3.99398
ENST00000504154.6_ENSG00000145147.20	TGFβ down (n=150)	9.0228	10.4628	7.77588	9.16623	7.1841	7.96565	6.29257	6.74101	9.5365	8.61507	6.54466	7.61736	4.95617	5.53861	5.53176	5.04503
novel.13_ENSG00000145349.18	TGFβ down (n=150)	24.0608	27.5605	24.0345	24.5197	16.3275	27.8798	24.1554	26.964	21.0236	26.7067	23.7478	21.2484	14.8685	17.7236	17.7978	18.078
novel.1_ENSG00000184785.6	TGFβ down (n=150)	18.5469	16.5873	20.2644	14.666	9.7965	16.5003	12.5851	14.0598	15.1717	14.2149	21.5039	12.4283	12.2913	11.9634	10.342	10.0901
ENST00000677950.1_ENSG00000147684.10	TGFβ down (n=150)	24.5621	29.602	29.2185	22.2281	18.2868	18.9658	16.8479	16.7562	23.4078	25.6298	27.4876	22.2507	17.644	20.1606	18.2788	16.3963
ENST00000522677.8_ENSG00000185697.17	TGFβ down (n=150)	5.01267	3.31746	4.94829	5.04143	3.2655	4.93112	4.87167	1.926	3.90129	3.87678	3.7398	3.80868	0.991234	2.65854	0.721534	1.47147
novel.9_ENSG00000139629.16	TGFβ down (n=150)	27.0684	31.1331	25.684	21.999	20.8992	22.0004	20.7046	20.9934	31.2104	32.3065	26.7396	26.6608	18.437	10.8557	14.6712	14.5044
ENST00000295830.13_ENSG00000163584.18	TGFβ down (n=150)	345.874	267.183	349.208	331.359	241.647	231.383	257.387	221.49	359.786	351.279	353.038	323.337	210.34	238.825	202.27	207.266
ENST00000521726.1_ENSG00000156482.11	TGFβ down (n=150)	18.7975	12.7595	14.3736	10.9995	11.1027	9.67257	8.11945	6.54841	14.5215	10.1227	13.6503	13.6311	9.91234	9.74796	7.21534	7.56754
ENST00000293860.6_ENSG00000161980.6	TGFβ down (n=150)	38.8482	31.8987	41.9426	38.7273	29.8249	26.1728	28.4181	26.964	42.264	42.4292	43.0078	37.0845	24.3844	28.1362	26.9373	24.3843
ENST00000318388.11_ENSG00000265257.5	TGFβ down (n=150)	311.036	265.652	313.863	311.881	286.276	271.591	298.796	256.736	322.507	321.773	316.387	316.521	210.538	221.545	202.51	188.348
ENST00000344895.4_ENSG00000145777.15	TGFβ down (n=150)	56.1419	43.3822	56.7875	43.9979	67.487	66.3804	65.7675	55.4689	47.6825	48.4597	48.8044	47.9092	22.2036	25.4776	25.2537	26.2762
novel.39_ENSG00000197111.16	TGFβ down (n=150)	16.0405	21.6911	13.4311	18.5616	14.1505	14.7933	14.818	11.9412	11.4871	19.3839	16.8291	17.0388	13.679	11.2988	11.0635	8.40838
novel.30626	TGFβ down (n=150)	14.7874	12.7595	11.3104	10.7703	14.3682	6.63804	10.3523	10.2078	11.7039	12.2765	9.5365	12.2279	5.9474	4.65244	8.6584	9.039
ENST00000308177.5_ENSG00000240184.7	TGFβ down (n=150)	14.7874	18.6288	16.7299	16.7284	20.8992	17.0692	19.0807	24.6528	12.5708	16.3686	20.7559	13.0297	9.71409	11.7419	11.304	10.3003
ENST00000518801.5_ENSG00000170791.18	TGFβ down (n=150)	4.5114	3.31746	5.18392	4.1248	3.2655	3.22419	3.24778	2.889	4.98499	3.01527	3.36582	4.00914	1.58597	1.77236	1.20256	2.3123
ENST00000570103.5_ENSG00000153774.9	TGFβ down (n=150)	6.26583	3.57265	8.01151	6.64552	4.7894	3.79317	4.87167	4.81501	9.31976	7.96894	4.67476	6.41462	2.77545	2.65854	2.40511	1.26126
novel.16_ENSG00000187134.14	TGFβ down (n=150)	4.26077	3.57265	7.06898	5.04143	7.4018	7.20702	5.68361	6.74101	6.06868	2.7999	5.42272	3.80868	2.18071	1.77236	2.64562	2.10209
ENST00000426324.6_ENSG00000198931.11	TGFβ down (n=150)	42.8583	37.0025	43.1208	39.4148	32.4373	30.7246	32.6808	32.1642	35.1117	44.7983	42.6338	36.0822	30.53	26.1423	27.6588	25.4353
novel.38_ENSG00000074800.16	TGFβ down (n=150)	29.3241	31.1331	25.684	31.1652	19.593	25.0349	25.5763	20.0304	34.6782	32.7372	28.9835	29.6676	23.1949	17.9451	18.5194	16.3963
ENST00000270792.10_ENSG00000142669.15	TGFβ down (n=150)	1207.55	1250.68	1220.58	1138.22	829.873	790.875	892.733	843.782	1228.91	1256.08	1198.98	1119.95	806.071	804.65	819.181	723.961
ENST00000228027.12-1_ENSG00000062282.15	TGFβ down (n=150)	5.01267	5.86936	4.94829	6.64552	6.531	5.68975	5.27764	5.20021	4.98499	8.18431	3.55281	4.2096	2.37896	1.77236	2.64562	3.36335
ENST00000393537.5_ENSG00000213337.9	TGFβ down (n=150)	21.0532	20.16	25.684	24.2905	15.0213	15.3623	17.4568	14.8302	27.0923	23.2607	24.8697	22.6516	17.2475	13.7358	15.1522	16.3963
ENST00000374525.5_ENSG00000157654.19	TGFβ down (n=150)	7.76963	8.93163	6.83335	9.62454	6.0956	5.50009	3.85674	7.31881	8.88628	7.96894	5.04874	9.42148	3.76669	3.10162	5.05073	3.57356
novel.1_ENSG00000028137.19	TGFβ down (n=150)	13.7848	18.1185	15.7874	12.3744	11.5381	9.48292	12.1792	8.47441	13.4378	16.3686	14.5852	13.4306	6.74039	6.86788	6.73431	6.09607
ENST00000372733.3_ENSG00000124145.6	TGFβ down (n=150)	33.3342	32.1539	33.4598	35.5191	33.9612	34.3282	30.042	30.2382	32.7275	27.3528	34.2192	37.6859	24.7808	20.3821	21.165	24.5945
ENST00000357681.10_ENSG00000058668.15	TGFβ down (n=150)	27.8203	25.519	29.4541	33.2276	22.6408	26.5522	25.3733	27.5418	31.4271	31.0142	28.4225	32.2736	19.8247	21.4898	19.9624	18.9188
ENST00000465139.6_ENSG00000140350.15	TGFβ down (n=150)	49.876	59.204	60.0863	51.3309	43.3223	42.1041	42.6271	52.3873	54.6181	50.6135	53.1052	60.538	40.8388	35.8902	36.5577	36.156
ENST00000220772.8-1_ENSG00000104332.12	TGFβ down (n=150)	29.3241	27.8157	23.7989	21.3115	16.7629	21.2417	27.8091	16.9488	23.6245	27.7836	25.8047	22.4512	15.0668	8.86178	12.5066	9.039
ENST00000382263.3_ENSG00000127863.16	TGFβ down (n=150)	15.5393	15.5666	17.6725	13.5202	16.7629	15.9313	12.5851	20.4156	13.8713	17.0148	14.7722	20.8475	8.92111	9.74796	8.6584	11.5615
ENST00000508487.3_ENSG00000081041.9	TGFβ down (n=150)	64.4128	59.204	69.276	63.7053	105.149	89.898	94.3886	95.7223	61.1203	64.3976	66.0076	64.7476	34.4949	34.7825	29.1019	29.6395
ENST00000296029.4_ENSG00000163737.4	TGFβ down (n=150)	4.26077	2.5519	5.65518	4.81227	4.354	4.36214	4.26271	2.889	4.11803	3.6614	4.48777	4.2096	1.18948	1.32927	1.92409	2.10209
ENST00000307864.3_ENSG00000042286.15	TGFβ down (n=150)	15.7899	17.6081	12.9598	15.5826	11.9735	8.34497	11.1642	9.63001	19.5065	18.0916	15.7072	12.4283	10.5071	8.86178	9.13942	8.61859
ENST00000416202.5_ENSG00000241990.5	TGFβ down (n=150)	17.2937	14.5458	14.3736	13.9785	11.3204	7.39667	11.1642	10.593	16.4721	16.3686	16.2681	13.4306	9.11935	10.1911	10.823	9.45942
ENST00000400256.5_ENSG00000158270.12	TGFβ down (n=150)	9.0228	12.2491	12.2529	7.7913	10.0142	12.5174	10.9613	10.0152	8.45281	9.47657	9.91048	13.2302	7.13688	3.10162	4.81022	3.99398
ENST00000381620.9_ENSG00000151834.16	TGFβ down (n=150)	18.0456	17.8633	24.2702	22.4573	26.5594	24.4659	28.824	24.8454	19.7232	21.1069	22.2518	22.6516	13.679	10.1911	14.4307	11.1411
ENST00000422982.8_ENSG00000122359.18	TGFβ down (n=150)	22.8076	30.1124	21.4426	24.7488	21.1169	22.759	25.5763	23.6898	25.7919	23.0453	25.4307	25.6585	16.851	14.8435	18.0383	16.1861
ENST00000248437.9_ENSG00000127824.15	TGFβ down (n=150)	37.595	38.7888	37.9369	41.0189	25.6886	23.5176	28.4181	27.3492	44.8649	36.614	40.7639	37.0845	16.2562	18.8313	17.3168	17.6576
ENST00000262094.10_ENSG00000041353.10	TGFβ down (n=150)	25.314	17.3529	24.2702	21.0823	16.7629	18.3969	16.0359	18.1044	22.1073	21.753	22.9998	23.4535	10.5071	10.8557	13.4686	12.8228
novel.4_ENSG00000166833.22	TGFβ down (n=150)	12.7823	14.5458	9.18968	9.16623	7.8372	9.29326	6.49556	7.70401	9.10302	13.138	12.1544	12.2279	8.32636	5.9817	6.4938	3.78377
ENST00000568556.1_ENSG00000261740.6	TGFβ down (n=150)	38.8482	27.3053	36.0518	34.3734	33.3081	27.1211	27.4031	25.6158	32.5108	37.0448	33.4713	36.2827	27.5563	23.4837	19.4814	22.9128
ENST00000284984.8_ENSG00000154734.16	TGFβ down (n=150)	15.038	13.7802	16.2587	12.1453	8.0549	10.2415	11.9762	10.9782	15.1717	14.861	14.3982	13.8315	8.32636	9.52642	11.304	6.93691
novel.1_ENSG00000013297.12	TGFβ down (n=150)	1.5038	6.37974	3.29886	4.1248	2.6124	2.08624	1.01493	2.3112	1.95065	0.861507	2.24388	2.40548	1.18948	0.886178	1.44307	1.05105
novel.15_ENSG00000122359.18	TGFβ down (n=150)	4.01013	2.80708	1.88506	2.74987	1.9593	1.13795	1.82688	1.1556	2.16739	1.72301	1.8699	1.60366	0.991234	0	0.481022	0
novel.18_ENSG00000187134.14	TGFβ down (n=150)	0.7519	1.02076	0.471265	0.687467	1.3062	1.51727	1.01493	1.1556	0	0.430753	0.37398	0.601371	0	0	0	0
ENST00000212355.9_ENSG00000069702.11	TGFβ down (n=150)	3.25823	3.06227	1.4138	3.43734	1.7416	2.65522	2.02986	2.3112	1.73391	1.93839	1.68291	2.8064	0.991234	1.10772	0.481022	0.420419
ENST00000241463.5_ENSG00000122035.7	TGFβ down (n=150)	2.75697	2.80708	3.29886	2.97902	3.4832	3.03453	2.63882	1.1556	1.08369	1.72301	1.68291	1.60366	0.198247	1.32927	0.721534	0.420419
ENST00000295454.8_ENSG00000163288.14	TGFβ down (n=150)	1.00253	1.27595	1.17816	1.60409	0.8708	1.89658	1.82688	1.926	1.30043	1.93839	2.43087	1.20274	0	0	0	0
ENST00000313288.9_ENSG00000013810.21	TGFβ down (n=150)	3.0076	3.31746	3.06323	1.37493	1.0885	0.189658	1.01493	1.1556	1.08369	1.93839	1.8699	2.60594	0.198247	0.443089	0	0.420419
ENST00000319466.9-1_ENSG00000180398.13	TGFβ down (n=150)	2.50633	2.29671	4.71265	2.97902	1.5239	1.89658	0.811945	2.889	1.51717	2.15377	1.12194	3.00685	0.991234	1.10772	0.962045	0.630628
ENST00000393957.7_ENSG00000159713.11	TGFβ down (n=150)	2.75697	1.53114	3.06323	2.97902	2.177	1.70692	1.21792	1.926	2.16739	0.861507	1.12194	2.20503	0.59474	0.443089	0.240511	1.26126
ENST00000412526.5_ENSG00000226935.6	TGFβ down (n=150)	1.25317	0.765569	2.12069	0.916623	0.4354	1.13795	1.21792	0.770401	1.30043	1.50764	1.30893	2.20503	0	0	0.240511	0
ENST00000642352.1_ENSG00000187098.17	TGFβ down (n=150)	4.01013	4.08303	4.24139	3.43734	3.4832	2.08624	2.23285	1.1556	1.30043	1.72301	0.747961	2.00457	1.58597	1.10772	1.20256	1.05105
ENST00000651735.1_ENSG00000132170.24	TGFβ down (n=150)	2.00507	3.06227	2.12069	2.52071	0.8708	1.13795	1.4209	0.577801	0.650216	0.861507	0.560971	0.200457	0	0.221545	0.240511	0.420419
ENST00000670944.1_ENSG00000226953.8	TGFβ down (n=150)	1.75443	2.04152	1.64943	1.83325	1.5239	0.948292	1.21792	1.926	0.866954	0.861507	1.30893	0.801828	0.198247	0	0.481022	0.420419
novel.11_ENSG00000090266.13	TGFβ down (n=150)	1.00253	1.27595	0.942531	0.458312	0	0.758633	0.608959	0	0.433477	0	0.18699	0.200457	0	0	0	0
novel.10_ENSG00000166801.17	TGFβ down (n=150)	3.50887	2.04152	3.53449	2.74987	1.0885	1.89658	1.4209	0.577801	1.73391	2.36914	2.05689	1.80411	0.991234	0.443089	0.721534	1.05105
novel.31_ENSG00000065534.19	TGFβ down (n=150)	4.01013	6.12455	5.18392	4.1248	4.1363	2.65522	2.84181	3.2742	2.16739	1.93839	2.99184	2.8064	1.98247	1.55081	1.68358	1.89188
ENST00000306434.8_ENSG00000168906.13	Control down (n=58)	73.9368	62.5214	64.5634	67.8301	104.278	102.226	102.508	105.93	102.517	100.796	102.284	116.465	93.3742	105.234	116.407	95.4351
ENST00000222543.11-1_ENSG00000105825.14	Control down (n=58)	216.297	177.357	212.305	213.115	373.791	332.281	391.763	326.265	417.439	357.31	365.379	397.506	281.51	298.864	305.69	290.299
ENST00000272542.8_ENSG00000144136.11	Control down (n=58)	93.2356	96.7168	92.368	113.89	157.397	157.037	153.661	184.896	170.573	149.041	169.787	179.609	119.345	144.226	169.32	149.459
ENST00000372764.4_ENSG00000122861.16	Control down (n=58)	142.61	155.155	133.368	144.139	294.331	271.78	295.548	318.946	233.644	224.853	229.998	222.708	108.837	123.622	123.142	110.15
ENST00000259874.6_ENSG00000137331.12	Control down (n=58)	154.39	140.865	150.334	126.265	272.343	223.038	222.27	242.099	216.088	212.361	238.787	258.189	213.115	197.396	173.409	191.921
ENST00000398449.8_ENSG00000160179.19	Control down (n=58)	0.7519	1.78633	2.12069	0.916623	5.8779	9.86223	7.10452	8.08921	3.03434	2.7999	7.29262	9.22102	6.74039	4.87398	2.64562	2.52251
ENST00000424310.7-1_ENSG00000145860.12	Control down (n=58)	4.5114	5.86936	4.47702	4.58312	14.5859	11.0002	10.9613	13.8672	10.4035	8.83044	9.72349	14.8338	11.4983	7.75406	6.73431	10.0901
ENST00000427190.6_ENSG00000198814.13	Control down (n=58)	7.01773	5.86936	7.77588	4.81227	15.6744	13.6554	18.0658	15.0228	19.7232	23.9068	20.008	17.2393	9.3176	13.9573	11.785	9.24921
novel.1_ENSG00000135002.12	Control down (n=58)	8.2709	6.63493	6.12645	8.24961	15.0213	11.1898	14.209	12.1338	10.8369	12.4918	12.9023	13.6311	10.7053	13.2927	13.7091	11.7717
novel.16_ENSG00000105825.14	Control down (n=58)	5.76457	7.65569	10.1322	7.33298	20.8992	16.3106	23.1404	17.1414	22.9743	15.7225	16.8291	19.8452	11.4983	15.2866	12.5066	12.8228
ENST00000318130.13-1_ENSG00000116406.19	Control down (n=58)	5.2633	4.33822	4.47702	5.49974	9.3611	8.34497	8.93139	11.9412	8.66954	8.39969	8.22757	9.82239	7.53338	6.64634	11.5445	10.5105
ENST00000324300.10-1_ENSG00000151617.17	Control down (n=58)	2.00507	3.31746	3.29886	4.1248	8.0549	9.48292	8.11945	5.58541	6.93563	7.96894	6.91864	6.01371	6.54214	5.9817	7.69636	5.88586
ENST00000296027.5-1_ENSG00000163735.7	Control down (n=58)	241.109	180.674	200.523	229.614	711.444	537.681	649.15	627.877	320.556	334.911	333.965	360.021	118.552	162.392	187.358	180.149
ENST00000395748.8_ENSG00000109321.11	Control down (n=58)	20.3013	14.2906	19.3219	15.5826	39.186	42.6731	59.272	34.8606	54.4014	52.5519	48.6175	50.7156	15.4632	7.08943	10.823	13.4534
ENST00000367468.10_ENSG00000073756.13	Control down (n=58)	11.0279	7.4005	10.6035	10.312	34.3966	36.2247	43.439	33.705	25.5752	23.4761	18.886	30.4695	12.886	14.1789	14.1902	19.5495
ENST00000396553.6_ENSG00000133805.15	Control down (n=58)	7.26837	4.33822	4.71265	8.02045	13.7151	13.8451	15.021	15.0228	11.9206	10.1227	11.9674	14.6334	8.32636	11.7419	10.342	10.0901
ENST00000263339.4_ENSG00000115008.6	Control down (n=58)	6.7671	5.61417	7.30461	7.56214	13.4974	10.6209	12.5851	11.7486	13.4378	10.9842	13.0893	12.8292	12.2913	11.0772	8.89891	11.1411
ENST00000541916.5_ENSG00000102531.16	Control down (n=58)	3.0076	2.04152	1.4138	4.1248	5.2248	7.01736	9.13438	5.20021	6.7189	6.67668	4.67476	8.41919	4.55968	4.65244	6.4938	6.09607
novel.4_ENSG00000121895.8	Control down (n=58)	2.50633	3.82784	3.53449	3.20818	6.0956	6.25872	7.3075	6.74101	8.66954	6.89205	7.6666	9.82239	5.35266	7.08943	6.97482	5.04503
ENST00000307407.8_ENSG00000169429.11	Control down (n=58)	857.918	585.405	809.87	840.543	2107.12	1592.75	2043.06	1674.66	2004.4	1726.89	1884.49	2025.62	879.621	1109.05	1069.31	1089.73
novel.20_ENSG00000105825.14	Control down (n=58)	24.3114	20.6704	21.6782	25.2071	38.9683	35.8454	46.4838	34.668	50.0666	47.3829	44.6907	42.6973	24.1861	32.3455	36.3172	31.7416
ENST00000429989.7_ENSG00000108219.15	Control down (n=58)	11.2785	10.2076	9.42531	8.24961	19.1576	11.7588	13.8031	20.223	20.1567	12.4918	13.6503	15.2347	12.4895	15.9512	15.3927	13.8738
ENST00000466596.5_ENSG00000125430.9	Control down (n=58)	15.5393	13.2699	12.9598	13.291	23.7293	21.0521	17.0508	21.5712	23.6245	21.9684	22.2518	22.2507	14.2738	19.939	20.4434	21.2312
novel.2_ENSG00000250657.1	Control down (n=58)	13.7848	14.0354	11.546	11.6869	25.6886	22.19	17.4568	22.149	23.4078	23.6914	24.8697	24.0548	14.8685	16.1728	18.5194	20.6005
novel.133434	Control down (n=58)	16.0405	20.16	16.2587	16.0409	38.9683	26.9315	39.1763	30.816	64.1546	73.8742	62.6417	63.7453	22.9966	19.7175	21.646	26.2762
ENST00000359013.4_ENSG00000163513.19	Control down (n=58)	5.01267	10.2076	7.77588	4.81227	18.7222	16.8796	17.0508	19.26	9.31976	9.69195	12.5283	16.237	16.2562	10.4126	7.93687	7.77775
novel.22_ENSG00000104368.19	Control down (n=58)	5.76457	2.80708	5.18392	4.35396	26.5594	19.5348	30.6509	26.1936	11.7039	11.8457	14.0243	16.4375	5.35266	8.19715	6.01278	8.8288
ENST00000374045.5-1_ENSG00000181634.8	Control down (n=58)	2.00507	2.04152	2.12069	2.0624	8.708	5.50009	6.90153	7.12621	12.3541	11.1996	9.72349	13.4306	4.16318	3.10162	3.60767	3.78377
ENST00000220809.9_ENSG00000104368.19	Control down (n=58)	63.1596	52.0587	55.6093	61.1846	174.378	181.503	201.971	188.556	96.4487	79.0432	99.8528	97.4221	64.0337	69.3435	83.9384	66.8466
ENST00000358813.5_ENSG00000115009.13	Control down (n=58)	8.77217	9.6972	8.48278	11.4578	19.3753	15.7416	17.6598	15.6006	17.1223	17.8763	14.5852	18.442	10.3088	14.6219	14.6712	13.8738
ENST00000377855.6_ENSG00000097021.20	Control down (n=58)	3.25823	3.31746	2.59196	2.52071	7.4018	7.77599	7.91646	7.70401	6.50216	6.03055	8.60155	7.81782	6.3439	5.53861	3.12665	4.20419
ENST00000225474.6_ENSG00000108342.13	Control down (n=58)	2.2557	3.82784	2.12069	1.83325	15.8921	13.4657	20.7046	15.9858	26.6588	18.9531	20.9429	17.4398	5.15442	3.54471	3.84818	3.99398
ENST00000678610.1-1_ENSG00000143384.14	Control down (n=58)	19.2988	12.2491	17.4368	17.4158	31.7842	33.9488	32.8838	34.4754	31.8606	32.9526	27.6746	30.4695	19.2299	24.813	21.8865	19.5495
novel.3_ENSG00000130066.17	Control down (n=58)	11.2785	8.93163	12.0173	9.8537	21.9877	21.621	21.9225	19.8378	15.1717	19.5993	14.2113	17.4398	12.886	11.2988	17.5573	14.7147
ENST00000528723.5_ENSG00000133805.15	Control down (n=58)	1.5038	1.53114	1.64943	2.97902	9.5788	8.15531	9.33737	7.31881	7.36911	3.87678	2.80485	3.80868	2.18071	3.54471	3.36716	4.4144
novel.2_ENSG00000169429.11	Control down (n=58)	4.01013	3.82784	5.18392	7.33298	12.1912	9.86223	10.3523	9.82261	6.50216	8.18431	8.97553	11.827	4.55968	4.43089	5.77227	4.62461
novel.3_ENSG00000157168.20	Control down (n=58)	5.2633	7.65569	8.95404	6.87467	19.8107	19.7245	29.839	20.223	14.5215	16.3686	17.9511	15.6356	6.3439	6.42479	9.13942	7.14712
novel.3_ENSG00000169429.11	Control down (n=58)	3.50887	4.33822	3.77012	4.1248	9.3611	8.34497	10.3523	7.12621	8.66954	9.2612	8.22757	8.61965	5.15442	3.76626	5.53176	7.35733
novel.4_ENSG00000285976.2	Control down (n=58)	7.01773	7.4005	10.3678	10.0829	18.2868	13.6554	12.9911	16.1784	14.7382	12.4918	11.9674	19.6448	8.72286	12.8496	12.5066	12.1921
ENST00000225688.4_ENSG00000108551.5	Control down (n=58)	2.2557	4.59341	2.59196	2.29156	5.6602	4.93112	8.11945	6.35581	6.7189	7.75356	8.04058	6.21416	4.36143	2.65854	3.36716	3.99398
ENST00000233813.5_ENSG00000115461.5	Control down (n=58)	4.76203	6.89012	4.24139	4.58312	6.7487	9.48292	11.9762	9.63001	11.4871	8.83044	11.0324	7.81782	5.55091	3.10162	5.53176	6.30628
ENST00000249075.4_ENSG00000128342.5	Control down (n=58)	8.52153	12.7595	7.06898	8.24961	14.5859	15.552	18.6747	17.5266	17.3391	15.2917	17.5771	16.0366	6.3439	6.86788	7.69636	10.7207
ENST00000290271.7_ENSG00000159167.12	Control down (n=58)	40.8532	45.4237	44.0633	46.9769	162.84	136.744	195.07	161.977	167.972	165.84	183.25	196.247	49.5617	40.9857	41.8489	44.9848
ENST00000296129.6_ENSG00000163814.8	Control down (n=58)	10.5266	17.8633	13.4311	12.3744	19.1576	18.3969	23.3434	23.6898	29.2597	24.5529	24.8697	29.6676	16.6527	14.8435	19.7219	12.4024
ENST00000307940.3_ENSG00000143384.14	Control down (n=58)	9.7747	4.33822	8.01151	10.0829	13.7151	12.7071	14.615	15.0228	13.0043	15.9379	14.5852	15.4352	10.3088	8.86178	10.1015	11.3513
ENST00000315274.7_ENSG00000196611.6	Control down (n=58)	666.434	562.693	769.576	684.488	1193.43	979.206	1122.92	1036.77	2078.52	1829.41	1814.55	2122.84	680.185	719.577	773.003	783.45
ENST00000378827.5_ENSG00000125845.7	Control down (n=58)	3.0076	4.59341	3.77012	3.20818	12.6266	22.759	11.3672	10.2078	7.36911	7.53818	9.34951	19.2439	11.3001	3.76626	4.08869	4.4144
ENST00000378943.7-1_ENSG00000198814.13	Control down (n=58)	5.51393	5.61417	7.54025	7.33298	11.3204	10.8105	17.6598	10.9782	19.7232	15.2917	14.7722	16.8384	7.13688	8.86178	6.97482	8.8288
ENST00000405005.7_ENSG00000157168.20	Control down (n=58)	2.50633	3.06227	2.82759	2.0624	9.1434	7.77599	9.54035	6.74101	4.11803	3.6614	5.23573	8.41919	1.98247	4.20935	0.962045	1.89188
ENST00000409189.7_ENSG00000115009.13	Control down (n=58)	11.5291	8.67644	11.7816	9.62454	18.5045	18.7762	23.9524	15.7932	19.94	16.7994	15.3332	16.8384	9.71409	13.5142	12.9876	16.3963
ENST00000646607.2-1_ENSG00000136160.17	Control down (n=58)	6.51647	4.33822	6.59772	5.04143	21.1169	25.4142	32.2748	21.7638	9.96998	9.04582	8.78854	12.8292	6.14565	4.87398	7.45585	3.99398
ENST00000682010.1_ENSG00000137033.12	Control down (n=58)	8.02027	5.10379	3.77012	4.81227	30.2603	26.3625	34.7106	33.705	44.8649	42.4292	37.2111	45.7042	6.54214	4.87398	5.77227	6.93691
novel.11_ENSG00000198814.13	Control down (n=58)	3.50887	4.8486	3.53449	5.72889	10.0142	11.9485	11.1642	10.9782	9.75324	10.7688	11.4064	11.827	4.36143	4.87398	5.53176	6.7267
novel.1_ENSG00000249992.2	Control down (n=58)	16.0405	17.8633	12.4885	13.291	27.4302	41.7248	37.1465	39.2905	32.7275	28.6451	32.1623	29.2667	22.6001	17.0589	9.86096	13.6636
novel.12_ENSG00000198814.13	Control down (n=58)	2.75697	3.06227	3.53449	2.29156	4.7894	6.25872	6.69854	9.05221	6.50216	6.89205	7.6666	10.8247	3.96494	3.76626	3.36716	4.4144
novel.6_ENSG00000162892.16	Control down (n=58)	1.25317	1.27595	1.64943	1.14578	6.3133	3.79317	8.11945	6.16321	4.11803	6.4613	4.30078	6.41462	0.991234	1.9939	1.44307	1.89188
novel.7_ENSG00000157168.20	Control down (n=58)	1.5038	0.765569	2.35633	0.687467	5.6602	6.25872	9.94632	7.12621	5.41846	4.95366	4.86175	5.01142	1.18948	0.886178	1.68358	1.89188
novel.6_ENSG00000157168.20	Control down (n=58)	1.75443	1.78633	1.64943	1.60409	5.0071	7.77599	7.3075	6.54841	1.95065	4.30753	4.86175	4.61051	2.37896	1.9939	0.962045	1.47147
novel.2_ENSG00000182158.15	Set 7	76.4432	71.1979	62.9139	57.7473	102.972	110.571	106.365	99.3817	88.8628	94.9811	82.2757	80.9846	97.5374	93.9349	122.901	136.636
novel.13_ENSG00000041982.16	Set 7	1.25317	0.765569	2.12069	2.29156	6.3133	4.17248	4.4657	4.62241	3.25108	4.95366	2.99184	3.00685	3.3702	4.20935	6.97482	3.57356
ENST00000684151.1-1_ENSG00000146433.10	Set 7	4.26077	5.86936	4.47702	2.52071	10.2319	15.9313	10.1493	11.9412	5.20173	5.81517	8.22757	11.426	13.2825	10.8557	7.93687	4.83482
ENST00000469484.1_ENSG00000244586.1	Set 7	8.77217	10.718	9.18968	3.89565	17.8514	13.4657	14.006	19.26	9.10302	11.415	13.6503	14.8338	16.6527	14.1789	15.3927	21.4414
ENST00000534221.1_ENSG00000178105.11	Set 7	5.51393	4.33822	7.30461	5.72889	14.5859	11.7588	18.6747	12.7116	10.6202	6.89205	8.41456	9.62193	15.265	12.185	11.0635	14.5044
ENST00000222399.11_ENSG00000091136.15	Set 7	23.3089	21.1807	23.092	23.3739	33.5258	35.0868	28.824	41.6017	36.8456	23.4761	27.3006	32.0731	35.8827	37.2195	42.5705	43.7236
ENST00000357903.7_ENSG00000142192.21	Set 7	32.3317	27.5605	30.3966	30.936	50.5064	44.0007	49.9346	52.1947	42.6975	32.0911	34.2192	42.8978	49.7599	42.0935	58.2037	50.24
novel.1_ENSG00000171223.6	Set 7	13.0329	15.8218	12.7242	8.70792	24.1647	19.3451	20.0956	17.5266	14.7382	17.6609	16.0812	18.2416	25.1773	27.9146	26.2157	28.1681
ENST00000616661.5_ENSG00000162496.9	Set 7	5.51393	6.63493	6.12645	6.18721	16.9806	18.0175	13.1941	19.8378	7.36911	8.83044	8.22757	10.0228	15.6615	13.2927	12.5066	12.6126
novel.4_ENSG00000130158.14	Set 7	5.51393	5.86936	4.47702	6.87467	7.4018	14.0347	10.1493	11.9412	7.58585	7.53818	7.10563	9.82239	9.51585	10.8557	12.2661	11.1411
novel.18_ENSG00000102359.9	Set 7	3.25823	4.59341	4.71265	4.58312	8.708	7.39667	10.7583	9.24481	7.58585	5.38442	5.60971	6.01371	12.6878	9.74796	12.7471	11.5615
ENST00000455146.8_ENSG00000133103.17	Set 7	12.281	8.42125	9.89657	12.3744	20.8992	18.9658	19.0807	17.1414	10.4035	13.138	14.7722	17.0388	18.8334	20.1606	19.2409	22.2822
ENST00000398402.1_ENSG00000170373.9	Set 7	5.51393	4.08303	6.36208	3.89565	13.9328	12.3278	10.3523	12.519	7.80259	6.4613	6.54466	6.81554	12.0931	12.628	16.3548	14.2942
ENST00000252804.9_ENSG00000130508.11	Set 7	11.5291	14.5458	12.2529	13.7493	26.124	22.759	17.8628	26.5788	13.8713	15.0764	17.2031	18.843	29.5388	24.3699	33.4311	30.9008
novel.1_ENSG00000260916.8	Set 7	6.51647	7.14531	11.7816	10.0829	18.0691	15.7416	17.4568	15.9858	8.88628	11.6303	11.2194	14.4329	16.4545	17.0589	17.3168	20.6005
ENST00000379731.5-1_ENSG00000086062.13	Set 7	16.0405	17.0977	12.7242	15.8117	26.5594	24.0866	25.5763	28.6974	19.2897	18.7378	17.2031	19.8452	26.1686	23.9268	25.0132	25.4353
novel.9_ENSG00000114270.18	Set 7	2.50633	3.57265	3.77012	2.0624	4.5717	10.2415	6.69854	7.31881	5.6352	4.73829	3.36582	4.41005	8.52461	7.97561	3.36716	8.40838
ENST00000375820.10_ENSG00000187498.16	Set 7	3.50887	4.33822	1.64943	1.60409	7.4018	8.72428	5.8866	9.63001	3.03434	3.23065	4.48777	4.00914	10.7053	9.08333	7.69636	7.98796
ENST00000261037.7_ENSG00000144810.16	Set 7	14.7874	16.3321	12.4885	13.291	24.6001	36.4144	25.9822	30.0456	12.7876	15.0764	18.325	21.048	37.4686	20.6036	21.646	23.9639
novel.2_ENSG00000163637.13	Set 7	19.2988	20.6704	18.615	16.2701	30.478	27.3108	28.2151	29.0826	20.3734	24.1222	20.1949	20.4466	26.5651	29.9085	31.988	33.0029
ENST00000360060.7_ENSG00000152952.12	Set 7	3.0076	3.31746	3.06323	1.14578	8.4903	6.44838	7.3075	9.05221	2.38412	3.23065	2.99184	4.81097	5.9474	7.53252	4.81022	6.09607
novel.241_ENSG00000115414.21	Set 7	9.0228	10.9731	10.1322	10.5412	18.5045	15.552	14.006	19.4526	10.8369	9.47657	8.04058	8.21873	14.0755	16.1728	22.127	21.0209
ENST00000359671.5_ENSG00000115414.21	Set 7	11.5291	8.42125	10.3678	11.9161	25.2532	17.8279	16.8479	29.6604	10.4035	10.3381	13.4633	14.6334	23.5914	18.6097	27.6588	25.0149
ENST00000336916.8_ENSG00000115414.21	Set 7	29.5747	32.1539	33.4598	36.6649	63.7861	65.4321	45.2659	79.7365	33.8112	28.8605	37.0241	51.1165	74.3425	68.9004	91.3942	80.9306
ENST00000254624.10_ENSG00000132294.15	Set 7	12.281	11.4835	8.95404	9.39539	20.8992	16.5003	14.209	19.4526	13.6545	8.18431	11.9674	14.032	19.4282	18.1667	19.7219	19.9699
ENST00000243347.5_ENSG00000123610.5	Set 7	70.6786	57.928	62.9139	67.1426	112.986	95.3981	103.726	91.2925	76.292	64.613	71.2433	66.7522	111.018	115.868	119.294	120.03
ENST00000494857.6_ENSG00000003989.18	Set 7	11.2785	10.9731	11.3104	10.312	20.8992	20.4831	22.1255	22.149	12.3541	10.3381	13.0893	13.2302	18.437	18.8313	17.5573	21.0209
ENST00000273342.8_ENSG00000144810.16	Set 7	37.3444	39.2992	32.046	38.7273	61.1737	86.1049	65.3616	72.8029	33.3777	36.614	42.4468	53.7225	97.3392	66.2418	58.9252	53.3932
ENST00000374720.8-1_ENSG00000070214.16	Set 7	21.0532	22.7119	28.0403	19.2491	37.2267	33.0005	38.3644	30.2382	21.6739	22.6145	23.5608	18.843	35.4862	27.25	41.3679	40.15
ENST00000357714.5_ENSG00000117335.20	Set 7	18.7975	21.9463	16.2587	19.0199	31.3488	28.2591	29.839	32.3568	21.2404	18.307	20.1949	22.6516	27.1598	29.9085	40.1654	24.5945
ENST00000443816.5_ENSG00000115414.21	Set 7	16.7924	13.2699	16.2587	19.9366	43.1046	37.173	24.1554	44.4907	16.4721	12.0611	14.9592	19.6448	33.1072	29.2439	39.6843	34.8948
ENST00000681898.1_ENSG00000168209.6	Set 7	17.795	26.5397	21.2069	19.2491	34.832	55.7595	35.9286	49.6909	18.8563	20.6762	27.1136	28.2644	68.5934	47.8536	37.2792	36.3662
ENST00000356005.8_ENSG00000115414.21	Set 7	11.5291	10.718	10.1322	13.9785	25.6886	26.5522	17.2538	29.2752	10.1867	9.69195	11.9674	12.8292	16.851	18.8313	19.9624	23.123
novel.149_ENSG00000115414.21	Set 7	9.0228	9.95239	7.30461	10.5412	16.9806	15.552	12.5851	15.0228	7.58585	10.3381	8.60155	10.2233	19.8247	15.2866	22.8486	26.066
novel.5_ENSG00000182752.10	Set 7	6.26583	7.65569	5.89082	3.89565	15.0213	14.0347	9.54035	11.556	5.85194	5.59979	5.98369	6.01371	14.6703	7.97561	10.5825	10.9309
novel.267_ENSG00000108821.14	Set 7	4.26077	6.37974	6.12645	5.95805	13.9328	13.2761	8.52542	9.43741	4.33477	6.03055	8.22757	5.01142	15.8597	10.6341	9.37994	11.5615
ENST00000446046.5_ENSG00000115414.21	Set 7	4.26077	6.37974	4.94829	6.18721	13.062	9.29326	7.71348	12.9042	5.20173	6.24592	4.67476	6.61508	12.0931	10.4126	13.4686	12.8228
novel.1_ENSG00000170373.9	Set 7	2.00507	0.765569	1.17816	1.14578	4.1363	4.93112	3.24778	2.5038	2.8176	1.50764	2.24388	1.20274	3.96494	5.9817	4.56971	5.04503
ENST00000340093.8_ENSG00000011422.12	Set 8	83.2103	90.5923	87.4197	83.871	127.137	116.83	121.792	128.657	167.756	159.809	152.958	160.766	131.239	154.638	140.699	130.75
ENST00000223095.5_ENSG00000106366.9	Set 8	89.9774	93.9097	106.742	108.162	168.282	152.106	128.084	153.695	174.475	158.086	150.34	168.183	385.986	480.752	505.073	423.782
novel.47_ENSG00000062716.13	Set 8	44.3621	50.5275	41.0001	43.0813	60.3029	65.2425	64.3466	62.7877	78.8928	83.5661	68.6254	64.3467	78.3075	88.1747	89.7107	84.9246
novel.2_ENSG00000174136.13	Set 8	14.7874	21.4359	17.2012	12.6036	27.4302	23.1383	23.7494	23.3046	25.1417	32.0911	36.4631	39.0891	31.7195	29.2439	29.3424	32.162
ENST00000337130.10_ENSG00000169764.16	Set 8	27.8203	19.6496	29.6897	28.1862	39.4037	35.2764	39.9883	31.3938	46.8155	36.3987	44.6907	46.7065	41.2353	48.9614	49.0643	46.6665
novel.1_ENSG00000114251.15	Set 8	1.75443	4.08303	2.35633	2.74987	6.9664	4.93112	5.27764	5.77801	4.98499	4.30753	5.42272	7.01599	6.3439	6.42479	9.62045	8.61859
ENST00000647879.1_ENSG00000285925.1	Set 8	1.75443	1.78633	0.706898	3.43734	3.2655	3.79317	5.07466	5.58541	5.85194	5.81517	4.86175	6.21416	4.95617	4.65244	4.3292	6.09607
ENST00000271850.11_ENSG00000143549.21	Set 8	6.7671	5.86936	8.95404	5.72889	10.6673	11.1898	9.94632	11.7486	25.7919	18.9531	20.1949	22.0503	16.4545	11.9634	15.6332	16.6065
ENST00000264360.7_ENSG00000138650.9	Set 8	23.3089	28.8364	26.8621	24.978	18.2868	22.0004	21.5165	19.6452	38.146	42.4292	44.1297	35.8818	47.5792	42.7581	41.6084	42.4623
ENST00000350763.9_ENSG00000041982.16	Set 8	1.5038	2.5519	3.53449	3.66649	5.8779	5.31043	3.85674	5.39281	5.6352	4.09216	6.91864	7.01599	6.93864	6.86788	12.5066	10.0901
ENST00000261918.9_ENSG00000138623.10	Set 8	1.75443	2.29671	3.06323	1.14578	2.6124	3.60351	3.45077	4.42981	8.66954	8.83044	11.5934	10.8247	14.8685	14.4004	9.62045	13.2432
ENST00000328089.11-1_ENSG00000171621.14	Set 8	11.2785	13.2699	11.0747	7.33298	13.4974	20.6728	17.8628	18.4896	16.6889	15.9379	20.7559	31.2713	42.0283	19.939	19.4814	17.2372
ENST00000263904.5_ENSG00000115145.10	Set 8	9.27343	5.35898	7.54025	9.16623	11.5381	9.29326	10.3523	12.519	15.1717	11.6303	11.5934	11.426	15.0668	14.1789	14.4307	11.5615
ENST00000265643.4_ENSG00000069482.7	Set 8	1.25317	1.78633	1.4138	2.0624	1.7416	3.98282	3.65375	2.3112	2.16739	6.03055	5.04874	4.61051	8.12812	5.9817	5.77227	5.46544
novel.2_ENSG00000162458.13	Set 8	4.26077	9.18682	6.12645	5.27058	12.6266	6.63804	5.8866	9.05221	10.1867	12.2765	11.4064	11.426	11.3001	12.185	11.304	12.4024
novel.3_ENSG00000135074.16	Set 8	3.0076	5.10379	4.00576	4.58312	3.9186	4.36214	3.45077	3.2742	12.5708	14.2149	11.9674	10.2233	14.472	11.2988	17.7978	12.4024
novel.1_ENSG00000170961.7	Set 8	2.00507	2.80708	1.17816	1.14578	1.0885	1.70692	4.05972	2.5038	8.23607	6.4613	6.54466	5.81325	4.95617	3.76626	4.56971	7.35733
ENST00000216446.9_ENSG00000100558.9	Set 8	3.25823	2.80708	3.29886	1.83325	1.9593	2.65522	2.02986	3.4668	4.98499	6.89205	4.67476	5.81325	6.74039	6.20325	6.01278	7.56754
ENST00000269141.8-1_ENSG00000170558.10	Set 8	19.5494	20.4152	20.0288	24.5197	24.1647	21.8107	19.8926	26.964	33.3777	34.2449	28.0485	41.8955	38.2616	42.5366	39.4438	47.0869
ENST00000300175.8_ENSG00000166922.8	Set 8	6.26583	6.63493	7.77588	6.87467	6.0956	7.39667	4.05972	3.0816	10.1867	13.7841	13.0893	12.4283	12.0931	19.4959	16.5953	15.7657
ENST00000302536.3_ENSG00000171724.3	Set 8	6.26583	6.89012	8.01151	6.64552	10.6673	7.58633	7.91646	9.63001	11.9206	9.90733	13.8373	11.2256	13.0843	10.6341	13.2281	14.2942
ENST00000303924.5_ENSG00000170961.7	Set 8	7.26837	5.35898	4.94829	4.35396	7.1841	6.63804	3.45077	5.97061	12.7876	11.6303	11.2194	16.8384	9.71409	12.628	14.9117	12.8228
ENST00000357235.6_ENSG00000197622.13	Set 8	6.26583	9.6972	8.48278	9.39539	9.5788	9.67257	10.9613	12.9042	12.1374	12.4918	15.1462	13.6311	13.2825	16.8374	17.7978	16.3963
ENST00000370742.4_ENSG00000162618.15	Set 8	21.3038	17.3529	21.9138	20.3949	23.0762	16.5003	21.5165	27.5418	43.9979	38.1217	39.081	42.4969	33.9002	42.5366	41.1274	44.144
ENST00000377044.9_ENSG00000135048.14	Set 8	4.26077	2.5519	5.41955	5.49974	3.4832	3.41385	4.05972	3.6594	8.01933	10.1227	7.47961	8.61965	17.4457	19.2744	18.7599	19.7597
ENST00000399139.5_ENSG00000159261.12	Set 8	3.25823	2.5519	2.35633	2.52071	3.2655	3.41385	2.43583	2.3112	6.28542	5.81517	7.47961	4.00914	11.3001	16.3943	13.7091	11.7717
ENST00000532295.1_ENSG00000120279.6	Set 8	6.51647	5.61417	5.65518	5.49974	5.2248	3.98282	7.71348	5.97061	15.3884	18.5224	14.5852	14.2324	11.6966	13.9573	12.9876	9.039
ENST00000592299.6_ENSG00000176170.14	Set 8	4.26077	6.12455	2.82759	7.10383	6.0956	6.63804	4.26271	4.81501	9.96998	8.18431	9.72349	8.41919	13.2825	9.52642	13.7091	10.5105
novel.8_ENSG00000162618.15	Set 8	9.52406	9.44201	9.66094	6.64552	10.885	11.3795	10.3523	10.2078	20.5902	15.9379	15.7072	17.2393	16.4545	17.502	19.2409	16.8168
novel.118573	Set 8	39.6001	44.6582	50.661	40.7897	57.9082	47.9836	44.657	49.8835	68.7061	68.2744	68.2514	68.7567	59.8705	75.1036	78.6472	72.7325
ENST00000395074.7_ENSG00000110031.13	Set 8	21.3038	21.1807	23.092	21.7698	22.4231	19.1555	22.7345	23.112	51.5838	57.9363	57.593	58.1325	37.4686	45.8597	46.4187	45.195
ENST00000397747.5_ENSG00000197646.8	Set 8	8.02027	5.10379	7.54025	9.62454	6.531	7.20702	7.91646	8.66701	11.4871	12.7072	13.8373	12.8292	12.4895	13.2927	14.9117	14.084
ENST00000423485.6_ENSG00000131747.15	Set 9	100.003	107.69	102.265	84.3293	27.6479	24.0866	25.7792	25.038	61.337	68.2744	49.9264	60.538	26.3668	32.5671	24.2916	30.6906
novel.2_ENSG00000117724.13	Set 9	58.3976	60.7351	67.391	50.4143	11.5381	15.3623	15.8329	11.7486	31.6438	40.4908	32.7233	36.8841	22.6001	24.5914	17.3168	19.7597
ENST00000222247.10_ENSG00000105640.13	Set 9	120.555	114.835	117.345	117.328	51.8126	56.8975	63.9407	49.1131	69.3563	74.0896	67.1295	63.5448	72.3601	72.2235	61.8114	55.4953
ENST00000296503.10_ENSG00000164104.12	Set 9	35.8406	30.1124	39.3507	34.8317	16.1098	14.2244	13.6001	11.1708	23.191	19.8147	21.1299	22.6516	18.437	17.0589	17.5573	16.6065
ENST00000600659.3_ENSG00000233927.5	Set 9	215.795	176.081	220.317	192.72	109.721	116.64	124.837	118.449	127.876	141.502	132.576	121.076	125.688	139.352	136.61	117.297
ENST00000288207.7_ENSG00000157456.8	Set 9	17.5443	15.5666	22.8564	19.7074	5.4425	3.98282	6.08959	5.97061	11.7039	12.0611	9.91048	10.2233	5.9474	6.86788	8.17738	5.46544
novel.74_ENSG00000108298.12	Set 9	66.6685	53.3346	62.9139	67.3718	33.0904	34.1385	35.1166	29.0826	41.8305	37.4755	39.081	38.0868	40.6406	40.5427	34.8741	37.2071
ENST00000461690.5_ENSG00000122026.11	Set 9	53.1343	48.2308	45.4771	52.7058	23.0762	24.2763	28.824	24.2676	31.8606	32.7372	31.9753	26.6608	30.53	25.0345	24.7727	32.3722
ENST00000350051.8_ENSG00000089685.15	Set 9	10.5266	10.718	11.546	9.8537	3.9186	2.2759	2.23285	3.0816	6.7189	7.75356	6.17068	5.81325	4.16318	3.32317	2.40511	2.52251
novel.2_ENSG00000174748.22	Set 9	38.0963	28.326	33.6955	32.311	13.7151	17.8279	19.8926	15.2154	23.191	21.9684	22.9998	19.6448	17.8422	21.4898	14.9117	16.8168
ENST00000311549.11_ENSG00000122026.11	Set 9	20.5519	25.7741	22.1495	25.6654	13.062	10.4312	10.5553	5.97061	13.2211	11.8457	15.7072	8.61965	14.2738	11.9634	11.304	10.5105
ENST00000394894.8_ENSG00000112984.12	Set 9	5.51393	8.16607	8.71841	8.02045	2.3947	0.948292	1.01493	1.3482	4.33477	2.7999	2.43087	3.00685	3.17195	1.77236	0.962045	3.57356
ENST00000451882.3_ENSG00000226742.4	Set 9	36.5925	31.1331	34.638	33.4567	23.7293	16.5003	18.6747	16.371	24.7082	19.5993	22.4388	23.253	22.4019	21.2683	22.8486	18.4984
ENST00000391857.9-1_ENSG00000142541.18	Set 9	24.3114	27.3053	24.7414	26.3529	11.1027	12.3278	14.006	14.445	13.0043	18.307	16.0812	16.4375	18.437	14.6219	12.0256	10.9309
novel.43_ENSG00000142541.18	Set 9	38.0963	33.9402	33.9311	33.6859	21.1169	20.2934	18.8777	22.149	19.94	22.3992	22.8128	19.6448	23.3931	25.4776	21.165	22.7026
ENST00000271452.8_ENSG00000143228.13	Set 9	6.0152	7.14531	7.30461	7.56214	2.3947	1.51727	1.62389	1.5408	3.68456	3.23065	4.11379	4.00914	2.37896	2.43699	2.1646	1.26126
novel.8_ENSG00000108298.12	Set 9	20.5519	18.1185	21.4426	20.1657	9.3611	11.7588	9.13438	9.24481	16.0387	11.1996	12.9023	13.0297	16.6527	11.7419	10.823	13.033
novel.15_ENSG00000215472.10	Set 9	28.3216	17.8633	23.7989	26.8112	11.3204	13.4657	14.209	10.7856	14.3047	19.3839	14.9592	14.8338	16.4545	14.6219	14.4307	12.4024
ENST00000215980.10_ENSG00000100162.15	Set 9	8.52153	8.93163	8.01151	8.47876	3.9186	3.60351	2.02986	1.1556	4.76825	4.95366	3.7398	4.61051	2.77545	2.65854	2.64562	2.94293
ENST00000309334.5_ENSG00000150347.17	Set 9	49.876	57.1625	45.2415	50.1851	29.8249	31.8626	38.5674	33.705	25.1417	27.5682	29.5445	27.4626	30.53	26.8069	28.3803	26.4864
ENST00000259526.4_ENSG00000136999.5	Set 9	9.7747	7.91088	7.54025	8.24961	3.0478	3.98282	3.24778	2.3112	3.68456	2.7999	2.61786	1.60366	2.18071	1.10772	3.60767	2.94293
novel.71_ENSG00000149273.15	Set 9	18.2962	18.884	21.4426	19.2491	7.1841	11.9485	12.3822	12.3264	14.3047	10.9842	11.0324	10.8247	13.4808	13.9573	11.0635	9.87984
ENST00000466397.5_ENSG00000162244.12	Set 9	22.557	25.7741	22.3851	22.2281	21.77	11.0002	9.94632	9.63001	13.2211	11.6303	18.1381	13.0297	12.886	16.3943	9.62045	10.9309
ENST00000445907.6_ENSG00000181072.12	Set 9	11.0279	12.2491	10.6035	9.62454	5.2248	5.68975	4.87167	6.35581	4.11803	4.73829	4.30078	4.2096	3.96494	4.65244	5.05073	5.04503
novel.70_ENSG00000108298.12	Set 9	13.2836	12.7595	10.1322	9.16623	6.0956	3.98282	7.10452	5.77801	5.6352	7.10743	7.29262	5.21188	7.53338	6.86788	6.4938	3.78377
novel.7_ENSG00000182899.17	Set 9	9.52406	12.2491	9.89657	8.93707	7.1841	4.93112	5.07466	5.00761	6.7189	6.03055	7.47961	5.41234	5.74916	3.9878	6.25329	6.51649
novel.1_ENSG00000155760.3	Set 9	22.3064	23.4774	18.8506	15.8117	13.062	14.0347	12.1792	12.7116	11.4871	12.2765	14.2113	9.62193	14.6703	13.0711	11.5445	15.1351
ENST00000466771.6_ENSG00000106853.20	Set 9	16.2912	14.2906	21.9138	20.1657	11.7558	11.7588	11.5702	11.7486	12.1374	11.8457	8.97553	12.0274	8.52461	8.86178	8.89891	9.45942
novel.2_ENSG00000204397.9	Set 9	14.2861	16.8425	18.615	16.9575	8.4903	11.1898	9.33737	11.7486	10.6202	16.584	8.41456	7.61736	11.4983	9.96951	9.37994	9.24921
ENST00000374369.8_ENSG00000125965.9	Set 9	8.2709	13.525	8.71841	10.5412	7.1841	4.36214	6.08959	5.20021	3.25108	4.95366	3.55281	3.80868	3.96494	3.76626	4.08869	3.99398
novel.22_ENSG00000167468.18	Set 9	21.5545	21.9463	20.5	19.7074	12.8443	15.552	13.1941	13.8672	14.3047	11.6303	14.2113	12.0274	19.6264	14.1789	12.0256	10.3003
ENST00000242208.5_ENSG00000122641.11	Set 10	60.4026	77.0672	60.5576	56.8306	109.721	120.812	132.956	122.109	132.211	173.594	137.438	127.691	180.008	179.894	196.017	171.951
ENST00000296677.5_ENSG00000164251.5	Set 10	8.02027	7.4005	8.01151	8.24961	14.3682	11.1898	14.412	17.334	26.8756	18.9531	20.7559	19.2439	27.9528	37.2195	34.3931	30.9008
ENST00000249377.4_ENSG00000128606.13	Set 10	10.276	8.16607	13.6667	10.7703	20.8992	15.552	20.5016	17.7192	15.6052	16.1532	16.6421	18.2416	27.9528	33.8963	34.6336	31.9518
novel.7_ENSG00000105825.14	Set 10	189.729	153.369	181.202	173.013	466.967	409.852	492.445	407.35	481.81	417.185	431.386	468.267	274.374	297.534	341.045	331.5
novel.37_ENSG00000041982.16	Set 10	5.2633	3.57265	6.83335	7.33298	14.3682	10.8105	11.3672	13.0968	16.6889	11.8457	15.5202	15.0343	15.265	21.0467	22.3675	21.8618
ENST00000264563.7_ENSG00000095752.7	Set 10	0.7519	0.765569	1.64943	0.916623	10.0142	10.2415	12.7881	6.35581	6.50216	7.75356	8.41456	7.61736	9.71409	8.86178	8.41789	11.1411
ENST00000474267.5_ENSG00000114251.15	Set 10	72.6837	104.628	69.276	59.1222	155.656	179.417	189.183	169.873	140.663	188.885	154.267	125.286	202.212	148.656	196.738	216.516
novel.17_ENSG00000105825.14	Set 10	70.1773	55.3761	65.5059	63.247	146.294	134.278	172.741	139.25	147.816	139.564	138.56	145.331	92.9777	100.138	114.483	119.189
ENST00000263341.7_ENSG00000125538.12	Set 10	63.4102	53.0794	64.799	65.3094	160.88	134.847	183.297	151.384	295.848	268.359	281.607	283.647	91.9865	97.2581	106.546	100.69
novel.1_ENSG00000041982.16	Set 10	1.5038	1.27595	1.17816	2.29156	4.354	3.79317	4.4657	6.16321	5.20173	4.30753	4.48777	5.81325	8.12812	9.08333	8.6584	6.30628
ENST00000404625.5_ENSG00000136244.12	Set 10	32.0811	38.7888	36.0518	38.7273	90.5632	74.7254	100.275	88.9813	59.8199	48.029	56.845	62.5426	57.4916	64.4695	60.8493	62.222
ENST00000394149.8_ENSG00000108342.13	Set 10	23.5595	17.0977	22.1495	18.7908	128.008	126.881	185.123	148.88	181.627	167.994	177.267	165.377	31.1247	36.3333	42.5705	44.9848
ENST00000253778.13_ENSG00000131459.13	Set 10	14.0355	12.5043	9.42531	11.9161	22.8585	17.2589	17.8628	19.26	35.3284	24.7683	26.9266	28.6653	21.4107	23.2622	27.6588	26.9068
ENST00000337138.9_ENSG00000100644.17	Set 10	44.3621	30.8779	37.7012	50.4143	89.0393	71.1219	80.3825	87.2479	71.307	56.6441	67.1295	94.4152	69.7829	74.2174	73.1154	73.9937
novel.7_ENSG00000102359.9	Set 10	3.7595	4.59341	4.71265	5.27058	9.7965	12.8968	7.71348	9.43741	6.28542	6.89205	9.72349	8.61965	13.4808	16.3943	11.5445	10.3003
ENST00000262067.5_ENSG00000106537.8	Set 10	24.8127	21.4359	21.6782	20.1657	33.3081	32.6212	35.9286	34.8606	45.9486	54.0595	44.8777	46.506	30.9265	38.7703	38.9628	35.7356
novel.1_ENSG00000230202.1	Set 10	202.261	243.706	188.506	207.844	348.102	384.817	476.815	438.358	295.415	444.107	425.403	311.109	353.871	329.437	399.008	459.097
novel.2_ENSG00000157445.15	Set 10	1.75443	2.5519	2.12069	1.83325	6.0956	3.98282	6.90153	4.04461	6.28542	6.4613	6.35767	5.61279	6.3439	7.08943	7.69636	5.88586
ENST00000282561.4_ENSG00000152661.9	Set 10	19.0481	16.3321	18.3794	22.4573	45.4993	35.6558	42.2211	38.9053	42.264	32.5219	34.7802	38.6882	29.737	31.0162	31.988	32.162
ENST00000298198.5_ENSG00000165434.8	Set 10	6.51647	5.61417	6.59772	8.70792	11.3204	12.3278	15.8329	12.519	13.6545	14.2149	13.2763	9.82239	11.8948	13.5142	15.3927	15.3453
ENST00000261211.8_ENSG00000059758.8	Set 10	4.5114	5.61417	5.41955	8.24961	12.4089	9.48292	11.5702	10.593	13.4378	14.861	11.4064	13.8315	11.4983	11.7419	12.7471	12.4024
novel.326371	Set 10	3.25823	2.5519	4.24139	4.1248	9.5788	8.91394	7.51049	8.08921	7.58585	6.89205	8.04058	8.61965	9.11935	6.64634	9.62045	6.93691
novel.11_ENSG00000041982.16	Set 10	6.0152	4.59341	4.24139	2.74987	10.4496	8.91394	9.33737	7.51141	8.45281	8.83044	7.6666	9.02056	7.92987	7.97561	9.86096	10.5105
ENST00000617924.6-1_ENSG00000186340.17	Set 10	5.01267	2.80708	4.00576	3.89565	7.1841	11.1898	4.66868	9.24481	6.28542	9.04582	5.60971	11.426	10.3088	9.30487	10.1015	6.7267
novel.1_ENSG00000176907.5	Set 10	8.2709	7.91088	12.9598	12.1453	25.2532	24.6556	34.1017	24.4602	24.058	24.7683	24.1217	21.8498	16.851	17.0589	18.7599	17.4474
ENST00000394997.5_ENSG00000100644.17	Set 10	15.038	14.5458	18.615	19.2491	27.4302	32.4316	27.8091	30.0456	26.4421	23.6914	28.2355	36.2827	24.9791	20.8252	32.2285	29.6395
novel.22_ENSG00000041982.16	Set 10	2.50633	1.27595	1.4138	1.37493	5.0071	5.31043	4.66868	4.42981	4.33477	4.95366	4.67476	4.61051	4.16318	5.31707	3.84818	4.4144
ENST00000265631.10_ENSG00000004864.14	Set 10	4.26077	7.65569	7.77588	5.72889	10.885	10.4312	10.7583	11.7486	9.5365	11.8457	11.7804	13.4306	8.92111	12.4065	11.304	12.6126
ENST00000407693.7_ENSG00000106853.20	Set 11	198	176.846	187.799	204.636	147.601	132.382	132.144	125.768	123.324	122.119	108.454	126.488	124.697	133.813	131.319	122.762
ENST00000610520.5_ENSG00000156508.19	Set 11	120.555	101.565	107.92	123.515	70.0994	72.0702	84.8482	78.0031	63.5044	72.7973	77.04	72.9663	78.5057	82.8577	81.5333	70.2099
ENST00000331825.11_ENSG00000087086.15	Set 11	28826.8	27064.1	28173.4	27900.2	23500.5	22652.2	22967.9	21423.3	18425.2	18818.1	18522.1	17962.7	19838	20283.7	18272.6	17521.6
ENST00000339834.10_ENSG00000166275.16	Set 11	29.0735	23.4774	29.9254	27.4987	21.9877	18.7762	18.0658	15.6006	16.9056	18.5224	15.3332	17.0388	16.851	15.5081	19.9624	17.8678
novel.12_ENSG00000163682.17	Set 11	16.7924	17.3529	12.2529	9.62454	11.1027	6.44838	3.85674	8.85961	6.06868	11.1996	4.30078	9.62193	6.74039	9.08333	7.21534	5.04503
ENST00000292430.10_ENSG00000160886.13	Set 11	11.7798	9.95239	11.3104	11.4578	7.6195	6.63804	6.69854	5.39281	4.76825	4.73829	4.86175	7.21645	3.17195	2.43699	1.92409	2.52251
novel.3_ENSG00000133142.18	Set 11	17.0431	19.6496	17.9081	20.3949	13.4974	12.5174	12.5851	11.9412	9.31976	13.7841	14.9592	12.4283	14.0755	10.4126	16.1142	9.45942
ENST00000306773.5_ENSG00000171246.6	Set 11	7.76963	7.91088	8.01151	8.93707	4.5717	3.98282	4.4657	4.81501	2.38412	5.16904	5.23573	3.80868	0.792987	1.55081	1.68358	0.840838
novel.13_ENSG00000105372.8	Set 11	4.01013	9.18682	4.47702	5.95805	4.354	1.89658	3.04479	2.3112	2.38412	3.01527	2.43087	1.80411	3.17195	1.9939	1.68358	2.10209
ENST00000532829.5_ENSG00000167996.16	Set 11	114.289	139.333	121.115	119.619	99.9243	101.847	110.222	95.1445	78.4594	88.5198	81.5277	78.5791	96.7444	95.0426	77.9256	68.7385
ENST00000279873.12_ENSG00000150347.17	Set 11	27.319	30.3676	26.8621	26.3529	22.4231	22.9487	21.5165	17.334	18.206	20.03	15.8942	17.6402	17.8422	19.4959	14.1902	14.2942
ENST00000374313.5-1_ENSG00000106853.20	Set 11	24.3114	24.243	20.5	22.9156	14.3682	18.7762	20.5016	13.6746	16.6889	17.6609	14.0243	14.032	14.8685	14.8435	16.5953	12.6126
ENST00000014914.6_ENSG00000013588.9	Set 11	8.52153	7.65569	6.83335	7.7913	6.531	3.60351	3.65375	4.62241	3.68456	3.6614	4.48777	3.80868	3.76669	3.9878	1.68358	3.15314
ENST00000255688.8_ENSG00000133321.11	Set 11	9.0228	13.2699	7.06898	9.8537	6.531	5.12077	8.52542	5.58541	7.36911	4.52291	5.23573	6.01371	3.3702	4.65244	5.53176	6.09607
ENST00000455918.2_ENSG00000156508.19	Set 11	22.8076	28.8364	22.6207	20.624	26.124	14.2244	17.4568	15.0228	15.6052	13.3534	16.6421	14.032	15.265	15.065	10.5825	14.7147
novel.29_ENSG00000065534.19	Set 11	10.0253	9.6972	8.48278	11.2286	5.0071	7.58633	6.69854	8.85961	7.80259	4.30753	5.98369	5.41234	5.35266	4.20935	5.77227	3.57356
ENST00000396209.5_ENSG00000008394.13	Set 11	12.7823	10.718	11.7816	13.7493	11.3204	9.67257	9.33737	7.31881	9.10302	6.24592	7.85359	7.01599	7.92987	6.20325	7.21534	6.7267
ENST00000294728.7_ENSG00000162692.12	Set 11	18.2962	12.7595	14.3736	14.4368	21.1169	17.0692	16.8479	21.3786	4.76825	2.58452	5.23573	5.01142	10.3088	8.64024	10.1015	8.8288
novel.9_ENSG00000187134.14	Set 11	35.0887	28.326	34.4024	19.2491	35.0497	32.2419	43.0331	31.9716	19.073	18.0916	15.8942	17.4398	9.3176	10.1911	9.86096	16.8168
novel.20_ENSG00000187134.14	Set 11	12.0304	10.4628	9.66094	8.93707	12.4089	6.06907	10.7583	8.66701	4.55151	4.95366	3.55281	8.61965	4.36143	1.77236	3.84818	3.36335
ENST00000265087.9_ENSG00000113739.11	Set 11	53.8862	60.7351	47.3622	47.4352	53.5542	59.5527	47.0928	65.6767	30.1267	31.8757	36.8371	39.8909	37.4686	33.4532	31.988	33.6335
ENST00000309576.11_ENSG00000132170.24	Set 11	4.5114	6.12455	4.00576	5.72889	4.354	2.08624	5.8866	3.85201	1.08369	3.6614	3.17883	2.00457	1.78422	1.55081	1.68358	1.89188
ENST00000504771.3_ENSG00000145779.8	Set 11	9.0228	12.2491	12.4885	10.0829	10.0142	8.91394	9.13438	9.05221	5.6352	6.89205	7.6666	7.41691	6.14565	4.87398	3.84818	3.99398
ENST00000614273.1_ENSG00000138061.12	Set 11	35.3393	31.6435	35.1093	32.5401	30.0426	34.5178	23.1404	26.1936	16.6889	14.4302	16.2681	23.8544	22.9966	22.8191	19.0004	21.6516
ENST00000679106.1_ENSG00000142541.18	Set 12	34.5874	28.5812	35.5805	31.8527	18.7222	21.2417	23.1404	21.186	18.4228	20.8915	22.4388	19.4443	25.3756	24.1484	18.0383	23.7537
novel.33_ENSG00000142541.18	Set 12	11.7798	9.18682	11.0747	9.62454	4.5717	5.68975	5.68361	5.20021	7.15237	6.4613	6.91864	4.81097	8.52461	6.64634	5.05073	4.4144
novel.9_ENSG00000166710.21	Set 12	14.0355	15.3114	11.3104	14.8951	9.5788	7.20702	6.08959	8.66701	11.4871	7.53818	9.16252	8.61965	10.1106	9.96951	8.6584	8.19817
ENST00000344746.8_ENSG00000147403.18	Set 12	6.0152	9.6972	5.41955	4.81227	3.0478	2.46556	1.82688	1.3482	2.38412	2.36914	3.55281	2.40548	4.36143	3.9878	2.88613	2.10209
ENST00000398955.2_ENSG00000137463.5	Set 12	7.26837	10.718	11.3104	10.312	4.354	6.06907	5.27764	5.58541	3.90129	3.44603	5.98369	5.81325	5.74916	5.9817	6.4938	6.93691
ENST00000539261.6_ENSG00000111341.10	Set 12	79.952	77.3224	81.5289	100.829	31.5665	33.0005	31.4629	30.0456	61.1203	44.3676	44.8777	47.5083	81.0829	70.8943	66.3811	64.1139
ENST00000367885.5_ENSG00000143198.13	Set 12	7.01773	9.44201	8.48278	10.9995	5.6602	3.79317	5.27764	4.23721	4.33477	4.30753	5.42272	6.61508	5.9474	5.76016	7.21534	4.20419
ENST00000666993.1_ENSG00000250303.4	Set 12	10.276	13.7802	10.8391	10.9995	7.8372	7.20702	5.27764	5.77801	3.90129	6.24592	5.98369	5.41234	7.53338	7.08943	9.37994	7.35733
novel.14_ENSG00000156508.19	Set 12	70.1773	51.2931	67.8622	67.6009	49.6356	34.5178	44.454	39.2905	39.2297	48.029	39.081	47.9092	63.8355	46.7459	53.634	48.3482
novel.5_ENSG00000105193.9	Set 12	14.2861	8.67644	11.546	10.312	7.6195	4.93112	5.48063	5.39281	9.5365	5.16904	6.35767	6.01371	10.1106	7.53252	5.77227	7.14712
ENST00000392594.7_ENSG00000151500.15	Set 12	22.3064	19.3944	24.2702	20.624	14.8036	12.7071	14.412	14.6376	14.088	12.4918	15.1462	12.4283	18.6352	15.7297	15.3927	18.7086
ENST00000265016.9_ENSG00000109743.11	Set 12	12.7823	13.525	14.6092	11.6869	7.8372	8.34497	7.91646	7.70401	8.45281	9.2612	7.85359	8.41919	9.71409	9.74796	11.304	9.87984
ENST00000373970.4_ENSG00000107984.10	Set 12	18.0456	14.2906	19.7931	21.0823	6.9664	6.8277	6.08959	7.12621	13.8713	9.2612	12.1544	11.827	20.6177	17.2805	14.9117	13.4534
ENST00000437764.5_ENSG00000203706.8	Set 12	11.5291	6.89012	9.18968	10.312	6.9664	4.36214	3.45077	5.77801	6.06868	2.7999	5.42272	5.01142	10.5071	10.6341	11.304	11.7717
ENST00000311083.10_ENSG00000175183.10	Set 13	35.3393	30.1124	32.2817	32.311	18.5045	15.9313	17.4568	18.297	25.7919	23.2607	23.3738	21.2484	50.1564	55.8292	53.8745	50.8707
ENST00000224784.10_ENSG00000107796.13	Set 13	5.51393	8.67644	8.48278	6.87467	2.6124	2.2759	2.43583	3.4668	6.28542	4.95366	4.48777	5.21188	36.0809	41.2073	47.1402	33.0029
ENST00000260356.6_ENSG00000137801.11	Set 13	14.7874	23.7326	20.2644	19.2491	16.3275	11.3795	9.33737	14.0598	20.3734	21.3223	25.8047	34.679	55.9056	56.937	66.6216	55.4953
ENST00000425719.6_ENSG00000182667.15	Set 13	17.0431	20.16	20.7357	19.9366	10.4496	15.7416	11.1642	12.519	20.1567	22.3992	23.5608	23.0525	40.6406	40.7642	39.9249	32.7927
ENST00000451137.7_ENSG00000142871.18	Set 13	45.8659	48.7412	40.5288	48.3519	30.2603	33.1902	23.3434	34.0902	43.3477	41.1369	43.9427	48.5106	74.5408	81.5284	76.4826	72.7325
ENST00000379375.6-1_ENSG00000078401.7	Set 13	9.7747	16.0769	10.1322	12.6036	5.8779	6.06907	4.4657	5.00761	11.9206	13.9995	9.5365	11.6265	18.0405	24.5914	25.9752	16.3963
ENST00000278968.10_ENSG00000149591.17	Set 13	2.75697	2.5519	2.12069	3.20818	0.6531	0.948292	0	1.5408	3.25108	2.15377	2.05689	3.00685	11.6966	9.52642	7.45585	7.98796
ENST00000559556.5_ENSG00000140416.23	Set 13	51.3798	56.6521	50.1898	61.1846	38.9683	29.5867	24.1554	34.8606	46.1653	53.198	67.3165	53.9229	219.261	217.335	259.271	213.573
ENST00000222390.11_ENSG00000019991.18	Set 14	17.5443	14.5458	14.138	16.7284	25.2532	24.6556	27.4031	21.5712	22.7576	22.6145	19.26	29.8681	5.74916	7.31097	5.53176	6.30628
novel.2_ENSG00000227954.7	Set 14	13.5342	11.7387	9.42531	8.47876	18.5045	20.2934	23.1404	20.9934	10.1867	5.81517	9.72349	10.6242	3.56844	5.31707	5.77227	5.04503
ENST00000367029.5_ENSG00000123689.6	Set 14	123.562	112.028	120.88	139.327	201.808	178.279	216.789	183.163	134.811	138.918	137.999	134.106	90.797	89.9471	75.28	79.2489
ENST00000237316.3_ENSG00000118526.7	Set 14	10.7772	10.718	8.71841	12.8327	19.8107	22.5693	23.3434	19.6452	11.2704	13.3534	12.7153	12.6288	4.95617	3.9878	5.77227	4.4144
ENST00000334287.3_ENSG00000186198.4	Set 14	2.2557	0.765569	1.64943	1.14578	3.9186	4.93112	6.49556	3.0816	2.60086	2.58452	1.49592	1.80411	0	0	0.240511	0.210209
ENST00000296026.4_ENSG00000163734.4	Set 15	53.6355	51.5483	55.6093	52.7058	121.041	112.847	138.234	119.22	118.556	102.304	115.934	116.465	28.944	32.3455	27.1778	39.0989
ENST00000580666.6-1_ENSG00000108932.12	Set 15	32.3317	27.3053	25.9196	30.2486	55.0781	52.5354	57.4451	62.7877	56.352	46.7367	47.4955	54.7247	18.2387	20.6036	18.5194	20.8107
ENST00000267953.4_ENSG00000140379.9	Set 15	7.01773	8.67644	10.8391	8.24961	20.4638	12.3278	18.8777	9.82261	35.1117	32.9526	29.3575	32.0731	5.15442	4.65244	2.40511	5.46544
ENST00000299610.5_ENSG00000166482.12	Set 16	191.734	211.042	188.506	205.094	333.517	352.764	340.002	367.674	125.925	109.842	114.625	113.058	335.434	352.699	386.982	344.533
ENST00000395592.6_ENSG00000166482.12	Set 16	8.52153	9.6972	11.3104	10.0829	17.1983	21.0521	18.0658	17.7192	5.6352	7.32281	5.60971	4.61051	20.6177	24.3699	26.4562	19.9699
novel.16_ENSG00000166482.12	Set 16	5.01267	5.35898	3.29886	3.66649	7.4018	9.67257	7.91646	9.05221	2.60086	1.50764	2.80485	1.4032	7.92987	8.41869	8.89891	10.7207
novel.1_ENSG00000124882.4	Set 17	11.2785	9.18682	9.66094	8.02045	16.3275	14.983	15.6299	12.9042	21.8906	15.2917	19.634	19.4443	4.95617	4.65244	4.08869	6.93691
ENST00000244869.3_ENSG00000124882.4	Set 17	11.5291	11.2283	10.1322	10.9995	18.5045	14.414	15.6299	14.0598	22.1073	18.307	19.821	27.0617	3.96494	2.65854	4.56971	4.4144
ENST00000299502.9_ENSG00000197632.9	Set 17	18.2962	18.3736	20.2644	18.5616	21.77	17.4486	22.5315	17.5266	61.7705	44.1522	44.1297	47.9092	8.92111	9.74796	8.6584	9.24921
ENST00000392951.9_ENSG00000149591.17	Set 18	171.934	172.508	187.328	173.7	44.6285	53.4836	57.8511	50.4613	124.408	121.257	117.43	115.864	369.136	325.892	334.551	290.72
ENST00000371697.4_ENSG00000148677.7	Set 18	7.76963	7.14531	7.54025	4.81227	2.6124	1.51727	2.63882	2.6964	3.46782	2.15377	3.17883	2.8064	25.9703	21.2683	20.684	18.9188
novel.318_ENSG00000108821.14	Set 19	21.5545	20.9255	17.9081	19.7074	32.655	24.0866	24.7643	27.3492	11.9206	15.0764	15.7072	11.0251	39.6494	29.4654	34.6336	35.9458
ENST00000373425.8-1_ENSG00000136859.10	Set 19	18.2962	25.0086	16.7299	15.8117	19.8107	18.7762	18.4717	20.8008	11.4871	14.861	9.34951	10.4238	48.7687	46.0813	47.6212	50.4503
ENST00000585132.5_ENSG00000266412.6	Set 20	11.0279	9.95239	13.4311	13.0619	24.3824	15.552	19.2837	18.1044	7.15237	6.4613	8.41456	7.61736	12.0931	12.628	16.8358	14.7147
