# Supplementary material for: Nanopore long-read RNA sequencing reveals functional alternative splicing variants in human vascular smooth muscle cells
Source: Commun Biol. 2023 Oct 31;6:1104. doi: 10.1038/s42003-023-05481-y (PMC10618188; doi:10.1038/s42003-023-05481-y)
Supplement: Supplementary file 6 — Supplementary Data 4 [file 42003_2023_5481_MOESM6_ESM.xlsx]

## Sheet: Supplementary Data 4
# Supplementary Data 4. KEGG pathway enrichment analysis of differential transcript sets in Fig. 2c.
KEGG pathway	Gene ratio	Background ratio	FDR	Set
TGF-beta signaling pathway	10/100	108/8577	5.01567e-05	TGFβ up (n=305)
Focal adhesion	13/100	203/8577	5.01567e-05	TGFβ up (n=305)
ECM-receptor interaction	9/100	89/8577	5.01567e-05	TGFβ up (n=305)
PI3K-Akt signaling pathway	16/100	359/8577	0.000159003	TGFβ up (n=305)
Hippo signaling pathway	9/100	157/8577	0.00311612	TGFβ up (n=305)
AGE-RAGE signaling pathway in diabetic complications	7/100	100/8577	0.00482523	TGFβ up (n=305)
Regulation of actin cytoskeleton	10/100	229/8577	0.00844964	TGFβ up (n=305)
Hypertrophic cardiomyopathy	6/100	90/8577	0.0127406	TGFβ up (n=305)
Proteoglycans in cancer	9/100	205/8577	0.0127406	TGFβ up (n=305)
Adherens junction	6/100	93/8577	0.0132465	TGFβ up (n=305)
Ribosome	22/106	167/8577	7.37119e-15	miR-221 down (n=243)
Parkinson disease	11/106	266/8577	0.0239031	miR-221 down (n=243)
Cell cycle	8/106	157/8577	0.0294503	miR-221 down (n=243)
Motor proteins	8/106	193/8577	0.0764552	miR-221 down (n=243)
Terpenoid backbone biosynthesis	3/106	23/8577	0.0764552	miR-221 down (n=243)
Oocyte meiosis	6/106	131/8577	0.130847	miR-221 down (n=243)
Oxidative phosphorylation	6/106	134/8577	0.130847	miR-221 down (n=243)
Nucleotide excision repair	4/106	63/8577	0.141001	miR-221 down (n=243)
Huntington disease	9/106	306/8577	0.223457	miR-221 down (n=243)
Prion disease	8/106	272/8577	0.263814	miR-221 down (n=243)
Protein processing in endoplasmic reticulum	11/110	170/8577	0.00214833	miR-221 up (n=200)
Relaxin signaling pathway	8/110	129/8577	0.0173937	miR-221 up (n=200)
AGE-RAGE signaling pathway in diabetic complications	7/110	100/8577	0.0173937	miR-221 up (n=200)
Protein digestion and absorption	7/110	103/8577	0.0173937	miR-221 up (n=200)
MAPK signaling pathway	12/110	301/8577	0.0186003	miR-221 up (n=200)
ECM-receptor interaction	6/110	89/8577	0.0307583	miR-221 up (n=200)
Human papillomavirus infection	12/110	331/8577	0.0307583	miR-221 up (n=200)
Cytokine-cytokine receptor interaction	11/110	297/8577	0.0335525	miR-221 up (n=200)
Viral protein interaction with cytokine and cytokine receptor	6/110	100/8577	0.0335525	miR-221 up (n=200)
Ferroptosis	4/110	41/8577	0.0335525	miR-221 up (n=200)
Salmonella infection	9/69	249/8577	0.0298142	PDGF up (n=181)
Rheumatoid arthritis	5/69	93/8577	0.0479827	PDGF up (n=181)
IL-17 signaling pathway	5/69	94/8577	0.0479827	PDGF up (n=181)
Pathogenic Escherichia coli infection	7/69	198/8577	0.0479827	PDGF up (n=181)
Bladder cancer	3/69	41/8577	0.135182	PDGF up (n=181)
Gap junction	4/69	88/8577	0.141699	PDGF up (n=181)
Phagosome	5/69	152/8577	0.141699	PDGF up (n=181)
Malaria	3/69	50/8577	0.141699	PDGF up (n=181)
Lipid and atherosclerosis	6/69	215/8577	0.141699	PDGF up (n=181)
Pancreatic secretion	4/69	102/8577	0.155908	PDGF up (n=181)
Ribosome	8/62	167/8577	0.00383863	TGFβ down (n=150)
Apoptosis	5/62	136/8577	0.23221	TGFβ down (n=150)
NF-kappa B signaling pathway	4/62	104/8577	0.263979	TGFβ down (n=150)
Cytokine-cytokine receptor interaction	6/62	297/8577	0.434612	TGFβ down (n=150)
Retrograde endocannabinoid signaling	4/62	148/8577	0.434612	TGFβ down (n=150)
Apoptosis - multiple species	2/62	32/8577	0.434612	TGFβ down (n=150)
RNA polymerase	2/62	34/8577	0.434612	TGFβ down (n=150)
Non-alcoholic fatty liver disease	4/62	155/8577	0.434612	TGFβ down (n=150)
Necroptosis	4/62	159/8577	0.434612	TGFβ down (n=150)
Nicotine addiction	2/62	40/8577	0.434612	TGFβ down (n=150)
Cytokine-cytokine receptor interaction	11/30	297/8577	2.36404e-07	Control down (n=58)
IL-17 signaling pathway	6/30	94/8577	3.86186e-05	Control down (n=58)
Rheumatoid arthritis	5/30	93/8577	0.00056208	Control down (n=58)
Viral protein interaction with cytokine and cytokine receptor	4/30	100/8577	0.0102931	Control down (n=58)
TNF signaling pathway	4/30	114/8577	0.0135448	Control down (n=58)
Pertussis	3/30	76/8577	0.0389906	Control down (n=58)
JAK-STAT signaling pathway	4/30	166/8577	0.0389906	Control down (n=58)
Transcriptional misregulation in cancer	4/30	193/8577	0.0586901	Control down (n=58)
AGE-RAGE signaling pathway in diabetic complications	3/30	100/8577	0.0601777	Control down (n=58)
NF-kappa B signaling pathway	3/30	104/8577	0.0604239	Control down (n=58)
