# Supplementary material for: Nanopore long-read RNA sequencing reveals functional alternative splicing variants in human vascular smooth muscle cells
Source: Commun Biol. 2023 Oct 31;6:1104. doi: 10.1038/s42003-023-05481-y (PMC10618188; doi:10.1038/s42003-023-05481-y)
Supplement: Supplementary file 7 — Supplementary Data 5 [file 42003_2023_5481_MOESM7_ESM.xlsx]

## Sheet: Supplementary Data 5
# Supplementary Data 5. The PSI values of filtered alternative splicing events identified in each sample.
Alternative splicing events	miR-221_rep1	miR-221_rep2	miR-221_rep3	miR-221_rep4	Control_rep1	Control_rep2	Control_rep3	Control_rep4	PDGF_rep1	PDGF_rep2	PDGF_rep3	PDGF_rep4	TGFβ_rep1	TGFβ_rep2	TGFβ_rep3	TGFβ_rep4
ENSG00000000003.15;A5:chrX:100635252-100635558:100635252-100636608:-	1	0.96875	0.954545	1	0.947368	0.916667	0.95	1	0.928571	0.954545	0.928571	1	1	0.965517	1	0.933333
ENSG00000000003.15;A5:chrX:100635746-100636608:100635746-100636793:-	0.571429	0.571429	0.5	0.6	0.692308	0.666667	0.6	0.583333	0.666667	0.666667	0.857143	0.642857	0.777778	0.625	0.47619	0.5
ENSG00000000003.15;AF:chrX:100635746-100636191:100636689:100635746-100636793:100636806:-	0.571429	0.4	0.444444	0.25	0.428571	0.333333	0.555556	0.285714	0.6	0.333333	0.5	0.166667	0.666667	0.333333	0.214286	0.3
ENSG00000000003.15;AF:chrX:100635746-100636608:100636689:100635746-100636793:100636806:-	0.982143	0.983051	0.971098	0.965517	0.966102	0.977528	0.964286	0.95935	0.984375	0.963964	0.991935	0.964286	0.991071	0.971292	0.946602	0.967742
ENSG00000000003.15;MX:chrX:100629986-100630759:100630866-100633405:100629986-100632485:100632568-100633405:-	0.4	0.25	0.666667	0.875	0.571429	0.25	0.6	0.6	0.75	0.5	0.375	0.666667	0.571429	0.6	0.833333	0.714286
ENSG00000000003.15;MX:chrX:100630866-100632485:100632568-100633931:100630866-100633405:100633539-100633931:-	0.939394	0.969697	0.92	0.829268	0.692308	0.958333	0.76	0.823529	0.9	0.870968	0.896552	0.862069	0.904762	0.833333	0.857143	0.857143
ENSG00000000003.15;RI:chrX:100635558:100635746-100636608:100636806:-	0.866667	0.885714	0.807692	0.790698	0.666667	0.846154	0.76	0.631579	0.866667	0.724138	0.8125	0.71875	0.837209	0.736842	0.72973	0.8
ENSG00000000003.15;RI:chrX:100635558:100635746-100636793:100636806:-	0.896552	0.911765	0.807692	0.85	0.818182	0.916667	0.826087	0.705882	0.928571	0.84	0.962963	0.821429	0.947368	0.823529	0.710526	0.8
ENSG00000000003.15;SE:chrX:100629986-100630759:100630866-100632485:-	0.985	0.985981	0.99505	0.995283	0.957447	0.974359	0.970803	0.985816	0.99375	0.971223	0.967949	0.988166	0.988764	0.983673	0.995851	0.992063
ENSG00000000003.15;SE:chrX:100630866-100632485:100632568-100633405:-	0.988024	0.99435	0.988764	0.961538	0.935484	0.988889	0.95	0.97619	0.977612	0.963636	0.976	0.971831	0.982379	0.971831	0.976415	0.977679
ENSG00000000003.15;SE:chrX:100632568-100633405:100633539-100633931:-	0.844221	0.848341	0.885	0.838095	0.871429	0.8	0.861314	0.899281	0.830189	0.80292	0.830065	0.848485	0.856061	0.875519	0.87395	0.880478
ENSG00000000003.15;SE:chrX:100632568-100633931:100634029-100635178:-	0.96875	0.914286	0.92	0.944444	0.947368	0.92	1	0.875	0.964286	0.931034	0.896552	0.862069	0.926829	0.882353	0.909091	0.967742
ENSG00000000003.15;SE:chrX:100635252-100635558:100635746-100636608:-	1	0.994413	0.994253	1	0.991935	0.978495	0.991304	1	0.984848	0.991379	0.984733	1	1	0.995327	1	0.990868
ENSG00000000419.14;A3:chr20:50940955-50941129:50940933-50941129:-	0	0.0909091	0.047619	0	0	0.0625	0	0.107143	0	0	0	0.0909091	0	0.0833333	0	0.1
ENSG00000000419.14;A5:chr20:50940933-50941105:50940933-50941129:-	0.607143	0.354839	0.411765	0.482759	0.433333	0.5	0.289474	0.342105	0.444444	0.3125	0.166667	0.428571	0.227273	0.371429	0.297297	0.485714
ENSG00000000419.14;A5:chr20:50942126-50945737:50942126-50945847:-	0.363636	0.405405	0.344828	0.393939	0.473684	0.321429	0.333333	0.307692	0.268293	0.424242	0.275862	0.241379	0.219512	0.351351	0.40625	0.517241
ENSG00000000419.14;MX:chr20:50936262-50940865:50940933-50945737:50936262-50942031:50942126-50945737:-	0	0.3	0.0714286	0.0952381	0.352941	0.214286	0.384615	0.3125	0.0833333	0.0909091	0.148148	0.107143	0.304348	0.28125	0.333333	0.178571
ENSG00000000419.14;MX:chr20:50936262-50942031:50942126-50945847:50936262-50945737:50945762-50945847:-	0	1	0.333333	1	0	0.8	0.5	0.5	0.333333	0.6	0.666667	0.571429	1	0.666667	0	1
ENSG00000000419.14;MX:chr20:50940933-50942031:50942126-50945847:50940933-50945737:50945762-50945847:-	1	0.73913	0.933333	0.882353	0.571429	0.727273	0.736842	0.6875	0.928571	0.833333	0.764706	0.85	0.774194	0.625	0.777778	0.666667
ENSG00000000419.14;MX:chr20:50941209-50942031:50942126-50945847:50941209-50945737:50945762-50945847:-	0.333333	0.6	0.4	1	0	0.857143	0.6	0.625	0.333333	0.666667	0.454545	0.25	0.666667	0.666667	1	0.666667
ENSG00000000419.14;SE:chr20:50936262-50940865:50940933-50942031:-	0.953368	0.959391	0.962963	0.945946	0.96978	0.949495	0.975543	0.96338	0.946636	0.947846	0.949393	0.938819	0.960648	0.936548	0.976401	0.938725
ENSG00000000419.14;SE:chr20:50936262-50940865:50940933-50945737:-	0	1	0.333333	1	0.75	0.75	0.833333	0.714286	0.5	0.5	0.8	0.5	1	0.9	0.666667	1
ENSG00000000419.14;SE:chr20:50936262-50940865:50940955-50942031:-	0.181818	0.2	0.176471	0.310345	0.352941	0.210526	0.470588	0.1875	0.148148	0.258065	0.264706	0.09375	0.32	0.0740741	0.384615	0.193548
ENSG00000000419.14;SE:chr20:50936262-50942031:50942126-50945737:-	0.947368	1	0.866667	1	0.846154	0.916667	0.888889	0.846154	0.916667	0.909091	0.958333	0.892857	1	0.958333	0.8	1
ENSG00000000419.14;SE:chr20:50940933-50941129:50941209-50945737:-	1	0.25	0.75	0	0.142857	0.25	0.285714	0.375	0.75	0.5	0.6	0.5	0.3	0.25	0	0.166667
ENSG00000000419.14;SE:chr20:50940933-50942031:50942126-50945737:-	1	0.983146	0.997101	0.993921	0.982301	0.98893	0.985423	0.984709	0.994709	0.995025	0.991209	0.992736	0.982188	0.974432	0.987302	0.986339
ENSG00000000419.14;SE:chr20:50940955-50941129:50941209-50942031:-	0	0.333333	0.25	0	0	0.2	0	0.5	0	0	0	0.4	0	0.5	0	0.25
ENSG00000000419.14;SE:chr20:50941209-50942031:50942126-50945737:-	0.925926	0.933333	0.909091	1	0.966667	0.96	0.942857	0.916667	0.818182	0.928571	0.806452	0.916667	0.921053	0.903226	1	0.971429
ENSG00000000419.14;SE:chr20:50942126-50945737:50945762-50945847:-	0.965174	0.945409	0.952141	0.94832	0.973545	0.939873	0.954545	0.952507	0.933036	0.958425	0.959615	0.954733	0.931478	0.940887	0.947514	0.966903
ENSG00000000457.14;A3:chr1:169869128-169870255:169869039-169870255:-	0.0588235	0.166667	0.235294	0.111111	0.1	0.111111	0	0.2	0	0	0.25	0.047619	0.0625	0	0	0
ENSG00000000457.14;AF:chr1:169888890-169893788:169893959:169888890-169894007:169894267:-	1	0.97619	0.955556	0.972222	0.958333	1	0.970588	1	0.964286	1	1	0.948718	0.970588	0.954545	0.92	0.911765
ENSG00000000457.14;SE:chr1:169854964-169855796:169855957-169859041:-	0.142857	0.0238095	0.0222222	0.111111	0.0416667	0.0454545	0	0	0.0714286	0.0322581	0.0322581	0.102564	0.0588235	0	0	0.0294118
ENSG00000000457.14;SE:chr1:169862797-169864369:169864508-169866896:-	0.928571	0.97619	0.977778	0.944444	0.916667	0.954545	0.970588	0.970588	0.964286	1	0.967742	0.948718	0.911765	0.909091	1	0.970588
ENSG00000000457.14;SE:chr1:169869039-169870255:169870357-169873696:-	0.592593	0.25	0.317073	0.470588	0.391304	0.380952	0.294118	0.25	0.464286	0.451613	0.321429	0.526316	0.454545	0.545455	0.44	0.352941
ENSG00000000460.17;A3:chr1:169803309-169804075:169803309-169804112:+	0.944444	0.941176	0.913043	0.9	1	1	0.947368	1	0.913043	1	0.875	0.833333	0.9	0.909091	1	0.8
ENSG00000000460.17;A5:chr1:169795213-169795829:169795115-169795829:+	0	1	0	0	1	0	0	1	0.25	0.5	0.333333	0	0	0	0	0
ENSG00000000460.17;AF:chr1:169794730:169794905-169798857:169795043:169795983-169798857:+	0.5	0	0	0.5	1	0	0.75	1	0.333333	1	0.333333	0.2	0.5	0.333333	0	0
ENSG00000000460.17;SE:chr1:169798958-169800883:169800971-169802621:+	0.611111	0.529412	0.521739	0.4	0.526316	0.583333	0.526316	0.466667	0.521739	0.409091	0.65625	0.5	0.6	0.5	0.5	0.6
ENSG00000000971.16;A3:chr1:196737660-196740619:196737660-196741875:+	0.73913	0.642857	0.642857	0.842105	0.7	0.5	0.533333	1	0.782609	0.777778	0.684211	0.75	0.666667	0.769231	0.727273	0.869565
ENSG00000000971.16;MX:chr1:196715769-196725121:196725297-196726761:196715769-196726470:196726652-196726761:+	0.941176	0.833333	0.852941	0.95	0.894737	0.928571	0.909091	0.875	0.857143	0.894737	0.961538	1	0.88	0.916667	0.866667	0.903226
ENSG00000000971.16;SE:chr1:196652175-196672978:196673163-196673857:+	0.990099	0.993127	1	0.996845	0.994709	0.993421	1	0.991228	0.992424	1	0.995968	0.992218	1	1	1	0.993769
ENSG00000000971.16;SE:chr1:196715769-196725121:196725297-196726470:+	0.995215	0.976077	0.971751	0.995455	0.983471	0.989247	0.984496	0.978102	0.977901	0.988024	0.993377	1	0.983333	0.989305	0.983402	0.985981
ENSG00000000971.16;SE:chr1:196725297-196726470:196726652-196726761:+	0.929825	0.893162	0.857843	0.922131	0.876812	0.885965	0.866667	0.865385	0.886256	0.908602	0.863388	0.907692	0.891089	0.894231	0.902622	0.885246
ENSG00000000971.16;SE:chr1:196728522-196736824:196737006-196737475:+	0.982456	0.991228	0.980488	0.987342	0.979021	0.990909	0.966667	0.987179	0.990385	0.989189	0.977778	0.994819	0.975	0.99005	0.985075	0.99177
ENSG00000000971.16;SE:chr1:196728522-196737475:196737660-196740619:+	0.8	0.222222	1	0.6	1	0.333333	0.833333	0.666667	0.5	0.666667	0.5	0.5	1	0.285714	0.666667	0.333333
ENSG00000000971.16;SE:chr1:196728522-196740619:196740792-196741875:+	0.5	0.777778	0	0.4	0	0.5	0.5	0.5	0.333333	0.2	0.571429	0.5	0	0.5	0.5	0.571429
ENSG00000000971.16;SE:chr1:196737660-196740619:196740792-196741875:+	0.971154	0.976852	0.945652	0.986239	0.977612	0.959596	0.94964	1	0.972376	0.976048	0.9625	0.977654	0.973404	0.984211	0.96281	0.986425
ENSG00000001036.14;A3:chr6:143502565-143503913:143502122-143503913:-	0	0.5	0.333333	0.714286	0.5	0	0.2	0.5	0.333333	0.5	0	0.428571	0.666667	0	0.4	0.333333
ENSG00000001036.14;A3:chr6:143504252-143507237:143502122-143507237:-	0.454545	0.416667	0.5	0.444444	0.333333	0.5	0.5	0.222222	0.5	0.25	0.428571	0.333333	0.375	0.5	0.4	0.5
ENSG00000001036.14;A3:chr6:143504252-143507237:143502565-143507237:-	0.909091	0.583333	0.470588	0.727273	0.454545	0.444444	0.727273	0.857143	0.75	0.5	0.666667	0.5	0.583333	0.875	0.6	0.666667
ENSG00000001036.14;A5:chr6:143497497-143501932:143497497-143503913:-	0.833333	0.833333	0.8	0.571429	0.666667	0.75	1	0.5	0.75	0.5	0.75	0.75	0.75	0.428571	1	0.375
ENSG00000001036.14;A5:chr6:143502122-143502355:143502122-143503913:-	0.833333	0.333333	0.5	0.666667	0.6	0.5	0.5	0.8	0.428571	0.5	0.166667	0.333333	0.666667	0.4	0.25	0.333333
ENSG00000001036.14;MX:chr6:143497497-143501932:143502122-143507237:143497497-143503913:143504252-143507237:-	0.857143	0.875	0.8	0.625	0.8	0.75	1	0.777778	0.75	0.75	0.8	0.857143	0.833333	0.428571	1	0.375
ENSG00000001036.14;MX:chr6:143502122-143502355:143502565-143507237:143502122-143503913:143504252-143507237:-	0.5	0.555556	0.692308	0.6	0.75	0.833333	0.428571	0.5	0.333333	0.666667	0.285714	0.555556	0.714286	0.142857	0.4	0.5
ENSG00000001036.14;MX:chr6:143502565-143503913:143504252-143511411:143502565-143507237:143507424-143511411:-	0.947368	0.772727	0.526316	0.785714	0.5	0.642857	0.888889	0.9	0.923077	0.733333	0.882353	0.736842	0.807692	0.952381	0.857143	0.888889
ENSG00000001036.14;RI:chr6:143501932:143502122-143502355:143504252:-	0.5	0.714286	0.5	0.5	0.4	0.75	0.5	0.333333	0.5	0.5	0.75	0.6	0.428571	0.428571	0.666667	0.75
ENSG00000001036.14;RI:chr6:143501932:143502122-143503913:143504252:-	0.833333	0.555556	0.5	0.666667	0.5	0.75	0.5	0.666667	0.428571	0.5	0.375	0.428571	0.6	0.333333	0.4	0.6
ENSG00000001036.14;RI:chr6:143501932:143502565-143503913:143504252:-	1	0.555556	0.666667	0.444444	0.5	1	0.8	0.666667	0.6	0.5	1	0.5	0.428571	1	0.5	0.75
ENSG00000001036.14;SE:chr6:143497497-143501932:143502122-143503913:-	0.5	0.8	0.8	0.4	0.666667	0.5	1	0.333333	0.8	0.5	0.833333	0.8	0.666667	0.6	1	0.285714
ENSG00000001036.14;SE:chr6:143497497-143501932:143502565-143503913:-	0	0.8	0.666667	0.625	0.666667	0	1	0.333333	0.666667	0.5	0	0.75	0.8	0	1	0.166667
ENSG00000001036.14;SE:chr6:143502122-143502355:143502565-143503913:-	0.998024	0.993197	0.991984	0.996627	0.994681	0.997817	0.990868	0.997917	0.992141	0.995652	0.989899	0.99182	0.995816	0.986517	0.993243	0.99591
ENSG00000001036.14;SE:chr6:143502122-143502355:143502565-143507237:-	0.142857	0.416667	0.692308	0.375	0.6	0.625	0.428571	0.125	0.4	0.4	0.333333	0.454545	0.5	0.25	0.4	0.4
ENSG00000001036.14;SE:chr6:143502122-143502355:143504252-143507237:-	0.454545	0.222222	0.5	0.444444	0.428571	0.25	0.5	0.363636	0.5	0.25	0.2	0.25	0.444444	0.571429	0.25	0.25
ENSG00000001036.14;SE:chr6:143502122-143503913:143504252-143507237:-	0.142857	0.363636	0.5	0.285714	0.333333	0.25	0.5	0.125	0.571429	0.25	0.555556	0.4	0.285714	0.666667	0.5	0.4
ENSG00000001036.14;SE:chr6:143502565-143503913:143504252-143507237:-	0.997951	0.991319	0.981855	0.994898	0.984043	0.988962	0.992754	0.997881	0.995876	0.99117	0.995807	0.989562	0.989224	0.997619	0.995381	0.995781
ENSG00000001036.14;SE:chr6:143504252-143507237:143507424-143511411:-	0.965184	0.971667	0.980392	0.981938	0.984375	0.980562	0.946309	0.981595	0.953668	0.976496	0.97	0.971888	0.957143	0.95614	0.973274	0.967936
ENSG00000001084.13;A3:chr6:53516222-53520778:53516217-53520778:-	0.941176	0.94	0.992593	0.993421	0.980769	0.956522	0.932203	0.947368	0.946429	0.9375	0.935065	0.939759	0.934066	0.98	1	0.979592
ENSG00000001084.13;RI:chr6:53500247:53500350-53500432:53500513:-	0.0538462	0.0144928	0.0403226	0.0466667	0.06	0.0857143	0.0517241	0.0566038	0.0925926	0.122449	0	0.0243902	0.0114943	0.0425532	0.097561	0.0444444
ENSG00000001084.13;RI:chr6:53514439:53514497-53516109:53516222:-	0.101562	0.0992908	0.119403	0.0596026	0.0980392	0.0757576	0.0727273	0.12963	0.132075	0.111111	0.125	0.0384615	0.0588235	0.102041	0.195652	0.125
ENSG00000001167.15;RI:chr6:41090204:41090309-41091528:41091694:+	0.130952	0.244681	0.133333	0.117021	0.204082	0.133333	0.212121	0.25	0.142857	0.255814	0.216216	0.097561	0.289157	0.210526	0.180723	0.180723
ENSG00000001167.15;SE:chr6:41079164-41080811:41080897-41084046:+	0.880952	0.861702	0.826667	0.840426	0.897959	0.933333	0.818182	0.90625	0.904762	0.813953	0.905405	0.878049	0.879518	0.868421	0.843373	0.903614
ENSG00000001167.15;SE:chr6:41084192-41089579:41089710-41090204:+	0.964286	1	0.96	0.989362	0.979592	1	0.969697	0.984375	0.97619	0.930233	0.905405	0.95122	0.987952	0.986842	0.951807	0.963855
ENSG00000001460.18;SE:chr1:24384003-24391561:24391679-24401319:-	0.461538	0.625	0.6875	0.470588	0.6875	0.777778	0.782609	0.454545	0.76	0.714286	0.473684	0.722222	0.52381	0.642857	0.764706	0.590909
ENSG00000001460.18;SE:chr1:24391679-24391924:24392067-24401319:-	0.454545	0.375	0.214286	0.2	0.153846	0.222222	0	0.166667	0.208333	0.4	0.25	0	0.0833333	0.181818	0.235294	0.235294
ENSG00000001460.18;SE:chr1:24401456-24410703:24410817-24413674:-	0.0555556	0.0909091	0.105263	0	0.111111	0.0454545	0.0869565	0	0.0666667	0	0.0454545	0	0.0909091	0.0625	0.0952381	0.115385
ENSG00000001461.17;AL:chr1:24464120-24466004:24466378:24464120-24468986:24469252:+	0.5	0.8	0.555556	0.625	0.823529	0.857143	0.785714	0.75	0.647059	0.5	0.222222	0.916667	0.9	0.545455	0.833333	0.375
ENSG00000001461.17;AL:chr1:24464120-24466004:24466378:24464120-24468986:24469665:+	0.666667	0.888889	0.833333	0.714286	0.933333	0.857143	0.846154	1	0.846154	0.666667	1	1	0.9	1	0.555556	0.428571
ENSG00000001461.17;AL:chr1:24464120-24466004:24466378:24464120-24468986:24471598:+	0.121212	0.16	0.181818	0.212766	0.35	0.222222	0.354839	0.130435	0.289474	0.111111	0.0588235	0.244444	0.236842	0.166667	0.135135	0.09375
ENSG00000001461.17;AL:chr1:24464120-24466004:24466378:24464120-24468986:24472976:+	0.210526	0.363636	0.454545	0.285714	0.538462	0.545455	0.407407	0.315789	0.37931	0.190476	0.153846	0.423077	0.428571	0.461538	0.454545	0.214286
ENSG00000001461.17;MX:chr1:24449626-24453408:24453504-24458888:24449626-24456138:24456273-24458888:+	0	0	0.142857	0	1	0.166667	1	0.222222	0	0.4	0	0.25	0	0.5	0	1
ENSG00000001461.17;SE:chr1:24415904-24419291:24419640-24440172:+	0.914286	0.943396	0.931034	0.923077	0.97561	0.931034	0.939394	0.979167	0.904762	0.871795	0.941176	0.978261	0.925	0.945946	0.909091	0.945946
ENSG00000001461.17;SE:chr1:24419640-24433104:24433213-24440172:+	0.135135	0.0384615	0.129032	0.127273	0.0909091	0.0526316	0.0882353	0.0408163	0.155556	0.105263	0.179487	0.0217391	0.0512821	0.125	0.0243902	0.125
ENSG00000001461.17;SE:chr1:24449626-24453408:24453504-24456138:+	0.981481	0.985075	0.921053	0.987805	1	0.925373	1	0.881356	1	0.947368	0.961538	0.95	1	0.978723	1	1
ENSG00000001461.17;SE:chr1:24453504-24456138:24456273-24458888:+	1	1	0.985507	1	0.981818	0.983607	0.96	0.962963	1	0.962963	1	0.982759	1	0.978723	1	0.979167
ENSG00000001497.18;A3:chrX:65514973-65517987:65514970-65517987:-	0.866667	0.911111	0.842105	0.846154	0.827586	0.910714	0.90625	0.735294	0.861111	0.810811	0.810345	0.833333	0.844444	0.927273	0.854167	0.942857
ENSG00000001497.18;A3:chrX:65521287-65523560:65520817-65523560:-	0.666667	1	0.888889	0.444444	1	0.625	1	0.8	0.666667	0.4	0.5	0.166667	0.777778	0.4	1	0.285714
ENSG00000001497.18;A3:chrX:65522285-65523560:65520817-65523560:-	0.833333	1	0.666667	0.5	0	0.4	1	0.666667	0.666667	0.25	0.833333	0.166667	0.666667	0.25	0	0.444444
ENSG00000001497.18;A3:chrX:65522285-65523560:65521287-65523560:-	0.714286	0.333333	0.2	0.555556	0	0.285714	0.285714	0.333333	0.5	0.333333	0.833333	0.5	0.363636	0.333333	0	0.666667
ENSG00000001497.18;AF:chrX:65529258-65529594:65529759:65529258-65534480:65534787:-	1	0.5	0.666667	0.875	0	1	0.5	0	0	0	0	0.5	1	0.5	1	1
ENSG00000001497.18;AL:chrX:65518129:65518465-65523560:65520429:65520817-65523560:-	0	1	0.5	0.166667	0	0	1	0	0	0.25	0.666667	0.285714	0	0.25	0	0
ENSG00000001497.18;AL:chrX:65518129:65518465-65523560:65520429:65521287-65523560:-	0	0.333333	0.111111	0.2	0	0	0.166667	0	0	0.333333	0.666667	0.666667	0	0.333333	0	0
ENSG00000001497.18;AL:chrX:65518129:65518465-65523560:65520429:65522285-65523560:-	0	0.5	0.333333	0.166667	0	0	0.333333	0	0	0.5	0.285714	0.666667	0	0.5	0	0
ENSG00000001497.18;SE:chrX:65524262-65524564:65524614-65524965:-	0.0961538	0.0588235	0.104478	0.123288	0.181818	0.15625	0.205128	0.121951	0.170732	0.136364	0.134328	0.0408163	0.163636	0.180328	0.104167	0.0666667
ENSG00000001497.18;SE:chrX:65525050-65528260:65528369-65529212:-	0.962264	0.962264	0.985507	0.9875	1	0.939394	0.95	0.902439	0.97561	0.954545	0.955224	0.823529	0.931034	0.983871	0.959184	0.956522
ENSG00000001629.10;SE:chr7:92307656-92319330:92319512-92327783:+	0.37013	0.376	0.385321	0.348485	0.391753	0.315068	0.37	0.362205	0.345133	0.343949	0.271605	0.36	0.376404	0.487013	0.33125	0.258065
ENSG00000001629.10;SE:chr7:92345066-92347947:92348016-92350950:+	0.0649351	0.08	0.0275229	0.0606061	0.0515464	0.0753425	0.04	0.015748	0.0530973	0.0764331	0.0555556	0.1	0.0617978	0.0454545	0.0625	0.0537634
ENSG00000001629.10;SE:chr7:92352642-92362185:92362273-92371477:+	0.981481	0.955224	0.973214	0.978873	0.980198	0.98	0.971154	0.970149	0.983333	0.96319	0.975904	1	0.989071	0.968944	0.982143	0.99
ENSG00000001629.10;SE:chr7:92388041-92389971:92390116-92391166:+	0.906977	0.831169	0.912	0.848101	0.867257	0.925	0.910714	0.895105	0.9	0.868852	0.916201	0.888889	0.94359	0.900552	0.896175	0.875576
ENSG00000001630.17;A5:chr7:92113843-92117044:92113843-92117177:-	0.993151	0.976821	0.996403	0.996667	0.985612	0.995726	0.996825	0.990415	0.989333	0.988201	0.99022	0.991453	0.992366	0.984615	0.989873	0.985294
ENSG00000001630.17;AF:chr7:92131872-92134173:92134477:92131872-92134666:92134803:-	0.894737	0.902208	0.908784	0.898773	0.920415	0.893701	0.88563	0.882883	0.901015	0.913165	0.911007	0.935872	0.931707	0.891626	0.898585	0.895105
ENSG00000001630.17;MX:chr7:92113843-92117044:92117212-92123120:92113843-92118520:92118615-92123120:-	1	0.666667	0.2	0.875	0.555556	0.333333	0.5	0.285714	0.545455	0.444444	0.571429	0.428571	0.615385	0.6	0.142857	0.6
ENSG00000001630.17;RI:chr7:92117044:92117092-92117177:92117212:-	0.996564	0.986622	0.989286	0.973941	0.992754	0.983122	0.98125	0.987261	1	0.997024	0.98301	0.991453	0.997442	0.994819	0.987374	0.990148
ENSG00000001630.17;SE:chr7:92113843-92117044:92117092-92117177:-	0.333333	0.363636	0.75	0.888889	0.333333	0.8	0.857143	0.571429	0	0.2	0.636364	0.5	0.25	0.25	0.555556	0.4
ENSG00000001630.17;SE:chr7:92113843-92117044:92117212-92118520:-	1	0.996599	0.985663	0.996575	0.985348	0.991416	0.990415	0.983923	0.986486	0.985075	0.9925	0.991379	0.987013	0.994778	0.98481	0.989975
ENSG00000001630.17;SE:chr7:92113843-92117044:92117212-92123120:-	0.3	0.4	0.2	0.466667	0.555556	0.166667	0.214286	0.222222	0.5	0.307692	0.4	0.3	0.666667	0.272727	0.0909091	0.461538
ENSG00000001630.17;SE:chr7:92113843-92117177:92117212-92118520:-	1	0.875	0.2	0.5	0.5	0.333333	0.25	0.375	0.444444	0.444444	0.571429	0.5	0.375	0.75	0.4	0.6
ENSG00000001630.17;SE:chr7:92113843-92118520:92118615-92123120:-	0	0.25	0.5	0.111111	0.5	0.285714	0.214286	0.416667	0.454545	0.357143	0.333333	0.363636	0.555556	0.2	0.375	0.363636
ENSG00000001630.17;SE:chr7:92113843-92123120:92123315-92123734:-	0.777778	0.333333	0.666667	0.533333	1	0.555556	0.846154	0.7	0.75	0.818182	0.75	0.583333	0.666667	0.8	0.666667	0.7
ENSG00000001630.17;SE:chr7:92113843-92123734:92123853-92126253:-	0.5	0.857143	0.285714	0.777778	0	0.444444	0.333333	0.75	0.25	0.666667	1	0.3125	0.285714	0.5	0.625	0.5
ENSG00000001630.17;SE:chr7:92117212-92118520:92118615-92123120:-	0.989726	0.993464	0.996429	0.977199	0.982143	0.995781	0.990625	0.993651	0.984	0.988201	0.990291	0.993631	0.979592	0.992347	0.997494	0.985401
ENSG00000001630.17;SE:chr7:92123853-92126253:92126427-92128880:-	0.333333	0.75	0.75	0.285714	0.5	0.4	0.5	0.666667	0.5	0.666667	0.5	0.333333	0	0.875	0	0.615385
ENSG00000001630.17;SE:chr7:92126427-92127505:92127631-92128880:-	0.993311	0.990506	0.989796	0.99375	0.982394	0.992	0.991098	0.993939	0.992327	0.988701	0.992857	0.995951	1	0.982716	1	0.981087
ENSG00000001631.16;A3:chr7:92242161-92244002:92242137-92244002:-	0.0727273	0.0512821	0.133333	0.104167	0.142857	0.0681818	0.0909091	0.0465116	0.0465116	0.0227273	0.0566038	0.0789474	0.132075	0.0655738	0.0540541	0.135135
ENSG00000001631.16;A3:chr7:92245171-92245790:92245134-92245790:-	0.7	0.47619	0.608696	0.55	0.4	0.8	0.647059	0.809524	0.807692	0.652174	0.722222	0.684211	0.826087	0.64	0.590909	0.722222
ENSG00000001631.16;A3:chr7:92245171-92245906:92245134-92245906:-	0.590909	0.461538	0.705882	0.47619	0.461538	0.47619	0.5	0.6	0.65	0.545455	0.517241	0.533333	0.45	0.576923	0.666667	0.588235
ENSG00000001631.16;A5:chr7:92242137-92245427:92242137-92245465:-	0.657895	0.705882	0.657143	0.75	0.714286	0.780488	0.685714	0.652174	0.71875	0.74359	0.693878	0.673913	0.674419	0.763158	0.65	0.655172
ENSG00000001631.16;A5:chr7:92242137-92245465:92242137-92245906:-	0.541667	0.5	0.588235	0.75	0.444444	0.470588	0.5625	0.789474	0.5	0.75	0.555556	0.714286	0.736842	0.529412	0.733333	0.769231
ENSG00000001631.16;A5:chr7:92244149-92245427:92244149-92245906:-	0.428571	0.8	0.6	0.444444	0.833333	1	0.75	0.571429	0.666667	0.666667	0.555556	0.7	0.727273	0.444444	0.8	0.666667
ENSG00000001631.16;A5:chr7:92245134-92245790:92245134-92245906:-	0.4	0.611111	0.642857	0.45	0.681818	0.214286	0.4	0.333333	0.416667	0.444444	0.263158	0.461538	0.266667	0.45	0.642857	0.416667
ENSG00000001631.16;A5:chr7:92245171-92245427:92245171-92245465:-	0.666667	0.833333	0.538462	0.615385	0.5	0.727273	0.6	0.777778	0.833333	0.857143	0.625	0.7	0.588235	0.714286	0.818182	0.615385
ENSG00000001631.16;A5:chr7:92245171-92245427:92245171-92245790:-	0.263158	0.5	0.263158	0.388889	0.333333	0.294118	0.3125	0.15	0.192308	0.210526	0.235294	0.277778	0.173913	0.384615	0.315789	0.277778
ENSG00000001631.16;A5:chr7:92245171-92245427:92245171-92245906:-	0.277778	0.625	0.294118	0.411765	0.454545	0.333333	0.357143	0.2	0.277778	0.25	0.210526	0.384615	0.307692	0.4	0.375	0.333333
ENSG00000001631.16;A5:chr7:92245171-92245465:92245171-92245790:-	0.222222	0.166667	0.3	0.3125	0.375	0.2	0.266667	0.105263	0.0869565	0.0625	0.1875	0.1875	0.269231	0.2	0.133333	0.277778
ENSG00000001631.16;A5:chr7:92245171-92245790:92245171-92245906:-	0.518519	0.625	0.538462	0.52381	0.625	0.545455	0.55	0.586207	0.617647	0.555556	0.464286	0.619048	0.678571	0.516129	0.565217	0.565217
ENSG00000001631.16;A5:chr7:92245595-92245790:92245595-92245844:-	0.571429	1	0.777778	0.8	0.8	0.7	0.8	0.692308	0.5	0.75	0.916667	0.75	0.333333	1	0.7	0.625
ENSG00000001631.16;A5:chr7:92245595-92245790:92245595-92245906:-	0.190476	0.45	0.368421	0.25	0.2	0.269231	0.222222	0.36	0.3125	0.25	0.44	0.222222	0.142857	0.285714	0.333333	0.384615
ENSG00000001631.16;A5:chr7:92245595-92245844:92245595-92245906:-	0.15	0	0.142857	0.0769231	0.0588235	0.136364	0.0666667	0.2	0.3125	0.1	0.0666667	0.0869565	0.25	0	0.176471	0.272727
ENSG00000001631.16;AF:chr7:92242137-92245427:92245615:92242137-92245906:92246166:-	0.266667	0.285714	0.363636	0.8	0.333333	0.4	0.461538	0.555556	0.466667	0.625	0.428571	0.4	0.615385	0.5	0.555556	0.666667
ENSG00000001631.16;AF:chr7:92242137-92245465:92245615:92242137-92245906:92246166:-	0	0	0.222222	0.5	0.166667	0.1	0.222222	0.2	0.111111	0.25	0	0	0	0	0.428571	0
ENSG00000001631.16;AF:chr7:92245171-92245465:92245871:92245171-92245906:92245973:-	0.266667	0.5	0.375	0.454545	0.6	0.5	0.444444	0.2	0.222222	0.125	0.3	0.5	0.538462	0.333333	0.25	0.454545
ENSG00000001631.16;AF:chr7:92245171-92245465:92245871:92245171-92245906:92246166:-	0.666667	0.333333	0.75	0.555556	0.75	0.3	0.5	0.333333	0.25	0.166667	0.272727	0.375	0.7	0.363636	0.333333	0.555556
ENSG00000001631.16;MX:chr7:92242137-92244002:92244149-92245427:92242137-92244902:92245171-92245427:-	0.666667	1	0.6	0.8	0.833333	0.75	0.857143	0.5	0.444444	0.666667	0.833333	0.777778	0.571429	1	0.571429	0.4
ENSG00000001631.16;MX:chr7:92242137-92244002:92244149-92245906:92242137-92244902:92245134-92245906:-	0.888889	0.5	1	0.833333	0.5	0	0.666667	0.6	1	0.5	0.666667	0.6	0.75	0.833333	0.5	0.5
ENSG00000001631.16;MX:chr7:92242137-92244002:92244149-92245906:92242137-92244902:92245171-92245906:-	0.615385	0.333333	0.285714	0.555556	0.333333	0	0.285714	0.6	0.333333	0.5	0.8	0.75	0.5	0.5	0.25	0.2
ENSG00000001631.16;MX:chr7:92242137-92244002:92244149-92245906:92242137-92245427:92245595-92245906:-	0.32	0.0833333	0.142857	0.294118	0.0588235	0	0.125	0.157895	0.153846	0.1	0.222222	0.125	0.142857	0.25	0.0666667	0.111111
ENSG00000001631.16;MX:chr7:92242137-92244902:92245134-92245790:92242137-92245427:92245595-92245790:-	0	0.4375	0.222222	0.5	0.666667	0.125	0.2	0.1	0.444444	0.333333	0.0833333	0.454545	0.25	0.142857	0.3	0.375
ENSG00000001631.16;MX:chr7:92242137-92244902:92245134-92245906:92242137-92245427:92245595-92245906:-	0.0555556	0.0833333	0	0.0769231	0.0588235	0.136364	0.0666667	0.111111	0	0.1	0.125	0.0869565	0.0526316	0.0625	0.0666667	0.111111
ENSG00000001631.16;MX:chr7:92242137-92244902:92245171-92245790:92242137-92245427:92245595-92245790:-	0.5	0.181818	0.363636	0.555556	0.333333	0.3	0.2	0.357143	0.615385	0.454545	0.352941	0.5	0.7	0.5	0.461538	0.375
ENSG00000001631.16;MX:chr7:92242137-92244902:92245171-92245906:92242137-92245427:92245595-92245906:-	0.227273	0.153846	0.294118	0.25	0.111111	0.0952381	0.263158	0.111111	0.266667	0.1	0.0666667	0.0454545	0.142857	0.25	0.176471	0.333333
ENSG00000001631.16;RI:chr7:92235403:92235646-92236413:92236542:-	0.057377	0.0891089	0.0917431	0.0865385	0.0673077	0.0550459	0.0714286	0.045045	0.0917431	0.0761905	0.109489	0.0964912	0.0873016	0.134328	0.103774	0.119565
ENSG00000001631.16;RI:chr7:92245427:92245595-92245790:92245973:-	0.733333	0.608696	0.533333	0.733333	0.714286	0.666667	0.733333	0.4375	0.642857	0.571429	0.45	0.666667	0.8	0.7	0.588235	0.583333
ENSG00000001631.16;RI:chr7:92245427:92245595-92245844:92245973:-	0.785714	1	0.8	0.916667	0.909091	0.823529	0.916667	0.636364	0.642857	0.8	0.9	0.857143	0.666667	1	0.769231	0.7
ENSG00000001631.16;SE:chr7:92242137-92244002:92244149-92244902:-	0.74	0.727273	0.723404	0.693878	0.681818	0.727273	0.780488	0.708333	0.625	0.72549	0.788462	0.609756	0.660377	0.786885	0.652174	0.674419
ENSG00000001631.16;SE:chr7:92242137-92244002:92244149-92245427:-	0.193548	0.142857	0.115385	0.142857	0.166667	0.219512	0.2	0.117647	0.148148	0.121212	0.128205	0.184211	0.216216	0.121212	0.133333	0.0952381
ENSG00000001631.16;SE:chr7:92242137-92244002:92244149-92245906:-	0.421053	0.0909091	0.222222	0.714286	0.0909091	0	0.222222	0.428571	0.2	0.4	0.25	0.333333	0.375	0.384615	0.2	0.25
ENSG00000001631.16;SE:chr7:92242137-92244902:92245134-92245906:-	0.0833333	0.0909091	0	0.333333	0.0909091	0.25	0.125	0.333333	0	0.4	0.142857	0.25	0.166667	0.111111	0.2	0.25
ENSG00000001631.16;SE:chr7:92242137-92244902:92245171-92245427:-	0.107143	0	0.08	0.04	0.0384615	0.0857143	0.04	0.117647	0.178571	0.0645161	0.0285714	0.0606061	0.171429	0	0.103448	0.136364
ENSG00000001631.16;SE:chr7:92242137-92244902:92245171-92245906:-	0.3125	0.166667	0.416667	0.666667	0.166667	0.181818	0.416667	0.333333	0.333333	0.4	0.0769231	0.142857	0.375	0.384615	0.428571	0.571429
ENSG00000001631.16;SE:chr7:92242137-92245427:92245595-92245906:-	0.607143	0.52381	0.631579	0.857143	0.615385	0.678571	0.666667	0.8	0.578947	0.857143	0.538462	0.777778	0.782609	0.652174	0.777778	0.727273
ENSG00000001631.16;SE:chr7:92244149-92244902:92245134-92245906:-	0.5	0.857143	0.714286	0.666667	0.857143	1	0.8	0.666667	0.777778	0.8	0.75	0.625	0.769231	0.666667	0.8	0.857143
ENSG00000001631.16;SE:chr7:92244149-92244902:92245171-92245427:-	0.454545	0.714286	0.625	0.636364	0.5	0.357143	0.454545	0.428571	0.555556	0.5	0.444444	0.416667	0.333333	0.714286	0.6	0.714286
ENSG00000001631.16;SE:chr7:92244149-92244902:92245171-92245906:-	0.5	0.8	0.777778	0.545455	0.8	1	0.666667	0.769231	0.818182	0.833333	0.777778	0.7	0.666667	0.666667	0.875	0.857143
ENSG00000002016.18;A5:chr12:914121-914411:914121-914431:-	0.235294	0.235294	0.0588235	0.333333	0.222222	0.333333	0	0.272727	0.176471	0.285714	0.0714286	0.153846	0.214286	0.238095	0.222222	0.125
ENSG00000002016.18;A5:chr12:933076-949403:933076-949602:-	0.363636	0.444444	0.1	0.666667	0.5	0.5	0	0.375	0.25	0.444444	0.166667	0.285714	0.5	0.714286	0.4	0.4
ENSG00000002016.18;SE:chr12:931321-932975:933076-949602:-	0.7	0.454545	0.642857	0.285714	0.4	0.6	0.428571	0.625	0.692308	0.714286	0.5	0.625	0.428571	0.181818	0.428571	0.3
ENSG00000002016.18;SE:chr12:933076-936807:936882-949602:-	0.125	0	0.1	0	0	0	0.142857	0	0	0.166667	0	0.166667	0.25	0.6	0	0
ENSG00000002330.14;AF:chr11:64271803-64272719:64273117:64271803-64284631:64284704:-	0.5	0.333333	0.5	0.5	1	0.5	0.666667	1	1	0	1	1	0.5	0	0	0.5
ENSG00000002330.14;MX:chr11:64270337-64271613:64271803-64284631:64270337-64284182:64284376-64284631:-	0.333333	0.666667	1	0.5	0	0.142857	0.111111	0	0	0.285714	0	0	0.166667	0	0	0.125
ENSG00000002330.14;SE:chr11:64270337-64271613:64271803-64284182:-	0.987261	0.994475	1	0.992537	0.97006	0.96	0.955801	0.977143	0.98125	0.971591	0.979058	0.979167	0.971591	0.966667	0.976744	0.952381
ENSG00000002330.14;SE:chr11:64271803-64284182:64284376-64284631:-	0.99359	0.989011	0.99359	0.992537	1	0.993103	0.994253	1	1	0.988439	1	1	0.994186	1	1	0.992908
ENSG00000002549.13;A3:chr4:17588977-17595410:17588977-17597046:+	0.666667	0.714286	1	0.857143	0.5	0.833333	0.857143	0.666667	0.727273	1	0.75	0.857143	1	0.923077	0.818182	0.75
ENSG00000002549.13;A5:chr4:17598558-17604588:17595534-17604588:+	0.571429	0.454545	0.888889	0.857143	0.666667	0.833333	0.666667	0.545455	0.8	0.444444	0.6	0.545455	0.7	0.857143	0.818182	0.666667
ENSG00000002549.13;A5:chr4:17598558-17604588:17597134-17604588:+	0.8	1	0.888889	1	0.5	1	0.857143	0.857143	0.8	0.8	0.75	1	1	0.857143	1	0.857143
ENSG00000002549.13;MX:chr4:17577567-17579824:17579939-17583483:17577567-17582288:17582393-17583483:+	0.833333	1	1	0	1	0.5	0.857143	0.8	0.833333	0.666667	1	0.875	1	0.75	0.555556	0
ENSG00000002549.13;MX:chr4:17579939-17581760:17581814-17597046:17579939-17595410:17595534-17597046:+	0	0.666667	1	0.5	0.8	0	0.333333	0	1	0.5	0	1	0	0	0	0.5
ENSG00000002549.13;MX:chr4:17579939-17581760:17581814-17606829:17579939-17604588:17604667-17606829:+	0.75	0	0.5	1	1	1	0	0	0.25	0.5	0.5	0.666667	0.5	0.333333	1	0
ENSG00000002549.13;MX:chr4:17582393-17583483:17583642-17588819:17582393-17584972:17585136-17588819:+	0.5	0	0.333333	0.444444	0.25	0.5	1	0.4	0.5	0.2	0.4	0.666667	0.428571	0.4	0.5	0.2
ENSG00000002549.13;MX:chr4:17583642-17584972:17585136-17595410:17583642-17588819:17588977-17595410:+	0.888889	1	0.967742	0.911111	0.977778	0.945946	0.9375	0.918367	0.966102	0.983871	0.955556	0.960784	0.9375	0.945946	0.90625	0.96875
ENSG00000002549.13;MX:chr4:17585136-17588819:17588977-17597046:17585136-17595410:17595534-17597046:+	0.111111	0.0571429	0	0.0238095	0.0434783	0.0277778	0.0217391	0.0625	0.05	0	0.0227273	0.02	0	0.0277778	0.0645161	0.0606061
ENSG00000002549.13;MX:chr4:17588977-17595410:17595534-17598456:17588977-17597046:17597134-17598456:+	0.333333	0.333333	1	0.5	0	0.5	0.8	0.4	0.5	1	0.5	0.666667	1	0.833333	0.666667	0.333333
ENSG00000002549.13;MX:chr4:17595534-17597046:17597134-17604588:17595534-17598456:17598558-17604588:+	0.5	0	0.25	0	1	0	0.2	0.333333	0.4	0.333333	0.5	0	0	0.285714	0	0.5
ENSG00000002549.13;MX:chr4:17595534-17597046:17597134-17606829:17595534-17604588:17604667-17606829:+	0.25	0.25	0.8	0.875	0.857143	0.8	0.4	0.545455	0.5	0.583333	0.6	0.444444	0.625	0.6	0.6	0.571429
ENSG00000002549.13;MX:chr4:17597134-17598456:17598558-17606829:17597134-17604588:17604667-17606829:+	0.666667	0	0	1	0.333333	1	0.666667	0.5	0.6	0.666667	0.5	1	1	0.333333	1	0.5
ENSG00000002549.13;RI:chr4:17595410:17595534-17598456:17598558:+	0.8	0.833333	0.727273	0.857143	1	0.833333	0.6	0.75	0.727273	0.666667	0.75	0.75	0.875	0.705882	0.692308	0.857143
ENSG00000002549.13;SE:chr4:17577567-17579824:17579939-17582288:+	0.75	1	1	0.75	1	0.5	0.5	0.5	0.75	0.75	1	0	1	0.6	0.428571	0
ENSG00000002549.13;SE:chr4:17579939-17581760:17581814-17582288:+	0.991279	0.99726	0.991429	0.992147	0.977564	0.992857	0.997159	0.997585	0.993988	0.993088	0.993348	1	0.990888	0.992105	0.991892	1
ENSG00000002549.13;SE:chr4:17579939-17581760:17581814-17597046:+	0	1	0.333333	0.2	0.666667	0	0.5	0	0.333333	0.5	0	0.6	0	0	0	1
ENSG00000002549.13;SE:chr4:17579939-17581760:17581814-17606829:+	0.428571	0	0.666667	1	0.5	0.375	0	0	0.5	0.6	0.5	0.285714	0.333333	0.5	0.5	0
ENSG00000002549.13;SE:chr4:17579939-17582288:17582393-17583483:+	0.375	0.2	0.75	1	0.636364	0.5	0.142857	0.2	0.375	0.6	0.428571	0	0.8	0.333333	0.375	0
ENSG00000002549.13;SE:chr4:17579939-17583483:17583642-17584972:+	0.714286	0.8	0.25	0	0.666667	1	0.857143	0.666667	0.714286	0.5	0.666667	0.636364	0.25	0.75	0.833333	0
ENSG00000002549.13;SE:chr4:17579939-17595410:17595534-17597046:+	0	1	0	0.2	0.333333	0	0.666667	0.333333	0	0.5	0	0	0.25	0	0	1
ENSG00000002549.13;SE:chr4:17579939-17597046:17597134-17598456:+	0.5	0	1	1	0.666667	1	0.333333	0.5	1	1	0	1	0.75	0.75	0.5	0
ENSG00000002549.13;SE:chr4:17579939-17598456:17598558-17604588:+	0.5	0	0	0	1	0	1	0.666667	0	0	0.5	0	0.5	0.333333	1	0.5
ENSG00000002549.13;SE:chr4:17579939-17604588:17604667-17606829:+	0.2	1	0.666667	0	0	0	0	1	0.75	0.6	0.5	0.166667	0.333333	0.666667	0	1
ENSG00000002549.13;SE:chr4:17579939-17606829:17606938-17607400:+	1	0	0.5	0	0.333333	0.625	0	0	0.333333	0.666667	0.5	1	0.666667	1	0.5	0
ENSG00000002549.13;SE:chr4:17581814-17582288:17582393-17597046:+	1	0.8	0.833333	0.875	0.555556	1	0.833333	1	0.8	0.8	1	0.785714	1	1	1	0.888889
ENSG00000002549.13;SE:chr4:17582393-17583483:17583642-17584972:+	0.9941	0.994398	0.994135	0.98645	0.990132	0.992593	1	0.984962	0.995951	0.990676	0.993213	0.997613	0.990632	0.991979	0.991826	0.988604
ENSG00000002549.13;SE:chr4:17583642-17584972:17585136-17588819:+	0.993827	1	0.996732	0.987539	0.996032	0.991416	0.990164	0.988571	0.99536	0.997222	0.994949	0.994536	0.992	0.994118	0.991202	0.996753
ENSG00000002549.13;SE:chr4:17583642-17584972:17585136-17604588:+	0	0	0.25	0.25	0.5	0	1	0.5	1	0.666667	1	0.8	0.5	0	0	0.5
ENSG00000002549.13;SE:chr4:17585136-17588819:17588977-17595410:+	0.952941	0.90678	0.911765	0.887052	0.852349	0.868914	0.870317	0.886364	0.882957	0.856808	0.902494	0.882494	0.893868	0.907162	0.921409	0.909884
ENSG00000002549.13;SE:chr4:17588977-17595410:17595534-17597046:+	0.993827	0.993691	1	0.996914	0.992366	0.99569	0.99661	0.991429	0.993056	1	0.9975	0.997268	1	0.99697	0.993976	0.993631
ENSG00000002549.13;SE:chr4:17595534-17597046:17597134-17598456:+	0.997033	0.997126	0.990937	0.997214	1	0.996198	0.988304	0.994845	0.993814	0.995192	0.997722	0.995146	0.997613	0.986264	0.988889	0.997059
ENSG00000002549.13;SE:chr4:17595534-17597046:17597134-17604588:+	0.25	0	0.5	0	0.666667	0	0.25	0.166667	0.5	0.166667	0.333333	0	0	0.5	0	0.25
ENSG00000002549.13;SE:chr4:17595534-17598456:17598558-17604588:+	0.25	0.142857	0.75	0.5	0	0.5	0.571429	0.285714	0.6	0.285714	0.333333	0.285714	0.25	0.714286	0.666667	0.25
ENSG00000002549.13;SE:chr4:17597134-17598456:17598558-17604588:+	0.997076	1	0.997033	1	0.993569	1	0.997101	0.997512	0.995927	0.997613	0.997758	1	1	0.99458	1	0.997143
ENSG00000002549.13;SE:chr4:17597134-17598456:17598558-17606829:+	0.666667	0	0	0.125	0.142857	0.428571	0.5	0.142857	0.6	0.222222	0.25	0.2	0.166667	0.25	0.4	0.2
ENSG00000002549.13;SE:chr4:17597134-17604588:17604667-17606829:+	0.5	0	0.2	0	0.25	0	0.333333	0.142857	0.5	0.125	0.25	0	0	0.4	0	0.2
ENSG00000002549.13;SE:chr4:17598558-17604588:17604667-17606829:+	0.994269	1	1	0.997354	0.996805	0.989247	0.994413	0.997573	0.994036	0.995305	0.997783	0.997701	0.997717	0.997409	0.994695	0.997214
ENSG00000002587.10;AF:chr4:11400113-11428699:11428894:11400113-11429425:11429564:-	1	1	1	1	1	1	1	1	0.979592	1	1	1	1	1	1	1
ENSG00000002822.16;A3:chr7:2230727-2232872:2230724-2232872:-	0.692308	0.695652	0.6	0.666667	0.818182	0.642857	0.619048	0.666667	0.642857	0.647059	0.73913	0.692308	0.769231	0.666667	0.8125	0.578947
ENSG00000002822.16;A3:chr7:2230764-2232872:2230724-2232872:-	0	0.3	0.142857	0.166667	0.666667	0.642857	0.272727	0.583333	0.285714	0.333333	0.454545	0.5	0.4	0.5	0.571429	0.384615
ENSG00000002822.16;A3:chr7:2230764-2232872:2230727-2232872:-	0	0.157895	0.1	0.0909091	0.307692	0.5	0.1875	0.411765	0.181818	0.214286	0.227273	0.307692	0.166667	0.333333	0.235294	0.3125
ENSG00000002822.16;SE:chr7:1980541-2002065:2002121-2014502:-	1	0.964286	0.9375	0.911765	0.928571	0.913043	0.761905	0.772727	0.947368	1	0.962963	1	0.83871	0.933333	0.947368	0.92
ENSG00000002822.16;SE:chr7:2222754-2225410:2225550-2229984:-	0.846154	0.884615	1	0.90625	1	1	0.916667	0.954545	0.9375	0.9	1	0.882353	0.833333	0.833333	0.85	0.791667
ENSG00000002834.18;A3:chr17:38890504-38918605:38890504-38920307:+	0.446154	0.5	0.463415	0.431034	0.4	0.487805	0.511111	0.54902	0.510638	0.414634	0.466667	0.362069	0.5625	0.537037	0.452381	0.5
ENSG00000002834.18;MX:chr17:38890504-38898412:38898519-38915043:38890504-38914325:38914475-38915043:+	0.40678	0.326531	0.464286	0.382979	0.393939	0.411765	0.463415	0.407407	0.447368	0.451613	0.404255	0.4375	0.5	0.519231	0.433962	0.428571
ENSG00000002834.18;RI:chr17:38918605:38919982-38920307:38921769:+	0.8	0.782209	0.763251	0.797654	0.75	0.813853	0.80198	0.787611	0.8	0.75	0.824427	0.762658	0.784983	0.83691	0.791667	0.75
ENSG00000002834.18;SE:chr17:38890504-38898412:38898519-38914325:+	0.861111	0.882562	0.87395	0.902685	0.837398	0.842105	0.8625	0.818182	0.891753	0.835749	0.873874	0.90146	0.867841	0.858757	0.827586	0.857143
ENSG00000002834.18;SE:chr17:38898519-38914325:38914475-38915043:+	0.900415	0.939394	0.888889	0.937282	0.887931	0.883978	0.878981	0.86747	0.910526	0.860697	0.910798	0.921642	0.867841	0.849162	0.862275	0.888889
ENSG00000002919.15;A5:chr17:48107838-48112031:48107596-48112031:+	0	0.142857	0	0	0	0.25	0.285714	0.2	0.75	0	0.25	0.5	0.333333	0	0.2	0.5
ENSG00000002919.15;A5:chr17:48112111-48112574:48112085-48112574:+	0.244444	0.240741	0.285714	0.163265	0.295455	0.229167	0.355556	0.194444	0.24	0.222222	0.234043	0.333333	0.148936	0.235294	0.122807	0.298246
ENSG00000002919.15;AF:chr17:48107549:48107596-48112031:48107766:48107838-48112031:+	0.139535	0.133333	0.0555556	0.047619	0.0882353	0.0714286	0.16129	0.121212	0.025641	0.0869565	0.142857	0.0392157	0.0454545	0.162791	0.0833333	0.0487805
ENSG00000002919.15;AF:chr17:48107549:48107596-48112031:48107894:48107979-48112031:+	1	1	1	1	1	0.75	1	0.8	0.5	1	1	1	1	1	1	0.5
ENSG00000002919.15;AF:chr17:48107549:48107838-48112031:48107894:48107979-48112031:+	0	1	0	0	0	0.5	1	0.5	0.75	0	1	1	1	0	1	0.5
ENSG00000002919.15;AF:chr17:48107766:48107838-48112031:48107894:48107979-48112031:+	1	1	1	1	1	0.975	1	0.966667	0.974359	1	1	1	1	1	1	0.95122
ENSG00000002919.15;RI:chr17:48112031:48112085-48112574:48112660:+	0.128205	0.0238095	0.0625	0.0465116	0	0.0263158	0.0333333	0.121212	0.05	0.0454545	0.0526316	0.173913	0.047619	0.025	0	0.0243902
ENSG00000002919.15;RI:chr17:48112031:48112111-48112574:48112660:+	0.3125	0.0714286	0.142857	0.2	0	0.0833333	0.0588235	0.363636	0.142857	0.142857	0.153846	0.296296	0.222222	0.0769231	0	0.0555556
ENSG00000002919.15;SE:chr17:48107838-48110708:48110767-48112031:+	0.159091	0.183673	0.190476	0.183673	0.243902	0.111111	0.317073	0.142857	0.18	0.192308	0.116279	0.190476	0.0851064	0.2	0.150943	0.240741
ENSG00000002919.15;SE:chr17:48107838-48112031:48112660-48113301:+	1	0.333333	0.666667	0.5	0	0.5	1	1	1	0.5	1	1	1	1	0	1
ENSG00000002919.15;SE:chr17:48107838-48113301:48113401-48118704:+	0	0.666667	1	0.666667	0	1	0	0	0	0.5	0	0	0	0	1	0
ENSG00000002919.15;SE:chr17:48112660-48113301:48113401-48118704:+	0.98	1	0.977273	0.980392	1	0.979167	1	0.974359	1	0.982143	0.978723	1	1	0.961538	1	0.982143
ENSG00000003056.8;A3:chr12:8940903-8942416:8940869-8942416:-	0.666667	0.666667	0.75	0.666667	0.714286	0.714286	0.6	1	0.375	0.333333	0.625	0.571429	0.5	0.555556	0.6	0.428571
ENSG00000003056.8;A3:chr12:8941940-8942416:8940869-8942416:-	0.99708	0.997452	0.998617	0.997416	0.996269	0.996219	0.996546	1	0.992775	0.994203	0.996173	0.99589	0.992775	0.993789	0.99665	0.99373
ENSG00000003056.8;A3:chr12:8941940-8942416:8940903-8942416:-	0.994178	0.994917	0.995862	0.994845	0.990724	0.990602	0.994828	0.988148	0.995652	0.997093	0.993639	0.994528	0.992775	0.992248	0.994983	0.99529
ENSG00000003056.8;A3:chr12:8941940-8945418:8940869-8945418:-	0.777778	0.5	0.466667	0.357143	0.571429	0.285714	0.5	0.357143	0.4	0.5	0.333333	0.8	0.5	0.6	0.307692	0.714286
ENSG00000003056.8;A3:chr12:8943910-8945418:8943535-8945418:-	0.862745	1	0.85	0.830189	0.823529	0.923077	0.772727	0.804878	0.857143	0.884615	0.833333	0.894737	0.9	0.757576	0.888889	0.857143
ENSG00000003056.8;A3:chr12:8946405-8949488:8946387-8949488:-	0.988201	0.991003	0.984701	0.984375	0.98893	0.986434	0.985989	0.980539	0.989826	0.981077	0.993565	0.993056	0.97654	0.985959	0.990164	0.992188
ENSG00000003056.8;A5:chr12:8942542-8943405:8942542-8943801:-	0.916667	0.911111	0.918919	0.93617	0.965517	0.947368	0.944444	1	0.933333	1	0.930233	0.971429	0.947368	0.892857	0.96	1
ENSG00000003056.8;A5:chr12:8945584-8946229:8945584-8946303:-	0.984227	0.998573	0.993902	0.998582	0.995893	0.991361	0.996101	0.994881	0.99679	0.993453	0.995714	0.993912	0.998382	0.994932	1	0.991394
ENSG00000003056.8;MX:chr12:8941940-8942416:8942542-8943801:8941940-8943405:8943535-8943801:-	0.8	0.571429	0.5	0.5	0.2	0.333333	0.25	0	0.428571	0	0.75	0.166667	0.5	0.6	0.25	0
ENSG00000003056.8;MX:chr12:8941940-8942416:8942542-8945418:8941940-8943801:8943910-8945418:-	0.807692	0.833333	0.785714	0.846154	0.904762	0.882353	0.857143	0.85	0.782609	0.85	0.909091	0.909091	0.761905	0.904762	0.714286	0.75
ENSG00000003056.8;MX:chr12:8941940-8942416:8942542-8949488:8941940-8946303:8946405-8949488:-	0.166667	0	0.166667	0.307692	0	0.25	0.285714	0.1	0.571429	0.2	0.125	0.4	0.428571	0.2	0.111111	0.25
ENSG00000003056.8;MX:chr12:8942542-8943405:8943535-8945418:8942542-8943801:8943910-8945418:-	0.636364	0	0.666667	0.75	0.857143	0.6	0.833333	1	0.7	1	0.727273	0.8	0.666667	0.727273	0.75	1
ENSG00000003056.8;MX:chr12:8942542-8943405:8943535-8946229:8942542-8945418:8945584-8946229:-	0.533333	0.583333	0.55102	0.5	0.457143	0.615385	0.55	0.653061	0.485714	0.595238	0.482759	0.574468	0.578947	0.536585	0.516129	0.692308
ENSG00000003056.8;MX:chr12:8943535-8943801:8943910-8949488:8943535-8946229:8946405-8949488:-	0.04	0.176471	0.129032	0.153846	0.157895	0.0769231	0.12	0.2	0.15	0.193548	0	0	0.0833333	0.185185	0.157895	0.0357143
ENSG00000003056.8;RI:chr12:8943405:8943584-8943801:8943910:-	0.93617	1	0.971429	0.93617	0.965517	0.878049	0.944444	0.916667	0.954545	0.978723	0.97561	0.894737	0.972973	0.892857	0.857143	1
ENSG00000003056.8;SE:chr12:8941940-8942416:8942542-8943405:-	0.99845	0.995946	0.995562	0.995851	0.992016	0.991853	0.989011	0.995223	0.993798	0.990698	0.998615	0.992679	0.996914	0.996716	0.994652	0.99341
ENSG00000003056.8;SE:chr12:8941940-8942416:8942542-8943801:-	0.444444	0.5	0.333333	0.428571	0.333333	0.5	0.4	0	0.375	0	0.5	0.333333	0.285714	0.6	0.142857	0
ENSG00000003056.8;SE:chr12:8941940-8942416:8942542-8945418:-	0.75	0.769231	0.758621	0.814815	0.826087	0.882353	0.857143	0.772727	0.9	0.73913	0.9375	0.714286	0.727273	0.76	0.789474	0.705882
ENSG00000003056.8;SE:chr12:8941940-8942416:8942542-8946303:-	0.722222	0.785714	0.6875	0.71875	0.809524	0.777778	0.75	0.727273	0.875	0.777778	0.787879	0.8	0.833333	0.714286	0.714286	0.857143
ENSG00000003056.8;SE:chr12:8941940-8943405:8943535-8943801:-	0.166667	0.428571	0.333333	0.428571	0.666667	0.666667	0.666667	0.5	0.444444	0.666667	0.25	0.714286	0.285714	0.5	0.333333	0.5
ENSG00000003056.8;SE:chr12:8941940-8943801:8943910-8945418:-	0.416667	0.4	0.461538	0.444444	0.333333	0.5	0.5	0.375	0.714286	0.333333	0.6	0.2	0.454545	0.25	0.6	0.444444
ENSG00000003056.8;SE:chr12:8942542-8943405:8943535-8943801:-	0.993056	0.9941	0.995098	0.995392	0.997797	0.995327	0.995825	1	0.994863	1	0.99542	0.998379	0.996639	0.994652	0.998066	1
ENSG00000003056.8;SE:chr12:8942542-8943405:8943535-8945418:-	0.25	0	0.214286	0.290323	0.24	0.166667	0.357143	0.32	0.28	0.26087	0.210526	0.166667	0.2	0.296296	0.166667	0.333333
ENSG00000003056.8;SE:chr12:8942542-8943405:8943584-8943801:-	0.428571	0	0.25	0.5	0.5	0.714286	0.5	1	0.4	1	0.25	0.8	0.333333	0.5	0.8	0
ENSG00000003056.8;SE:chr12:8942542-8943405:8943910-8945418:-	0.676923	0.672131	0.607143	0.666667	0.595745	0.705882	0.653846	0.66	0.7	0.730159	0.571429	0.62963	0.692308	0.568182	0.615385	0.75
ENSG00000003056.8;SE:chr12:8942542-8943801:8943910-8945418:-	0.16	0.166667	0.12	0.12	0.05	0.117647	0.1	0	0.142857	0	0.0909091	0.047619	0.111111	0.136364	0.0625	0
ENSG00000003056.8;SE:chr12:8942542-8946303:8946405-8949488:-	0.928571	1	0.916667	0.851852	1	0.913043	0.882353	0.96	0.84	0.933333	0.962963	0.857143	0.869565	0.909091	0.952381	0.947368
ENSG00000003056.8;SE:chr12:8943535-8943801:8943910-8945418:-	0.987226	1	0.989565	0.985366	0.986014	0.992424	0.977679	0.984496	0.987226	0.988722	0.987034	0.993174	0.992674	0.984906	0.993852	0.988506
ENSG00000003056.8;SE:chr12:8943535-8945418:8945584-8946229:-	0.225806	0	0.181818	0.290323	0.272727	0.111111	0.3125	0.2	0.291667	0.193548	0.222222	0.129032	0.153846	0.266667	0.157895	0.181818
ENSG00000003056.8;SE:chr12:8943910-8945418:8945584-8946303:-	0.243902	0.0192308	0.0930233	0.0238095	0.0606061	0.102564	0.0454545	0.0638298	0.0465116	0.0888889	0.0638298	0.0930233	0.0192308	0.0833333	0	0.151515
ENSG00000003056.8;SE:chr12:8943910-8946303:8946405-8949488:-	0.96875	0.894737	0.906977	0.911111	0.911765	0.945946	0.933333	0.846154	0.931818	0.87234	1	1	0.962264	0.868421	0.911765	0.965517
ENSG00000003096.14;SE:chrX:117945575-118028424:118028497-118116508:-	0.2	0.285714	0.333333	0	0	0	0.25	0.5	0.25	0.333333	0.214286	0.25	0.25	0.25	0.2	0.333333
ENSG00000003249.15;AF:chr16:90009430-90019311:90019456:90009430-90019728:90019890:-	1	1	0.916667	0.857143	1	1	1	0.714286	0.666667	0.909091	1	0.833333	0.833333	0.714286	0.5	0.625
ENSG00000003393.16;A3:chr2:201715839-201718077:201715836-201718077:-	0.909091	0.87931	0.852941	0.903226	0.861111	0.875	0.784314	0.864407	0.921569	0.84127	0.79661	0.890625	0.859649	0.86	0.791667	0.872727
ENSG00000003393.16;A5:chr2:201733438-201738538:201733438-201738670:-	0.318182	0.253165	0.195402	0.15493	0.222222	0.148936	0.16129	0.130435	0.129032	0.136364	0.125	0.157895	0.185714	0.306667	0.2	0.19697
ENSG00000003393.16;A5:chr2:201738735-201741571:201738735-201741674:-	0.358974	0.438356	0.35	0.411765	0.361702	0.465116	0.473684	0.409091	0.346154	0.492063	0.465517	0.369863	0.419355	0.464789	0.377358	0.327869
ENSG00000003393.16;A5:chr2:201744429-201746566:201744429-201746628:-	0.8	0.912281	0.941176	0.982759	0.928571	0.85	0.909091	0.951613	0.959184	0.919355	0.875	0.942029	0.892857	0.87037	0.84	0.854839
ENSG00000003393.16;AF:chr2:201768945-201779979:201780083:201768945-201780877:201780878:-	0.733333	0.782609	0.72973	0.827586	0.590909	0.8125	0.583333	0.727273	0.793103	0.689655	0.64	0.775	0.791667	0.647059	0.708333	0.757576
ENSG00000003393.16;AF:chr2:201768945-201779979:201780083:201768945-201780877:201781384:-	0.458333	0.382979	0.5	0.461538	0.433333	0.419355	0.35	0.48	0.560976	0.416667	0.4	0.553571	0.422222	0.268293	0.485714	0.555556
ENSG00000003393.16;RI:chr2:201725356:201725454-201726484:201726549:-	0.1	0.0689655	0.0430108	0.0131579	0.105263	0.0566038	0.0634921	0.0285714	0.111111	0.0416667	0.08	0.025641	0.08	0.0384615	0.0769231	0.0714286
ENSG00000003393.16;RI:chr2:201727212:201727278-201727701:201727775:-	1	1	0.666667	0.5	0.888889	0.833333	0.833333	0.666667	0.857143	1	1	0.75	0.777778	0.8	0.777778	1
ENSG00000003393.16;RI:chr2:201727212:201727278-201727705:201727775:-	0.1	0.114943	0.0666667	0.027027	0.142857	0.0961538	0.0806452	0.0289855	0.171429	0.0555556	0.133333	0.038961	0.0958904	0.0519481	0.111111	0.0857143
ENSG00000003393.16;SE:chr2:201768945-201778441:201778487-201780877:-	0.46875	0.227273	0.27451	0.388889	0.297297	0.363636	0.265306	0.270833	0.351351	0.244898	0.431034	0.392857	0.295455	0.217391	0.390244	0.282051
ENSG00000003402.20;A3:chr2:201160942-201162996:201160942-201163835:+	0.107143	0.111111	0.184211	0.126761	0.166667	0.138889	0.0851064	0.138889	0.173077	0.0638298	0.106383	0.203704	0.0909091	0.157895	0.0697674	0.1
ENSG00000003402.20;AF:chr2:201116164:201116481-201129729:201118664:201118901-201129729:+	0.925532	0.913043	0.904762	0.895238	0.883333	0.901639	0.927536	0.864865	0.895238	0.866667	0.888889	0.87234	0.903614	0.865169	0.875	0.871795
ENSG00000003402.20;AF:chr2:201116164:201116481-201129729:201129329:201129520-201129729:+	0.945652	0.965517	0.959596	1	0.981481	0.982143	0.941176	0.955224	0.969072	0.95122	0.956522	0.97619	0.974026	0.9625	0.98	0.971429
ENSG00000003402.20;AF:chr2:201116164:201116481-201133029:201129503:201130146-201133029:+	0.0833333	0.133333	0.108108	0.09375	0.111111	0.157895	0.173913	0.277778	0.16	0.214286	0.192308	0.147059	0.0714286	0.111111	0.130435	0.15
ENSG00000003402.20;AF:chr2:201116164:201116481-201133029:201132779:201132850-201133029:+	0.666667	0.8	0.666667	0.6	1	0.75	1	0.833333	0.666667	0.666667	0.714286	0.625	0.666667	0.75	0.75	0.5
ENSG00000003402.20;AF:chr2:201118664:201118901-201129729:201129329:201129520-201129729:+	0.583333	0.727273	0.714286	1	0.875	0.857143	0.555556	0.769231	0.785714	0.75	0.733333	0.857143	0.8	0.8	0.875	0.833333
ENSG00000003402.20;AF:chr2:201129503:201130146-201133029:201132779:201132850-201133029:+	0.956522	0.962963	0.942857	0.935484	1	0.941176	1	0.928571	0.913043	0.88	0.913043	0.90625	0.962963	0.96	0.952381	0.85
ENSG00000003402.20;AL:chr2:201136107-201136198:201136590:201136107-201141374:201141602:+	1	1	0.8	0.6	0.8	0.75	0.888889	1	0.75	1	0.9	1	0.714286	1	1	0.8
ENSG00000003402.20;MX:chr2:201133134-201135972:201136107-201141374:201133134-201140357:201140439-201141374:+	0	0	1	0.666667	0.5	0.333333	0.5	0	0.5	0	0.333333	0	1	0	0	0.5
ENSG00000003402.20;SE:chr2:201116481-201129729:201130146-201133029:+	0.977528	0.954545	0.959596	0.969072	0.963636	0.948276	0.941176	0.927536	0.959184	0.928571	0.946237	0.942529	0.974026	0.9625	0.942308	0.957746
ENSG00000003402.20;SE:chr2:201133134-201135972:201136107-201140357:+	0.966387	0.97541	1	0.984496	0.986486	0.974359	0.988506	0.989247	0.97561	0.975207	0.983471	0.977273	1	0.965517	1	0.989796
ENSG00000003402.20;SE:chr2:201136107-201140357:201140439-201141374:+	1	1	0.984127	0.931034	0.972222	0.97561	0.975	1	0.957143	1	0.985507	1	0.962264	1	1	0.978723
ENSG00000003402.20;SE:chr2:201140439-201145378:201145432-201149003:+	0.614035	0.551724	0.592593	0.60274	0.555556	0.555556	0.586957	0.648649	0.603774	0.56	0.571429	0.462963	0.527273	0.578947	0.512195	0.666667
ENSG00000003436.16;AL:chr2:187464230:187467042-187484124:187478578:187478803-187484124:-	0.147727	0.0365854	0.105263	0.0625	0.0759494	0.179104	0.0574713	0.0810811	0.0348837	0.141304	0.0576923	0.0526316	0.0779221	0.0649351	0.0897436	0.0833333
ENSG00000003436.16;MX:chr2:187467042-187467753:187467932-187484811:187467042-187484124:187484216-187484811:-	0	0.666667	0.25	0.3	0.125	0.25	0.3	0.25	0.444444	0.125	0.461538	0.4	0.111111	0.1	0.0769231	0.2
ENSG00000003436.16;MX:chr2:187484987-187488337:187488375-187503648:187484987-187496881:187497078-187503648:-	0.114286	0.0181818	0.05	0.142857	0.0227273	0.0238095	0.0487805	0.0833333	0.0322581	0	0.0833333	0.0606061	0.0535714	0.0714286	0.0714286	0.030303
ENSG00000003436.16;MX:chr2:187488375-187496881:187497078-187554200:187488375-187503648:187503770-187554200:-	0.8	0.95	0.85	0.636364	0.933333	0.909091	0.714286	0.722222	0.9	1	0.6	0.833333	0.833333	0.571429	0.75	0.875
ENSG00000003436.16;MX:chr2:187497078-187503648:187503770-187554200:187497078-187529364:187529485-187554200:-	0.995294	0.99569	0.996262	0.997743	1	0.989333	1	0.992126	0.997207	0.997207	0.995157	1	0.997409	0.994429	0.996894	0.997159
ENSG00000003436.16;MX:chr2:187503770-187513616:187513646-187529364:187503770-187520542:187520613-187529364:-	0.872832	0.925926	0.934426	0.881119	0.872549	0.795455	0.83871	0.852174	0.871795	0.817204	0.889908	0.858696	0.845361	0.857143	0.9	0.866667
ENSG00000003436.16;MX:chr2:187503770-187513616:187513646-187554200:187503770-187520542:187520613-187554200:-	0.153595	0.158537	0.16	0.16129	0.175532	0.244565	0.175	0.217617	0.163366	0.256831	0.182203	0.186869	0.160173	0.193939	0.174757	0.149254
ENSG00000003436.16;MX:chr2:187503770-187513616:187513646-187554200:187503770-187529364:187529485-187554200:-	0.412281	0.357798	0.37931	0.416667	0.452055	0.48913	0.426829	0.477273	0.417722	0.54023	0.452632	0.596774	0.4625	0.421053	0.5	0.441176
ENSG00000003436.16;MX:chr2:187503770-187513616:187513646-187554200:187503770-187544504:187544637-187554200:-	0.175373	0.157895	0.170543	0.153584	0.226027	0.338346	0.230263	0.219895	0.188571	0.283133	0.228723	0.189744	0.178744	0.156863	0.195652	0.174419
ENSG00000003436.16;MX:chr2:187503770-187520542:187520613-187544504:187503770-187529364:187529485-187544504:-	1	0.833333	1	0.5	0	1	1	1	1	0	0.75	1	1	1	1	0
ENSG00000003436.16;MX:chr2:187503770-187520542:187520613-187554200:187503770-187529364:187529485-187554200:-	0.794479	0.747292	0.762376	0.787879	0.794872	0.747312	0.778302	0.766497	0.786047	0.772727	0.787755	0.865591	0.818565	0.751412	0.825243	0.818182
ENSG00000003436.16;MX:chr2:187503770-187520542:187520613-187554200:187503770-187544504:187544637-187554200:-	0.539583	0.498795	0.519101	0.485477	0.578358	0.612335	0.585106	0.503333	0.543408	0.533333	0.571006	0.504702	0.532967	0.436066	0.534591	0.546326
ENSG00000003436.16;MX:chr2:187503770-187529364:187529485-187554200:187503770-187544504:187544637-187554200:-	0.232639	0.251799	0.251748	0.202572	0.261438	0.348148	0.286585	0.235897	0.244681	0.251572	0.263959	0.136612	0.201878	0.203704	0.195652	0.211111
ENSG00000003436.16;MX:chr2:187513646-187520542:187520613-187544504:187513646-187529364:187529485-187544504:-	0.695652	0.826087	0.714286	0.545455	1	0.705882	0.6	0.769231	0.733333	0.733333	0.75	0.8	0.636364	0.666667	0.857143	0.866667
ENSG00000003436.16;MX:chr2:187513646-187520542:187520613-187554200:187513646-187529364:187529485-187554200:-	0.177143	0.187919	0.172932	0.165468	0.212389	0.166667	0.2	0.151786	0.247059	0.242105	0.138889	0.206186	0.142857	0.23913	0.13	0.190909
ENSG00000003436.16;MX:chr2:187520613-187529364:187529485-187554200:187520613-187544504:187544637-187554200:-	0.660377	0.466667	0.657143	0.734694	0.675676	0.714286	0.675676	0.685714	0.612903	0.685714	0.581395	0.702703	0.694444	0.5	0.444444	0.606061
ENSG00000003436.16;SE:chr2:187467042-187467753:187467932-187484124:-	0.985798	0.995544	0.992641	0.994088	0.990753	0.980794	0.991536	0.989559	0.993695	0.981842	0.992274	0.992288	0.99118	0.988861	0.984772	0.990208
ENSG00000003436.16;SE:chr2:187467042-187467753:187467932-187484811:-	0	0.526316	0.272727	0.272727	0.2	0.5	0.3	0.272727	0.333333	0.333333	0.428571	0.363636	0.125	0.111111	0.125	0.142857
ENSG00000003436.16;SE:chr2:187467042-187484124:187484216-187484811:-	0.53125	0.357143	0.529412	0.466667	0.636364	0.75	0.5	0.529412	0.384615	0.777778	0.466667	0.461538	0.533333	0.529412	0.631579	0.4
ENSG00000003436.16;SE:chr2:187467932-187484124:187484216-187484811:-	1	0.991039	0.99751	0.997438	0.998656	0.993447	0.996341	0.996483	0.994911	0.997337	0.993341	0.994819	0.998881	0.998741	0.998701	0.997512
ENSG00000003436.16;SE:chr2:187467932-187484124:187484216-187554200:-	0.5	0.6875	0.521739	0.391304	0.636364	0.666667	0.333333	0.375	0.5	0.533333	0.266667	0.333333	0.352941	0.461538	0.583333	0.636364
ENSG00000003436.16;SE:chr2:187484216-187484811:187484987-187554200:-	0.153846	0.153846	0.142857	0.4375	0.363636	0.111111	0	0.25	0.4	0.111111	0.2	0.2	0.142857	0	0.125	0.3
ENSG00000003436.16;SE:chr2:187484987-187488337:187488375-187496881:-	0.975591	0.955224	0.955642	0.961477	0.947752	0.950957	0.95733	0.940987	0.965792	0.966942	0.956392	0.9637	0.945697	0.955682	0.969662	0.963883
ENSG00000003436.16;SE:chr2:187488375-187496881:187497078-187503648:-	0.996735	0.999117	0.997525	0.993283	0.998696	0.998721	0.997706	0.994226	0.998807	1	0.995838	0.997546	0.996703	0.99642	0.997579	0.998819
ENSG00000003436.16;SE:chr2:187497078-187503648:187503770-187529364:-	0.971014	0.972603	0.972973	0.984615	1	0.921569	1	0.938776	0.978723	0.976744	0.964286	1	0.977273	0.956522	0.972973	0.975
ENSG00000003436.16;SE:chr2:187497078-187503648:187503770-187554200:-	0.963554	0.960499	0.969091	0.969298	0.957831	0.973753	0.98801	0.966752	0.97541	0.970109	0.985612	0.970326	0.9625	0.98892	0.981651	0.980447
ENSG00000003436.16;SE:chr2:187497078-187529364:187529485-187554200:-	0.111111	0.0952381	0.105263	0.0666667	0	0.285714	0	0.1875	0.1	0.0833333	0.25	0	0.0625	0.333333	0.142857	0.125
ENSG00000003436.16;SE:chr2:187503770-187513616:187513646-187520542:-	0.174927	0.207143	0.16609	0.176471	0.222222	0.208955	0.168182	0.167488	0.18552	0.21134	0.159363	0.188073	0.123457	0.225131	0.16895	0.177778
ENSG00000003436.16;SE:chr2:187503770-187513616:187513646-187529364:-	0.692661	0.637755	0.612903	0.663158	0.689922	0.598291	0.624	0.680556	0.596491	0.644068	0.642384	0.759615	0.656	0.639344	0.714286	0.7
ENSG00000003436.16;SE:chr2:187503770-187513616:187513646-187554200:-	0.0991561	0.0776892	0.0758621	0.0909091	0.09375	0.107914	0.077951	0.0988235	0.084399	0.116337	0.0938865	0.101093	0.0870588	0.0816327	0.100279	0.078534
ENSG00000003436.16;SE:chr2:187503770-187520542:187520613-187529364:-	0.247191	0.123457	0.1	0.209877	0.245283	0.276923	0.241935	0.269841	0.178571	0.288136	0.181818	0.342105	0.258621	0.22807	0.217391	0.264151
ENSG00000003436.16;SE:chr2:187503770-187520542:187520613-187554200:-	0.377551	0.308955	0.301173	0.342105	0.327004	0.272016	0.284974	0.282772	0.320683	0.275862	0.317434	0.328571	0.333333	0.269777	0.344828	0.32696
ENSG00000003436.16;SE:chr2:187503770-187529364:187529485-187554200:-	0.135628	0.131332	0.118421	0.122807	0.111421	0.112172	0.101952	0.107226	0.113861	0.100756	0.111349	0.0706215	0.099768	0.108911	0.100279	0.0974359
ENSG00000003436.16;SE:chr2:187503770-187544504:187544637-187554200:-	0.341049	0.309985	0.285333	0.355301	0.261574	0.191304	0.220339	0.280075	0.284	0.25	0.258929	0.324435	0.304659	0.323308	0.314225	0.287449
ENSG00000003436.16;SE:chr2:187513646-187520542:187520613-187529364:-	0.0792683	0.0808824	0.116279	0.131034	0.118812	0.195402	0.113636	0.0666667	0.116883	0.0843373	0.118182	0.141304	0.108696	0.060241	0.0625	0.0618557
ENSG00000003436.16;SE:chr2:187513646-187520542:187520613-187554200:-	0.397436	0.41791	0.343284	0.338235	0.421053	0.224138	0.339623	0.288136	0.388889	0.328571	0.258621	0.350877	0.26	0.407407	0.265306	0.411765
ENSG00000003436.16;SE:chr2:187513646-187529364:187529485-187554200:-	0.753927	0.75625	0.714286	0.720497	0.729508	0.590909	0.672897	0.693431	0.659794	0.605042	0.683824	0.675439	0.678261	0.686275	0.707317	0.747899
ENSG00000003436.16;SE:chr2:187520613-187529364:187529485-187554200:-	0.107692	0.0820313	0.0830325	0.122867	0.122549	0.187166	0.120192	0.125	0.0909091	0.131148	0.107296	0.125604	0.107759	0.104046	0.080402	0.0943396
ENSG00000003436.16;SE:chr2:187520613-187544504:187544637-187554200:-	0.0584416	0.0926641	0.0451128	0.0481481	0.0628272	0.0843373	0.0615385	0.0614525	0.0594059	0.0647059	0.079646	0.0572917	0.0504587	0.104046	0.0985222	0.0634146
ENSG00000003509.16;A3:chr2:37237835-37241578:37237835-37242635:+	0.625	1	1	1	1	1	0.75	1	1	0.875	1	0.833333	0.833333	0.833333	0.666667	0.75
ENSG00000003509.16;A5:chr2:37237867-37241578:37237835-37241578:+	0.820513	0.977273	0.916667	0.887097	0.895833	0.902439	0.897436	0.931818	0.954545	0.792453	0.862069	0.909091	0.851064	0.9	0.914894	0.925
ENSG00000003509.16;A5:chr2:37241791-37242635:37241637-37242635:+	0.777778	1	0.76	0.892857	0.727273	0.85	0.9375	0.923077	0.884615	0.6	0.75	0.892857	0.862069	0.772727	0.833333	0.944444
ENSG00000003509.16;A5:chr2:37241791-37243863:37241637-37243863:+	0.125	0.125	0.0769231	0.0769231	0	0	0	0.125	0	0.0625	0.0714286	0.25	0	0.1	0	0
ENSG00000003509.16;A5:chr2:37242693-37243863:37241637-37243863:+	0.666667	0.666667	0.52	0.657143	0.5	0.52381	0.608696	0.588235	0.5	0.5	0.48	0.625	0.6	0.526316	0.458333	0.636364
ENSG00000003509.16;A5:chr2:37242693-37243863:37241791-37243863:+	0.933333	0.933333	0.928571	0.958333	1	1	1	0.909091	1	0.9375	0.923077	0.833333	1	0.909091	1	1
ENSG00000003509.16;MX:chr2:37231760-37232106:37232266-37237757:37231760-37236096:37236176-37237757:+	0	1	0.5	0.285714	1	0	0	0.666667	1	0.666667	0.666667	0.5	1	0.625	0	0.666667
ENSG00000003509.16;RI:chr2:37241578:37241637-37242635:37242693:+	0.777778	1	0.684211	0.884615	0.470588	0.785714	0.933333	0.833333	0.75	0.6	0.6	0.833333	0.75	0.8	0.733333	0.933333
ENSG00000003509.16;RI:chr2:37241578:37241791-37242635:37242693:+	0.5	0.378378	0.40625	0.479167	0.25	0.392857	0.482759	0.294118	0.28125	0.5	0.333333	0.375	0.324324	0.540541	0.354839	0.451613
ENSG00000003509.16;SE:chr2:37231760-37232106:37232266-37236096:+	1	1	0.956522	0.916667	1	0.97561	0.95	0.97619	1	0.980769	0.982143	0.981818	1	0.946429	1	0.974359
ENSG00000003509.16;SE:chr2:37232266-37236096:37236176-37237757:+	1	0.977273	0.956522	0.964912	0.895833	1	1	0.953488	0.954545	0.962264	0.964912	0.981818	0.979167	0.913793	1	0.95
ENSG00000003509.16;SE:chr2:37232266-37237757:37237867-37241578:+	0	0.5	0.4	0.5	0.833333	0	0	1	1	0.4	1	1	0.333333	0.714286	0	1
ENSG00000003509.16;SE:chr2:37237835-37241578:37241637-37242635:+	0.4	0	1	1	1	1	0.5	0	0	0.8	1	0	0.666667	0.5	0.666667	0
ENSG00000003509.16;SE:chr2:37241637-37242635:37242693-37243863:+	0.363636	0	0.333333	0.2	0.529412	0.230769	0.1	0.222222	0.25	0.4	0.380952	0.25	0.333333	0.217391	0.235294	0.111111
ENSG00000003509.16;SE:chr2:37241791-37242635:37242693-37243863:+	0.933333	0.958333	0.95	0.961538	1	1	1	0.96	1	0.9375	0.96	0.892857	1	0.894737	1	1
ENSG00000003756.17;A5:chr3:50105709-50106767:50105142-50106767:+	0.785714	0.904762	0.846154	0.866667	0.76	0.666667	0.857143	0.764706	0.83871	0.85	0.892857	0.730769	0.809524	0.857143	1	0.764706
ENSG00000003756.17;A5:chr3:50110463-50110679:50109688-50110679:+	0.8125	0.705882	0.7	0.703704	0.5	0.615385	0.666667	0.5	0.714286	0.818182	0.761905	0.555556	0.636364	0.588235	0.588235	0.75
ENSG00000003756.17;RI:chr3:50088954:50089029-50090382:50090451:+	0.153846	0.160714	0.14	0.133333	0.130435	0.0697674	0.15873	0.0655738	0.05	0.155172	0.109375	0.0298507	0.185714	0.1875	0.107143	0.12987
ENSG00000003756.17;RI:chr3:50099982:50100051-50103083:50103166:+	0.922078	0.916667	0.939024	0.944954	0.939024	0.947368	0.888889	0.925532	0.929412	0.893333	0.817204	0.901961	0.911765	0.941176	0.897727	0.927083
ENSG00000003756.17;RI:chr3:50113950:50114099-50114180:50114251:+	0.28022	0.343096	0.336323	0.293893	0.256545	0.289617	0.226131	0.211207	0.274336	0.35	0.345679	0.221311	0.267206	0.30131	0.279279	0.257937
ENSG00000003756.17;RI:chr3:50117074:50117171-50117250:50117379:+	0.352273	0.396624	0.39726	0.337165	0.298429	0.349727	0.306533	0.286957	0.30531	0.392694	0.382716	0.280335	0.342857	0.361233	0.333333	0.329317
ENSG00000003756.17;SE:chr3:50100051-50100532:50100605-50103083:+	0.886792	0.898551	0.915254	0.913043	0.910714	0.928571	0.869565	0.911392	0.92	0.870968	0.779221	0.880952	0.875	0.929577	0.867647	0.914634
ENSG00000003756.17;SE:chr3:50103166-50104248:50104308-50105077:+	0.96063	0.967532	0.971631	0.972067	0.965035	0.984496	0.965753	0.954545	0.981481	0.984733	0.943396	0.967568	0.971429	0.9625	0.961538	0.971429
ENSG00000003756.17;SE:chr3:50105142-50105549:50105709-50106767:+	0.953125	0.988764	0.974359	0.98	0.959184	0.953333	0.986755	0.978723	0.971264	0.979452	0.982857	0.966667	0.979899	0.982353	1	0.980296
ENSG00000003756.17;SE:chr3:50109688-50110379:50110463-50110679:+	0.977612	0.972222	0.962963	0.960199	0.935484	0.967949	0.987261	0.968254	0.966667	0.987013	0.972376	0.962963	0.959391	0.95977	0.959302	0.985294
ENSG00000003756.17;SE:chr3:50109688-50110679:50110770-50113383:+	0	0.125	0.2	0.25	0.3	0.5	0.2	0.2	0.111111	0.25	0	0.5	0.444444	0.428571	0.4	0.2
ENSG00000003989.18;SE:chr8:17497237-17502257:17502302-17543318:+	0.97	0.955752	0.95614	0.966667	1	0.956522	1	0.867925	0.966102	0.98	0.921053	0.957143	0.96875	0.913978	0.891566	0.961905
ENSG00000004059.11;A3:chr7:127589163-127589485:127589163-127590066:+	0.384615	0.857143	0.714286	0.857143	0.5	0.625	0.866667	0.416667	0.692308	0.5	0.7	0.578947	0.714286	0.555556	0.833333	0.3125
ENSG00000004059.11;A3:chr7:127590137-127590963:127590137-127590969:+	0.95082	0.988669	0.969231	0.983651	0.980822	0.975676	0.974227	0.984456	0.992063	0.98568	0.975391	0.98927	0.974257	0.992647	0.981763	0.968523
ENSG00000004059.11;A5:chr7:127590137-127590963:127589594-127590963:+	0.454545	0.666667	0.714286	0.6	0.666667	1	0.8125	1	0.75	0.333333	0.875	0.6875	0.714286	0.555556	0.714286	0.5
ENSG00000004059.11;MX:chr7:127588565-127589083:127589163-127590066:127588565-127589485:127589594-127590066:+	0.8	0.333333	0.4	0.333333	0.5	0.6	1	0.875	0.5	0.571429	0.75	0.666667	0.666667	0.5	1	0.846154
ENSG00000004059.11;MX:chr7:127589163-127589485:127589594-127590963:127589163-127590066:127590137-127590963:+	0.75	0.75	0.5	1	0.5	0	1	0	0.5	0.888889	0.333333	0.5	0.8	0.666667	1	0.555556
ENSG00000004059.11;SE:chr7:127588565-127589083:127589163-127589485:+	0.99446	0.99435	0.992208	0.99446	0.988858	0.994505	1	0.997361	0.989247	0.992857	0.99537	0.991285	0.995976	0.990074	1	0.995025
ENSG00000004059.11;SE:chr7:127589163-127589485:127589594-127590066:+	0.977716	0.997101	0.994764	0.997214	0.988796	0.991736	0.994667	0.981579	0.989041	0.990291	0.986079	0.982262	0.991886	0.989975	0.996914	0.972906
ENSG00000004059.11;SE:chr7:127589163-127589485:127589594-127590963:+	0.75	0.75	0.666667	0.8	1	0	0.75	0	1	0.727273	0.5	0.625	0.666667	0.8	0.5	0.833333
ENSG00000004059.11;SE:chr7:127589163-127589485:127590137-127590963:+	0.714286	0.857143	0.833333	0.857143	1	0.833333	0.928571	0.714286	1	0.571429	0.875	0.785714	0.833333	0.833333	0.714286	0.833333
ENSG00000004059.11;SE:chr7:127589163-127590066:127590137-127590963:+	0.5	0.5	0.666667	0	1	0.5	0	0.75	1	0.25	0.666667	0.625	0.333333	0.666667	0	0.8
ENSG00000004059.11;SE:chr7:127589594-127590066:127590137-127590963:+	0.982709	0.991304	0.994638	0.988858	0.99435	1	0.991848	1	0.991803	0.980769	0.995238	0.988889	0.991753	0.99005	0.99375	0.987374
ENSG00000004142.12;A3:chr17:28353316-28353695:28353019-28353695:-	0.7	0.75	0.5	0.333333	1	0.2	0.333333	0.333333	1	0.5	0.833333	0.285714	0.25	0.25	0	1
ENSG00000004142.12;MX:chr17:28348231-28349083:28349162-28350766:28348231-28350438:28350563-28350766:-	0.75	0.666667	0	0.666667	1	0	0.333333	0	0.8	0.4	0.833333	0.833333	0.75	0.75	0.666667	1
ENSG00000004142.12;MX:chr17:28348231-28349083:28349162-28351664:28348231-28350766:28350792-28351664:-	0.25	0.571429	0.5	0.333333	0	0.6	0	0.2	0.333333	0.285714	0.25	0.4	0	0.666667	0.333333	0
ENSG00000004142.12;MX:chr17:28348231-28349083:28349162-28352912:28348231-28351664:28351800-28352912:-	0.25	0.571429	0.285714	0.25	1	1	1	1	1	1	0.333333	0.333333	0.5	0.571429	0.555556	1
ENSG00000004142.12;MX:chr17:28349162-28350438:28350563-28353241:28349162-28352912:28353019-28353241:-	0.666667	0	0	0.5	0	0.75	0.333333	0.666667	0.125	0.5	0.6	0.714286	0.6	0	0.444444	0.333333
ENSG00000004142.12;SE:chr17:28348231-28349083:28349162-28350438:-	0.994845	0.993711	1	0.986928	1	0.993007	0.985294	0.984962	0.993976	0.981013	0.993506	0.994536	0.99422	0.993827	0.992647	1
ENSG00000004142.12;SE:chr17:28348231-28349083:28349162-28350766:-	0.333333	0.4	0	0.666667	0.2	0	0.166667	0	0.666667	0.285714	0.625	0.625	0.75	0.75	0.333333	0.333333
ENSG00000004142.12;SE:chr17:28348231-28349083:28349162-28351664:-	0.4	0.571429	0.285714	0.25	0	1	0	1	1	1	0.2	0.333333	0	0.4	0.333333	0
ENSG00000004142.12;SE:chr17:28348231-28350438:28350563-28350766:-	0.142857	0.25	0	0.5	0	0.333333	0.285714	0.333333	0.333333	0.375	0.25	0.25	0.5	0.5	0.2	0
ENSG00000004142.12;SE:chr17:28348231-28350766:28350792-28351664:-	0.666667	0.5	0.285714	0.4	1	1	1	1	1	1	0.428571	0.428571	0.333333	0.25	0.5	1
ENSG00000004142.12;SE:chr17:28349162-28350438:28350563-28350766:-	0.984536	0.9875	1	0.974026	0.991597	1	0.992537	1	0.97619	0.986842	0.967742	0.972527	0.982558	0.981707	0.984962	0.993865
ENSG00000004142.12;SE:chr17:28349162-28350766:28350792-28351664:-	0.6	0.333333	0	0.8	1	0	1	0	0.8	0.5	0.833333	0.714286	1	0.6	0.5	1
ENSG00000004142.12;SE:chr17:28349162-28351664:28351800-28352912:-	0.666667	0.5	0.5	0.5	0	0.75	0	0.5	0.125	0.285714	0.333333	0.5	0	0.333333	0.285714	0
ENSG00000004142.12;SE:chr17:28353019-28353241:28353316-28353695:-	0.984772	0.994152	0.993056	0.975	1	0.972222	0.985816	0.985294	1	0.987654	0.99375	0.973822	0.982955	0.982659	0.986577	1
ENSG00000004142.12;SE:chr17:28353791-28354488:28354585-28355795:-	0.880952	0.906077	0.86755	0.839286	0.899225	0.943396	0.885135	0.885906	0.909091	0.907514	0.878613	0.855769	0.887701	0.905556	0.872611	0.874286
ENSG00000004399.13;A3:chr3:129556428-129556617:129555543-129556617:-	0.966667	0.878049	0.964286	0.923077	0.962963	0.9375	0.971429	0.913043	0.875	0.975	1	0.807692	0.925	1	0.869565	0.944444
ENSG00000004399.13;RI:chr3:129555214:129556428-129556617:129556691:-	0.0333333	0.0526316	0	0.0526316	0	0.0625	0.128205	0.192308	0.125	0.025	0.0243902	0.125	0.075	0.0416667	0.0909091	0
ENSG00000004399.13;SE:chr3:129558575-129559620:129559783-129560330:-	0.935484	0.837209	0.964286	0.878049	0.962963	0.882353	0.85	0.75	0.777778	0.95122	0.97561	0.724138	0.860465	0.958333	0.8	0.944444
ENSG00000004399.13;SE:chr3:129560723-129561646:129561709-129561800:-	0.965517	0.945946	1	0.945946	1	0.935484	0.861111	0.807692	0.875	0.972973	0.975	0.875	0.925	0.955556	0.904762	1
ENSG00000004455.17;A5:chr1:33010833-33012074:33010833-33013207:-	0.252252	0.204082	0.137255	0.191667	0.168831	0.222222	0.259259	0.204301	0.191667	0.192982	0.117647	0.125	0.215517	0.193277	0.215054	0.133333
ENSG00000004455.17;MX:chr1:33013402-33014522:33014594-33036736:33013402-33024442:33024567-33036736:-	0.5	0	0.333333	0	0	0.5	0	0.333333	0.5	0.5	0	0	1	0	0.5	0.5
ENSG00000004455.17;MX:chr1:33014594-33021367:33021461-33024442:33014594-33021593:33021703-33024442:-	0.0833333	0	0	0.0769231	0	0.05	0.0416667	0.111111	0.0833333	0.04	0.0333333	0.103448	0	0.0526316	0	0.117647
ENSG00000004455.17;MX:chr1:33014594-33021593:33021703-33036736:33014594-33024442:33024567-33036736:-	0	0	0	1	0	1	0.5	0	0.666667	0.5	1	0.25	0.25	0	0	0.333333
ENSG00000004455.17;MX:chr1:33021461-33021593:33021703-33036736:33021461-33024442:33024567-33036736:-	0.6	1	1	0.8	1	0.666667	0.888889	0.833333	0.714286	0.833333	0.888889	0.5	1	0.875	1	0.75
ENSG00000004455.17;RI:chr1:33012074:33012122-33013207:33013402:-	0.518519	0.350877	0.269231	0.418182	0.371429	0.410256	0.512195	0.463415	0.433962	0.44	0.307692	0.291667	0.480769	0.511111	0.434783	0.372093
ENSG00000004455.17;SE:chr1:33010833-33012074:33012122-33013207:-	0.238532	0.321739	0.301587	0.248062	0.255814	0.291139	0.25	0.229167	0.23622	0.233333	0.230769	0.257576	0.228814	0.186441	0.262626	0.206107
ENSG00000004455.17;SE:chr1:33013402-33014522:33014594-33024442:-	0	1	0	0	0.333333	0	0.5	0	0.5	0.333333	0	0.5	1	0	0.666667	0.5
ENSG00000004455.17;SE:chr1:33014594-33021367:33021461-33021593:-	0.864198	0.902597	0.845238	0.921687	0.833333	0.831933	0.819549	0.892617	0.866667	0.859551	0.856459	0.840237	0.932927	0.892216	0.908451	0.904762
ENSG00000004455.17;SE:chr1:33014594-33021367:33021461-33024442:-	1	0	0	1	0	1	0.5	1	0.666667	0.5	1	0.5	0	1	0	0.5
ENSG00000004455.17;SE:chr1:33014594-33021593:33021703-33024442:-	1	0.9375	1	1	0.952381	1	0.958333	1	0.956522	0.96	1	0.896552	0.769231	1	0.866667	0.882353
ENSG00000004455.17;SE:chr1:33014594-33021593:33021703-33036736:-	0	0	0	1	0	0.5	1	0	0.666667	0.333333	1	1	0.333333	0	0	0.333333
ENSG00000004455.17;SE:chr1:33014594-33024442:33024567-33036736:-	0	1	0	0	1	0	1	0	0.5	0.333333	0	1	0.6	0	0.666667	0.5
ENSG00000004455.17;SE:chr1:33021461-33021593:33021703-33024442:-	0.985612	1	1	0.993333	1	0.99	0.990196	0.984127	0.987013	0.993333	0.99422	0.978873	1	0.993056	1	0.986486
ENSG00000004455.17;SE:chr1:33021703-33024442:33024567-33036736:-	0.977778	0.970588	0.966887	0.964029	0.94	0.971154	0.918919	0.921875	0.955975	0.960784	0.953368	0.974194	0.927007	0.948529	0.966942	0.953947
ENSG00000004455.17;SE:chr1:33024567-33031544:33031661-33036736:-	0.166667	0.125	0.101796	0.165644	0.177966	0.141667	0.173228	0.152778	0.123596	0.146893	0.0841584	0.0804598	0.171975	0.196319	0.160839	0.0958084
ENSG00000004478.8;A5:chr12:2796964-2797138:2796368-2797138:+	0.8	0.75	0.769231	0.846154	0.727273	0.857143	1	0.666667	1	1	0.777778	0.625	0.777778	0.571429	0.909091	0.9
ENSG00000004478.8;AF:chr12:2794970:2795244-2797138:2795957:2796368-2797138:+	0.75	0.6	0.5	0.777778	0.625	0.875	1	0.888889	1	1	0.75	0.75	0.846154	0.7	0.75	0.75
ENSG00000004478.8;AF:chr12:2794970:2795244-2797138:2795957:2796964-2797138:+	0.428571	0.333333	0.230769	0.388889	0.384615	0.538462	0.5	0.8	0.666667	0.666667	0.461538	0.642857	0.611111	0.636364	0.230769	0.25
ENSG00000004478.8;AF:chr12:2795021:2795244-2797138:2795957:2796368-2797138:+	0.984733	0.986486	0.978571	0.988506	0.967391	0.988764	1	0.991803	1	1	0.988166	0.983784	0.981308	0.976744	0.989691	0.990741
ENSG00000004478.8;AF:chr12:2795021:2795244-2797138:2795957:2796964-2797138:+	0.941606	0.960526	0.931973	0.939891	0.917526	0.93617	0.955556	0.98374	0.965986	0.960784	0.95977	0.973262	0.9375	0.969231	0.90566	0.922414
ENSG00000004478.8;MX:chr12:2795244-2797138:2797282-2798706:2795244-2797729:2797871-2798706:+	0.5	0.333333	0.5	0.25	0.5	0.333333	0	0	0.333333	0.2	0.333333	0	0.375	1	0	0.333333
ENSG00000004478.8;SE:chr12:2795244-2797138:2797282-2797729:+	0.984733	0.986486	0.985612	0.982857	0.988889	0.956522	0.977273	0.991803	0.986111	0.97351	0.976608	0.983784	0.954545	1	0.969697	0.981651
ENSG00000004478.8;SE:chr12:2797282-2797729:2797871-2798706:+	0.985816	0.993548	0.986842	0.994624	0.990099	0.979381	1	1	0.993243	0.993506	0.988764	1	0.974359	0.992537	1	0.991525
ENSG00000004487.17;A3:chr1:23072197-23073274:23072197-23073292:+	0.043956	0.0813953	0.0266667	0.0277778	0	0.0819672	0.108696	0.0454545	0.125	0.0208333	0.037037	0.0232558	0.0842105	0.0128205	0.111111	0.0294118
ENSG00000004487.17;SE:chr1:23019947-23030469:23030634-23050387:+	0.980769	0.878049	0.868421	0.96875	0.85	0.866667	0.866667	1	0.916667	0.961538	0.928571	0.853659	0.911111	0.941176	1	0.971429
ENSG00000004487.17;SE:chr1:23030634-23044427:23044486-23050387:+	0.43956	0.555556	0.535211	0.56338	0.5	0.559322	0.380952	0.434783	0.541667	0.5	0.5125	0.573171	0.549451	0.589744	0.517241	0.5
ENSG00000004534.15;A3:chr3:49962685-49967198:49962685-49967470:+	0.214286	0.44186	0.232558	0.326087	0.28	0.333333	0.307692	0.181818	0.21875	0.232558	0.382353	0.294118	0.326531	0.166667	0.355556	0.295455
ENSG00000004534.15;MX:chr3:49962685-49975323:49975392-50048245:49962685-49999440:49999513-50048245:+	0.4	0.333333	0.571429	0.333333	0.666667	0	0.333333	0.166667	0.8	0.714286	0.333333	0.4	0.5	0.428571	0.4	0.25
ENSG00000004534.15;RI:chr3:50061462:50061547-50061962:50062108:+	0.27027	0.210526	0.217949	0.209877	0.189655	0.180328	0.16	0.188406	0.0806452	0.2	0.0897436	0.15	0.114943	0.131579	0.101124	0.111111
ENSG00000004534.15;SE:chr3:49962685-49967198:49968748-49972059:+	0.36	0.703704	0.454545	0.625	0.4375	0.5	0.6	0.5	0.466667	0.416667	0.565217	0.483871	0.666667	0.357143	0.551724	0.541667
ENSG00000004534.15;SE:chr3:49962685-49967470:49968748-49972059:+	0.673469	0.75	0.733333	0.775	0.666667	0.666667	0.771429	0.818182	0.757576	0.702128	0.677419	0.692308	0.804878	0.735294	0.690476	0.738095
ENSG00000004534.15;SE:chr3:49962685-49972059:49972148-49975323:+	0.888889	0.888889	0.75	0.818182	0.818182	1	0.888889	0.857143	0.666667	0.736842	0.769231	0.888889	0.727273	0.75	0.764706	0.916667
ENSG00000004534.15;SE:chr3:49962685-49975323:49975392-50048245:+	0.0645161	0.025641	0.108108	0.0571429	0.0666667	0	0.0285714	0.03125	0.102564	0.128205	0.0681818	0.0416667	0.0769231	0.0714286	0.105263	0.02
ENSG00000004534.15;SE:chr3:49962685-49999440:49999513-50048245:+	0.09375	0.05	0.0833333	0.108108	0.0344828	0	0.0555556	0.138889	0.0277778	0.0555556	0.12766	0.0612245	0.0769231	0.0930233	0.15	0.0576923
ENSG00000004534.15;SE:chr3:49975392-49999440:49999513-50048245:+	0.71875	0.724138	0.606061	0.688525	0.589744	0.765957	0.8	0.727273	0.595745	0.640625	0.568966	0.675676	0.710145	0.590909	0.681159	0.671875
ENSG00000004534.15;SE:chr3:50060998-50065031:50065126-50066242:+	0.444444	0.333333	0.5	0	0.333333	1	0	0.333333	0.444444	0	0.4	0.5	1	0.5	0.25	0.666667
ENSG00000004660.15;SE:chr17:3881648-3882257:3882370-3882528:-	0.375	0.272727	0.166667	0.111111	0.5	0.25	0.3	0.136364	0.1	0.384615	0.466667	0.153846	0.1875	0.384615	0.4	0
ENSG00000004700.16;A3:chr12:21501372-21501463:21501215-21501463:-	0.505882	0.392405	0.556962	0.474359	0.462963	0.54386	0.478873	0.42029	0.50495	0.5375	0.532609	0.526786	0.555556	0.534884	0.447059	0.52809
ENSG00000004700.16;A3:chr12:21501372-21501481:21501215-21501481:-	0.625	0.285714	0.5	0.333333	0.5	0.75	0.7	0.111111	0.444444	0.285714	0.333333	0.875	0.5	0.5	0.571429	0.666667
ENSG00000004700.16;A5:chr12:21499615-21501170:21499615-21501413:-	0.521739	0.538462	0.511628	0.638889	0.675	0.571429	0.642857	0.478261	0.530612	0.536585	0.541667	0.5	0.581395	0.583333	0.6	0.607143
ENSG00000004700.16;A5:chr12:21499615-21501170:21499615-21501463:-	0.444444	0.729167	0.6875	0.676471	0.794118	0.777778	0.870968	0.785714	0.684211	0.6875	0.666667	0.75	0.757576	0.756757	0.777778	0.809524
ENSG00000004700.16;A5:chr12:21499615-21501413:21499615-21501463:-	0.423077	0.697674	0.677419	0.541667	0.65	0.724138	0.789474	0.8	0.657143	0.655172	0.628571	0.75	0.692308	0.689655	0.7	0.733333
ENSG00000004700.16;A5:chr12:21501215-21501413:21501215-21501463:-	0.275862	0.272727	0.42623	0.349206	0.431373	0.409091	0.372881	0.375	0.333333	0.5375	0.31746	0.353659	0.418182	0.365079	0.347222	0.363636
ENSG00000004700.16;A5:chr12:21501215-21501413:21501215-21501481:-	0.842105	0.782609	0.83871	0.846154	0.88	0.947368	0.88	0.75	0.833333	0.811321	0.714286	0.966667	0.793103	0.851852	0.892857	0.923077
ENSG00000004700.16;A5:chr12:21501215-21501463:21501215-21501481:-	0.933333	0.90566	0.875	0.911111	0.90625	0.962963	0.925	0.833333	0.909091	0.787234	0.843137	0.981481	0.842105	0.909091	0.94	0.954545
ENSG00000004700.16;A5:chr12:21501372-21501463:21501372-21501481:-	0.895833	0.939394	0.897959	0.948718	0.892857	0.911765	0.829268	0.966667	0.927273	0.914894	0.924528	0.893939	0.869565	0.92	0.904762	0.921569
ENSG00000004700.16;AF:chr12:21499615-21501170:21501297:21499615-21501413:21501655:-	0	0.0322581	0	0.235294	0.1875	0.125	0.117647	0	0.0416667	0.173913	0.0434783	0.142857	0.217391	0.2	0.176471	0.12
ENSG00000004700.16;AF:chr12:21499615-21501170:21501297:21499615-21501463:21501635:-	0	0.25	0	0.8	0.6	0.75	0.666667	0	0.2	0.8	0.25	1	0.714286	0.5	1	0.428571
ENSG00000004700.16;AF:chr12:21499615-21501170:21501297:21499615-21501463:21501655:-	0	0.0909091	0	0.285714	0.375	0.3	0.4	0	0.111111	0.307692	0.0909091	0.333333	0.454545	0.555556	0.333333	0.428571
ENSG00000004700.16;RI:chr12:21501170:21501215-21501413:21501655:-	0.428571	0.660377	0.458333	0.511111	0.55102	0.608696	0.55102	0.478261	0.509804	0.338462	0.565217	0.45283	0.520833	0.54902	0.456522	0.586207
ENSG00000004700.16;RI:chr12:21501170:21501215-21501463:21501655:-	0.222222	0.421687	0.385965	0.359375	0.482143	0.518519	0.421875	0.354839	0.342105	0.372881	0.376812	0.311688	0.438596	0.411765	0.308824	0.447368
ENSG00000004700.16;RI:chr12:21501170:21501215-21501481:21501655:-	0.8	0.875	0.814815	0.851852	0.9	0.965517	0.9	0.733333	0.83871	0.6875	0.764706	0.96	0.806452	0.875	0.875	0.944444
ENSG00000004700.16;RI:chr12:21501170:21501372-21501463:21501655:-	0.218182	0.530303	0.333333	0.383333	0.519231	0.474576	0.442623	0.431373	0.337662	0.338462	0.346667	0.289157	0.384615	0.378378	0.355932	0.419753
ENSG00000004700.16;RI:chr12:21501170:21501372-21501481:21501655:-	0.705882	0.945946	0.814815	0.92	0.9	0.903226	0.794118	0.956522	0.866667	0.846154	0.866667	0.774194	0.806452	0.875	0.84	0.894737
ENSG00000004700.16;SE:chr12:21499615-21501170:21501215-21501413:-	0.592593	0.375	0.553191	0.628571	0.628571	0.461538	0.594595	0.5	0.520833	0.693548	0.47619	0.54717	0.560976	0.534884	0.641026	0.521739
ENSG00000004700.16;SE:chr12:21499615-21501170:21501215-21501463:-	0.736842	0.786885	0.777778	0.788462	0.805556	0.764706	0.902439	0.869565	0.806452	0.787234	0.767857	0.868852	0.8	0.816327	0.886792	0.84
ENSG00000004700.16;SE:chr12:21499615-21501170:21501372-21501463:-	0.741379	0.704545	0.814815	0.770833	0.78125	0.794872	0.894737	0.828571	0.809524	0.811321	0.790323	0.880597	0.833333	0.836364	0.863636	0.854545
ENSG00000004766.17;A3:chr7:93252775-93253860:93252775-93253863:+	0.903226	0.896552	0.857143	0.846154	0.892857	0.95	0.964286	0.97619	0.9	1	0.95	0.896552	0.971429	1	0.885714	0.942857
ENSG00000004766.17;A3:chr7:93348807-93349875:93348807-93349879:+	1	0.958333	0.875	1	0.826087	0.909091	1	0.903226	1	1	1	0.909091	0.923077	1	1	0.913043
ENSG00000004766.17;A5:chr7:93239950-93252653:93239934-93252653:+	0.16129	0.0714286	0.0882353	0.166667	0.0357143	0.222222	0.148148	0.097561	0.103448	0	0.166667	0.107143	0.176471	0.2	0.0857143	0.121212
ENSG00000004766.17;SE:chr7:93239934-93246102:93246129-93252653:+	0	0.037037	0.03125	0.0909091	0	0.125	0.0416667	0.0263158	0.037037	0.0769231	0.117647	0.0384615	0.0344828	0.0967742	0	0.0645161
ENSG00000004779.10;AF:chr16:23585423-23587197:23588256:23585423-23596123:23596316:-	0.111111	0.571429	0.571429	0	0.333333	0.25	0.2	0	0.181818	0.111111	0.333333	0.142857	0.25	0	0.375	0
ENSG00000004779.10;AF:chr16:23587319-23590886:23591153:23587319-23595429:23596031:-	0	0.25	0	0.2	0.4	0.75	0.25	0.2	0.2	0	0.125	0	0.25	0.5	0	0.666667
ENSG00000004779.10;AL:chr16:23581014:23581173-23587197:23584469:23585423-23587197:-	0	0.333333	0	1	0	0	0.5	1	0	0	0.333333	0.5	0	0	0.25	0
ENSG00000004779.10;MX:chr16:23581173-23582276:23582375-23596123:23581173-23587197:23587319-23596123:-	1	0.333333	0	0	0	0	0.5	0.5	1	1	0.5	0	1	0	0	0
ENSG00000004779.10;SE:chr16:23581173-23582276:23582375-23585336:-	0.996222	1	0.996104	1	0.997712	0.997238	1	0.997845	0.996788	0.997994	0.996678	0.999071	0.998905	0.998729	1	0.998832
ENSG00000004779.10;SE:chr16:23581173-23585336:23585423-23587197:-	1	0	1	0	1	1	0	0.666667	1	1	0.8	0.5	1	1	0	1
ENSG00000004779.10;SE:chr16:23582375-23585336:23585423-23596123:-	0.8	0.75	1	1	1	1	0.8	0.666667	0.9	0.888889	0.8	1	0.75	1	1	1
ENSG00000004779.10;SE:chr16:23585423-23587197:23587319-23596123:-	0.989912	0.996386	0.996063	0.997326	0.993096	0.995833	0.995749	0.997833	0.990302	0.991927	0.996647	0.994419	0.996685	0.993614	0.992614	0.996479
ENSG00000004864.14;A3:chr7:96185014-96189294:96185011-96189294:-	0.0491803	0.0821918	0.0724638	0.025641	0.131579	0.0465116	0.0888889	0.0625	0.0344828	0.0454545	0.0681818	0.0568182	0.0923077	0.027027	0.0666667	0.0405405
ENSG00000004864.14;AL:chr7:96144233:96146696-96170045:96169347:96169943-96170045:-	0	0.5	0.5	1	0.5	0.666667	0	1	0.25	0	0.5	0	1	0.333333	0.5	0.5
ENSG00000004864.14;AL:chr7:96144233:96146696-96170045:96169397:96169943-96170045:-	0	0.5	0.5	0.75	0.25	1	0	0.666667	0.5	0	0.5	0	0.285714	0.333333	0.333333	0.25
ENSG00000004864.14;MX:chr7:96208977-96234802:96234917-96296898:96208977-96277196:96277338-96296898:-	0.6	0.333333	0.75	0.5	0.2	0	0	1	1	0	0.285714	0.5	0.5	0	0	0.333333
ENSG00000004864.14;MX:chr7:96234917-96277196:96277338-96321942:96234917-96296898:96296951-96321942:-	0	0	0	0.333333	0.666667	1	1	0	0.666667	1	0.666667	0.5	0.666667	1	1	0
ENSG00000004864.14;RI:chr7:96184277:96184435-96184927:96185011:-	0.0338983	0.057971	0.0606061	0.0921053	0.0882353	0.155556	0.0243902	0.09375	0.12069	0	0.0609756	0.0465116	0.0508475	0.0972222	0.0535714	0.0263158
ENSG00000004864.14;RI:chr7:96184277:96184435-96184927:96185014:-	0	0	0	0	0.2	0	0.5	0	0	0	0	0.2	0	0	0	0.333333
ENSG00000004864.14;SE:chr7:96131881-96146556:96146696-96170045:-	1	0.985915	0.970149	0.972222	0.90625	0.95122	0.95122	1	0.981481	0.985507	0.987805	0.927711	0.965517	0.955224	1	0.958904
ENSG00000004864.14;SE:chr7:96208977-96234802:96234917-96277196:-	0.965517	0.942029	0.984615	0.971014	0.888889	0.97561	0.953488	1	1	0.986111	0.939759	0.987952	0.983607	0.970588	0.948276	0.974026
ENSG00000004864.14;SE:chr7:96234917-96277196:96277338-96296898:-	0.949153	0.970149	0.955224	0.970588	0.967742	1	1	0.969697	0.98	1	0.973684	0.987805	0.983051	1	1	0.986842
ENSG00000004864.14;SE:chr7:96277338-96296898:96296951-96321942:-	1	1	1	0.985507	0.944444	0.97561	0.953488	1	0.960784	0.930556	0.951807	0.987952	0.967213	0.970588	0.982759	1
ENSG00000004866.22;A5:chr7:117209937-117219084:117209922-117219084:+	0.870968	0.921053	0.895833	0.885714	0.952381	0.972222	0.941176	0.933333	0.944444	0.972973	0.911765	0.962963	0.854167	0.935484	1	0.932203
ENSG00000004866.22;AF:chr7:116953501:116953691-117098613:117020218:117020629-117098613:+	1	0.666667	0.666667	0.75	1	1	1	1	1	0.5	0.666667	1	1	0.666667	0.5	0.333333
ENSG00000004866.22;AF:chr7:116953501:116953691-117098613:117020277:117020629-117098613:+	1	1	0.4	1	1	0.666667	1	1	1	0.333333	1	1	1	1	0.333333	0.5
ENSG00000004866.22;AF:chr7:116953501:116953691-117099762:117014936:117015014-117099762:+	0.956522	0.965517	1	0.916667	0.95	1	1	1	0.967742	0.971429	1	1	0.933333	1	0.96875	1
ENSG00000004866.22;AF:chr7:116953501:116953691-117099762:117020184:117020629-117099762:+	0.916667	0.965517	0.944444	1	1	0.96875	1	0.892857	1	0.971429	0.96	0.977778	1	0.793103	0.96875	0.959184
ENSG00000004866.22;AF:chr7:116953501:116953691-117099762:117020218:117020629-117099762:+	0.88	0.903226	0.894737	0.88	1	1	0.96875	0.961538	0.967742	1	0.923077	0.977778	0.848485	0.958333	1	0.959184
ENSG00000004866.22;AF:chr7:116953501:116953691-117099762:117020259:117020629-117099762:+	0.916667	0.965517	0.918919	0.916667	0.904762	1	1	1	0.967742	1	0.888889	1	0.965517	0.958333	1	0.979167
ENSG00000004866.22;AF:chr7:116953501:116953691-117099762:117020277:117020629-117099762:+	0.916667	0.903226	0.894737	0.814815	1	0.96875	1	0.961538	0.9375	0.944444	0.923077	0.88	0.933333	0.884615	0.885714	0.921569
ENSG00000004866.22;AF:chr7:117014936:117015014-117099762:117020184:117020629-117099762:+	0.333333	0.5	0	1	1	0	0	0	1	0.5	0	0	1	0	0.5	0
ENSG00000004866.22;AF:chr7:117014936:117015014-117099762:117020218:117020629-117099762:+	0.25	0.25	0	0.4	1	0	0	0	0.5	1	0	0	0.285714	0	1	0
ENSG00000004866.22;AF:chr7:117014936:117015014-117099762:117020259:117020629-117099762:+	0.333333	0.5	0	0.5	0.333333	0	0	0	0.5	1	0	0	0.666667	0	1	0
ENSG00000004866.22;AF:chr7:117014936:117015014-117099762:117020277:117020629-117099762:+	0.333333	0.25	0	0.285714	1	0	0	0	0.333333	0.333333	0	0	0.5	0	0.2	0
ENSG00000004866.22;AL:chr7:117222062-117222861:117223907:117222062-117229762:117230176:+	0.310345	0.459459	0.4	0.382353	0.285714	0.166667	0.323529	0.37931	0.472222	0.264706	0.1875	0.326923	0.304348	0.322581	0.472222	0.307692
ENSG00000004866.22;MX:chr7:116953691-116954461:116954679-117099762:116953691-117098613:117098815-117099762:+	0.5	0.5	0.333333	0.4	0.5	0.5	0.428571	0.5	0.333333	0.75	0.5	0.454545	0.5	0.5	0.5	0.666667
ENSG00000004866.22;SE:chr7:116953691-116954461:116954679-117099762:+	0.12	0.0666667	0.0285714	0.0833333	0.05	0.114286	0.0882353	0.0384615	0.0625	0.0810811	0.0769231	0.102041	0.125	0.08	0.03125	0.0408163
ENSG00000004866.22;SE:chr7:116953691-117098613:117098815-117099762:+	0.12	0.0666667	0.0555556	0.12	0.05	0.114286	0.114286	0.0384615	0.117647	0.0285714	0.0769231	0.12	0.125	0.08	0.03125	0.0208333
ENSG00000004866.22;SE:chr7:116953691-117099762:117099844-117119561:+	0.846154	0.965517	0.971429	1	0.95	0.911765	0.939394	0.892857	0.9375	0.971429	0.923077	0.956522	0.848485	0.92	0.939394	0.94
ENSG00000004866.22;SE:chr7:116953691-117119561:117119720-117129793:+	1	0.333333	1	0	1	1	1	1	1	0.5	1	0.666667	1	0.666667	1	1
ENSG00000004866.22;SE:chr7:117020629-117098613:117098815-117099762:+	0	0.111111	0.235294	0.0909091	0	0.5	0	0	0	0.5	0.111111	0	0	0.0833333	0.375	0.25
ENSG00000004866.22;SE:chr7:117131960-117134124:117134192-117136081:+	0.857143	0.857143	0.862745	0.868421	0.695652	0.930233	0.846154	0.909091	0.918919	0.953488	0.842105	0.9375	0.862745	0.85	0.756098	0.903226
ENSG00000004866.22;SE:chr7:117189393-117190133:117190268-117190834:+	0.0571429	0.047619	0.0784314	0.0789474	0.0869565	0.139535	0.153846	0.0606061	0.027027	0.0930233	0.105263	0.125	0.0980392	0.025	0.097561	0.0645161
ENSG00000004866.22;SE:chr7:117209937-117219084:117219176-117229762:+	0.5	0.5	0.6	0.333333	0	0	0	0.25	0	0.428571	0.666667	0.333333	1	0	0.666667	0.777778
ENSG00000004866.22;SE:chr7:117219176-117221923:117222062-117229762:+	0.909091	0.952381	0.9	0.954545	1	1	1	0.947368	1	0.892857	0.928571	0.945946	0.941176	1	0.904762	0.837209
ENSG00000004897.12;A3:chr17:47122600-47123886:47122536-47123886:-	0.977778	0.898734	1	0.9625	0.981481	0.885714	0.984127	0.938462	0.947368	0.944444	0.945946	0.953271	0.915663	0.986842	0.948718	0.917526
ENSG00000004897.12;A3:chr17:47122619-47123886:47122536-47123886:-	0.866667	0.757576	1	0.911765	0.947368	0.733333	0.941176	0.870968	0.84	0.833333	0.76	0.875	0.666667	0.941176	0.846154	0.733333
ENSG00000004897.12;A3:chr17:47122619-47123886:47122600-47123886:-	0.128713	0.260417	0.227273	0.287037	0.253521	0.261905	0.205128	0.306818	0.225806	0.227273	0.153226	0.255474	0.155556	0.175824	0.229167	0.198198
ENSG00000004897.12;A3:chr17:47142025-47142229:47142022-47142229:-	0.414141	0.505051	0.481481	0.5	0.367647	0.488372	0.441558	0.5	0.417582	0.392857	0.33871	0.432836	0.416667	0.436782	0.344444	0.446429
ENSG00000004897.12;A3:chr17:47151936-47154672:47151918-47154672:-	0.237624	0.313131	0.261905	0.361905	0.422535	0.27907	0.278481	0.277778	0.293478	0.22093	0.266129	0.320896	0.291667	0.255556	0.268817	0.267857
ENSG00000004897.12;A3:chr17:47157124-47157230:47156983-47157230:-	0.9125	0.931818	0.956522	0.943182	0.968254	0.947368	0.958904	0.962963	0.935065	0.9375	0.910714	0.954128	0.95122	0.96	0.948718	0.96875
ENSG00000004897.12;AF:chr17:47181637-47188746:47188936:47181637-47189146:47189295:-	0.155556	0.0652174	0.103896	0.0978261	0.0666667	0.0731707	0.0746269	0.101266	0.060241	0.0533333	0.0964912	0.0725806	0.0581395	0.0864198	0.1	0.0934579
ENSG00000004897.12;AF:chr17:47181637-47188746:47189072:47181637-47189146:47189295:-	0.105882	0.0947368	0.0547945	0.126316	0.164179	0.0952381	0.138889	0.123457	0.123596	0.1125	0.0964912	0.101562	0.119565	0.0864198	0.121951	0.0673077
ENSG00000004897.12;MX:chr17:47170042-47171917:47172064-47189146:47170042-47181562:47181637-47189146:-	0.166667	0	0.1875	0.0625	0.166667	0	0.166667	0.153846	0.0833333	0.25	0	0	0	0.272727	0.2	0
ENSG00000004897.12;RI:chr17:47141853:47142022-47142229:47142436:-	0.0793651	0.0925926	0.142857	0.133333	0.0851064	0.12	0.0652174	0.0833333	0.101695	0.15	0.0681818	0.105882	0.0508475	0.125	0.157143	0.101449
ENSG00000004897.12;RI:chr17:47141853:47142025-47142229:47142436:-	0.111111	0.0909091	0.152174	0.135593	0.137931	0.125	0.0833333	0.0833333	0.136364	0.219512	0.125	0.136364	0.0731707	0.162791	0.268293	0.122807
ENSG00000004897.12;RI:chr17:47156913:47156983-47157230:47157384:-	0.75	0.647059	0.833333	0.772727	0.8	0.714286	0.666667	0.75	0.75	0.846154	0.545455	0.833333	0.777778	0.833333	0.789474	0.842105
ENSG00000004897.12;RI:chr17:47156913:47157124-47157230:47157384:-	0.223404	0.11828	0.185185	0.17	0.115942	0.121951	0.0789474	0.103448	0.172414	0.268293	0.105263	0.193798	0.152174	0.172414	0.168539	0.146789
ENSG00000004897.12;SE:chr17:47157384-47158206:47158303-47169917:-	0.980198	0.989899	0.964286	0.971429	0.943662	0.976744	0.962025	1	0.967391	0.988372	0.927419	0.962687	0.958333	0.966667	0.924731	0.946429
ENSG00000004897.12;SE:chr17:47170042-47171917:47172064-47181562:-	0.89899	0.828283	0.839506	0.855769	0.779412	0.883721	0.87013	0.875	0.879121	0.928571	0.798387	0.865672	0.875	0.908046	0.866667	0.821429
ENSG00000004897.12;SE:chr17:47172064-47181562:47181637-47189146:-	0.970588	1	0.949153	0.985507	0.926829	1	0.962963	0.967213	0.984615	0.970149	1	1	1	0.955882	0.952381	1
ENSG00000004961.15;A5:chrX:11111460-11112019:11111423-11112019:+	0.875	0.666667	0.9	0.714286	0.75	0.714286	0.8	0.777778	0.875	1	0.846154	0.875	0.769231	0.777778	0.75	0.75
ENSG00000004961.15;A5:chrX:11111518-11112019:11111423-11112019:+	0.990476	0.974026	0.986842	0.978723	0.944444	0.972603	0.986486	0.978022	0.99	1	0.982759	0.990654	0.970874	0.978022	0.974359	0.986667
ENSG00000004961.15;A5:chrX:11111518-11112019:11111460-11112019:+	0.936937	0.949367	0.892857	0.948454	0.85	0.934211	0.948052	0.927083	0.933962	0.963636	0.912	0.938053	0.909091	0.927083	0.926829	0.961039
ENSG00000004961.15;MX:chrX:11111518-11112019:11112160-11117267:11111518-11114835:11114986-11117267:+	1	0	1	1	0	0	1	0.4	0.5	1	0.333333	0	0.5	1	0	0
ENSG00000004961.15;SE:chrX:11111518-11112019:11112160-11114835:+	1	0.986842	1	1	1	1	1	0.966667	0.989899	1	0.982609	1	0.99	1	1	1
ENSG00000004961.15;SE:chrX:11112160-11114835:11114986-11117267:+	0.991071	1	0.988235	0.979798	1	1	0.987179	0.979592	0.990654	0.981818	0.992126	1	0.99115	0.989796	1	1
ENSG00000004961.15;SE:chrX:11118620-11120907:11120993-11121612:+	0.964286	0.95122	0.917647	0.929293	0.968254	0.948718	0.974359	0.950495	0.907407	0.963636	0.968992	0.929825	0.982456	0.938776	0.952381	0.961538
ENSG00000004975.12;A3:chr17:7227783-7227977:7227711-7227977:-	0.807692	0.791667	0.944444	0.795455	0.886364	0.8	0.886364	0.892857	0.857143	0.815789	0.666667	0.885714	0.825	0.857143	0.857143	0.75
ENSG00000004975.12;A3:chr17:7230155-7230285:7230137-7230285:-	0.685185	0.807692	0.842105	0.803922	0.78	0.780488	0.659574	0.709677	0.59375	0.707317	0.894737	0.717949	0.617021	0.534884	0.609756	0.790698
ENSG00000004975.12;A5:chr17:7229045-7229135:7229045-7229588:-	0.285714	0.666667	0.25	0.7	0.666667	0.142857	0.333333	0.75	0.666667	0.428571	0.625	0.5	0.875	0.166667	0.666667	0.5
ENSG00000004975.12;A5:chr17:7229943-7230046:7229943-7230058:-	0.666667	0.730769	0.736842	0.745098	0.74	0.658537	0.659574	0.677419	0.75	0.634146	0.473684	0.641026	0.787234	0.627907	0.853659	0.72093
ENSG00000004975.12;AF:chr17:7230797-7233936:7234061:7230797-7234069:7234318:-	0.181818	0.0769231	0.272727	0.16	0.192308	0.15	0.166667	0.125	0	0.0625	0.111111	0.1875	0.2	0	0.142857	0
ENSG00000004975.12;AF:chr17:7230797-7233936:7234061:7230797-7234069:7234517:-	0.111111	0.0714286	0.272727	0.133333	0.172414	0.125	0.09375	0.117647	0	0.0384615	0.0909091	0.115385	0.0857143	0	0.0689655	0
ENSG00000004975.12;RI:chr17:7229588:7229678-7229808:7229943:-	0.0384615	0.0833333	0.0833333	0.113636	0.136364	0.1	0	0.107143	0.0357143	0.0526316	0	0.0571429	0.05	0.0238095	0.0857143	0.075
ENSG00000005007.13;A5:chr19:18853104-18853252:18853071-18853252:+	0.946429	0.984252	0.958333	0.974576	0.963855	0.969388	0.964286	1	0.94898	0.971698	0.956522	0.951923	0.970874	0.926316	0.939024	0.990654
ENSG00000005020.13;AF:chr7:26854890-26857451:26857678:26854890-26864363:26864590:-	0.251163	0.313636	0.362869	0.322581	0.355263	0.344595	0.33908	0.279762	0.323529	0.338028	0.292237	0.270833	0.294118	0.309524	0.274611	0.333333
ENSG00000005020.13;AF:chr7:26854890-26857451:26857678:26854890-26864842:26865113:-	0.981818	0.945205	0.977273	1	0.981818	0.962264	0.951613	0.921569	0.90411	0.972973	0.941176	0.902778	0.974026	0.984848	0.946429	0.972222
ENSG00000005020.13;AF:chr7:26854890-26864363:26864590:26854890-26864842:26865113:-	0.993827	0.974194	0.986928	1	0.989899	0.979798	0.974576	0.968	0.951724	0.986014	0.974843	0.961538	0.989011	0.993151	0.979021	0.985915
ENSG00000005020.13;SE:chr7:26844137-26854137:26854162-26854785:-	0.990698	0.995455	0.991561	0.991903	0.993421	0.986486	1	0.988235	0.985646	0.990654	1	0.991837	0.992095	0.990476	0.984456	0.995261
ENSG00000005022.6;A5:chrX:119468504-119469661:119468490-119469661:+	0.75	0.375	0.5	0.555556	0.6	0.4	0.75	0.666667	0.777778	0.428571	0.285714	0.8	0.833333	0	0	0.6
ENSG00000005022.6;A5:chrX:119468626-119469661:119468490-119469661:+	0.998909	0.994965	0.996926	0.996158	0.99794	0.996736	0.997986	0.999008	0.998124	0.996303	0.996226	0.999134	0.999074	0.999005	0.996602	0.99801
ENSG00000005022.6;A5:chrX:119468626-119469661:119468504-119469661:+	0.996736	0.996973	0.996926	0.995202	0.996914	0.997821	0.993982	0.998018	0.993464	0.997225	0.998487	0.996546	0.995387	1	1	0.997018
ENSG00000005022.6;A5:chrX:119470513-119470901:119470147-119470901:+	0.555556	0.25	0.545455	0.583333	0.294118	0.625	0.357143	0.5	0.5	0.6	0.777778	0.461538	0.222222	0.333333	0.5	0.384615
ENSG00000005022.6;AF:chrX:119468444:119468490-119469661:119469277:119469383-119469661:+	0.25	0.833333	1	0.571429	0.4	0.375	0.666667	0.5	0.666667	1	0.454545	0.333333	0.333333	0.5	0.6	0.4
ENSG00000005022.6;AF:chrX:119468444:119468504-119469661:119469277:119469383-119469661:+	0.5	0.75	1	0.625	0.5	0.285714	0.857143	0.666667	0.875	1	0.25	0.666667	0.714286	0	0	0.5
ENSG00000005022.6;AF:chrX:119468444:119468626-119469661:119469277:119469383-119469661:+	0.996736	0.998989	1	0.997115	0.996914	0.994571	0.998992	0.999008	0.999061	1	0.995475	0.99827	0.99815	0.999005	0.997732	0.997018
ENSG00000005022.6;SE:chrX:119470147-119470373:119470513-119470901:+	0.995643	0.996988	0.994861	0.995202	0.987654	0.99345	0.990955	0.997024	0.994382	0.998152	0.998492	0.993939	0.993548	0.992016	0.994318	0.992048
ENSG00000005059.16;A3:chr4:109682742-109684443:109682742-109685251:+	0	0	0	0.2	0	0	0.2	0	0	0	0	0.125	0	0.25	0.166667	0.333333
ENSG00000005059.16;SE:chr4:109560436-109659011:109659086-109660195:+	0.916667	0.933333	1	0.878788	0.970149	0.942308	1	0.910714	0.973684	0.9375	0.973333	0.928571	0.981132	0.951613	0.941176	0.958333
ENSG00000005059.16;SE:chr4:109660365-109664290:109664394-109682582:+	0.972973	1	1	1	0.985294	0.981481	0.981132	1	0.973684	0.979592	1	1	1	1	1	1
ENSG00000005059.16;SE:chr4:109682742-109684443:109684646-109685251:+	0.918919	0.84375	0.888889	0.875	0.882353	0.962963	0.843137	0.847458	0.921053	0.938776	0.896104	0.9	0.854545	0.95082	0.852941	0.958333
ENSG00000005075.15;A3:chr7:102476270-102478808:102474535-102478808:-	0.826087	0.871795	0.703704	0.909091	0.55	0.7	0.636364	0.857143	0.769231	0.68	0.8125	0.869565	0.727273	0.8125	0.789474	0.806452
ENSG00000005075.15;A5:chr7:102473684-102474361:102473684-102476181:-	0.904762	0.971429	0.95	0.967742	1	0.875	0.954545	0.947368	1	0.894737	0.928571	0.952381	0.864865	1	1	1
ENSG00000005075.15;A5:chr7:102476270-102478808:102476270-102478811:-	0.94508	0.957606	0.949772	0.918848	0.920398	0.93634	0.928261	0.934322	0.937965	0.95466	0.928	0.931116	0.929006	0.918681	0.941504	0.939241
ENSG00000005075.15;AF:chr7:102474535-102478808:102478907:102474535-102572472:102572649:-	0.8	0.833333	0.666667	0.5	0.818182	0.857143	0.923077	0.428571	0.461538	0.8	0.666667	0.6	0.923077	0.666667	0.666667	0.857143
ENSG00000005075.15;AF:chr7:102476270-102478808:102478907:102476270-102572472:102572583:-	1	1	1	1	1	1	1	1	0.997361	1	0.997849	0.994924	0.997821	1	0.99705	1
ENSG00000005075.15;AF:chr7:102476270-102478811:102478907:102476270-102572472:102572583:-	1	1	1	1	1	1	1	1	0.961538	1	0.972973	0.935484	0.972222	1	0.954545	1
ENSG00000005075.15;MX:chr7:102473684-102474361:102474535-102478808:102473684-102476181:102476270-102478808:-	0.666667	0.833333	0.888889	0.75	1	0.75	0.923077	0.75	1	0.8	0.75	0.75	0.705882	1	1	1
ENSG00000005075.15;SE:chr7:102473684-102474361:102474535-102476181:-	0.995238	0.997305	0.997625	0.997167	1	0.994521	0.997727	0.997797	1	0.994737	0.995807	0.997537	0.98927	1	1	1
ENSG00000005075.15;SE:chr7:102474535-102476181:102476270-102478808:-	0.989899	0.985876	0.980198	0.990712	0.975543	0.982507	0.971223	0.992941	0.983516	0.978261	0.986425	0.991979	0.972286	0.984925	0.987768	0.982955
ENSG00000005075.15;SE:chr7:102474535-102476181:102476270-102572472:-	0	0	0	0	0	0	0	0	0.125	0	0.25	0.5	0.5	0	0.333333	0
ENSG00000005075.15;SE:chr7:102474535-102569835:102569924-102572472:-	0.97619	0.980769	0.939394	0.95082	0.966102	0.972222	0.984127	0.938462	0.897059	0.947368	0.958333	0.968254	0.982759	0.938776	0.958333	0.979592
ENSG00000005075.15;SE:chr7:102476270-102569835:102569924-102572472:-	1	1	1	1	1	1	1	0	0.5	0	0.666667	0.6	0.8	1	0.5	1
ENSG00000005100.13;SE:chr17:5444513-5448809:5448895-5450203:-	0.0909091	0.214286	0.0714286	0.133333	0.190476	0.0526316	0.0909091	0.0666667	0.153846	0.333333	0.0714286	0.173913	0.263158	0.0588235	0.0666667	0
ENSG00000005102.14;RI:chr17:43661066:43661393-43661871:43661922:-	0	1	1	0	0	1	0	0	0	0.5	0	0	0.578947	0.645161	0.68	0.540541
ENSG00000005102.14;SE:chr17:43642032-43643488:43643660-43661066:-	0	0	0	0	0	0	0	0	0	0.5	1	1	0.421053	0.354839	0.32	0.459459
ENSG00000005156.12;A3:chr17:34980622-34983002:34980622-34983232:+	0.533333	1	1	0.8	0.785714	0.875	0.8	0.846154	0.823529	0.846154	1	0.842105	0.857143	0.875	0.846154	1
ENSG00000005156.12;A5:chr17:34980622-34983002:34980597-34983002:+	1	0.8	0.9	1	0.846154	0.875	1	1	0.875	0.916667	0.933333	0.941176	0.666667	0.933333	0.785714	0.909091
ENSG00000005156.12;AF:chr17:34980512:34980597-34983002:34980775:34981557-34983002:+	0	0.5	0.25	0	1	0.5	0	0	1	0.166667	0.5	0.2	0.5	0.5	0.75	0.2
ENSG00000005156.12;AF:chr17:34980512:34980622-34983002:34980775:34981557-34983002:+	0.8	0.8	0.75	0.8	1	0.875	0.8	0.846154	1	0.6875	0.933333	0.8	0.666667	0.933333	0.916667	0.714286
ENSG00000005156.12;AL:chr17:35002789-35002995:35004175:35002789-35004273:35004804:+	0.294118	0.444444	0.153846	0.0555556	0.1875	0.2	0.333333	0.2	0.0526316	0.263158	0.25	0.208333	0.0769231	0.166667	0.176471	0.333333
ENSG00000005156.12;AL:chr17:35002789-35002995:35004175:35002789-35004273:35005056:+	0.263158	0.258065	0.0769231	0.0625	0.214286	0.0909091	0.111111	0.15	0.0416667	0.185185	0.117647	0.227273	0.047619	0.130435	0.111111	0.172414
ENSG00000005156.12;SE:chr17:34980622-34983002:34983552-34985988:+	0.363636	0.342857	0.272727	0.444444	0.5	0.259259	0.2	0.392857	0.378378	0.333333	0.318182	0.484848	0.230769	0.411765	0.314286	0.294118
ENSG00000005156.12;SE:chr17:34980622-34983232:34983552-34985988:+	0.333333	0	0	0.166667	0.214286	0.047619	0.0588235	0.105263	0.115385	0.0833333	0	0.15	0.047619	0.0909091	0.0769231	0
ENSG00000005175.10;AF:chr12:47701604-47702688:47702816:47701604-47705952:47706030:-	0.5	1	0.5	0	0	0.5	0	0	0	0	0	0.5	0	0	0.5	0.6
ENSG00000005175.10;SE:chr12:47670345-47679493:47679594-47679704:-	0.916667	0.895522	0.855263	0.965909	0.967213	0.953125	0.894737	0.855072	0.911392	0.925532	0.88785	0.888889	0.945205	0.862069	0.898734	0.903614
ENSG00000005175.10;SE:chr12:47696403-47697597:47697719-47701464:-	0.920635	0.96875	0.984615	0.947368	0.960784	1	0.959184	0.985915	0.971831	0.987013	0.94382	1	0.984127	0.971014	0.985294	0.973333
ENSG00000005175.10;SE:chr12:47697719-47701464:47701604-47705952:-	0.111111	0	0.0526316	0	0.0833333	0.0625	0.266667	0.384615	0.133333	0	0.130435	0.0625	0.15	0.0833333	0.0952381	0.142857
ENSG00000005175.10;SE:chr12:47701604-47702688:47702846-47705952:-	0.972603	1	0.986111	1	0.983607	0.984615	0.927273	0.9375	0.975904	1	0.970874	0.989899	0.96	0.974684	0.975309	0.97561
ENSG00000005189.20;A5:chr16:20806721-20806952:20806705-20806952:+	0	0	0.25	0	0.25	0	0.333333	0.25	0	0	0	0	0.5	0	0	1
ENSG00000005189.20;A5:chr16:20806817-20806952:20806705-20806952:+	0	0.25	0	0.4	0	1	0.333333	0	0	0.25	0	0.333333	0.5	0.5	0	0
ENSG00000005189.20;A5:chr16:20806817-20806952:20806721-20806952:+	0	1	0	1	0	1	0.5	0	0	1	0	1	0.5	1	0	0
ENSG00000005189.20;A5:chr16:20807091-20813190:20806721-20813190:+	1	0.666667	0	0	0.5	0.5	1	0	0.5	1	1	1	0.5	0	0	0
ENSG00000005189.20;RI:chr16:20806617:20806705-20806952:20807091:+	0.25	0.4	0	0	0.25	1	0.6	0	0.25	0.25	0.166667	0.333333	0.5	0	0	0
ENSG00000005189.20;RI:chr16:20806617:20806721-20806952:20807091:+	1	1	0	0	0.5	1	0.75	0	1	1	1	1	0.5	0	0	0
ENSG00000005189.20;RI:chr16:20806617:20806817-20806952:20807091:+	1	0.666667	0	0	1	0.5	0.75	0	1	0.5	1	0.5	0.5	0	0	0
ENSG00000005189.20;SE:chr16:20806721-20806952:20807091-20813190:+	0	0	1	0	0.5	0	1	0.666667	0	0	0	0	0.5	0	0	1
ENSG00000005189.20;SE:chr16:20821902-20824439:20824527-20825833:+	0.75	0.714286	1	1	0.833333	0.666667	0.571429	1	0.8	0.8	0.833333	0.75	0.8	1	1	1
ENSG00000005189.20;SE:chr16:20840468-20843934:20844026-20844629:+	0.5	0.714286	0.5	0.5	0.833333	1	0.714286	0.444444	0.8	0.4	0.666667	0.5	1	0.75	1	1
ENSG00000005194.15;A3:chr16:57439334-57440772:57439295-57440772:-	0.896175	0.894472	0.844086	0.836158	0.876471	0.84375	0.883041	0.870466	0.866667	0.868545	0.916667	0.889868	0.851406	0.9	0.874346	0.901734
ENSG00000005194.15;A3:chr16:57440983-57447342:57440959-57447342:-	0.994565	0.994975	0.994624	1	0.982353	0.99375	1	0.994819	1	1	0.991266	0.995614	1	0.994737	1	1
ENSG00000005194.15;A5:chr16:57436732-57439182:57436732-57439186:-	0.994845	1	0.989899	1	0.994286	1	0.988439	0.979487	0.99061	0.995305	0.995816	0.991416	0.988142	1	1	0.994444
ENSG00000005194.15;MX:chr16:57429280-57430258:57430339-57432487:57429280-57431151:57431266-57432487:-	0.714286	0.833333	0.944444	1	0.733333	0.692308	0.8125	0.923077	0.818182	0.8	0.8	0.916667	0.916667	1	1	0.916667
ENSG00000005194.15;SE:chr16:57429280-57430258:57430339-57431151:-	0.989362	0.97861	0.994382	1	0.975155	0.973333	0.981132	0.994565	0.990244	0.979695	0.991304	0.995495	0.995868	1	1	0.994048
ENSG00000005194.15;SE:chr16:57429280-57430258:57430339-57432487:-	0.714286	0.909091	0.809524	0.9375	0.785714	0.818182	0.928571	0.857143	0.9	0.888889	0.666667	0.733333	0.846154	0.846154	0.615385	0.916667
ENSG00000005194.15;SE:chr16:57429280-57431151:57431266-57432487:-	0.5	0.666667	0.2	0	0.571429	0.666667	0.75	0.333333	0.666667	0.666667	0.333333	0.2	0.333333	0	0	0.5
ENSG00000005194.15;SE:chr16:57430339-57431151:57431266-57432487:-	0.973822	0.901478	0.912371	0.920213	0.934524	0.941935	0.923077	0.938462	0.957547	0.923445	0.966102	0.952586	0.956349	0.94359	0.958115	0.938202
ENSG00000005194.15;SE:chr16:57434212-57436656:57436732-57439182:-	1	1	0.994924	1	1	0.993789	1	0.984536	0.995283	0.990654	0.991667	0.987179	0.996016	0.984772	0.989796	1
ENSG00000005194.15;SE:chr16:57439295-57440772:57440983-57447342:-	0.633333	0.636364	0.659091	0.707317	0.807692	0.892857	0.869565	0.806452	0.8	0.823529	0.575758	0.694444	0.804348	0.703704	0.727273	0.68
ENSG00000005206.17;A3:chr19:2339208-2339824:2339208-2339827:+	0.714286	0.678571	0.658537	0.588235	0.736842	0.565217	0.421053	0.368421	0.65	0.619048	0.575	0.555556	0.71875	0.636364	0.647059	0.5625
ENSG00000005206.17;A3:chr19:2340172-2340898:2340172-2340932:+	0.952381	1	1	0.911765	1	1	0.947368	1	1	0.952381	0.95	0.962963	1	0.954545	1	1
ENSG00000005206.17;A5:chr19:2351657-2352946:2351594-2352946:+	0.157895	0.307692	0.297297	0.26087	0.2	0.473684	0	0.307692	0.230769	0.1	0.115385	0.157895	0.0740741	0.1875	0.214286	0.15
ENSG00000005238.20;A3:chr9:35106009-35106252:35105857-35106252:-	0.5	0.5	0.25	0.571429	1	0	0.4	0	0.5	0.6	0.333333	1	0.333333	0.8	0.75	0.6
ENSG00000005238.20;A3:chr9:35108349-35108594:35107568-35108594:-	0.909091	0.869565	0.736842	0.90625	0.833333	1	0.75	0.714286	0.761905	0.85	0.884615	0.818182	0.814815	0.888889	0.833333	0.894737
ENSG00000005238.20;A5:chr9:35108737-35115671:35108737-35115805:-	0.742857	0.742857	0.548387	0.680851	0.647059	0.714286	0.470588	0.72	0.636364	0.636364	0.678571	0.763158	0.606061	0.565217	0.617647	0.576923
ENSG00000005238.20;AF:chr9:35108737-35111269:35111423:35108737-35115671:35115862:-	0.133333	0.0714286	0.32	0.0857143	0.388889	0.333333	0.272727	0.181818	0.416667	0.44	0.321429	0.25641	0.375	0.277778	0.192308	0.375
ENSG00000005238.20;AF:chr9:35108737-35111269:35111423:35108737-35115805:35115862:-	0.307692	0.181818	0.363636	0.166667	0.538462	0.555556	0.25	0.363636	0.555556	0.578947	0.5	0.526316	0.48	0.333333	0.277778	0.45
ENSG00000005238.20;RI:chr9:35104121:35105374-35105682:35106410:-	0.875	0.8	0.833333	0.9	1	1	1	1	0.666667	0.875	0.4	1	0.666667	0.5	0.8	0.666667
ENSG00000005238.20;RI:chr9:35104121:35106009-35106252:35106410:-	0.777778	0.888889	0.833333	0.692308	0.75	1	0.333333	1	0.4	0.7	0.666667	0.888889	0.666667	0.333333	0.571429	0.4
ENSG00000005238.20;RI:chr9:35105682:35105857-35106252:35106410:-	0.333333	0.666667	0.25	0.25	0	0	0	0	0.25	0.333333	0.6	0	0.333333	0.666667	0.5	0.333333
ENSG00000005238.20;RI:chr9:35106538:35106643-35106833:35106891:-	0.2	0.25	0.166667	0.2	0.136364	0.285714	0.05	0.0416667	0.0645161	0.225806	0.0606061	0.195122	0.097561	0.0769231	0.114286	0.0625
ENSG00000005238.20;RI:chr9:35107381:35107568-35108128:35108349:-	0.689655	0.740741	0.666667	0.828571	0.526316	0.928571	0.75	0.882353	0.8	0.73913	0.851852	0.794118	0.733333	0.842105	0.740741	0.68
ENSG00000005238.20;SE:chr9:35105857-35105941:35106009-35106252:-	0.941176	0.966667	0.918919	0.931818	1	1	0.863636	0.965517	0.909091	0.928571	0.945946	1	0.911111	0.962963	0.972222	0.942857
ENSG00000005238.20;SE:chr9:35106410-35106538:35106643-35108594:-	0.5	0.285714	0.153846	0.333333	0.333333	0.4	0.4	0.5	0.285714	0.142857	0.571429	0.625	0.2	0.285714	0.375	0.25
ENSG00000005238.20;SE:chr9:35107568-35108128:35108349-35108594:-	0.818182	0.7	0.583333	0.666667	0.818182	1	0.5	0.25	0.444444	0.666667	0.571429	0.538462	0.615385	0.6	0.636364	0.8
ENSG00000005243.10;AF:chr17:48036925-48037667:48037797:48036925-48038002:48038030:-	0.996255	0.992982	1	1	0.989899	1	1	0.981818	1	0.963636	1	1	0.996951	0.977528	0.976744	0.990741
ENSG00000005243.10;MX:chr17:48026475-48028472:48028510-48033863:48026475-48029125:48029176-48033863:-	0	0	0	0.142857	0	0	0	0	0	0	0.25	0.285714	0	0	0	0
ENSG00000005243.10;MX:chr17:48028510-48029125:48029176-48036851:48028510-48033863:48033944-48036851:-	1	1	1	0.933333	1	1	1	0	1	1	0.8	0.6	1	1	1	1
ENSG00000005243.10;MX:chr17:48029176-48032156:48032233-48033211:48029176-48032686:48032741-48033211:-	0.0625	0.15	0.333333	0.142857	0	0.125	0.833333	0	0	0	0.0952381	0.235294	0.411765	0	0	0.555556
ENSG00000005243.10;MX:chr17:48029176-48032156:48032233-48033863:48029176-48032686:48032741-48033863:-	0.75	0.695652	0.681818	0.641026	0.928571	0.8	0.789474	0.714286	1	0.777778	0.785714	0.769231	0.733333	0.65	1	0.777778
ENSG00000005243.10;MX:chr17:48029176-48032156:48032233-48033863:48029176-48033211:48033302-48033863:-	0.9	0.761905	0.9375	0.961538	0.928571	0.8	0.882353	1	0.857143	1	0.956522	1	0.814815	0.866667	0.8	0.7
ENSG00000005243.10;MX:chr17:48029176-48032686:48032741-48033863:48029176-48033211:48033302-48033863:-	0.75	0.583333	0.875	0.933333	0.5	0.5	0.666667	1	0	1	0.857143	1	0.615385	0.777778	0	0.4
ENSG00000005243.10;MX:chr17:48029176-48033863:48033944-48037667:48029176-48036851:48036925-48037667:-	0.166667	0.111111	0	0.176471	0	0.142857	0.153846	0	0	0	0.222222	0	0.157895	0	0.4	0.166667
ENSG00000005243.10;MX:chr17:48032233-48032686:48032741-48033863:48032233-48033211:48033302-48033863:-	0.909091	0.75	0.6	0.8125	1	0.8	0.5	1	1	1	0.75	0.6	0.588235	1	1	0.545455
ENSG00000005243.10;SE:chr17:48026475-48027676:48027789-48028472:-	0.0513834	0.0902256	0.0972973	0.0513699	0.0555556	0.0691824	0.130435	0.163265	0.114286	0.0588235	0.117647	0.0456621	0.044586	0.077381	0.097561	0.0540541
ENSG00000005243.10;SE:chr17:48026475-48028472:48028510-48029125:-	0.916031	0.913208	0.922652	0.932432	0.904255	0.91358	0.930233	0.87234	0.96875	0.923077	0.919431	0.92	0.923077	0.928144	0.902439	0.972222
ENSG00000005243.10;SE:chr17:48028510-48029125:48029176-48033863:-	1	1	1	0.972222	1	1	1	1	1	1	0.96	0.925926	1	1	1	1
ENSG00000005243.10;SE:chr17:48029176-48032156:48032233-48032686:-	0.895	0.887324	0.888889	0.859031	0.868852	0.909091	0.947368	0.923077	0.904762	0.837838	0.859551	0.892045	0.921739	0.88189	0.96	0.925
ENSG00000005243.10;SE:chr17:48029176-48032156:48032233-48033211:-	0.333333	0.375	0.8	0.75	0	0.2	0.714286	0	0	0	0.666667	1	0.583333	0	0	0.625
ENSG00000005243.10;SE:chr17:48029176-48032156:48032233-48033863:-	0.290323	0.307692	0.288462	0.378788	0.371429	0.390244	0.441176	0.3125	0.461538	0.4375	0.44898	0.4	0.271605	0.295455	0.25	0.333333
ENSG00000005243.10;SE:chr17:48029176-48032686:48032741-48033211:-	0.882353	0.772727	0.888889	0.947368	0.875	0.636364	0.333333	1	0.666667	1	0.95	1	0.666667	0.8	0.5	0.571429
ENSG00000005243.10;SE:chr17:48029176-48032686:48032741-48033863:-	0.12	0.162791	0.159091	0.254545	0.0434783	0.137931	0.173913	0.153846	0	0.181818	0.181818	0.166667	0.119403	0.184211	0	0.125
ENSG00000005243.10;SE:chr17:48029176-48033211:48033302-48033863:-	0.0434783	0.121951	0.0263158	0.0238095	0.0434783	0.137931	0.0952381	0	0.125	0	0.0357143	0	0.078125	0.0606061	0.0769231	0.176471
ENSG00000005243.10;SE:chr17:48029176-48033863:48033944-48036851:-	0.807692	0.68	0.840909	0.730769	0.916667	0.8	0.607143	1	0.875	0.818182	0.78125	0.857143	0.777778	0.815789	0.769231	0.722222
ENSG00000005243.10;SE:chr17:48032233-48032686:48032741-48033211:-	0.994118	0.983607	0.966102	0.983784	1	0.990654	0.944444	1	1	1	0.986577	0.974194	0.966507	1	1	0.931507
ENSG00000005243.10;SE:chr17:48032233-48032686:48032741-48033863:-	0.357143	0.36	0.285714	0.342105	0.35	0.2	0.25	0.583333	0.454545	0.125	0.214286	0.230769	0.3125	0.277778	0.2	0.461538
ENSG00000005243.10;SE:chr17:48032233-48033211:48033302-48033863:-	0.0526316	0.157895	0.210526	0.107143	0	0.0588235	0.25	0	0	0	0.0833333	0.166667	0.241379	0	0	0.416667
ENSG00000005243.10;SE:chr17:48032741-48033211:48033302-48033863:-	0.92	0.924883	0.903704	0.881057	0.868852	0.933884	0.905263	0.769231	0.761905	0.918919	0.932584	0.931818	0.921739	0.905512	0.96	0.9
ENSG00000005243.10;SE:chr17:48033944-48036851:48036925-48037667:-	0.969697	0.98524	0.973958	0.983221	1	0.976048	0.977941	1	1	1	0.982684	0.987069	0.965839	0.988166	0.95122	0.944444
ENSG00000005302.19;A3:chrX:11763938-11765193:11763938-11765467:+	0.1	0.108434	0.0789474	0.106383	0.0952381	0.0597015	0.0769231	0.0594059	0.0686275	0.0510204	0.115044	0.0824742	0.0909091	0.0666667	0.117021	0.0588235
ENSG00000005302.19;A3:chrX:11763938-11765193:11763938-11765470:+	0.5	0.529412	0.375	0.714286	0.545455	0.285714	0.357143	0.428571	0.388889	0.555556	0.764706	0.470588	0.409091	0.428571	0.5	0.333333
ENSG00000005302.19;A3:chrX:11763938-11765467:11763938-11765470:+	0.9	0.902439	0.875	0.954545	0.919355	0.863014	0.869565	0.92233	0.896226	0.958763	0.961538	0.908163	0.873786	0.913043	0.882979	0.888889
ENSG00000005302.19;A3:chrX:11765729-11768573:11765729-11768575:+	0.857143	0.875	0.853659	0.857143	0.835821	0.855263	0.830986	0.880734	0.792793	0.842593	0.836364	0.839623	0.787037	0.87	0.78125	0.87234
ENSG00000005302.19;AF:chrX:11758195:11758365-11759793:11758582:11758773-11759793:+	0.5	0.666667	0.909091	0.285714	0.444444	0.625	0.5	0.583333	0.625	0.2	0.25	0.333333	0.714286	0.5	0.526316	0.5
ENSG00000005302.19;AF:chrX:11758195:11758365-11759793:11758631:11758773-11759793:+	0.6	0.75	0.666667	0.4	0.8	0.714286	0.833333	0.7	1	0.666667	1	0.555556	0.833333	0.833333	0.769231	0.714286
ENSG00000005302.19;AF:chrX:11758195:11758365-11759793:11759648:11759712-11759793:+	0.4	0.5	0.714286	0.25	0.444444	0.555556	0.416667	0.466667	0.666667	0.5	0.214286	0.555556	0.588235	0.555556	0.625	0.454545
ENSG00000005302.19;AF:chrX:11758205:11758365-11759793:11758582:11758773-11759793:+	0.76	0.833333	0.888889	0.8	0.6875	0.7	0.583333	0.705882	0.666667	0.666667	0.678571	0.615385	0.777778	0.736842	0.590909	0.642857
ENSG00000005302.19;AF:chrX:11758205:11758365-11759793:11758631:11758773-11759793:+	0.826087	0.882353	0.615385	0.869565	0.916667	0.777778	0.875	0.8	1	0.941176	1	0.8	0.875	0.933333	0.8125	0.818182
ENSG00000005302.19;AF:chrX:11758205:11758365-11759793:11759648:11759712-11759793:+	0.678571	0.714286	0.666667	0.769231	0.6875	0.636364	0.5	0.6	0.705882	0.888889	0.633333	0.8	0.666667	0.777778	0.684211	0.6
ENSG00000005302.19;AF:chrX:11758237:11758365-11759793:11758582:11758773-11759793:+	0.777778	0.896552	0.956522	0.833333	0.75	0.896552	0.761905	0.821429	0.837838	0.794872	0.763158	0.72973	0.885714	0.83871	0.727273	0.848485
ENSG00000005302.19;AF:chrX:11758237:11758365-11759793:11758631:11758773-11759793:+	0.84	0.928571	0.814815	0.892857	0.9375	0.928571	0.941176	0.884615	1	0.96875	1	0.870968	0.939394	0.962963	0.888889	0.933333
ENSG00000005302.19;AF:chrX:11758237:11758365-11759793:11759648:11759712-11759793:+	0.7	0.8125	0.846154	0.806452	0.75	0.866667	0.695652	0.741935	0.861111	0.939394	0.725	0.870968	0.815789	0.866667	0.8	0.823529
ENSG00000005302.19;AF:chrX:11758582:11758773-11759793:11759648:11759712-11759793:+	0.4	0.333333	0.2	0.454545	0.5	0.428571	0.416667	0.384615	0.545455	0.8	0.45	0.714286	0.363636	0.555556	0.6	0.454545
ENSG00000005302.19;AF:chrX:11758631:11758773-11759793:11759648:11759712-11759793:+	0.307692	0.25	0.555556	0.333333	0.166667	0.333333	0.125	0.272727	0	0.333333	0	0.5	0.222222	0.2	0.333333	0.25
ENSG00000005302.19;AF:chrX:11759648:11759875-11760403:11760186:11760309-11760403:+	0.911765	0.947368	0.973684	1	0.90625	1	1	0.964912	0.981132	0.942308	0.955556	0.978723	0.9375	1	0.97561	1
ENSG00000005302.19;RI:chrX:11759648:11759712-11759793:11759875:+	0.775	0.857143	0.902439	0.886792	0.852941	0.891892	0.829268	0.873016	0.912281	0.960784	0.796296	0.92	0.865385	0.925926	0.869565	0.88
ENSG00000005302.19;RI:chrX:11763780:11763938-11765467:11765729:+	0.13253	0.075	0.0277778	0.106383	0.0806452	0.0454545	0.0322581	0.0594059	0.05	0.105769	0.0566038	0.0824742	0.0526316	0.0869565	0.0235294	0.047619
ENSG00000005302.19;RI:chrX:11763780:11763938-11765470:11765729:+	0.578947	0.428571	0.166667	0.714286	0.5	0.230769	0.181818	0.428571	0.3125	0.733333	0.6	0.470588	0.277778	0.5	0.153846	0.285714
ENSG00000005436.14;A5:chr2:75701287-75702199:75701287-75702313:-	0.833333	1	0.8	1	0.6	0.714286	1	0.818182	0.833333	1	1	0.875	0.666667	0.8	1	0.8
ENSG00000005436.14;SE:chr2:75673520-75680193:75680314-75687827:-	0.5	0.8	1	0.833333	0.6	1	0.75	0.909091	0.857143	0.909091	0.833333	0.875	0.888889	1	1	0.9375
ENSG00000005436.14;SE:chr2:75701287-75702199:75702423-75706523:-	1	1	0.8	0.75	1	0.714286	1	1	0.833333	0.727273	0.833333	1	1	1	0.888889	0.923077
ENSG00000005436.14;SE:chr2:75701287-75702313:75702423-75706523:-	1	0	0.5	0	1	0.5	0	1	0.5	0	0	1	1	1	0	0.75
ENSG00000005448.17;A3:chr2:74421816-74422120:74421816-74422153:+	0.0930233	0.0808081	0.0588235	0.0666667	0.126437	0.0322581	0.0909091	0.117647	0.105263	0.0625	0.08	0.129032	0.0253165	0.0869565	0.101266	0.138889
ENSG00000005448.17;A3:chr2:74424975-74425075:74424975-74425097:+	1	0.99	0.989011	1	0.989011	0.983871	0.990909	1	0.989474	0.991304	1	0.989583	1	1	1	0.987342
ENSG00000005448.17;A3:chr2:74425491-74425570:74425491-74425640:+	0.956522	0.980583	0.957447	0.975	0.935484	0.953846	0.955752	0.967742	0.990196	0.948718	0.94697	0.980198	0.964706	0.917808	0.965517	0.97561
ENSG00000005448.17;A5:chr2:74422375-74422870:74421816-74422870:+	0.166667	0.75	0.285714	1	0.4	1	0.5	0.666667	0.8	0.2	0.5	0.857143	0.5	1	0.285714	0.5
ENSG00000005448.17;MX:chr2:74422932-74423319:74423385-74423855:74422932-74423478:74423531-74423855:+	0.75	0.75	1	1	1	1	1	0.875	1	1	1	1	1	0.75	1	1
ENSG00000005448.17;RI:chr2:74421729:74421816-74422153:74422375:+	0.5	0.75	1	1	1	1	1	0.857143	1	1	1	1	1	0.75	1	1
ENSG00000005448.17;SE:chr2:74421816-74422120:74422375-74422870:+	0.615385	0.888889	0.5	1	0.785714	1	0.833333	0.769231	0.909091	0.636364	0.714286	0.923077	0.4	1	0.615385	0.714286
ENSG00000005448.17;SE:chr2:74421816-74422153:74422375-74422870:+	0.939759	0.98913	0.941176	1	0.962025	1	0.980392	0.961538	0.988372	0.963303	0.966387	0.987805	0.9625	1	0.934211	0.939394
ENSG00000005448.17;SE:chr2:74421816-74423855:74423982-74424875:+	0	0	1	0	0	1	0	0	0.5	1	1	0	0	0	0	0.333333
ENSG00000005448.17;SE:chr2:74422932-74423319:74423385-74423478:+	0.988506	0.989899	1	1	1	1	1	0.988372	1	1	1	1	1	0.985507	1	1
ENSG00000005448.17;SE:chr2:74422932-74423319:74423385-74423855:+	0.6	0.75	0.8	0.857143	0.833333	1	0.5	0.875	0.571429	0.666667	0.875	0.875	0.6	1	0.75	0.714286
ENSG00000005448.17;SE:chr2:74422932-74423478:74423531-74423855:+	0.333333	0.5	0	0	0	0	0	0.5	0	0	0	0	0	1	0	0
ENSG00000005448.17;SE:chr2:74423385-74423478:74423531-74423855:+	0.966292	0.970297	0.956044	0.924051	0.945055	0.938462	0.972973	0.923913	0.958763	0.982759	0.94697	0.929293	0.963855	0.957746	0.964706	0.935897
ENSG00000005448.17;SE:chr2:74423982-74424875:74424975-74425097:+	0	0.25	0.25	0	0.333333	0.2	0.2	0	0.125	0.2	0	0.142857	0	0	0	0.2
ENSG00000005448.17;SE:chr2:74425237-74425417:74425491-74425640:+	1	1	1	1	1	0.75	0.833333	0.6	1	0.75	0.777778	0.666667	1	1	1	0.666667
ENSG00000005469.12;A5:chr7:87361852-87369376:87361571-87369376:+	0.4	0.222222	0.4	0.333333	0.428571	0.375	0.75	0.75	0.75	0.333333	0.5	0.714286	0.75	0.714286	0.7	0.333333
ENSG00000005469.12;AL:chr7:87392823-87392948:87393952:87392823-87398524:87399794:+	0.428571	0.7	0.428571	0.545455	0.666667	0.555556	0.333333	0.125	0.333333	1	0.666667	0.285714	0.333333	0.285714	0.3	0.5
ENSG00000005469.12;SE:chr7:87349183-87359206:87359330-87361390:+	0.952381	0.890244	0.924242	0.905405	0.933333	0.890909	0.982759	0.969697	0.967742	0.9375	0.926829	0.9375	0.974026	0.976744	0.971154	0.955056
ENSG00000005469.12;SE:chr7:87361571-87361728:87361852-87369376:+	0.953846	0.914634	0.954545	0.921053	0.931034	0.903846	0.982143	0.984127	0.983871	0.959184	0.95122	0.966102	0.972603	0.976471	0.97	0.954545
ENSG00000005469.12;SE:chr7:87392823-87392948:87393067-87398524:+	0.931034	0.957143	0.935484	0.926471	0.964286	0.918367	0.966667	0.887097	0.967213	1	0.978723	0.913793	0.940299	0.938272	0.931373	0.950617
ENSG00000005483.21;A5:chr7:105014535-105040839:105014497-105040839:+	0.949367	0.969697	0.983333	0.950704	0.976744	1	1	0.956522	0.971154	0.942529	0.960938	0.954545	0.990741	0.965517	0.990909	0.958333
ENSG00000005483.21;RI:chr7:105077303:105077433-105078846:105078963:+	0.223881	0.257642	0.177778	0.229665	0.15625	0.162963	0.163121	0.189781	0.188679	0.234848	0.209184	0.226744	0.25731	0.213793	0.137255	0.261146
ENSG00000005483.21;SE:chr7:105078963-105081688:105081797-105090009:+	0.961538	0.982353	0.952703	0.981366	0.962963	0.982301	0.940678	1	0.976744	0.980198	0.974194	0.984962	1	1	0.977273	0.974138
ENSG00000005486.17;A3:chr7:75879260-75881829:75879260-75883698:+	0.454545	0.56	0.608696	0.5	0.666667	0.642857	0.2	0.3	0.375	0.538462	0.277778	0.727273	0.333333	0.615385	0.578947	0.578947
ENSG00000005486.17;MX:chr7:75879260-75881365:75881486-75887992:75879260-75881829:75883848-75887992:+	0.666667	0.363636	0.517241	0.470588	0.428571	0.526316	0.75	0.75	0.7	0.5	0.75	0.5	0.642857	0.578947	0.421053	0.45
ENSG00000005486.17;MX:chr7:75879260-75881365:75881486-75887992:75879260-75883698:75883848-75887992:+	0.625	0.421053	0.625	0.470588	0.6	0.666667	0.428571	0.5625	0.583333	0.538462	0.535714	0.727273	0.473684	0.6875	0.5	0.529412
ENSG00000005486.17;SE:chr7:75879260-75881365:75881486-75881829:+	0.276243	0.255208	0.287179	0.242105	0.206667	0.197368	0.267974	0.229008	0.280822	0.248322	0.217391	0.275132	0.30102	0.352601	0.228571	0.218935
ENSG00000005486.17;SE:chr7:75879260-75881365:75881486-75883698:+	0.666667	0.266667	0.4375	0.470588	0.555556	0.615385	0.666667	0.533333	0.5	0.454545	0.380952	0.727273	0.411765	0.642857	0.578947	0.466667
ENSG00000005486.17;SE:chr7:75879260-75881829:75882236-75883698:+	0.954545	0.921429	0.932836	0.9375	0.965217	0.957627	0.965217	0.933333	0.953271	0.945946	0.902985	0.977273	0.929577	0.954128	0.939394	0.937984
ENSG00000005486.17;SE:chr7:75881486-75881829:75882236-75883698:+	0.806452	0.924528	0.888889	0.851852	0.861111	0.789474	0.836735	0.789474	0.891304	0.880952	0.813953	0.866667	0.893939	0.871429	0.784314	0.840909
ENSG00000005486.17;SE:chr7:75881486-75883698:75883848-75887992:+	0.545455	0.333333	0.318182	0.5	0.454545	0.444444	0.727273	0.470588	0.416667	0.416667	0.347826	0.5	0.4375	0.45	0.578947	0.4375
ENSG00000005700.15;A3:chr6:82196446-82200141:82196401-82200141:-	0.820513	0.833333	0.821429	0.794118	0.888889	0.894737	0.956522	0.814815	0.92	0.870968	0.851852	0.888889	0.96	0.888889	0.76	0.964286
ENSG00000005700.15;A5:chr6:82214829-82216076:82214829-82217960:-	0.666667	0.666667	0.333333	0.333333	0	0	0.5	0.833333	0.166667	0.666667	0.25	0.4	0	0.333333	1	0
ENSG00000005700.15;AF:chr6:82234255-82240166:82240565:82234255-82247562:82247754:-	0.111111	0	0.25	0.111111	0	0.4	0	0	0.222222	0.222222	0	0.111111	0.2	0	0	0.125
ENSG00000005700.15;RI:chr6:82216076:82216250-82217960:82218137:-	0.047619	0.142857	0.03125	0.047619	0	0	0.0416667	0.147059	0.0357143	0.0588235	0.0344828	0.05	0	0.025641	0.0357143	0
ENSG00000005700.15;SE:chr6:82212793-82214227:82214829-82216076:-	0.948718	0.916667	0.785714	0.941176	1	0.894737	0.869565	0.925926	0.88	0.935484	0.851852	0.944444	0.84	0.944444	0.92	0.821429
ENSG00000005700.15;SE:chr6:82214829-82216076:82216250-82217960:-	0.974359	0.916667	0.925926	0.904762	0.964286	0.826087	0.952381	0.964286	0.827586	0.967742	0.888889	0.923077	0.857143	0.947368	1	0.923077
ENSG00000005700.15;SE:chr6:82234255-82240166:82240843-82247562:-	0.8	0.717949	0.806452	0.777778	0.870968	0.85	0.961538	0.62963	0.75	0.787879	0.933333	0.789474	0.870968	0.72973	0.884615	0.774194
ENSG00000005801.18;A3:chr11:3373675-3377617:3373656-3377617:-	0	0.111111	0.5	0.5	0	0	0	0	0.142857	0	0.142857	0	0.333333	0.2	0	0
ENSG00000005801.18;A3:chr11:3377900-3379038:3377802-3379038:-	0.636364	0.894737	0.75	0.666667	0.5	0.615385	0.75	0.538462	0.666667	0.777778	0.666667	0.6875	0.4375	0.6875	0.5	0.5
ENSG00000005801.18;A5:chr11:3360565-3370943:3360565-3370975:-	0.151515	0.138889	0.0769231	0.142857	0.125	0.12	0.16	0.105263	0.175	0.129032	0.232558	0.135135	0.162791	0.0769231	0.1	0.108108
ENSG00000005801.18;A5:chr11:3361889-3361976:3361889-3362533:-	0.666667	0.75	0.333333	0.75	0.666667	0.5	0.333333	0.666667	0	0.4	0.4	0.4	0.666667	0	0	1
ENSG00000005801.18;A5:chr11:3361889-3361976:3361889-3362546:-	0.125	0.157895	0.142857	0.176471	0.125	0.0833333	0.0666667	0.166667	0	0.125	0.125	0.0952381	0.111111	0	0	0.142857
ENSG00000005801.18;A5:chr11:3361889-3362533:3361889-3362546:-	0.0666667	0.0588235	0.25	0.0666667	0.0666667	0.0833333	0.125	0.0909091	0.15	0.176471	0.176471	0.136364	0.0588235	0.133333	0.142857	0
ENSG00000005801.18;MX:chr11:3360565-3360720:3360788-3370975:3360565-3361743:3361889-3370975:-	0.0625	0.0588235	0	0	0	0.125	0	0	0.0625	0	0.176471	0	0	0.0588235	0	0.0588235
ENSG00000005801.18;MX:chr11:3360565-3360720:3360788-3370975:3360565-3362546:3362602-3370975:-	0.111111	0.142857	0	0	0	0.5	0	0	0.333333	0	0.428571	0	0	0.125	0	0.125
ENSG00000005801.18;MX:chr11:3360565-3361743:3361889-3370975:3360565-3362546:3362602-3370975:-	0.652174	0.727273	0.777778	0.62963	0.909091	0.875	0.708333	0.666667	0.882353	0.722222	0.777778	0.695652	0.625	0.695652	0.916667	0.695652
ENSG00000005801.18;MX:chr11:3361889-3361976:3362073-3370975:3361889-3362533:3362602-3370975:-	0	0.5	0	0.666667	0	0.5	0.333333	0	0	0	0	0.25	0.5	0.333333	0.25	0
ENSG00000005801.18;MX:chr11:3361889-3361976:3362073-3370975:3361889-3362546:3362602-3370975:-	0	0.0714286	0	0.166667	0	0.1	0.0909091	0	0	0	0	0.0666667	0.0909091	0.0909091	0.0625	0
ENSG00000005801.18;MX:chr11:3371703-3373577:3373656-3379038:3371703-3377617:3377802-3379038:-	0.777778	0.866667	0.875	0.6875	0.761905	0.666667	0.785714	0.714286	0.631579	0.888889	0.777778	0.791667	0.608696	0.615385	0.681818	0.625
ENSG00000005801.18;MX:chr11:3371703-3373577:3373656-3379038:3371703-3377617:3377900-3379038:-	0.875	0.619048	0.777778	0.733333	0.941176	0.666667	0.611111	0.75	0.631579	0.761905	0.807692	0.76	0.777778	0.888889	0.789474	0.769231
ENSG00000005801.18;MX:chr11:3371703-3373577:3373675-3379038:3371703-3377617:3377802-3379038:-	0	0	0	0.166667	0	0	0	0	0.125	0.333333	0.25	0	0	0	0.125	0
ENSG00000005801.18;MX:chr11:3371703-3373577:3373675-3379038:3371703-3377617:3377900-3379038:-	0	0	0	0.2	0	0	0	0	0.125	0.166667	0.285714	0	0	0	0.2	0
ENSG00000005801.18;RI:chr11:3360720:3360788-3361743:3361889:-	0	0	0	0.111111	0	0.0833333	0.125	0.1	0.142857	0	0	0.166667	0.25	0.142857	0.125	0.0909091
ENSG00000005801.18;SE:chr11:3360565-3360720:3360788-3361743:-	0.157895	0.162791	0.216216	0.177778	0.170732	0.333333	0.179487	0.264706	0.146341	0.2	0.205128	0.208333	0.0857143	0.166667	0.2	0.27027
ENSG00000005801.18;SE:chr11:3360565-3360720:3361889-3362546:-	0	0	0	0.0909091	0	0.333333	0.125	0.111111	0.333333	0	0	0.222222	0.1	0.125	0.5	0.125
ENSG00000005801.18;SE:chr11:3360565-3361743:3361889-3362546:-	0.6	0.714286	0.692308	0.5	0.846154	0.75	0.631579	0.428571	0.888889	0.705882	0.714286	0.708333	0.608696	0.611111	0.928571	0.5
ENSG00000005801.18;SE:chr11:3360565-3361743:3361889-3370975:-	0.348837	0.340426	0.368421	0.320755	0.416667	0.388889	0.447368	0.32	0.3125	0.325	0.297872	0.333333	0.294118	0.307692	0.234043	0.326531
ENSG00000005801.18;SE:chr11:3360565-3362546:3362602-3370975:-	0.222222	0.162162	0.142857	0.217391	0.0666667	0.0833333	0.25	0.190476	0.0571429	0.15625	0.108108	0.179487	0.2	0.162791	0.027027	0.175
ENSG00000005801.18;SE:chr11:3360788-3361743:3361889-3370975:-	0.8	0.833333	1	1	1	0.75	1	1	0.857143	1	0.571429	1	1	0.8	1	0.857143
ENSG00000005801.18;SE:chr11:3361889-3361976:3362073-3362533:-	0.666667	0.5	0	0.857143	0	0	0	0	0.25	0.4	0.4	0	0	0.333333	0.25	1
ENSG00000005801.18;SE:chr11:3361889-3362533:3362602-3370975:-	0.05	0.0454545	0.173913	0.047619	0.04	0.047619	0.0833333	0.0434783	0.125	0.136364	0.142857	0.107143	0.0588235	0.0909091	0.1875	0
ENSG00000005801.18;SE:chr11:3361889-3362546:3362602-3370975:-	0.344828	0.382353	0.344828	0.333333	0.333333	0.310345	0.3125	0.290323	0.363636	0.366667	0.4	0.358974	0.384615	0.333333	0.535714	0.333333
ENSG00000005801.18;SE:chr11:3362602-3368792:3368855-3370975:-	0.173913	0.130435	0.1	0.16	0.117647	0.142857	0.173913	0.0526316	0.227273	0.136364	0.0952381	0.172414	0.230769	0.136364	0.136364	0.0526316
ENSG00000005801.18;SE:chr11:3371703-3373577:3373656-3377617:-	0.454545	0.444444	0.142857	0.25	0.4	0.230769	0.166667	0.153846	0.3	0.222222	0.352941	0.3125	0.133333	0.571429	0.214286	0.25
ENSG00000005801.18;SE:chr11:3371703-3373577:3373656-3379038:-	0.215385	0.206349	0.245614	0.150685	0.253968	0.204082	0.186441	0.227273	0.193548	0.258065	0.323077	0.25	0.2	0.119403	0.245902	0.149254
ENSG00000005801.18;SE:chr11:3371703-3373577:3373675-3377617:-	0	0.0909091	0.142857	0.25	0	0	0	0	0.0666667	0	0.0833333	0	0.0714286	0.25	0	0
ENSG00000005801.18;SE:chr11:3371703-3377617:3377802-3379038:-	0.0727273	0.0384615	0.0444444	0.0746269	0.0961538	0.113636	0.0588235	0.105263	0.122807	0.0416667	0.12	0.0806452	0.138462	0.078125	0.132075	0.0952381
ENSG00000005801.18;SE:chr11:3371703-3377617:3377900-3379038:-	0.0377358	0.137931	0.0851064	0.0606061	0.0208333	0.113636	0.127273	0.0892857	0.122807	0.0980392	0.102041	0.0952381	0.0666667	0.0166667	0.08	0.05
ENSG00000005801.18;SE:chr11:3373656-3377617:3377900-3379038:-	0.263158	0.380952	0.0666667	0.214286	0.2	0.230769	0.153846	0.117647	0.333333	0.111111	0.222222	0.208333	0.125	0.5	0.166667	0.230769
ENSG00000005801.18;SE:chr11:3373675-3377617:3377900-3379038:-	0	1	1	0.75	0	0	0	0	0.5	0	0.333333	0	1	1	0	0
ENSG00000005810.19;A3:chr13:77118519-77121373:77118495-77121373:-	0.575758	0.24	0.413793	0.36	0.428571	0.545455	0.333333	0.5	0.538462	0.583333	0.444444	0.52	0.434783	0.411765	0.444444	0.434783
ENSG00000005810.19;A5:chr13:77093332-77095358:77093332-77095531:-	0.473684	0.529412	0.453608	0.554545	0.532258	0.578125	0.409091	0.597222	0.52439	0.486111	0.483146	0.552083	0.418367	0.532609	0.464646	0.582278
ENSG00000005810.19;RI:chr13:77205256:77205383-77205473:77205598:-	0.03125	0.155172	0.0714286	0.0322581	0.047619	0.0208333	0.0181818	0.0408163	0.0652174	0.0243902	0.0980392	0.0689655	0.06	0.0204082	0.075	0.0147059
ENSG00000005810.19;RI:chr13:77261171:77261375-77262053:77262129:-	0.218182	0.104167	0.0862069	0.203125	0.15	0.125	0.145455	0.097561	0.194444	0.0294118	0.190476	0.12766	0.195652	0.12766	0.275	0.197183
ENSG00000005810.19;SE:chr13:77099013-77118340:77118495-77121373:-	0.325581	0.44186	0.320755	0.313725	0.235294	0.285714	0.297872	0.27027	0.413793	0.151515	0.441176	0.292683	0.351351	0.243902	0.344828	0.22807
ENSG00000005810.19;SE:chr13:77099013-77118340:77118519-77121373:-	0.395833	0.2	0.25	0.204545	0.1875	0.324324	0.175	0.27027	0.451613	0.2	0.387097	0.309524	0.294118	0.184211	0.296296	0.185185
ENSG00000005810.19;SE:chr13:77125468-77126318:77126542-77139196:-	0.705882	0.814815	0.730769	0.793103	0.5	0.761905	0.708333	0.7	0.818182	0.538462	0.863636	0.64	0.666667	0.636364	0.8125	0.555556
ENSG00000005810.19;SE:chr13:77126542-77129156:77129230-77139196:-	0.538462	0.5	0.672414	0.574074	0.666667	0.619048	0.638298	0.658537	0.538462	0.794118	0.55814	0.644444	0.459459	0.65	0.617647	0.727273
ENSG00000005810.19;SE:chr13:77225554-77233156:77233263-77243059:-	0.811321	0.934783	0.963636	0.87931	0.944444	0.853659	0.94	0.902439	0.828571	0.942857	0.894737	0.911111	0.840909	0.911111	0.90625	0.966102
ENSG00000005812.11;A5:chr13:77018722-77021513:77018722-77021657:-	0.942308	0.972973	0.955556	1	0.933333	0.972973	1	0.967742	1	1	0.95	0.986301	0.964912	0.981818	1	0.95
ENSG00000005812.11;AL:chr13:76992598:76992951-77015409:77000747:77002049-77015409:-	0.333333	0.6	0.5	0.285714	0	0	0.333333	0	0.333333	0.25	0.111111	0.166667	0.6	0.4	0	0.4
ENSG00000005812.11;AL:chr13:77000747:77002049-77015409:77005260:77007788-77015409:-	0.0357143	0.0444444	0.02	0.0746269	0	0.047619	0.0754717	0	0.0540541	0.12	0.115942	0.0595238	0.0333333	0.0454545	0.0487805	0.0447761
ENSG00000005812.11;SE:chr13:77007788-77015409:77015580-77018600:-	1	1	0.98	1	0.972973	1	0.960784	1	1	1	0.983871	1	0.983051	1	1	1
ENSG00000005812.11;SE:chr13:77018722-77021513:77021861-77026827:-	0.907407	0.765957	0.86	0.855072	0.8	0.878049	0.947368	1	0.842105	0.884615	0.838235	0.857143	0.887097	0.80597	0.853659	0.863636
ENSG00000005812.11;SE:chr13:77018722-77021657:77021861-77026827:-	0.375	0.0833333	0.222222	0	0.222222	0.166667	0	1	0	0	0.214286	0.0769231	0.222222	0.0714286	0	0.25
ENSG00000005882.12;AF:chr17:50095351:50095553-50097423:50095737:50095810-50097423:+	1	0.97619	0.990385	0.991525	1	1	1	1	1	0.988372	1	0.988636	1	0.977011	0.989247	0.984252
ENSG00000005882.12;MX:chr17:50095553-50097423:50097564-50105885:50095553-50105371:50105442-50105885:+	1	1	1	1	0.979592	0.983871	1	0.983333	1	1	0.981481	1	0.964286	0.981132	0.985075	1
ENSG00000005882.12;SE:chr17:50095553-50096132:50096286-50097423:+	0.310811	0.245399	0.289655	0.214765	0.31068	0.251908	0.217391	0.223077	0.2	0.205607	0.17	0.186916	0.186667	0.241071	0.226891	0.183007
ENSG00000005882.12;SE:chr17:50095553-50097423:50097564-50105371:+	1	1	1	1	0.958333	0.973684	1	0.976744	1	1	0.967742	1	0.931818	0.970588	0.962963	1
ENSG00000005882.12;SE:chr17:50097564-50105371:50105442-50105885:+	0.601351	0.620482	0.623288	0.586667	0.533981	0.534351	0.573913	0.546154	0.504762	0.481481	0.47	0.453704	0.46	0.54386	0.45	0.503226
ENSG00000005884.18;SE:chr17:50068305-50070844:50070930-50073916:+	0.25	0.166667	0.357143	0.727273	0.4	0.625	0.333333	0.357143	0.583333	0.444444	0.555556	0.5625	0.470588	0.4	0.8	0.625
ENSG00000005884.18;SE:chr17:50075526-50075599:50075735-50076326:+	0.84375	0.948276	0.888889	0.966667	0.903226	0.9375	0.9375	0.916667	0.952381	0.958333	0.935065	0.891892	0.971429	0.972973	0.829787	0.979167
ENSG00000005884.18;SE:chr17:50078284-50078824:50078926-50089110:+	0.6	0.333333	0.5	0.4	0.6	0.2	0.5	0.333333	0.444444	0.333333	0.363636	0.222222	0.5	0.5	0.5	0.5
ENSG00000005884.18;SE:chr17:50078926-50088225:50088366-50089110:+	0.4	0.625	0.5	0.333333	0.5	0.833333	0.428571	0.75	0.2	0.818182	0.428571	0.75	0.571429	0.75	0.285714	0.5
ENSG00000005889.16;AF:chrX:24149173:24149253-24151691:24149729:24149794-24151691:+	0	0	0.0714286	0	0.0294118	0.030303	0.103448	0	0	0.0322581	0	0	0.0243902	0.0232558	0.0555556	0.0454545
ENSG00000005889.16;MX:chrX:24149794-24152720:24152830-24172715:24149794-24161715:24161842-24172715:+	0	0.714286	0.363636	0.6	0	0.5	0.25	0.375	0.666667	0.5	0.75	0.142857	0.666667	0.625	1	0.142857
ENSG00000005889.16;MX:chrX:24172800-24173607:24173723-24179183:24172800-24175389:24175443-24179183:+	0.764706	0.615385	0.655172	0.695652	0.730769	0.85	0.764706	0.730769	0.833333	0.68	0.676471	0.733333	0.736842	0.733333	0.764706	0.780488
ENSG00000005889.16;SE:chrX:24149794-24151691:24151800-24152720:+	1	0.897959	0.906977	0.85	1	0.914286	0.962963	0.933333	0.942857	0.909091	0.931818	0.947368	0.952381	0.893617	0.944444	0.976744
ENSG00000005889.16;SE:chrX:24149794-24152720:24152830-24172715:+	0	0.104167	0.0869565	0.117647	0	0.0769231	0.0227273	0.0731707	0.037037	0.0638298	0.0576923	0.04	0.0425532	0.0847458	0.0465116	0.0192308
ENSG00000005889.16;SE:chrX:24149794-24161715:24161842-24172715:+	0.075	0.0444444	0.142857	0.0816327	0.0454545	0.0769231	0.0652174	0.116279	0.0188679	0.0638298	0.02	0.2	0.0217391	0.0526316	0	0.105263
ENSG00000005889.16;SE:chrX:24149794-24172715:24172800-24179183:+	1	1	1	1	1	0.923077	0.947368	0.967742	1	0.965517	1	1	0.972222	0.953488	1	0.939394
ENSG00000005889.16;SE:chrX:24152830-24161715:24161842-24172715:+	0.151515	0.306122	0.195652	0.275	0.382353	0.333333	0.3	0.422222	0.257143	0.411765	0.25	0.236842	0.372093	0.25	0.157895	0.288889
ENSG00000005889.16;SE:chrX:24172800-24173607:24173723-24175389:+	0.5	0.0909091	0.285714	0.222222	0.3	0.25	0.5	0.222222	0.4	0.111111	0.153846	0.0769231	0.166667	0.272727	0.636364	0
ENSG00000005889.16;SE:chrX:24172800-24173607:24173723-24179183:+	0.2	0.192771	0.234568	0.2	0.279412	0.239437	0.191176	0.240506	0.180723	0.236111	0.283951	0.388235	0.168675	0.234043	0.191176	0.344086
ENSG00000005889.16;SE:chrX:24172800-24175389:24175443-24179183:+	0.0714286	0.12987	0.138889	0.0985915	0.125	0.0526316	0.0677966	0.104478	0.0422535	0.126984	0.15942	0.1875	0.0675676	0.1	0.0677966	0.128571
ENSG00000005889.16;SE:chrX:24173723-24175389:24175443-24179183:+	0.235294	0.0588235	0.173913	0.111111	0.136364	0.0555556	0.235294	0.0952381	0.117647	0.0555556	0.08	0.0294118	0.0666667	0.12	0.35	0
ENSG00000005893.16;A5:chrX:120446427-120447841:120446427-120448970:-	0.4	0.25	0	0.142857	0	0.375	0.2	0.5	0.363636	0	0.3	0.272727	0.181818	0.125	0.142857	0.125
ENSG00000005893.16;AL:chrX:120427979:120428626-120441730:120430935:120431462-120441730:-	0.307692	0	0	0.272727	0	0.333333	0.166667	0.0714286	0.0909091	0.0909091	0.0833333	0.333333	0.0555556	0.2	0.0714286	0
ENSG00000005893.16;AL:chrX:120427979:120428626-120441730:120431142:120431462-120441730:-	0.571429	0	0	0.5	0	0.4	0.333333	0.2	0.166667	0.125	0.142857	0.555556	0.25	0.666667	0.25	0
ENSG00000005893.16;AL:chrX:120430940:120431462-120441730:120436494:120439293-120441730:-	0.786972	0.771668	0.795389	0.755575	0.769327	0.825726	0.815629	0.777896	0.750711	0.787785	0.785908	0.755536	0.803856	0.797669	0.76814	0.785597
ENSG00000005893.16;MX:chrX:120431462-120441730:120441894-120446305:120431462-120442599:120442662-120446305:-	0.2	0.4	0.5	0.285714	0.5	0.5	0	0.333333	0.285714	1	1	0.428571	0.166667	0	0.333333	0.333333
ENSG00000005893.16;MX:chrX:120441894-120442599:120442662-120447841:120441894-120446305:120446427-120447841:-	0.5	0.666667	0.5	0.5	0.666667	0.25	0	0.5	0	0.4	0.333333	0.4	0.833333	1	0.833333	0.5
ENSG00000005893.16;MX:chrX:120442662-120446305:120446427-120448970:120442662-120447841:120448025-120448970:-	0.75	0.428571	0.714286	0.75	0.714286	0.714286	1	0.75	1	0.777778	0.777778	0.8	0.642857	0.777778	0.545455	0.875
ENSG00000005893.16;MX:chrX:120448025-120448970:120449128-120469106:120448025-120456651:120456769-120469106:-	0.666667	0.583333	0.5	0.75	0.888889	0.7	0.857143	0.857143	0.7	0.7	0.6	0.833333	0.6	0.846154	0.545455	0.7
ENSG00000005893.16;MX:chrX:120449128-120455357:120455570-120469106:120449128-120456651:120456769-120469106:-	0.6	0.333333	0.416667	0.5	1	0.25	0.75	0.416667	0.333333	0.636364	0.333333	0.666667	0.416667	0.428571	0.533333	0.571429
ENSG00000005893.16;SE:chrX:120431462-120441730:120441894-120442599:-	0.99118	0.996424	0.997622	0.994401	0.998384	0.990099	0.995549	0.997312	0.993797	1	1	0.99536	0.994861	0.997927	0.997854	0.997942
ENSG00000005893.16;SE:chrX:120441894-120442599:120442662-120446305:-	0.998273	0.998174	0.998119	0.998324	0.998771	0.991979	1	0.998962	0.998146	0.996979	0.996476	0.997414	0.99917	1	0.999177	0.999196
ENSG00000005893.16;SE:chrX:120441894-120455357:120455570-120456651:-	0.75	0.8	0.375	0	0.769231	0.666667	0.5	0.6	0.5	0.571429	0.5	0.8	0.666667	0.8	1	1
ENSG00000005893.16;SE:chrX:120441894-120456651:120456769-120469106:-	0.333333	0.25	0.625	0.5	0.75	0.25	0.5	0.4	0.75	0.6	0.6	0.333333	0.428571	1	0	0
ENSG00000005893.16;SE:chrX:120442662-120446305:120446427-120447841:-	0.998271	0.996344	0.99811	0.998319	0.997531	0.997308	1	0.998959	1	0.997959	0.998216	0.998261	0.995837	0.998357	0.995878	0.999192
ENSG00000005893.16;SE:chrX:120446427-120447841:120448025-120448970:-	0.994889	0.997292	0.995314	0.995033	0.993925	0.993455	0.995272	0.996914	0.993554	0.992958	0.993876	0.993168	0.992617	0.994323	0.995102	0.9944
ENSG00000005893.16;SE:chrX:120446427-120447841:120448025-120456651:-	0.5	0.625	0.666667	0.6	0.5	0.6	1	0.5	0.3	0.375	0.285714	0.166667	0.5	1	0.714286	0.6
ENSG00000005893.16;SE:chrX:120448025-120448970:120449128-120456651:-	0.571429	0.545455	0.636364	0.666667	0	0.5	0.5	0.875	0.666667	0.571429	0.75	0.8	0.636364	0.666667	0.583333	0.666667
ENSG00000005893.16;SE:chrX:120449128-120455357:120455570-120456651:-	0.996561	0.994485	0.993371	0.994966	1	0.996021	0.998795	0.992708	0.994408	0.995923	0.994728	0.996546	0.9942	0.996716	0.994239	0.995146
ENSG00000005893.16;SE:chrX:120449128-120455357:120455570-120469106:-	0.5	0.3	0.555556	0.4	0.333333	0.125	0.333333	0.454545	0.3	0.5	0.5	0.615385	0.454545	0.214286	0.571429	0.533333
ENSG00000005893.16;SE:chrX:120449128-120456651:120456769-120469106:-	0.4	0.461538	0.636364	0.4	0	0.3	0.142857	0.538462	0.461538	0.363636	0.666667	0.444444	0.538462	0.266667	0.538462	0.461538
ENSG00000005893.16;SE:chrX:120455570-120456651:120456769-120469106:-	0.994863	0.997245	0.99527	0.994966	0.995116	0.998674	0.996403	0.994797	0.997204	0.992915	0.997364	0.993139	0.995871	0.997543	0.993426	0.993559
ENSG00000006007.12;A3:chr16:19517189-19521704:19517185-19521704:-	0.858934	0.867069	0.84375	0.839181	0.793427	0.830508	0.868526	0.844156	0.834821	0.855422	0.868327	0.873684	0.850163	0.833333	0.879562	0.849421
ENSG00000006007.12;MX:chr16:19505092-19507687:19507779-19517014:19505092-19510839:19510944-19517014:-	0.307692	0.25	0.333333	0.222222	0	0.285714	0.363636	0.125	0	0.2	0.222222	0	0.5	0	0.125	0
ENSG00000006007.12;SE:chr16:19505092-19507655:19507779-19510839:-	0.307692	0.454545	0.555556	0.416667	0.285714	0.375	0.416667	0.363636	0.6	0.333333	0.3	0.285714	0.571429	0.5	0.222222	0.375
ENSG00000006007.12;SE:chr16:19505092-19507687:19507779-19510839:-	0.971061	0.981481	0.98722	0.979104	0.976303	0.978355	0.971074	0.969027	0.99095	0.98374	0.974638	0.982332	0.99	0.981949	0.97417	0.980469
ENSG00000006007.12;SE:chr16:19507779-19510839:19510944-19517014:-	0.987097	0.993846	0.993671	0.99403	1	0.991342	0.983607	0.995536	1	0.995918	0.992701	1	0.990132	1	0.996255	1
ENSG00000006015.18;A3:chr19:18589077-18589413:18589077-18589479:+	0.80226	0.755556	0.759358	0.744186	0.742331	0.765957	0.701299	0.742424	0.803681	0.744395	0.759036	0.763819	0.812903	0.813333	0.728814	0.680723
ENSG00000006015.18;A3:chr19:18589683-18590854:18589683-18592108:+	1	0.857143	1	0	0.75	1	0.666667	0.8	0.5	0	0.4	0.666667	1	1	1	0.6
ENSG00000006015.18;A5:chr19:18589683-18590854:18589077-18590854:+	0.709677	0.825	0.769231	0.677419	0.689655	0.5	0.740741	0.744186	0.615385	0.772727	0.7	0.805556	0.575758	0.666667	0.76	0.733333
ENSG00000006015.18;MX:chr19:18588900-18588995:18589077-18592108:18588900-18590854:18590933-18592108:+	0	0.444444	0.166667	0.333333	1	0	0	0.25	0.25	0.333333	1	0.4	0.333333	1	0.5	0.5
ENSG00000006015.18;MX:chr19:18589077-18589413:18589683-18592108:18589077-18590854:18590933-18592108:+	0	0.125	0	0.166667	0.1	0	0.125	0.153846	0.230769	0.1	0.214286	0.125	0	0	0	0.222222
ENSG00000006015.18;RI:chr19:18588796:18588900-18588995:18589077:+	0.5	0.857143	1	0	1	0.555556	1	1	1	0	0.4	0.666667	0.8	0.666667	0.75	0.6
ENSG00000006015.18;RI:chr19:18588995:18589077-18589413:18589683:+	0.134146	0.195266	0.174419	0.14094	0.141844	0.0769231	0.15625	0.178771	0.108844	0.17	0.129032	0.160221	0.131034	0.102941	0.180952	0.162963
ENSG00000006015.18;RI:chr19:18588995:18589077-18589479:18589683:+	0.392857	0.464789	0.416667	0.323077	0.338983	0.243243	0.3125	0.426667	0.355556	0.373626	0.325581	0.391892	0.431818	0.35	0.395833	0.305556
ENSG00000006015.18;RI:chr19:18590854:18590933-18592089:18592334:+	0.2	0.545455	0.6	0	0.375	0.3125	0.666667	0.666667	0.75	0	0.4	0.285714	0.4	0.285714	0.6	0.428571
ENSG00000006015.18;SE:chr19:18588900-18588995:18589077-18590854:+	1	0.583333	0.642857	0.833333	1	0.818182	0.875	0.785714	0.769231	0.714286	1	0.7	0.875	1	0.857143	0.888889
ENSG00000006015.18;SE:chr19:18588900-18588995:18589683-18590854:+	1	0.868421	0.857143	0.913043	1	0.818182	0.952381	0.914286	0.842105	0.894737	1	0.90625	0.904762	1	0.95	0.956522
ENSG00000006015.18;SE:chr19:18589077-18589413:18589683-18590854:+	0.940397	0.950704	0.940397	0.926471	0.930233	0.923077	0.938596	0.929487	0.927536	0.942857	0.939394	0.955696	0.9	0.945736	0.934783	0.932773
ENSG00000006015.18;SE:chr19:18589077-18589413:18589683-18592108:+	0	0.2	0	0.666667	0.25	0	1	0.666667	0.75	0.333333	0.75	0.333333	0	0	0	0.666667
ENSG00000006015.18;SE:chr19:18589077-18589479:18589683-18590854:+	0.795455	0.862745	0.833333	0.814815	0.823529	0.785714	0.867925	0.822581	0.761905	0.850746	0.833333	0.87037	0.674419	0.8	0.842105	0.868852
ENSG00000006015.18;SE:chr19:18589077-18590854:18590933-18592108:+	1	0.636364	0.9	0.909091	0.75	1	1	0.916667	0.909091	0.818182	0.916667	0.777778	0.933333	0.875	0.857143	0.875
ENSG00000006015.18;SE:chr19:18589683-18590854:18590933-18592108:+	1	0.99505	1	0.989418	0.994286	1	0.994152	0.990826	0.982857	0.996016	0.989011	0.995475	1	1	1	0.989011
ENSG00000006016.12;A3:chr19:18594112-18594247:18594107-18594247:-	0.2	0.307692	0	0	0	1	0.2	0	0.666667	0.75	0.166667	0.333333	0.363636	0.833333	0.285714	0.6
ENSG00000006042.12;A3:chr17:32928237-32931327:32928237-32931475:+	0.344262	0.311688	0.276923	0.22973	0.173077	0.253731	0.223881	0.293333	0.190476	0.271186	0.25	0.316667	0.256098	0.253333	0.305085	0.2625
ENSG00000006042.12;A5:chr17:32931659-32933174:32931402-32933174:+	0.954545	0.888889	1	0.944444	0.818182	1	0.9375	1	1	0.888889	0.954545	0.95	0.954545	0.904762	1	0.954545
ENSG00000006042.12;MX:chr17:32931402-32931475:32931659-32934291:32931402-32933174:32933305-32934291:+	0.75	0	1	0.8	0.333333	1	0.5	1	1	0.5	0.666667	0.666667	0.75	0	0	0
ENSG00000006042.12;MX:chr17:32931659-32933174:32933305-32936332:32931659-32934291:32934324-32936332:+	0.5	1	0.666667	0.5	0.75	0.571429	0.833333	0.666667	0.333333	0.5	0.333333	0.5	0.5	1	1	1
ENSG00000006042.12;SE:chr17:32928237-32931327:32931402-32931475:+	0.892761	0.863402	0.873995	0.869565	0.855705	0.823944	0.848397	0.846821	0.89911	0.868902	0.847458	0.877246	0.864745	0.854545	0.879056	0.85396
ENSG00000006042.12;SE:chr17:32928237-32931327:32931402-32933174:+	0.111111	0.230769	0	0.166667	0.222222	0	0.142857	0	0	0.25	0.2	0.0833333	0.142857	0.285714	0	0.166667
ENSG00000006042.12;SE:chr17:32928237-32931327:32931659-32933174:+	0.724138	0.705882	0.75	0.772727	0.5625	0.607143	0.714286	0.88	0.533333	0.727273	0.84	0.633333	0.777778	0.791667	0.72	0.807692
ENSG00000006042.12;SE:chr17:32928237-32931475:32931659-32933174:+	0.833333	0.84127	0.886792	0.919355	0.86	0.819672	0.896552	0.946429	0.829268	0.877551	0.940299	0.788462	0.910448	0.918033	0.854167	0.921875
ENSG00000006042.12;SE:chr17:32928237-32933174:32933305-32934291:+	0.727273	0.769231	0.6	0.5	0.636364	0.785714	0.545455	0.5	0.777778	0.461538	0.4	0.5	0.75	0.454545	0.777778	0.416667
ENSG00000006042.12;SE:chr17:32928237-32934291:32934324-32936332:+	1	1	1	1	1	1	1	1	0.666667	1	0.857143	1	1	1	1	1
ENSG00000006042.12;SE:chr17:32931402-32931475:32931659-32933174:+	0.996997	0.991124	1	0.997333	0.992278	1	0.996587	1	1	0.993031	0.997151	0.996622	0.997449	0.994012	1	0.99711
ENSG00000006042.12;SE:chr17:32931659-32933174:32933305-32934291:+	0.992366	1	0.994859	0.991071	0.996743	0.990033	0.997183	0.997275	0.99422	0.994186	0.995402	0.994366	0.993658	1	1	1
ENSG00000006042.12;SE:chr17:32933305-32934291:32934324-32936332:+	0.992537	0.981176	0.989924	0.991189	0.990566	0.98722	0.986339	0.994609	0.997159	0.994318	0.997722	0.99455	0.99375	0.997585	0.994505	0.993039
ENSG00000006042.12;SE:chr17:32936447-32939477:32939536-32940786:+	0.992647	0.992991	0.992556	0.993521	1	0.990596	0.994624	0.989333	0.997199	0.98615	0.993304	0.994737	0.997938	0.992857	0.991803	0.995434
ENSG00000006062.18;RI:chr17:45267092:45267198-45267406:45267759:-	0.25	0.222222	0.555556	0.3	0.222222	0	0.166667	0.0909091	0.333333	0.142857	0.2	0.625	0	0.0666667	0	0.0833333
ENSG00000006118.15;A3:chr11:60930659-60931686:60930659-60931689:+	0.675	0.652174	0.8	0.537037	0.666667	0.4	0.5	0.5625	0.653846	0.5	0.565217	0.477273	0.472222	0.391304	0.631579	0.612903
ENSG00000006118.15;RI:chr11:60935252:60935443-60935864:60937159:+	0.162791	0.139535	0.139535	0.351852	0.111111	0.222222	0.285714	0.3125	0.230769	0.15	0.135135	0.185185	0.136364	0.5	0.263158	0.333333
ENSG00000006118.15;RI:chr11:60935864:60936016-60936747:60937159:+	0.734694	0.698113	0.840909	0.583333	0.761905	0.4375	0.526316	0.611111	0.689655	0.515152	0.615385	0.488889	0.5	0.416667	0.666667	0.625
ENSG00000006118.15;SE:chr11:60927418-60927641:60927859-60936747:+	0.5	0.666667	0.444444	0.285714	0.6	0.4	0	0	0.333333	0.25	0.666667	0.5	0.4	0.333333	1	0.666667
ENSG00000006125.18;A5:chr17:35587663-35594008:35587597-35594008:+	0.243902	0.27027	0.433333	0.2	0.186047	0.384615	0.3	0.25	0.354839	0.424242	0.285714	0.285714	0.432432	0.21875	0.428571	0.305556
ENSG00000006125.18;AF:chr17:35568109:35568501-35594008:35587452:35587663-35594008:+	0.230769	0.166667	0.0714286	0.142857	0.272727	0	0.181818	0.222222	0.153846	0.0666667	0.2	0.0909091	0.111111	0	0	0.0833333
ENSG00000006125.18;AF:chr17:35587274:35587428-35594008:35587452:35587597-35594008:+	0.808642	0.826923	0.888889	0.865169	0.756944	0.818182	0.8	0.833333	0.880952	0.868966	0.834254	0.872449	0.869565	0.839744	0.857143	0.833333
ENSG00000006125.18;AF:chr17:35587274:35587428-35594008:35587452:35587663-35594008:+	0.929078	0.928058	0.912752	0.9625	0.931624	0.878049	0.903226	0.9375	0.930818	0.9	0.92638	0.944751	0.897436	0.949275	0.888889	0.919118
ENSG00000006125.18;SE:chr17:35587428-35594008:35594067-35598230:+	0.89726	0.908451	0.85	0.860335	0.931624	0.878049	0.84	0.882353	0.91358	0.926471	0.961783	0.914439	0.921053	0.845161	0.869565	0.862069
ENSG00000006125.18;SE:chr17:35650789-35657599:35657791-35671754:+	0.88172	0.924731	0.895349	0.878505	0.847059	0.921569	0.903226	0.893333	0.851485	0.924242	0.93617	0.916667	0.926606	0.910112	0.89011	0.92233
ENSG00000006125.18;SE:chr17:35657791-35670857:35670898-35671754:+	0.470968	0.455696	0.530488	0.47486	0.4375	0.510417	0.490909	0.48855	0.478788	0.554745	0.505618	0.489691	0.39521	0.506098	0.452703	0.394904
ENSG00000006125.18;SE:chr17:35709308-35710234:35710320-35717195:+	0.981928	0.957576	0.982659	0.96875	0.957447	0.97	0.982759	0.992806	0.972222	0.943662	0.978261	0.985222	0.96	0.965116	0.962025	0.957576
ENSG00000006128.12;SE:chr7:97733819-97734248:97734292-97734826:+	1	0.333333	1	0.5	1	1	1	1	1	1	0.75	0	1	1	0.75	1
ENSG00000006194.10;MX:chr16:3284205-3286023:3286149-3289393:3284205-3288454:3288570-3289393:+	0.571429	0.777778	0.5	0.444444	0.4	0.727273	0.666667	0.5	0.666667	0.8	0.4	0.875	0.923077	0.714286	0.75	1
ENSG00000006194.10;SE:chr16:3284205-3285059:3285239-3285681:+	1	0.833333	0.75	0.888889	0.857143	0.7	1	1	1	1	0.8125	0.75	0.642857	1	1	0.9
ENSG00000006194.10;SE:chr16:3284205-3285681:3285754-3286023:+	0	0.125	0.125	0.0588235	0.142857	0.15	0	0	0	0	0.2	0.153846	0.2	0	0	0.111111
ENSG00000006194.10;SE:chr16:3284205-3286023:3286149-3288454:+	0.769231	0.777778	0.857143	0.705882	0.571429	0.75	0.6	0.625	0.6	0.875	0.769231	0.8	0.888889	0.6	0.888889	1
ENSG00000006194.10;SE:chr16:3286149-3288454:3288570-3289393:+	0.65	0.666667	0.9	0.818182	0.75	0.703704	0.5	0.769231	0.6	0.666667	0.913043	0.5625	0.566667	0.6875	0.769231	0.8125
ENSG00000006282.21;A3:chr17:50547285-50547665:50547285-50547720:+	0.741379	0.822581	0.71875	0.78125	0.615385	0.730159	0.666667	0.656716	0.72	0.755102	0.753846	0.654545	0.740741	0.584615	0.830189	0.606557
ENSG00000006282.21;A3:chr17:50551190-50551511:50551190-50551969:+	0.666667	0.882353	0.8	0.916667	0.5	0.5	0.75	0.625	0.666667	0.666667	0.666667	0.8	0.666667	0.5	1	1
ENSG00000006282.21;A5:chr17:50552180-50554251:50551679-50554251:+	0.8	0.95	0.75	0.863636	0.857143	0.545455	1	1	0.923077	0.666667	0.833333	0.8	0.666667	0.7	0.666667	0.857143
ENSG00000006282.21;MX:chr17:50547285-50547665:50547767-50551969:50547285-50551511:50551679-50551969:+	0.666667	0.25	0.5	0.5	0	0.5	0	0.285714	0	0.333333	0	0.5	0.5	0.5	1	0.333333
ENSG00000006282.21;MX:chr17:50547767-50548283:50548453-50554251:50547767-50551969:50552180-50554251:+	0	0.5	0.333333	0.666667	0	0.6	1	0.333333	1	0.666667	1	0.666667	0.75	0.5	0.5	0
ENSG00000006282.21;MX:chr17:50551190-50551511:50551679-50554251:50551190-50551969:50552180-50554251:+	0.5	0.333333	0.75	0.75	0.25	0.833333	0	0	0.2	0.666667	0.5	0.5	0.666667	0.75	1	1
ENSG00000006282.21;RI:chr17:50549985:50550115-50550208:50550312:+	0.0634921	0.1	0.0746269	0.142857	0.0535714	0.05	0.0875	0.084507	0.102564	0.12	0.0923077	0.0833333	0.0727273	0.0588235	0.0740741	0.0461538
ENSG00000006282.21;RI:chr17:50550998:50551190-50551511:50552180:+	0.5	0.210526	0.555556	0.421053	0.5	0.833333	0.4	0.375	0.333333	0.5	0.6	0	0.5	0.857143	0.833333	0.333333
ENSG00000006282.21;RI:chr17:50550998:50551190-50551969:50552180:+	0.666667	0.666667	0.833333	0.888889	0.5	0.833333	0.666667	0.5	0.5	0.666667	0.75	0	0.666667	0.857143	1	1
ENSG00000006282.21;RI:chr17:50551511:50551679-50551969:50552180:+	0.0714286	0.227273	0.0666667	0.126437	0.0576923	0.0196078	0.0789474	0.0714286	0.111111	0.0425532	0.0666667	0.140351	0.0392157	0.0169492	0.0217391	0.0625
ENSG00000006282.21;SE:chr17:50547285-50547665:50547767-50548283:+	0.851064	0.827586	0.88	0.936709	0.888889	0.955556	0.836364	0.851064	0.928571	0.894737	0.98	0.813953	0.886364	0.875	0.891304	0.852941
ENSG00000006282.21;SE:chr17:50547285-50547665:50547767-50551969:+	0.666667	0.25	0.666667	0.2	0	0.5	0	0.5	0	0.333333	0	1	0.5	0.2	0.4	0.333333
ENSG00000006282.21;SE:chr17:50547285-50547720:50547767-50548283:+	0.65	0.5	0.727273	0.782609	0.833333	0.894737	0.71875	0.766667	0.84	0.714286	0.933333	0.692308	0.736842	0.84375	0.615385	0.814815
ENSG00000006282.21;SE:chr17:50547285-50551511:50551679-50551969:+	0.5	0.5	0.666667	0.2	0.428571	0.5	0.333333	0.714286	0.6	0.5	0.714286	1	0.5	0.2	0	0.5
ENSG00000006282.21;SE:chr17:50547767-50548043:50548161-50548283:+	0.0535714	0.0491803	0.0322581	0.0315789	0	0.0163934	0.0416667	0.0307692	0.0266667	0.0833333	0.0307692	0.0185185	0	0.03125	0.0392157	0.15
ENSG00000006282.21;SE:chr17:50548618-50548810:50548964-50549043:+	0.984127	0.985714	1	0.979592	0.982143	0.983333	0.9875	0.985915	0.948718	1	0.969231	0.966667	0.981818	1	1	1
ENSG00000006282.21;SE:chr17:50549186-50549286:50549487-50549985:+	0.968254	0.928571	0.910448	0.918367	0.946429	0.983333	0.975	0.985915	0.948718	1	0.907692	0.966667	0.963636	0.970588	0.962963	0.969231
ENSG00000006282.21;SE:chr17:50551190-50551511:50551679-50551969:+	0.962264	0.96	0.981818	0.986842	0.938776	0.979592	0.971429	0.952381	0.938462	0.977273	0.962264	0.96	0.979592	0.982759	1	1
ENSG00000006282.21;SE:chr17:50551679-50551969:50552180-50554251:+	0.962963	0.980769	0.949153	0.962025	0.98	0.909091	1	1	0.984615	0.957447	0.965517	0.960784	0.960784	0.95082	0.9375	0.983607
ENSG00000006327.14;A3:chr16:3020491-3021160:3020491-3021189:+	0.625	0.875	1	0.666667	0.916667	0.916667	0.777778	0.714286	0.8	0.833333	0.666667	0.416667	0.666667	0.727273	0.727273	0.785714
ENSG00000006327.14;A3:chr16:3020491-3021215:3020491-3021555:+	0	0.16129	0.190476	0.1875	0.0833333	0.157895	0.0588235	0.269231	0.0882353	0.1	0.125	0.0909091	0.0227273	0.0645161	0.151515	0.0789474
ENSG00000006327.14;A5:chr16:3021689-3021771:3021319-3021771:+	0	0.166667	0.16	0.1875	0.0588235	0.25	0.047619	0.212121	0.0967742	0.125	0.269231	0.1	0.0212766	0.0555556	0.138889	0.0697674
ENSG00000006327.14;MX:chr16:3020491-3021215:3021319-3021771:3020491-3021555:3021689-3021771:+	0.45	0.490196	0.552632	0.5	0.592593	0.36	0.555556	0.577778	0.474576	0.4375	0.279412	0.473684	0.516854	0.539683	0.525424	0.533333
ENSG00000006327.14;SE:chr16:3020491-3021160:3021319-3021555:+	0.185185	0.212121	0.227273	0.315789	0.5	0.255814	0.304348	0.208333	0.27907	0.121951	0.222222	0.111111	0.218182	0.216216	0.222222	0.23913
ENSG00000006327.14;SE:chr16:3020491-3021189:3021319-3021555:+	0.12	0.037037	0	0.1875	0.0833333	0.030303	0.111111	0.0952381	0.0882353	0.027027	0.125	0.148936	0.122449	0.09375	0.0967742	0.0789474
ENSG00000006327.14;SE:chr16:3020491-3021215:3021319-3021555:+	0.937322	0.934343	0.94864	0.965879	0.967456	0.932773	0.953757	0.953202	0.941948	0.933824	0.924731	0.930192	0.927242	0.938429	0.940299	0.92915
ENSG00000006327.14;SE:chr16:3021319-3021555:3021689-3021771:+	0.94958	0.938725	0.938235	0.966837	0.955182	0.962264	0.944444	0.938389	0.948812	0.948812	0.970451	0.938462	0.924959	0.930612	0.936082	0.92278
ENSG00000006451.8;AF:chr7:39623572:39623825-39686631:39623886:39624427-39686631:+	0.875	0.890585	0.9	0.87218	0.897436	0.87062	0.903302	0.933638	0.923351	0.920923	0.896194	0.909565	0.89694	0.894737	0.901149	0.893004
ENSG00000006451.8;AF:chr7:39623572:39623825-39686631:39624319:39624427-39686631:+	0.797468	0.813953	0.766917	0.753247	0.816062	0.830334	0.849224	0.80315	0.786039	0.836826	0.788432	0.785285	0.817915	0.774194	0.787149	0.786232
ENSG00000006451.8;AF:chr7:39623697:39623825-39686631:39623886:39624427-39686631:+	0.210526	0.232143	0.190476	0.177419	0.2	0.186441	0.18	0.236842	0.258621	0.2	0.166667	0.223881	0.179487	0.142857	0.218182	0.2
ENSG00000006451.8;AF:chr7:39623697:39623825-39686631:39624319:39624427-39686631:+	0.130435	0.139785	0.0792079	0.088	0.1125	0.142857	0.116883	0.0825688	0.0961538	0.0991736	0.0794702	0.0949367	0.101449	0.0629921	0.101695	0.0992366
ENSG00000006451.8;AF:chr7:39623700:39623825-39686631:39623886:39624427-39686631:+	0.904255	0.915686	0.92827	0.906422	0.922912	0.909263	0.925455	0.944656	0.935725	0.930836	0.921977	0.924964	0.912568	0.92144	0.926746	0.905455
ENSG00000006451.8;AF:chr7:39623700:39623825-39686631:39624319:39624427-39686631:+	0.841584	0.853748	0.825516	0.8125	0.858566	0.879342	0.882149	0.831933	0.816167	0.855629	0.836085	0.817602	0.843434	0.825513	0.836923	0.808442
ENSG00000006451.8;AL:chr7:39690590-39696685:39696862:39690590-39706123:39706193:+	0.375	0.5	0.142857	0.142857	0.142857	0.4	0.4	0.2	0	0.1875	0.176471	0.153846	0.181818	0.428571	0.222222	0.111111
ENSG00000006451.8;AL:chr7:39696859-39697408:39698987:39696859-39706123:39706193:+	0.390428	0.403981	0.385604	0.380846	0.395141	0.372066	0.404506	0.430108	0.428088	0.436451	0.394675	0.421746	0.424806	0.393762	0.392457	0.427711
ENSG00000006451.8;AL:chr7:39696859-39697408:39698987:39696859-39706123:39706619:+	0.974843	0.982906	0.986842	0.988439	0.98722	0.981424	0.989501	0.997506	0.992157	0.992727	0.984375	0.988417	0.98917	0.992629	0.994832	0.990698
ENSG00000006451.8;AL:chr7:39696859-39697408:39698987:39696859-39706123:39708120:+	0.610236	0.61828	0.601202	0.628676	0.630612	0.659044	0.678058	0.696864	0.635678	0.675743	0.622991	0.640801	0.690176	0.603886	0.595975	0.571046
ENSG00000006451.8;MX:chr7:39623825-39686631:39686781-39696685:39623825-39690382:39690590-39696685:+	0.470588	0.461538	0.333333	0.307692	0.363636	0.5	0.363636	0.111111	0.235294	0.307692	0.571429	0.5	0.461538	0.230769	0.285714	0.190476
ENSG00000006451.8;MX:chr7:39623825-39686631:39686781-39706123:39623825-39696685:39696859-39706123:+	0.266667	0.583333	0.571429	0.466667	0.5	0.357143	0.5	0.615385	0.733333	0.4	0.5	0.409091	0.363636	0.294118	0.555556	0.428571
ENSG00000006451.8;MX:chr7:39686781-39690382:39690590-39706123:39686781-39696685:39696859-39706123:+	0.384615	0.454545	0.6	0.6	0.6	0.5	0.6	0.888889	0.75	0.764706	0.636364	0.647059	0.6	0.571429	0.777778	0.666667
ENSG00000006451.8;SE:chr7:39623825-39686631:39686781-39690382:+	0.987984	0.991505	0.98939	0.989424	0.990704	0.992593	0.992214	0.991218	0.988764	0.992586	0.995134	0.994872	0.994318	0.989806	0.994687	0.982086
ENSG00000006451.8;SE:chr7:39623825-39686631:39686781-39696685:+	0.421053	0.545455	0.571429	0.333333	0.444444	0.4	0.444444	0.166667	0.5	0.25	0.666667	0.315789	0.3	0.2	0.2	0.25
ENSG00000006451.8;SE:chr7:39623825-39690382:39690590-39696685:+	0.45	0.583333	0.727273	0.529412	0.583333	0.4	0.583333	0.615385	0.764706	0.428571	0.6	0.315789	0.333333	0.454545	0.384615	0.586207
ENSG00000006451.8;SE:chr7:39624427-39686631:39686781-39690382:+	0.386997	0.366071	0.389571	0.449591	0.371528	0.410072	0.378472	0.425743	0.388186	0.374702	0.394841	0.404564	0.43318	0.386574	0.363415	0.346939
ENSG00000006451.8;SE:chr7:39686781-39690382:39690590-39696685:+	0.990783	0.993624	0.995408	0.99602	0.9953	0.993464	0.995996	0.999024	0.99697	0.997044	0.994366	0.995569	0.995745	0.997361	0.998148	0.996357
ENSG00000006451.8;SE:chr7:39686781-39690382:39690590-39706123:+	0.555556	0.416667	0.6	0.461538	0.545455	0.545455	0.545455	0.5	0.521739	0.619048	0.777778	0.55	0.529412	0.444444	0.411765	0.470588
ENSG00000006451.8;SE:chr7:39686781-39696685:39696859-39706123:+	0.666667	0.461538	0.5	0.363636	0.444444	0.545455	0.444444	0.111111	0.266667	0.333333	0.666667	0.4	0.428571	0.375	0.166667	0.307692
ENSG00000006451.8;SE:chr7:39690590-39696685:39696859-39706123:+	0.992604	0.993075	0.991176	0.992063	0.99084	0.991379	0.991837	0.988685	0.98768	0.98657	0.987132	0.988855	0.990844	0.995449	0.991822	0.990971
ENSG00000006451.8;SE:chr7:39696859-39697408:39697510-39706123:+	0.107374	0.107843	0.126923	0.135074	0.103542	0.0914948	0.0877627	0.12963	0.134701	0.106716	0.115635	0.131763	0.118012	0.124877	0.111686	0.123529
ENSG00000006453.14;AF:chr7:98362432-98399981:98400337:98362432-98400802:98401090:-	0.047619	0.151515	0.0625	0.0588235	0	0.0769231	0	0.375	0.5	0.375	0.1875	0	0.0454545	0.1	0.5	0.0909091
ENSG00000006453.14;SE:chr7:98294111-98304196:98304376-98306439:-	1	0.970588	1	0.971429	0.888889	1	0.846154	0.888889	1	1	0.941176	1	1	0.833333	0.8	0.916667
ENSG00000006468.14;A3:chr7:13989464-13989563:13989139-13989563:-	0.290323	0.259259	0.166667	0.214286	0.277778	0.304348	0.32	0.35	0.230769	0.285714	0.285714	0.25	0.382353	0.1875	0.25	0.28125
ENSG00000006468.14;AF:chr7:13989139-13989563:13989676:13989139-13990411:13990489:-	0.814815	0.769231	0.833333	0.956522	0.722222	0.842105	0.73913	0.866667	0.909091	0.833333	0.833333	0.913043	0.724138	0.928571	0.8	0.884615
ENSG00000006468.14;RI:chr7:13989008:13989139-13989268:13989464:-	0.272727	0.194444	0.142857	0.146341	0.172414	0.225806	0.210526	0.25	0.181818	0.177778	0.243902	0.159091	0.288889	0.153846	0.2	0.166667
ENSG00000006468.14;SE:chr7:13896087-13900738:13900839-13906430:-	0.935484	0.970588	0.944444	1	1	1	0.983607	1	0.982759	1	0.973684	0.969697	0.987654	0.971014	0.941176	0.987805
ENSG00000006468.14;SE:chr7:13939246-13977427:13977480-13986638:-	0.935484	0.970588	0.925926	0.955882	1	0.959184	1	0.978261	0.862069	0.974684	0.960526	0.984848	0.950617	0.956522	0.941176	0.95122
ENSG00000006468.14;SE:chr7:13989139-13989268:13989464-13989563:-	0.521739	0.591837	0.545455	0.614035	0.648649	0.6	0.638298	0.617647	0.574468	0.649123	0.553571	0.637931	0.603774	0.559322	0.571429	0.661765
ENSG00000006530.18;A3:chr7:141596641-141601205:141596641-141601214:+	0.595238	0.553571	0.725	0.548387	0.522727	0.37931	0.628571	0.552632	0.448276	0.565217	0.345455	0.484375	0.46	0.5	0.677419	0.697674
ENSG00000006530.18;AF:chr7:141551395:141551434-141593146:141554362:141555567-141593146:+	0.428571	1	0.8	1	1	1	1	0.6	0.4	1	0	1	1	0.333333	0.333333	1
ENSG00000006530.18;AF:chr7:141551395:141551434-141593146:141555453:141555567-141593146:+	0.25	0.136364	0.285714	0.142857	0.0833333	0.333333	0.25	0.3	0.153846	0.25	0	0.111111	0.2	0.0833333	0.166667	0.133333
ENSG00000006530.18;MX:chr7:141551434-141555453:141555567-141596562:141551434-141593146:141593185-141596562:+	0.25	0.4	0.333333	0.5	0.8	0.666667	0.4	0.25	0	0.714286	1	0.333333	0.5	0.666667	0.75	0.6
ENSG00000006530.18;SE:chr7:141551434-141555453:141555567-141593146:+	0.892857	0.914286	0.851852	0.958333	0.965517	0.96	0.875	0.892857	0.954545	0.942857	1	0.957447	0.95	0.962963	0.952381	0.925926
ENSG00000006530.18;SE:chr7:141555567-141593146:141593185-141596562:+	0.974359	0.962264	0.944444	0.966667	0.906977	0.928571	0.9375	0.971429	1	0.886364	0.963636	0.983871	0.958333	0.95122	0.9	0.926829
ENSG00000006530.18;SE:chr7:141611287-141614146:141614178-141615471:+	0.785714	0.660714	0.75	0.806452	0.75	0.931034	0.742857	0.815789	0.810345	0.869565	0.854545	0.75	0.84	0.738095	0.83871	0.697674
ENSG00000006530.18;SE:chr7:141621801-141633901:141633980-141636960:+	0.904762	1	0.974359	1	1	1	1	0.944444	0.946429	1	0.981481	1	1	0.95122	0.933333	1
ENSG00000006534.16;SE:chr11:68015459-68018527:68018637-68018773:+	0.863636	0.714286	0.692308	0.852941	0.833333	0.857143	0.75	0.833333	0.833333	0.857143	0.833333	0.692308	0.904762	0.866667	0.777778	0.684211
ENSG00000006534.16;SE:chr11:68019255-68019715:68019796-68021485:+	0.954545	0.942857	0.846154	0.970588	0.888889	0.892857	0.964286	0.888889	1	1	1	1	0.904762	0.866667	0.777778	0.894737
ENSG00000006576.16;MX:chr7:77922778-77929109:77929327-77940030:77922778-77937710:77937838-77940030:+	0.857143	0.5	0.5	0.666667	1	0.375	0.666667	0.777778	1	0.5	0.25	0.5	1	0.5	0.5	0.428571
ENSG00000006576.16;SE:chr7:77798971-77840221:77840300-77893608:+	0.983607	0.966102	0.971429	0.983607	1	0.97619	1	1	1	1	0.957447	1	1	0.985507	1	1
ENSG00000006576.16;SE:chr7:77922778-77929109:77929327-77937710:+	0.978723	0.959184	0.982143	0.980392	1	0.864865	0.954545	0.933333	1	0.97619	0.925	0.980392	1	0.932203	0.95	0.942857
ENSG00000006576.16;SE:chr7:77929327-77937710:77937838-77940030:+	0.884615	0.959184	0.982143	0.961538	0.888889	0.914286	0.913043	0.8	0.979592	0.97619	0.973684	0.980392	0.962264	0.932203	0.95	0.956522
ENSG00000006576.16;SE:chr7:77940302-77940528:77940659-77942700:+	0.931818	0.909091	0.979167	1	1	0.861111	1	0.969697	0.925	0.829268	0.972222	0.906977	0.92	0.981818	0.964912	0.920635
ENSG00000006576.16;SE:chr7:77942786-77949678:77949833-77951617:+	0.840909	0.613636	0.666667	0.729167	0.72	0.833333	0.731707	0.848485	0.675	0.756098	0.638889	0.697674	0.8	0.727273	0.77193	0.68254
ENSG00000006625.18;MX:chr7:30497235-30498803:30498938-30504569:30497235-30500536:30500681-30504569:-	0.785714	0.916667	0.916667	0.892857	0.837838	0.818182	0.954545	0.84375	0.8	0.918919	0.902439	0.95	0.923077	1	0.952381	0.885714
ENSG00000006625.18;SE:chr7:30497235-30498803:30498938-30500536:-	0.934066	0.97561	0.979381	0.968421	0.934066	0.948718	0.991304	0.948454	0.944444	0.976744	0.962963	0.981132	0.973913	1	0.989899	0.952381
ENSG00000006625.18;SE:chr7:30497235-30498803:30498938-30504569:-	0.956522	1	0.956522	1	1	0.818182	0.84	0.964286	0.965517	0.971429	0.973684	0.926829	0.947368	0.958333	0.909091	0.911765
ENSG00000006625.18;SE:chr7:30497235-30500536:30500681-30504569:-	0.857143	1	0.666667	1	1	0.5	0.2	0.833333	0.875	0.75	0.8	0.4	0.6	0	0.333333	0.571429
ENSG00000006625.18;SE:chr7:30498938-30500536:30500681-30504569:-	0.796296	0.784314	0.811966	0.781513	0.737288	0.795699	0.844444	0.775	0.804054	0.773006	0.743056	0.734266	0.758389	0.787611	0.830508	0.716814
ENSG00000006634.8;A3:chr7:87896510-87897294:87896510-87897297:+	0.925926	0.827586	0.925926	0.8	0.863636	0.882353	0.862069	0.843137	0.829268	0.934783	0.939394	0.86	0.769231	0.911765	0.8	0.84375
ENSG00000006634.8;A3:chr7:87897339-87900221:87897339-87900282:+	0.962963	0.931034	0.962963	1	1	0.942857	0.965517	1	0.976744	0.957447	0.955882	0.980769	1	1	0.975	0.941176
ENSG00000006634.8;A5:chr7:87878225-87884979:87878133-87884979:+	0.925926	0.896552	0.888889	0.935484	0.913043	0.971429	0.827586	0.851852	0.813953	0.765957	0.911765	0.884615	0.75	0.852941	0.875	0.823529
ENSG00000006634.8;AL:chr7:87900878-87904292:87904415:87900878-87907188:87908376:+	0.2	0.333333	0.4	0.166667	0.1	0.285714	0.153846	0.125	0.142857	0.2	0.384615	0.375	0.2	0.142857	0.333333	0.333333
ENSG00000006634.8;MX:chr7:87887398-87887983:87888059-87897294:87887398-87896474:87896510-87897294:+	0	0	0	0.5	0.666667	0.333333	0	0.75	1	1	0.5	0.5	0.5	0	0	1
ENSG00000006634.8;SE:chr7:87887398-87887983:87888059-87896474:+	1	1	0.962963	0.966667	0.977273	0.941176	1	0.980392	1	1	0.969697	0.96	0.974359	0.970588	1	1
ENSG00000006634.8;SE:chr7:87888059-87896474:87896510-87897294:+	1	1	1	0.958333	0.948718	0.965517	1	0.933333	0.944444	0.977273	0.967742	0.953488	0.966667	1	1	0.931034
ENSG00000006634.8;SE:chr7:87900878-87904292:87904416-87907188:+	0.846154	0.851852	0.88	0.833333	0.8	0.677419	0.803571	0.867925	0.857143	0.822222	0.873016	0.897959	0.897436	0.818182	0.948718	0.875
ENSG00000006652.15;A3:chr7:112423432-112450508:112423432-112450578:+	1	0.928571	1	0.666667	1	0.888889	1	0.916667	0.846154	0.857143	1	1	1	0.8	0.888889	0.923077
ENSG00000006652.15;AF:chr7:112423144:112423432-112455763:112450460:112450782-112455763:+	0.333333	0.25	0.222222	0.25	0	0.2	0.214286	0.25	0.5	0.111111	0.307692	0.15	0.647059	0.466667	0.416667	0.166667
ENSG00000006652.15;AF:chr7:112423144:112423432-112455763:112452419:112452511-112455763:+	0.428571	0.4	0.285714	0.3	0	0.3	0.272727	0.125	0.444444	0.142857	0.4	0.428571	0.478261	0.466667	0.357143	0.153846
ENSG00000006652.15;AF:chr7:112450460:112450782-112455763:112452419:112452511-112455763:+	0.6	0.666667	0.583333	0.5625	0.454545	0.631579	0.578947	0.3	0.444444	0.571429	0.6	0.809524	0.333333	0.5	0.4375	0.47619
ENSG00000006652.15;RI:chr7:112423144:112423203-112423368:112423432:+	1	1	1	1	0.5	1	1	1	0.882353	1	1	0.944444	0.933333	0.941176	1	1
ENSG00000006652.15;SE:chr7:112423432-112450508:112450782-112455763:+	0.666667	0.684211	0.75	0.571429	1	0.727273	0.666667	0.846154	0.733333	0.857143	0.636364	0.833333	0.633333	0.533333	0.761905	0.857143
ENSG00000006652.15;SE:chr7:112423432-112450578:112450782-112455763:+	0	0.142857	0	0.4	0	0.25	0	0.333333	0.333333	0.5	0	0	0	0.222222	0.285714	0.333333
ENSG00000006652.15;SE:chr7:112462179-112462270:112462378-112467981:+	0.944444	0.886364	0.95	0.96	1	0.933333	0.846154	0.969697	0.923077	0.909091	0.96	0.945946	0.978723	0.967742	0.923077	0.888889
ENSG00000006652.15;SE:chr7:112462378-112465639:112465838-112467981:+	0.0555556	0.0714286	0	0	0.133333	0.0344828	0.0833333	0.030303	0	0	0.04	0.0540541	0.0212766	0.0625	0	0
ENSG00000006652.15;SE:chr7:112468115-112470899:112471033-112472219:+	0.210526	0.212766	0.3	0.32	0.2	0.290323	0.178571	0.117647	0.0769231	0.272727	0.269231	0.333333	0.0833333	0.151515	0.102564	0.166667
ENSG00000006695.12;RI:chr17:14206810:14207268-14208554:14208677:+	0.944444	1	1	1	1	1	0.923077	0.928571	1	1	1	1	0.935484	1	0.944444	1
ENSG00000006695.12;SE:chr17:14077056-14102118:14102242-14159877:+	0.9	0.882353	0.636364	0.923077	1	1	1	1	0.875	1	0.92	1	1	0.9	1	0.875
ENSG00000006695.12;SE:chr17:14159947-14191989:14192221-14206810:+	0.833333	1	1	0.916667	1	0.9	0.923077	0.857143	1	1	0.956522	0.823529	0.967742	1	0.888889	1
ENSG00000006704.11;A3:chr7:74555223-74555393:74555223-74555438:+	0.529412	0.571429	0.636364	0.55	0.375	0.285714	0.285714	0.666667	0.2	0.555556	0.428571	0.75	0.565217	0.727273	0.285714	0.5
ENSG00000006704.11;SE:chr7:74529917-74535113:74535138-74536167:+	0.730769	0.692308	0.588235	0.724138	0.692308	0.636364	0.727273	0.6	0.5	0.666667	0.75	0.684211	0.888889	0.526316	0.6	0.684211
ENSG00000006704.11;SE:chr7:74555223-74555393:74555494-74557639:+	0.5	0.4	0.538462	0.55	0.375	0.333333	0.333333	0.222222	0.0833333	0.454545	0.5	0.5625	0.764706	0.5	0.4	0.583333
ENSG00000006704.11;SE:chr7:74555223-74555438:74555494-74557639:+	0.470588	0.333333	0.4	0.5	0.5	0.555556	0.555556	0.125	0.266667	0.4	0.571429	0.3	0.714286	0.272727	0.625	0.583333
ENSG00000006712.15;A3:chr19:39386403-39386482:39386219-39386482:-	0.941176	0.958678	0.979167	0.992754	0.935065	0.978495	0.990566	0.979381	0.965909	0.972222	0.942446	0.966887	0.975806	0.970588	0.988235	0.943548
ENSG00000006712.15;A3:chr19:39386403-39388560:39386219-39388560:-	0	0.25	0.75	0.5	0.666667	0.666667	0.5	0.25	1	0.8	0.5	0.2	0.5	0.666667	0.333333	0.833333
ENSG00000006712.15;A3:chr19:39389761-39390069:39389546-39390069:-	1	0.5	0	0.75	0	1	0.75	0.666667	0.5	0	1	0.2	1	0	0.571429	1
ENSG00000006712.15;A5:chr19:39389546-39389640:39389546-39390069:-	1	0	0	0.5	1	1	0.5	0	0	1	1	0.5	1	0.666667	0.25	0
ENSG00000006712.15;AL:chr19:39385853:39386219-39388560:39388152:39388467-39388560:-	0.285714	0.6	0.5	0.5	0.25	0.666667	0.666667	1	0	0.333333	0.75	0.666667	0.4	0.666667	0.5	0.25
ENSG00000006712.15;AL:chr19:39385853:39386403-39388560:39388152:39388467-39388560:-	0	0.333333	0.75	0.5	0.4	0.8	0.666667	1	0.8	0.666667	0.75	0.333333	0.4	0.8	0.333333	0.625
ENSG00000006712.15;RI:chr19:39388762:39389015-39389093:39389198:-	0.375	0.333333	0.666667	0.333333	0.25	0.5	0.5	1	0.5	0.333333	0.5	0.666667	0.4	0.666667	0.6	0.4
ENSG00000006712.15;SE:chr19:39386403-39386482:39386572-39386694:-	0.984615	0.95082	0.969072	0.978571	0.986301	0.968085	0.981308	0.979381	0.977011	0.972222	0.984962	0.986486	0.98374	0.961165	0.988235	1
ENSG00000006712.15;SE:chr19:39388676-39388762:39389198-39389282:-	0.75	0.5	0.666667	0.5	0.333333	1	1	0.5	0.2	0.25	1	0.5	0.4	0.5	1	0.5
ENSG00000006712.15;SE:chr19:39389546-39389640:39389761-39390069:-	1	0.984615	1	0.993007	1	1	0.990826	0.99	0.98913	1	1	0.974026	1	0.991071	0.965116	1
ENSG00000006712.15;SE:chr19:39390161-39390260:39390289-39390818:-	0.972222	1	0.990099	0.958333	0.964706	0.99	0.964602	0.990099	0.98913	0.974138	0.972603	0.981013	0.992366	0.990826	0.989247	1
ENSG00000006715.16;SE:chr7:38726326-38726909:38726988-38821203:-	1	0	0	0	0	0	0	1	0	0	0	1	0	0	0	0.5
ENSG00000006715.16;SE:chr7:38754752-38754895:38754936-38756838:-	0.993377	0.964912	0.992647	0.97973	0.964602	0.989691	0.990196	0.983193	0.971698	0.946429	0.970588	0.953846	0.993865	0.98	0.992424	0.981366
ENSG00000006715.16;SE:chr7:38821265-38830254:38830328-38862545:-	0.947712	0.965318	0.919708	0.960265	0.938596	0.919192	0.942308	0.958678	0.971963	0.946903	0.964286	0.954198	0.97006	0.986842	1	0.945455
ENSG00000006715.16;SE:chr7:38869253-38898091:38898129-38909154:-	0.965035	0.91716	0.917293	0.93662	0.927273	0.857143	0.886598	0.930435	0.893204	0.945946	0.948529	0.926829	0.920245	0.895105	0.953488	0.893082
ENSG00000006744.19;A3:chr17:13003574-13004989:13003499-13004989:-	0.951613	0.978723	0.933333	0.981132	0.938776	0.980769	1	0.960784	0.983607	1	0.971014	0.980769	0.928571	0.931818	1	1
ENSG00000006744.19;A3:chr17:13016932-13017071:13016925-13017071:-	0.953125	0.978723	0.978261	0.981132	1	0.963636	0.930233	0.961538	0.983607	0.9375	0.929577	0.946429	0.982143	0.954545	0.977778	0.984127
ENSG00000006744.19;A5:chr17:13002359-13002441:13002359-13002446:-	0.903226	0.851064	0.933333	0.962264	0.877551	0.980769	0.976744	0.980392	0.918033	0.969231	0.884058	0.903846	0.857143	0.977273	0.911111	0.885246
ENSG00000006744.19;A5:chr17:13005979-13010613:13005979-13010618:-	0.951613	1	0.933333	0.943396	0.979592	0.961538	0.930233	0.980392	1	0.984615	0.985507	0.980769	0.964286	0.931818	0.977778	0.934426
ENSG00000006744.19;A5:chr17:13017121-13017413:13017121-13017567:-	0.125	0	0.444444	0.428571	0.444444	0.6	0.444444	0.2	0.25	0.4	0.153846	0.166667	0.2	0.166667	0.285714	0.375
ENSG00000006744.19;A5:chr17:13017121-13017413:13017121-13017582:-	1	0	0.8	1	0.666667	0.857143	1	0.333333	0.5	0.666667	0.5	0.333333	0.666667	1	0.5	0.75
ENSG00000006744.19;A5:chr17:13017121-13017567:13017121-13017582:-	1	0.9	0.833333	1	0.714286	0.8	1	0.666667	0.75	0.75	0.846154	0.714286	0.888889	1	0.714286	0.833333
ENSG00000006744.19;AF:chr17:13017121-13017413:13017683:13017121-13017703:13018065:-	0.015873	0	0.0909091	0.130435	0.0952381	0.111111	0.0952381	0.047619	0.0344828	0.031746	0.0327869	0.0175439	0.04	0.0243902	0.05	0.0491803
ENSG00000006744.19;AF:chr17:13017121-13017567:13017683:13017121-13017703:13018065:-	0.101449	0.183673	0.111111	0.166667	0.116279	0.0769231	0.116279	0.166667	0.0967742	0.046875	0.157143	0.0819672	0.142857	0.111111	0.116279	0.0793651
ENSG00000006744.19;RI:chr17:12994764:12994884-12994963:12995062:-	0.205882	0.244898	0.204082	0.142857	0.0816327	0.218182	0.170213	0.117647	0.166667	0.234375	0.123288	0.16129	0.160714	0.177778	0.108696	0.21875
ENSG00000006744.19;RI:chr17:13004989:13005101-13005753:13005825:-	0.0483871	0.0212766	0.0666667	0.0566038	0.0408163	0.0576923	0.0465116	0.0588235	0.0819672	0.0307692	0.057971	0.0961538	0.0357143	0.0227273	0.111111	0.0491803
ENSG00000006744.19;SE:chr17:13010671-13011663:13011782-13013207:-	0.967742	0.957447	0.955556	0.962264	0.979592	0.942308	0.976744	0.941176	0.967213	0.953846	0.942029	0.942308	0.982143	0.931818	0.933333	0.983607
ENSG00000006744.19;SE:chr17:13016932-13017071:13017121-13017582:-	0	1	0.5	0	0.5	1	0	1	0.5	0.5	1	1	1	0	0.5	1
ENSG00000006756.16;SE:chrX:2914773-2915556:2915692-2917804:-	0	0	0.111111	0.142857	0.166667	0	0.2	0.333333	0.25	0.166667	0.285714	0	0	0.125	0.25	0
ENSG00000006757.12;A5:chrX:7926132-7927671:7926132-7927686:-	0.583333	1	0.777778	0.733333	0.588235	0.7	0.842105	0.636364	0.642857	0.857143	0.777778	0.928571	0.583333	0.647059	0.5	0.571429
ENSG00000006757.12;AF:chrX:7926132-7927286:7927413:7926132-7927671:7927739:-	0.90411	0.916667	0.875	0.813559	0.821429	0.837209	0.777778	0.877193	0.869565	0.769231	0.890625	0.77193	0.888889	0.864198	0.907407	0.870968
ENSG00000006757.12;AF:chrX:7926132-7927286:7927413:7926132-7927686:7927739:-	0.929577	1	0.960784	0.923077	0.867925	0.923077	0.949153	0.925926	0.923077	0.952381	0.966102	0.977778	0.918033	0.921053	0.907407	0.9
ENSG00000006757.12;MX:chrX:7902141-7912028:7912093-7922004:7902141-7921713:7921848-7922004:-	0.5	0	0	0	0	1	0.5	0	0	0.333333	0	0	0	0	0.5	0
ENSG00000006757.12;SE:chrX:7902141-7912028:7912093-7921713:-	0.96	0.95	1	1	1	1	0.986486	0.983607	1	0.962264	0.984848	1	0.985294	0.977011	0.982759	0.955882
ENSG00000006757.12;SE:chrX:7912093-7921713:7921848-7922004:-	0.96	1	1	1	1	0.956522	0.986486	1	1	0.980769	1	1	1	1	0.982759	1
ENSG00000006831.10;A5:chr12:1691213-1702886:1691191-1702886:+	1	1	1	0.5	1	1	0.25	0.4	0	1	0.5	0.333333	0.4	1	0	0.5
ENSG00000006831.10;A5:chr12:1691213-1754258:1691191-1754258:+	0.584906	0.547619	0.545455	0.552632	0.44186	0.5	0.555556	0.631579	0.564103	0.480769	0.614035	0.54902	0.54717	0.541667	0.666667	0.461538
ENSG00000006831.10;SE:chr12:1691191-1702886:1702982-1754258:+	0	0	0	0.105263	0	0	0.157895	0.125	0.105263	0	0.0434783	0.08	0.111111	0	0.0454545	0.0666667
ENSG00000006831.10;SE:chr12:1691213-1702886:1702982-1754258:+	0.0606061	0.115385	0.117647	0.0869565	0.05	0.105263	0.047619	0.0526316	0	0.0384615	0.0277778	0.0344828	0.0645161	0.037037	0	0.0769231
ENSG00000006837.12;MX:chr5:134308466-134308574:134308727-134319358:134308466-134312292:134312380-134319358:-	0.555556	0.6	0.714286	0.625	0.333333	1	1	0.6	0.444444	0.5	0.4	0.666667	0.857143	0.5	0.666667	0.733333
ENSG00000006837.12;SE:chr5:134308466-134308574:134308727-134312292:-	0.2	0.666667	0.6	0.4	0.25	1	1	0.6	0.166667	0.75	0.333333	0.333333	0.5	0	0.714286	0.333333
ENSG00000006837.12;SE:chr5:134308466-134308574:134308727-134319358:-	0.833333	1	0.714286	1	1	0.6	1	1	0.666667	1	1	1	1	1	0.8	1
ENSG00000006837.12;SE:chr5:134308466-134312292:134312380-134319358:-	0.8	1	0.5	1	1	0	0	1	0.714286	1	1	1	1	1	0.666667	1
ENSG00000006837.12;SE:chr5:134308727-134312292:134312380-134319358:-	0.166667	0.571429	0.375	0.285714	0.4	0.25	0.428571	0.5	0.2	0.75	0.428571	0.2	0.142857	0	0.555556	0.153846
ENSG00000006837.12;SE:chr5:134321903-134350249:134350427-134370998:-	0.375	0.75	0.5	0.833333	0.5	0.75	1	0.5	0.444444	1	0.375	1	0.25	1	0.5	0.5
ENSG00000006837.12;SE:chr5:134360091-134366359:134366544-134366977:-	0.333333	0.8	0.5	0.5	0.666667	0.666667	0.6	0.8	0.333333	0.75	0.6	0.4	0.4	0	0.666667	0.285714
ENSG00000007080.11;AF:chr19:17933015:17933048-17936410:17935096:17935191-17936410:+	0.989529	0.99569	0.994536	0.970297	0.988235	0.993865	1	0.987421	0.984925	1	0.991525	0.988462	0.977974	0.994536	0.969697	0.983784
ENSG00000007080.11;MX:chr19:17933048-17936410:17936579-17943261:17933048-17942656:17942845-17943261:+	0	0.5	0	0.8	0.25	0.5	0.2	0.333333	0.25	0	0.333333	0.333333	0	1	0.333333	0.25
ENSG00000007080.11;MX:chr19:17936579-17942656:17942845-17943508:17936579-17943261:17943375-17943508:+	0	0.5	0	0.428571	0.6	0	0.666667	0.5	0.6	1	0.6	0	1	0.666667	0.75	0.75
ENSG00000007080.11;SE:chr19:17933048-17936410:17936579-17942656:+	0.984211	0.995671	0.956757	0.994764	0.964497	0.981481	0.978836	0.987342	0.969543	0.991379	0.982906	0.984375	0.977974	1	0.989474	0.983516
ENSG00000007080.11;SE:chr19:17936579-17942656:17942845-17943261:+	1	0.995671	1	0.979695	0.987805	0.981595	0.994565	0.993671	0.989637	1	0.991342	0.992218	1	0.994413	0.994792	0.994444
ENSG00000007080.11;SE:chr19:17936579-17942656:17942845-17943508:+	0	1	0	0.6	0.5	0	0.4	1	0.5	1	0.6	0	1	0.5	0.5	0.6
ENSG00000007080.11;SE:chr19:17936579-17943261:17943375-17943508:+	0	1	0	0.666667	0.4	1	0.25	1	0.4	0	0.5	0.4	0	0.333333	0.25	0.333333
ENSG00000007080.11;SE:chr19:17942845-17943261:17943375-17943508:+	1	0.99569	1	0.984772	0.982456	1	0.989418	0.99375	0.985	0.99569	0.987288	1	0.987069	0.988889	0.984694	0.983784
ENSG00000007168.14;A5:chr17:2594394-2638099:2594345-2638099:+	0.5	1	0.75	0.5	0	0	0	0.5	0	0.5	0.5	0	0	0	0	1
ENSG00000007168.14;AF:chr17:2593210:2593330-2638099:2593957:2594006-2638099:+	0	0	0.25	0	0.5	1	1	1	1	1	0.6	0	1	0.666667	1	0.25
ENSG00000007168.14;AF:chr17:2593210:2593330-2638099:2594171:2594345-2638099:+	0	0	0.5	0	0.5	1	0.5	0.666667	1	0.75	0.6	0	0.5	0.666667	0.4	1
ENSG00000007168.14;AF:chr17:2593210:2593330-2638099:2594171:2594394-2638099:+	0	0	0.25	0	1	1	1	0.666667	1	0.75	0.6	0	1	1	1	0.5
ENSG00000007168.14;AF:chr17:2593210:2593330-2638099:2635382:2635510-2638099:+	0	0	0.0243902	0	0.05	0.157895	0.0740741	0.0444444	0.0357143	0.0857143	0.0857143	0	0.025	0.129032	0.0454545	0.0196078
ENSG00000007168.14;AF:chr17:2593654:2594006-2638099:2594171:2594345-2638099:+	0.980583	1	0.990291	0.991667	0.984127	1	0.979592	0.988636	1	0.991667	0.984496	0.99187	0.990826	0.980198	0.97479	1
ENSG00000007168.14;AF:chr17:2593654:2594006-2638099:2594171:2594394-2638099:+	0.980583	0.991071	0.971429	0.991667	1	1	1	0.988636	1	0.991667	0.984496	1	1	1	1	0.991304
ENSG00000007168.14;AF:chr17:2593654:2594006-2638099:2635382:2635510-2638099:+	0.742647	0.685185	0.71831	0.74375	0.765432	0.829787	0.793388	0.669231	0.767241	0.788079	0.798742	0.721893	0.734694	0.785714	0.734177	0.695122
ENSG00000007168.14;AF:chr17:2593957:2594006-2635383:2594171:2594345-2635383:+	0.333333	1	0.333333	1	0	0	0.5	1	0.75	0.666667	1	0	0.5	0.666667	0	1
ENSG00000007168.14;AF:chr17:2593957:2594006-2638099:2594171:2594345-2638099:+	0.5	1	0.75	0.666667	0.5	0	0	0	0	0	0.5	0.5	0	0.5	0	1
ENSG00000007168.14;AF:chr17:2593957:2594006-2638099:2594171:2594394-2638099:+	0.5	0.5	0.5	0.666667	1	0	0	0	0	0	0.5	1	0	1	0	0.75
ENSG00000007168.14;AL:chr17:2676606-2677516:2677896:2676606-2681729:2681910:+	0.25	0.4	1	0.5	0	0.166667	0	0	0	1	0.75	0.333333	0	0.5	1	0.666667
ENSG00000007168.14;MX:chr17:2594006-2605761:2605837-2638099:2594006-2635383:2635510-2638099:+	0.6	0.5	0	0.75	1	1	0.5	0.6	0.25	0.333333	0.75	1	0.5	0	1	0
ENSG00000007168.14;MX:chr17:2594006-2638099:2638320-2666016:2594006-2665372:2665456-2666016:+	0.666667	0.75	0.75	0.636364	0.857143	0.818182	1	0.714286	1	0.666667	0.571429	0.909091	0.727273	1	0.888889	1
ENSG00000007168.14;MX:chr17:2594006-2638099:2638320-2666992:2594006-2666016:2666090-2666992:+	0.5	0	0	0.25	0	0	0	0	0	0.125	0.2	0	0.25	0	0	0
ENSG00000007168.14;MX:chr17:2638320-2653854:2653951-2665372:2638320-2662781:2662834-2665372:+	0	0.0192308	0	0.0444444	0.047619	0.111111	0.037037	0	0	0.0294118	0	0.0208333	0.0243902	0.0666667	0.0232558	0.0377358
ENSG00000007168.14;MX:chr17:2674288-2676505:2676606-2681729:2674288-2680164:2680320-2681729:+	1	1	0	0.5	0	0.714286	0	1	0.25	0	0.2	0.5	0	0.5	0	1
ENSG00000007168.14;SE:chr17:2594006-2638099:2638320-2665372:+	0.989011	0.970297	0.989796	0.962963	0.981132	0.96875	1	0.973684	1	0.972222	0.97561	0.990291	0.969072	1	0.990291	1
ENSG00000007168.14;SE:chr17:2594006-2638099:2638320-2666016:+	0.4	0.642857	0.75	0.7	1	0.9	0.7	0.555556	0.5	0.461538	0.5	0.588235	0.727273	0.428571	0.615385	0.75
ENSG00000007168.14;SE:chr17:2594006-2665372:2665456-2666016:+	0.25	0.375	0.5	0.571429	1	0.666667	0	0.333333	0	0.3	0.428571	0.125	0.5	0	0.166667	0
ENSG00000007168.14;SE:chr17:2594345-2635383:2635510-2638099:+	0.666667	0	0.666667	0	0	0	0.333333	0	1	0.5	0	0.666667	0.5	0.333333	0	0
ENSG00000007168.14;SE:chr17:2638320-2662781:2662834-2665372:+	0.258993	0.326923	0.280822	0.281046	0.266667	0.188235	0.224138	0.346457	0.243243	0.22449	0.20122	0.305195	0.28777	0.215385	0.278146	0.329032
ENSG00000007168.14;SE:chr17:2638320-2665372:2665456-2666016:+	0.980952	0.921053	0.972222	0.940171	0.901639	0.884615	0.927835	0.943182	0.94382	0.95	0.97037	0.91453	0.925234	0.971429	0.931624	0.971963
ENSG00000007168.14;SE:chr17:2638320-2666016:2666090-2666992:+	0.4	1	1	0.875	1	1	1	1	1	0.857143	0.8	1	0.888889	1	1	1
ENSG00000007168.14;SE:chr17:2638320-2666992:2667198-2670163:+	0.6	0	0	0.333333	0	0	0	0	0	0.333333	0.5	0	1	0	0	0
ENSG00000007168.14;SE:chr17:2674288-2676505:2676606-2680164:+	1	1	0.992701	0.99359	1	0.977011	1	1	0.972222	0.986755	0.974522	0.974026	0.985507	0.992063	0.993289	1
ENSG00000007168.14;SE:chr17:2676606-2680164:2680320-2681729:+	0.978102	0.97931	1	0.99359	1	0.944444	1	0.984252	0.990566	1	0.993506	0.974026	1	0.992063	1	0.993103
ENSG00000007255.10;A5:chr19:45164970-45178093:45164970-45178135:-	0.384615	0.388889	0.333333	0.35	0.363636	0.266667	0.230769	0.380952	0.666667	0.333333	0.4	0.4	0.3	0.411765	0.368421	0.1875
ENSG00000007255.10;A5:chr19:45165194-45178093:45165194-45178135:-	0.421053	0.166667	0.3125	0.352941	0.25	0.466667	0.571429	0.517241	0.785714	0.454545	0.5	0.363636	0.28	0.45	0.222222	0.384615
ENSG00000007255.10;MX:chr19:45163223-45163916:45164009-45164853:45163223-45164164:45164247-45164853:-	0.5	0.333333	0	1	0.5	1	1	0.666667	0.666667	1	0	0.5	0	0.666667	0.75	0.5
ENSG00000007255.10;MX:chr19:45164009-45164853:45164970-45178135:45164009-45165127:45165194-45178135:-	1	0	0	1	1	1	1	1	1	0	0	0	0	0	0.5	0
ENSG00000007255.10;SE:chr19:45163223-45163916:45164009-45164164:-	0.967742	0.942857	1	1	0.954545	1	1	0.979167	0.944444	1	1	0.928571	0.971429	0.971429	0.958333	0.962963
ENSG00000007255.10;SE:chr19:45164009-45164164:45164247-45164853:-	0.967742	0.970588	1	0.945946	0.954545	0.933333	0.888889	0.959184	0.894737	0.941176	1	0.928571	1	0.944444	0.884615	0.962963
ENSG00000007255.10;SE:chr19:45164009-45164853:45164970-45165127:-	0	1	0	1	0	1	0	1	1	1	0	0.5	0	1	0.666667	0.5
ENSG00000007255.10;SE:chr19:45164970-45165127:45165194-45178093:-	0.615385	0.3	0.454545	0.461538	0.428571	0.636364	0.727273	0.652174	0.733333	0.714286	0.6	0.666667	0.7	0.5625	0.222222	0.625
ENSG00000007255.10;SE:chr19:45164970-45165127:45165194-45178135:-	0.578947	0.576923	0.454545	0.458333	0.5625	0.421053	0.375	0.518519	0.6	0.6	0.5	0.666667	0.72	0.52381	0.333333	0.35
ENSG00000007341.19;A3:chr1:112616895-112618909:112616844-112618909:-	0.508475	0.580645	0.565217	0.482143	0.548387	0.545455	0.5	0.476923	0.576271	0.607143	0.40678	0.584615	0.511628	0.5	0.459459	0.543478
ENSG00000007341.19;AF:chr1:112616895-112618909:112618941:112616895-112619197:112619672:-	0.166667	0.148148	0.0384615	0.117647	0	0.210526	0.0869565	0.142857	0.111111	0.3125	0.111111	0	0.107143	0.0869565	0	0.0769231
ENSG00000007341.19;AF:chr1:112616895-112618909:112619144:112616895-112619197:112619672:-	0.565217	0.581818	0.5	0.625	0.485714	0.571429	0.553191	0.608696	0.666667	0.725	0.578947	0.655172	0.431818	0.533333	0.459459	0.489362
ENSG00000007341.19;AL:chr1:112524882:112526111-112555868:112540793:112542090-112555868:-	0.125	0	0.25	0.222222	0.2	0	0.285714	0.181818	0	0	0.0666667	0	0	0.222222	0.166667	0
ENSG00000007341.19;AL:chr1:112525879:112526111-112550601:112541790:112542090-112550601:-	0	0.125	0.142857	0.2	0	0	0	0	0	0.5	0	0	0	0	0	0
ENSG00000007341.19;AL:chr1:112525879:112526111-112555868:112540793:112542090-112555868:-	0.125	0.111111	0	0.125	0	0.181818	0	0	0.0833333	0	0	0.142857	0	0.125	0.166667	0
ENSG00000007341.19;AL:chr1:112606680:112607597-112610841:112610455:112610690-112610841:-	0.666667	0.785714	0.75	0.909091	0.9	0.727273	0.777778	0.647059	0.866667	0.8	0.8	0.789474	1	0.666667	0.833333	0.875
ENSG00000007341.19;MX:chr1:112526111-112541951:112542090-112555868:112526111-112550601:112550693-112555868:-	1	0.944444	0.9	0.923077	1	1	1	1	1	0.571429	1	1	1	1	1	1
ENSG00000007341.19;MX:chr1:112526111-112541951:112542090-112576986:112526111-112555868:112556018-112576986:-	0.2	0	0.333333	0.4	0	0.5	0.5	0	0.75	1	0.5	0.5	0	0	0.5	0
ENSG00000007341.19;MX:chr1:112542090-112550601:112550693-112576986:112542090-112555868:112556018-112576986:-	0	0	0	0	0.125	0	0.0833333	0.105263	0	0	0	0.0666667	0	0	0	0.0714286
ENSG00000007341.19;MX:chr1:112582472-112583972:112584126-112600794:112582472-112597971:112598086-112600794:-	0.857143	0.666667	0.8	0.5	0.75	1	0.5	0.75	0.75	0.8	1	0.5	0.8	0.833333	1	1
ENSG00000007341.19;MX:chr1:112584126-112591525:112591603-112610841:112584126-112600794:112600848-112610841:-	0	0	1	0.5	1	0.2	0.5	0.25	0	0.6	0.333333	0	0.25	0	0	0
ENSG00000007341.19;RI:chr1:112610455:112610690-112610841:112611003:-	0.75	0.823529	0.75	0.947368	0.888889	0.7	0.904762	0.73913	0.846154	0.833333	0.894737	0.733333	1	0.722222	0.923077	0.846154
ENSG00000007341.19;SE:chr1:112526111-112541951:112542090-112550601:-	1	0.972973	0.97561	0.96	1	1	1	1	1	0.884615	1	1	1	1	1	1
ENSG00000007341.19;SE:chr1:112526111-112541951:112542090-112555868:-	0.733333	0.944444	0.818182	0.8	0.75	0.777778	0.75	0.8	0.888889	1	0.923077	0.888889	1	0.769231	0.846154	1
ENSG00000007341.19;SE:chr1:112526111-112550601:112550693-112555868:-	0	0.5	0.333333	0.25	0	0	0	0	0	1	0	0	0	0	0	0
ENSG00000007341.19;SE:chr1:112542090-112550601:112550693-112555868:-	0.596774	0.632353	0.754098	0.595745	0.78125	0.619048	0.765957	0.685185	0.612245	0.742857	0.551724	0.762712	0.6875	0.666667	0.644444	0.723404
ENSG00000007341.19;SE:chr1:112542090-112550601:112550693-112576986:-	0	0	0	0	1	0	0.333333	1	0	0	0	0.5	0	0	0	1
ENSG00000007341.19;SE:chr1:112542090-112555868:112556018-112576986:-	0.961538	1	0.9375	0.904762	1	0.888889	0.846154	1	0.863636	0.818182	0.962963	0.933333	1	1	0.888889	1
ENSG00000007341.19;SE:chr1:112550693-112555868:112556018-112576986:-	1	1	1	1	0.961538	1	0.972973	0.948718	1	1	1	0.978261	1	1	1	0.971429
ENSG00000007341.19;SE:chr1:112577088-112578345:112578417-112581992:-	0.985714	1	0.985075	1	1	0.958333	0.963636	1	0.981818	1	1	1	1	1	1	0.980392
ENSG00000007341.19;SE:chr1:112582472-112583972:112584126-112597971:-	0.666667	0	0.666667	0	0	1	0.5	0	0.5	0	1	0.5	0.5	0	1	1
ENSG00000007341.19;SE:chr1:112584126-112591525:112591603-112597971:-	0.968254	1	0.966667	1	1	0.953488	0.959184	1	0.980392	1	0.982143	0.983333	0.983333	1	0.979167	0.978723
ENSG00000007341.19;SE:chr1:112584126-112597971:112598086-112600794:-	0.25	0	0.333333	0	0	0.333333	0.5	0	0.25	0	0.2	0.5	0.2	0	0.333333	0.2
ENSG00000007341.19;SE:chr1:112591603-112597971:112598086-112610841:-	1	1	0.333333	0.5	0.5	0	0.333333	0.5	1	0.25	0.5	0	0.666667	1	1	1
ENSG00000007341.19;SE:chr1:112598086-112600794:112600848-112610841:-	0.96875	0.970588	0.983607	0.98	0.967742	1	0.980392	0.980769	0.980769	0.970588	0.982143	1	0.967213	0.960784	0.979167	0.957447
ENSG00000007341.19;SE:chr1:112611003-112616813:112616844-112618909:-	0.90625	0.742857	0.8	0.805556	0.933333	0.952381	0.933333	0.894737	0.925926	1	0.853659	0.9	0.677419	0.866667	0.740741	0.913043
ENSG00000007341.19;SE:chr1:112611003-112616813:112616895-112618909:-	0.909091	0.8	0.83871	0.794118	0.944444	0.96	0.933333	0.885714	0.944444	1	0.8	0.926829	0.6875	0.866667	0.708333	0.925926
ENSG00000007341.19;SE:chr1:112616895-112618247:112618369-112618909:-	0.117647	0.121951	0.037037	0.1	0	0.2	0.125	0.0882353	0.0810811	0.0555556	0.172414	0.0731707	0.241379	0.133333	0.105263	0.137931
ENSG00000007376.8;A3:chr16:787744-788256:787477-788256:-	0.5	0.666667	0.8	0	0	0.5	0.5	0.5	1	0.166667	0.5	0.6	0.5	0.2	0.2	1
ENSG00000007376.8;A3:chr16:787744-788256:787645-788256:-	0.914286	0.842105	0.853659	0.942857	0.75	0.916667	0.909091	0.96875	0.970588	0.848485	0.916667	0.888889	0.837209	0.931034	0.866667	0.911765
ENSG00000007376.8;A5:chr16:786928-787068:786928-787077:-	0.03125	0.166667	0.128205	0.233333	0.178571	0.0909091	0.0555556	0.241379	0.2	0.0285714	0.142857	0.159091	0.047619	0.0645161	0.193548	0.25
ENSG00000007376.8;A5:chr16:787179-787344:787179-787354:-	0.0322581	0.0277778	0.0277778	0.037037	0.0357143	0.0454545	0.1875	0.0740741	0.0384615	0.0588235	0.121212	0.047619	0.102564	0.0344828	0	0.037037
ENSG00000007376.8;A5:chr16:787179-787344:787179-787397:-	0.5	1	0.25	0.25	1	1	0.6	0.5	0.2	0.666667	0.666667	0.5	0.571429	0.333333	0	0.166667
ENSG00000007376.8;A5:chr16:787179-787354:787179-787397:-	0.967742	1	0.921053	0.896552	1	1	0.866667	0.925926	0.862069	0.969697	0.935484	0.952381	0.921053	0.933333	1	0.83871
ENSG00000007376.8;RI:chr16:787354:787477-787556:787744:-	0.0666667	0.0645161	0.129032	0	0	0.047619	0.0666667	0.037037	0.0714286	0.04	0.0740741	0.0833333	0.0689655	0.0416667	0.0384615	0.04
ENSG00000007376.8;SE:chr16:786928-787068:787179-787354:-	0.166667	0.666667	0.625	0.538462	1	0.4	0.166667	0.636364	0.6	0.25	0.625	0.7	0.4	0.5	0.666667	0.8
ENSG00000007376.8;SE:chr16:786928-787077:787179-787354:-	0.852941	0.90625	0.909091	0.76	1	0.863636	0.705882	0.818182	0.826087	0.911765	0.888889	0.916667	0.916667	0.928571	0.892857	0.9
ENSG00000007376.8;SE:chr16:787477-787556:787645-788256:-	0.6	0.857143	0.857143	0.666667	1	0.666667	0.666667	0.5	1	0.5	0.6	0.714286	0.777778	0.333333	0.5	1
ENSG00000007376.8;SE:chr16:787477-787556:787744-788256:-	0.9375	0.967742	0.96875	0.970588	1	0.954545	0.95	0.967742	1	0.84375	0.939394	0.948718	0.944444	0.866667	0.862069	1
ENSG00000007384.15;A3:chr16:59127-59249:59093-59249:-	0.95082	0.956522	0.933333	0.909091	0.863636	1	0.954545	1	0.96875	0.948718	0.982143	0.984615	0.963636	1	1	0.958333
ENSG00000007384.15;A3:chr16:59127-59419:59093-59419:-	0	0.571429	0.2	0.333333	0	0.2	0.333333	0.333333	0.25	0.75	0	0.444444	0.166667	0.5	0.4	0.5
ENSG00000007384.15;A3:chr16:59349-59419:59093-59419:-	0.454545	0.666667	0.333333	0.428571	0.5	0	0.333333	0.5	0.625	0.5	0.333333	0.444444	0.444444	0.333333	0.4	0.5
ENSG00000007384.15;A3:chr16:59349-59419:59127-59419:-	1	0.6	0.666667	0.6	1	0	0.5	0.666667	0.833333	0.25	1	0.5	0.8	0.333333	0.5	0.5
ENSG00000007384.15;A3:chr16:61281-61385:60539-61385:-	0.583333	0.375	0.428571	0.454545	0.666667	0	0	0	0.5	0.333333	0.3	0.222222	0.75	0.5	1	0
ENSG00000007384.15;A5:chr16:59127-59249:59127-59299:-	0.983051	1	0.976744	0.943396	1	0.961538	1	0.95	0.939394	1	0.982143	1	0.981481	1	0.923077	1
ENSG00000007384.15;AF:chr16:65039-72513:72631:65039-76253:76355:-	0.808219	0.932203	0.830189	0.895522	0.875	0.870968	0.961538	0.84	0.837209	0.840909	0.95	0.897436	0.939394	0.795455	0.95	0.777778
ENSG00000007384.15;RI:chr16:58974:59093-59249:59349:-	0.625	0.75	0.4	0.375	0.25	0	0.5	1	0.833333	0.333333	0.5	0.8	0.666667	1	1	0.5
ENSG00000007384.15;RI:chr16:58974:59093-59419:59494:-	0.538462	0.666667	0.6	0.5	0.833333	0.5	0.666667	0.5	0.5	0.8	0.6	0.285714	0.6875	0.6	0.666667	0.8
ENSG00000007384.15;RI:chr16:58974:59127-59249:59349:-	0.0793651	0.12	0.0454545	0.0566038	0.05	0	0.0454545	0.0952381	0.138889	0.0263158	0.0178571	0.0588235	0.0701754	0.025	0.142857	0.0416667
ENSG00000007384.15;RI:chr16:58974:59127-59299:59349:-	0.833333	1	0.666667	0.5	1	0	1	0.666667	0.714286	1	0.5	1	0.8	1	0.666667	1
ENSG00000007384.15;RI:chr16:58974:59127-59419:59494:-	1	0.6	0.857143	0.666667	1	0.8	0.8	0.666667	0.75	0.571429	1	0.333333	0.916667	0.6	0.75	0.8
ENSG00000007384.15;RI:chr16:58974:59349-59419:59494:-	0.583333	0.5	0.75	0.571429	0.833333	1	0.8	0.5	0.375	0.8	0.75	0.333333	0.733333	0.75	0.75	0.8
ENSG00000007384.15;RI:chr16:59732:59826-60216:60279:-	0.0875	0.0923077	0.101695	0.056338	0.172414	0.114286	0.133333	0.0740741	0.0652174	0.0833333	0.047619	0.025	0.142857	0.0638298	0.230769	0.129032
ENSG00000007384.15;RI:chr16:60439:60539-61120:61281:-	0.111111	0.06	0.0625	0.0877193	0.190476	0	0	0	0.129032	0.025	0.0625	0.0307692	0.0545455	0.171429	0.15	0
ENSG00000007384.15;RI:chr16:60439:60539-61385:61459:-	0.5	0.444444	0.2	0.4	0.333333	0.857143	1	0.6	0.666667	0.5	0.416667	0.461538	0.909091	0.333333	0	0.4
ENSG00000007384.15;RI:chr16:60439:61281-61385:61459:-	0.416667	0.571429	0.25	0.444444	0.2	1	1	1	0.666667	0.666667	0.625	0.75	0.769231	0.333333	0	1
ENSG00000007384.15;RI:chr16:64699:64829-64899:65039:-	0.178082	0.118644	0.150943	0.223881	0.166667	0.16129	0.153846	0.08	0.139535	0.204545	0.166667	0.115385	0.166667	0.227273	0.05	0.037037
ENSG00000007384.15;SE:chr16:59093-59249:59349-59419:-	0.333333	0.4	0.428571	0.555556	0.75	0	0.333333	0	0.25	0.666667	0.333333	0.166667	0.285714	0	0	0.5
ENSG00000007384.15;SE:chr16:59127-59249:59349-59419:-	1	0.916667	0.976744	0.961538	1	0.961538	0.954545	0.95	0.96875	0.925	1	0.941176	0.981481	0.95122	0.857143	0.958333
ENSG00000007384.15;SE:chr16:59127-59299:59349-59419:-	1	0	0.5	0.6	0	0.5	0	0.5	0.666667	0	1	0	0.5	0	0.333333	0
ENSG00000007384.15;SE:chr16:60539-61120:61281-61385:-	0.918033	0.903846	0.918367	0.896552	0.894737	0.96	1	0.909091	0.870968	0.95122	0.865385	0.9	0.981132	0.828571	1	0.88
ENSG00000007384.15;SE:chr16:62897-62973:63182-63587:-	1	0.95	0.962963	0.970149	0.916667	0.96875	0.884615	1	0.977273	0.933333	0.967742	0.974684	0.971014	1	0.95	0.964286
ENSG00000007392.17;A3:chr16:228402-229279:227336-229279:-	0.19697	0.04	0.136986	0.128205	0.16	0.102564	0.107692	0.106383	0.0895522	0.0882353	0.0769231	0.0731707	0.158537	0.107143	0.113636	0.0810811
ENSG00000007392.17;A5:chr16:189339-189931:189339-189968:-	0.235955	0.103093	0.276596	0.173469	0.293103	0.183673	0.324675	0.259259	0.253165	0.162791	0.144	0.237624	0.245098	0.347222	0.118644	0.173469
ENSG00000007392.17;AF:chr16:208188-208601:208944:208188-227242:229451:-	0.333333	0.186047	0.277778	0.159091	0.1	0.217391	0.166667	0.0833333	0.190476	0.2	0.372093	0.2	0.266667	0.0952381	0.272727	0.266667
ENSG00000007392.17;AF:chr16:228402-228701:229142:228402-229279:229451:-	0.157895	0.583333	0.0625	0.117647	0.0833333	0	0	0.125	0.222222	0.142857	0.5	0.1	0.16	0.0769231	0.222222	0.25
ENSG00000007392.17;MX:chr16:190570-192927:193015-206004:190570-199062:199238-206004:-	1	1	0.5	0.8	1	1	1	1	1	0.5	1	0.833333	0.6	0.857143	1	1
ENSG00000007392.17;MX:chr16:193015-199062:199238-208078:193015-206004:206147-208078:-	0.333333	0.142857	0	0	0.25	0.333333	0	0.333333	0.5	0.666667	0.375	0	0.4	0.454545	0	0.666667
ENSG00000007392.17;RI:chr16:190541:190570-190662:190802:-	0	0	0.333333	0.2	0	0	0	0	0	0.125	0.4	0.166667	0	0.125	0	0
ENSG00000007392.17;RI:chr16:227242:227336-228333:228402:-	0.842105	0.333333	0.6875	0.647059	0.666667	0.8	0.5	0.75	0.666667	0.428571	0.555556	0.6	0.68	0.538462	0.666667	0.5625
ENSG00000007392.17;RI:chr16:227242:227336-229279:229451:-	0.302632	0.357143	0.307692	0.358491	0.333333	0.363636	0.275	0.373134	0.256098	0.287356	0.282051	0.27619	0.25	0.333333	0.303571	0.276596
ENSG00000007392.17;RI:chr16:227242:228402-228701:229142:-	0.625	0.833333	0.75	0.857143	1	1	1	0.5	1	1	0.4	1	0.428571	0.5	0.8	0.625
ENSG00000007392.17;RI:chr16:227242:228402-229279:229451:-	0.638889	0.930233	0.736842	0.791667	0.724138	0.833333	0.758621	0.833333	0.777778	0.806452	0.825	0.828571	0.638889	0.806452	0.772727	0.8125
ENSG00000007392.17;SE:chr16:189339-206004:206147-208078:-	0	0.6	0	0	0.666667	0.666667	0.8	0.5	0.25	0.333333	0.4	0	0.75	1	0	0.333333
ENSG00000007392.17;SE:chr16:190135-190541:190570-192927:-	0.776699	0.704918	0.73913	0.643411	0.712329	0.655738	0.75	0.616438	0.744444	0.752577	0.774648	0.720339	0.789916	0.743902	0.72973	0.745614
ENSG00000007392.17;SE:chr16:190135-190541:190802-192927:-	0	0	0.0322581	0.0212766	0	0	0	0	0	0.04	0.111111	0.0294118	0	0.0454545	0	0
ENSG00000007392.17;SE:chr16:190570-190662:190802-192927:-	0.0697674	0.104167	0.0229885	0.045977	0.0545455	0.130435	0.0675676	0.0625	0.0821918	0.0875	0.0517241	0.0555556	0.0309278	0.102941	0.0181818	0.0659341
ENSG00000007392.17;SE:chr16:190570-192927:193015-199062:-	1	1	0.975904	0.987342	1	1	1	1	1	0.986301	1	0.9875	0.978495	0.981818	1	1
ENSG00000007392.17;SE:chr16:193015-199062:199238-206004:-	0.981308	0.953846	0.982609	0.969697	0.959459	0.969697	0.958763	0.973333	0.978723	0.990196	0.965278	0.959016	0.975	0.927711	0.932432	0.991525
ENSG00000007392.17;SE:chr16:193015-199062:199238-208078:-	0.5	0.5	0	0	0.5	1	0	1	1	1	0.75	0	1	0.833333	0	1
ENSG00000007392.17;SE:chr16:193015-206004:206147-208078:-	0.666667	0.857143	0.5	0.8	0.75	1	1	1	1	1	0.833333	0.833333	1	0.857143	0.833333	1
ENSG00000007392.17;SE:chr16:199238-206004:206147-208078:-	0.990566	0.992	1	1	0.986111	0.984615	1	0.986486	0.978723	0.980769	0.978873	1	0.983471	0.939759	1	0.983193
ENSG00000007392.17;SE:chr16:208188-208601:208664-220649:-	0.131579	0.0898876	0.1	0.091954	0.140351	0.108696	0.0945946	0.150943	0.142857	0.0897436	0.118182	0.111111	0.0659341	0.132353	0.1	0.0869565
ENSG00000007392.17;SE:chr16:208188-220649:220747-227242:-	0.733333	0.669421	0.705882	0.652893	0.710145	0.683333	0.736264	0.661765	0.776471	0.739583	0.782258	0.733945	0.745614	0.7375	0.703125	0.785047
ENSG00000007392.17;SE:chr16:227336-228333:228402-229279:-	0.0535714	0.027027	0.0735294	0.0684932	0.0666667	0.0277778	0.107692	0.0454545	0.016129	0.0882353	0.0232558	0.0379747	0.103896	0.107143	0.0487805	0.0810811
ENSG00000007520.4;SE:chr16:1349608-1349889:1349952-1350058:-	0.904762	0.948718	0.95	0.978723	1	0.967742	0.928571	0.969697	0.9375	1	0.975	0.967033	0.935897	0.954545	0.857143	0.956522
ENSG00000007541.17;RI:chr16:575839:575970-576134:576254:+	0.217391	0.3	0.315789	0.32	0.181818	0.214286	0.333333	0.333333	0.375	0.125	0.125	0.35	0.1	0.125	0.125	0.428571
ENSG00000007541.17;SE:chr16:580972-581199:581341-582248:+	0.210526	0	0.111111	0.142857	0.125	0.0833333	0.375	0.25	0.125	0.142857	0.2	0.176471	0.357143	0.4	0.333333	0.2
ENSG00000007541.17;SE:chr16:580972-582248:582309-582883:+	0.789474	0.7	0.941176	0.818182	0.7	0.846154	0.833333	1	1	0.857143	0.923077	0.823529	0.6	0.5	0.666667	0.666667
ENSG00000007866.22;A5:chr6:35478571-35479305:35478571-35480312:-	0.193548	0.171429	0.189189	0.156863	0.25	0.192308	0.153846	0.272727	0.142857	0.107143	0.105263	0.147059	0.179487	0.258065	0.25	0.116279
ENSG00000007866.22;AF:chr6:35478571-35479305:35479967:35478571-35480312:35482310:-	0.5	0.5	0.666667	0.333333	0.4	0.666667	1	0.4	0.142857	0.333333	0.25	0.4	0.6	0.5	0	0.444444
ENSG00000007866.22;MX:chr6:35478571-35479305:35479316-35484560:35478571-35480312:35480374-35484560:-	0.12	0.172414	0.0967742	0.0571429	0.0769231	0.181818	0.0833333	0.0714286	0.142857	0.08	0.263158	0.0714286	0.125	0	0.235294	0.108108
ENSG00000007866.22;RI:chr6:35475336:35475488-35475566:35475706:-	0.162162	0.222222	0.136364	0.258621	0.217391	0.25	0.0666667	0.2	0.21875	0.0967742	0.16	0.131579	0.204082	0.176471	0.0833333	0.176471
ENSG00000007866.22;RI:chr6:35478275:35478324-35478434:35478571:-	0.0810811	0.111111	0.0454545	0.172414	0.130435	0.0833333	0	0.12	0.1875	0.0645161	0.12	0.0789474	0.0816327	0.0882353	0.0833333	0.0980392
ENSG00000007923.16;RI:chr1:6637447:6637504-6638295:6638364:-	0.0888889	0.133803	0.161538	0.0970149	0.0816327	0.123711	0.102273	0.132075	0.0714286	0.0736842	0.0638298	0.0487805	0.113821	0.0588235	0.119205	0.106195
ENSG00000007923.16;SE:chr1:6637340-6637447:6638364-6639902:-	0.8	0.863636	0.954545	0.722222	0.888889	0.857143	1	0.777778	0.666667	0.777778	0.9	0.6	0.777778	1	0.9	0.857143
ENSG00000007923.16;SE:chr1:6638364-6639902:6640057-6644558:-	0.926471	0.944056	0.935484	0.977778	0.948454	0.958763	0.988235	0.961165	0.963235	0.967033	0.971429	0.975806	0.966667	0.961538	0.959732	0.913043
ENSG00000007923.16;SE:chr1:6651602-6652829:6652951-6653911:-	0.968254	0.984127	0.972727	0.992063	0.978022	1	1	0.989583	0.985185	1	0.962406	1	0.982301	0.979167	0.97037	0.970874
ENSG00000007923.16;SE:chr1:6667810-6678394:6678467-6680908:-	0.970149	0.931298	0.94958	0.939394	0.956522	0.933333	0.928571	0.970588	0.952055	0.946237	0.956204	0.952381	0.905983	0.931373	0.950704	0.951923
ENSG00000007944.15;A5:chr6:16143863-16144897:16143217-16144897:+	1	0	0.5	0.25	0.25	0	0.666667	0.666667	0	0	0	0.333333	0	0.5	0	0.75
ENSG00000007944.15;RI:chr6:16143020:16143217-16143699:16143863:+	0.0238095	0	0.0606061	0.0217391	0.0322581	0	0.102564	0.0769231	0	0	0	0.0285714	0	0.0454545	0	0.075
ENSG00000007944.15;RI:chr6:16143020:16143217-16144897:16145317:+	1	0.25	0.6	0.25	0	0.571429	0.333333	0	0.5	0	0	0	0.25	0.5	0	0.8
ENSG00000007944.15;RI:chr6:16143020:16143863-16144897:16145317:+	0.5	1	0.6	0.5	0	1	0.2	0	1	0	0	0	1	0.5	0	0.571429
ENSG00000007944.15;SE:chr6:16129409-16130557:16130747-16141625:+	1	0.960784	0.973684	0.98	0.970588	1	0.97619	0.962963	0.970588	1	1	1	1	1	1	0.977778
ENSG00000007944.15;SE:chr6:16143217-16143699:16143863-16144897:+	1	0.94	0.939394	0.9375	0.909091	0.914286	0.945946	0.96	0.969697	0.9375	0.875	0.944444	0.945455	0.954545	0.911765	0.973684
ENSG00000008018.9;A3:chr6:170546184-170549006:170543730-170549006:-	0.833333	0.5	1	0.888889	0.2	0.857143	0.75	0.5	0.571429	0.5	0.583333	1	0.666667	0.833333	1	0.8
ENSG00000008018.9;A5:chr6:170537340-170543601:170537340-170546103:-	0.625	1	1	0.8	0.2	0.75	0.6	0.6	0.5	0.833333	0.636364	0.5	0.333333	1	0.75	0.571429
ENSG00000008018.9;MX:chr6:170535405-170537234:170537340-170546103:170535405-170543601:170543730-170546103:-	0.428571	0	0	0.4	0.4	0.25	0.125	0.153846	0.571429	0.111111	0.210526	0.2	0.285714	0	0.2	0.5
ENSG00000008018.9;MX:chr6:170535405-170537234:170537340-170549006:170535405-170546103:170546184-170549006:-	0.75	0.1	0.333333	0.333333	0	0	0.285714	0.111111	0.571429	0.2	0.166667	0.333333	0.25	0.5	0.5	1
ENSG00000008018.9;MX:chr6:170537340-170543601:170543730-170549006:170537340-170546103:170546184-170549006:-	0.25	1	0	0.333333	0.5	0.333333	0.333333	0.6	0.428571	0.833333	0.555556	0	0.2	1	0	0.25
ENSG00000008018.9;MX:chr6:170543730-170546103:170546184-170553130:170543730-170549006:170549113-170553130:-	0.875	0.555556	1	0.833333	0.555556	0.8	0.888889	0.7	0.666667	0.444444	0.583333	1	0.888889	0.9	1	0.857143
ENSG00000008018.9;SE:chr6:170535405-170537234:170537340-170543601:-	0.997189	0.998001	0.995868	0.997909	0.996076	0.995305	0.991779	0.993206	0.998287	0.995478	0.992782	0.99565	0.994016	0.996144	0.99679	0.997878
ENSG00000008018.9;SE:chr6:170535405-170537234:170537340-170546103:-	0.75	0	0	0.5	0.571429	0.5	0.285714	0.2	0.571429	0.2	0.444444	0.333333	0.4	0	0.25	1
ENSG00000008018.9;SE:chr6:170535405-170537234:170537340-170549006:-	0.75	0.25	0.5	0.5	0	0	0.666667	0.333333	0.8	0.2	0.25	0.25	1	1	0.75	0.333333
ENSG00000008018.9;SE:chr6:170535405-170543601:170543730-170546103:-	0.8	0.25	0.75	0.6	0.666667	0.75	0.736842	0.578947	0.5	0.666667	0.75	0.666667	0.625	0.857143	0.571429	1
ENSG00000008018.9;SE:chr6:170535405-170546103:170546184-170549006:-	0.5	0.75	0.666667	0.666667	0.6	1	0.833333	0.8	0.75	0.5	0.625	0.4	1	1	0.75	0
ENSG00000008018.9;SE:chr6:170537340-170543601:170543730-170546103:-	0.997881	1	1	0.998596	0.997372	0.998421	0.998814	0.998753	0.997708	0.999429	0.998054	0.998908	0.997593	1	0.999194	0.997871
ENSG00000008018.9;SE:chr6:170537340-170543601:170543730-170549006:-	0.25	0.8	0	0.5	1	1	0.333333	0.75	0.428571	0.833333	0.833333	0	0.333333	0.5	0	0.5
ENSG00000008018.9;SE:chr6:170537340-170543601:170546184-170549006:-	0.625	0.8	0.888889	0.888889	1	1	0.6	0.75	0.5	0.833333	0.875	0.5	0.5	0.833333	0.5	0.8
ENSG00000008018.9;SE:chr6:170537340-170546103:170546184-170549006:-	0.5	0	0	0.666667	1	1	0.5	0.666667	0.5	0.5	0.8	0.5	0.666667	0	0.25	0.75
ENSG00000008018.9;SE:chr6:170543730-170546103:170546184-170549006:-	0.999291	0.997319	1	0.999297	0.997374	0.999211	0.999409	0.998135	0.998277	0.997159	0.997578	1	0.999398	0.999351	1	0.999288
ENSG00000008018.9;SE:chr6:170546184-170549006:170549113-170553130:-	0.995091	0.99668	0.997249	0.996523	0.996736	0.996877	0.995319	0.995695	0.996581	0.997739	0.996638	0.997832	0.995238	0.994216	0.9976	0.995763
ENSG00000008083.14;AF:chr6:15246069:15246584-15374117:15248855:15248964-15374117:+	0.75	0.692308	0.666667	0.846154	0.8	0.714286	1	0.818182	1	0.75	0.777778	1	0.923077	0.857143	1	1
ENSG00000008083.14;SE:chr6:15374252-15410224:15410365-15452006:+	0.875	1	0.733333	0.807692	0.6	0.857143	0.571429	0.636364	0.75	0.625	0.444444	0.6	0.692308	0.571429	0.714286	0.636364
ENSG00000008083.14;SE:chr6:15487542-15496132:15497170-15500907:+	1	0.846154	0.933333	0.884615	0.8	0.857143	0.857143	1	0.875	1	0.888889	0.8	1	0.571429	0.928571	0.636364
ENSG00000008086.13;SE:chrX:18510854-18564477:18564522-18575354:+	1	0.933333	0.916667	1	1	0.933333	0.916667	0.923077	0.952381	0.916667	1	0.928571	1	1	0.846154	0.95
ENSG00000008086.13;SE:chrX:18619966-18623879:18624001-18625128:+	0	0	0.0833333	0.0952381	0.25	0.176471	0.214286	0.0769231	0.130435	0	0.222222	0.1875	0.0952381	0.0526316	0	0.24
ENSG00000008128.23;A5:chr1:1705732-1707409:1705732-1707525:-	0.536585	0.4	0.424242	0.45283	0.431818	0.328571	0.5	0.45614	0.492063	0.464286	0.4	0.457627	0.378378	0.317073	0.560976	0.5
ENSG00000008128.23;A5:chr1:1709133-1709479:1709133-1709518:-	0.162791	0.0694444	0.0547945	0.0769231	0.133333	0.101266	0.132353	0.0689655	0.142857	0.126984	0.0735294	0.125	0.126761	0.0869565	0.183673	0.111111
ENSG00000008128.23;A5:chr1:1712400-1719328:1712400-1719358:-	0	0.4	1	0.333333	0.5	0.25	0.5	0.5	0	0.666667	0.666667	1	0.5	0	0	0
ENSG00000008128.23;A5:chr1:1716478-1719328:1716478-1719358:-	0.705882	0.786517	0.738095	0.782051	0.75	0.839623	0.674699	0.791667	0.739726	0.75	0.781609	0.739726	0.784946	0.85	0.66129	0.744186
ENSG00000008128.23;A5:chr1:1722831-1723800:1722831-1723949:-	0.222222	0.583333	0.571429	0.444444	0.818182	0.625	0.357143	0.6	0.3	0.4	0.533333	0.588235	0.5	0.214286	0.642857	0.272727
ENSG00000008128.23;A5:chr1:1722831-1723800:1722831-1724258:-	0.0434783	0.0921053	0.153846	0.0597015	0.147541	0.10989	0.0657895	0.08	0.0428571	0.0833333	0.101266	0.153846	0.0930233	0.0666667	0.152542	0.0416667
ENSG00000008128.23;A5:chr1:1722831-1723949:1722831-1724258:-	0.137255	0.0675676	0.12	0.0735294	0.037037	0.0689655	0.1125	0.0547945	0.0945946	0.12	0.0897436	0.112903	0.0930233	0.207547	0.0909091	0.103896
ENSG00000008128.23;SE:chr1:1655484-1657256:1657302-1657375:-	0	0.047619	0.142857	0	0.0909091	0.125	0.0909091	0	0.1	0	0	0	0	0.111111	0	0.1
ENSG00000008128.23;SE:chr1:1657498-1709038:1709133-1709518:-	0.8	0.8	0.8	0.764706	0.625	0.5625	0.5	0.363636	0.6	0.666667	0.666667	0.75	0.125	0.857143	0.615385	0.5
ENSG00000008128.23;SE:chr1:1657498-1709518:1709640-1712264:-	0.333333	0.5	0.4	0.666667	0.5	0.538462	0.6	0.7	0.285714	0.714286	0.444444	0.5	1	0.333333	0.833333	0.6
ENSG00000008128.23;SE:chr1:1657498-1712264:1712400-1716346:-	1	0.5	0.75	1	1	0.75	0.4	1	1	0.4	1	0.75	0	1	0.5	0.5
ENSG00000008128.23;SE:chr1:1709640-1712264:1712400-1719358:-	0.0833333	0.15	0	0.142857	0.111111	0.125	0.111111	0.142857	0.0666667	0.047619	0.0434783	0	0.0555556	0	0.047619	0.0625
ENSG00000008128.23;SE:chr1:1712400-1716346:1716478-1719328:-	1	0.971014	0.968254	0.983871	0.954545	0.988636	0.963636	0.966102	1	0.966102	0.971429	0.981481	0.985915	1	1	1
ENSG00000008128.23;SE:chr1:1712400-1716346:1716478-1719358:-	0.9375	0.863636	1	0.894737	0.875	0.85	0.931034	0.882353	0.95	0.952381	0.95	1	0.952381	1	0.954545	0.956522
ENSG00000008128.23;SE:chr1:1721711-1722588:1722634-1722708:-	0.046875	0.0636364	0.0454545	0.0430108	0.118421	0.0692308	0.0490196	0.0444444	0.0697674	0.0582524	0.0720721	0.0222222	0.0267857	0.0266667	0.097561	0.0980392
ENSG00000008130.15;A3:chr1:1754208-1754284:1753649-1754284:-	0.5	0.714286	0.75	0.5	0.714286	0.6	0.6	0.8	0.5	0.5	0.444444	0.5	0.625	0	0.428571	0.428571
ENSG00000008130.15;RI:chr1:1753567:1753649-1754051:1754208:-	0.0967742	0.0943396	0.125	0.108108	0.217391	0.115385	0.125	0.125	0.111111	0.0384615	0.0952381	0.0333333	0.0666667	0	0.107143	0.103448
ENSG00000008130.15;SE:chr1:1753060-1753567:1753649-1754284:-	1	1	0.25	0.8	1	1	0.666667	0.333333	0.5	0.25	1	0.666667	0.428571	0.5	1	1
ENSG00000008130.15;SE:chr1:1753060-1753567:1754208-1754284:-	1	1	0.5	0.8	1	1	0.75	0.666667	0.5	0.25	1	0.666667	0.555556	0	1	1
ENSG00000008130.15;SE:chr1:1753649-1754051:1754208-1754284:-	0.903226	0.96	0.954545	0.891892	0.9	0.92	0.913043	0.965517	0.888889	0.961538	0.883721	0.966667	0.958904	0.896552	0.862069	0.866667
ENSG00000008130.15;SE:chr1:1754698-1755374:1755476-1756258:-	0.970588	0.981818	0.857143	0.952381	0.92	0.964286	0.962963	0.971429	0.954545	0.9	0.957447	0.968254	0.97561	0.9375	1	0.878788
ENSG00000008130.15;SE:chr1:1756608-1756739:1756882-1757181:-	0.0882353	0.0862069	0.115385	0.0888889	0.192308	0.103448	0.107143	0.111111	0.0952381	0.030303	0.0888889	0.03125	0.060241	0	0.09375	0.0833333
ENSG00000008130.15;SE:chr1:1762035-1765228:1765446-1778289:-	1	1	1	0.911111	0.961538	0.961538	0.923077	0.90625	0.954545	0.96875	0.933333	0.969697	0.964706	0.970588	0.942857	0.969697
ENSG00000008282.9;A5:chr7:106091939-106092548:106091939-106092564:-	0.631579	0.588235	0.571429	0.5	0.588235	0.444444	0.5	0.9375	0.65	0.75	0.588235	0.823529	0.75	0.789474	0.714286	0.647059
ENSG00000008282.9;SE:chr7:106091939-106092949:106093137-106097690:-	0.995624	0.993988	0.995316	0.993631	0.992537	0.993958	0.988345	0.989154	0.991543	0.996063	0.992634	0.992819	0.992063	0.995763	0.995902	0.991597
ENSG00000008283.16;A3:chr17:63434594-63435086:63433415-63435086:-	0.928571	0.866667	0.928571	0.933333	0.7	1	1	0.95	0.869565	1	0.961538	0.842105	0.823529	0.875	0.9	0.882353
ENSG00000008283.16;A3:chr17:63437560-63445898:63437484-63445898:-	0.0769231	0.153846	0.0833333	0.0769231	0.333333	0	0	0.157895	0.266667	0.1	0.05	0.214286	0.214286	0.25	0.222222	0.2
ENSG00000008283.16;AF:chr17:63437560-63445898:63446184:63437560-63446245:63446331:-	0.5	0.5	0.333333	0.333333	0.75	0	0	0.75	0.333333	0.142857	0.142857	0.375	0.5	0.428571	0.666667	0.6
ENSG00000008294.21;A3:chr17:50989872-50990450:50989827-50990450:-	0.930435	0.957143	0.880282	0.897638	0.934783	0.91	0.939759	0.91	0.88172	0.954955	0.904348	0.915966	0.909091	0.932432	0.9125	0.934579
ENSG00000008294.21;AF:chr17:51041651-51046500:51046878:51041651-51047375:51047712:-	0.769231	0.866667	0.857143	1	0.9	0.916667	0.875	0.95	0.75	1	0.75	1	0.823529	0.857143	0.923077	0.875
ENSG00000008294.21;RI:chr17:50974771:50974947-50977108:50977221:-	0.75	0.890625	0.833333	0.804878	0.767442	0.764706	0.705882	0.857143	0.837838	0.948718	0.829268	0.833333	0.775	0.888889	0.75	0.848485
ENSG00000008294.21;RI:chr17:51020159:51020258-51021158:51021365:-	0.0650407	0.0728477	0.0469799	0.105634	0.0315789	0.0291262	0.0674157	0.0384615	0.0510204	0.0347826	0.0416667	0.0403226	0.038835	0.075	0.047619	0.0932203
ENSG00000008294.21;SE:chr17:50974947-50975863:50975901-50977108:-	0.865854	0.916667	0.908163	0.914894	0.836066	0.891892	0.830508	0.90625	0.904762	0.973333	0.91358	0.902439	0.867647	0.94	0.903226	0.936709
ENSG00000008294.21;SE:chr17:51021365-51031681:51031722-51041501:-	0.430894	0.403974	0.469799	0.422535	0.421053	0.417476	0.393258	0.423077	0.428571	0.495652	0.5	0.443548	0.407767	0.475	0.392857	0.466102
ENSG00000008311.16;A3:chr7:122092982-122093048:122092951-122093048:-	0.540541	0.5	0.5	0.520833	0.5	0.404762	0.5	0.441176	0.489796	0.515152	0.647059	0.509434	0.456522	0.324324	0.380952	0.54902
ENSG00000008311.16;A3:chr7:122133741-122144161:122133734-122144161:-	1	1	1	1	0.909091	0.95	0.882353	1	1	1	0.909091	1	0.958333	1	1	0.95
ENSG00000008311.16;A5:chr7:122098576-122098745:122098576-122098749:-	0.823529	0.857143	0.823529	0.695652	0.916667	0.8	0.809524	0.684211	0.8	0.9375	0.916667	0.923077	0.96	0.92	1	0.869565
ENSG00000008311.16;RI:chr7:122098450:122098576-122098749:122098896:-	0.869565	0.875	0.85	0.78125	0.923077	0.772727	0.84	0.714286	0.827586	0.944444	0.956522	0.931034	0.954545	0.857143	1	0.903226
ENSG00000008311.16;SE:chr7:122081595-122082788:122082891-122086012:-	0.0810811	0.0714286	0.0882353	0.145833	0.0416667	0.119048	0.0952381	0.176471	0.102041	0.030303	0.0294118	0.0377358	0.0217391	0.0540541	0	0.0588235
ENSG00000008394.13;A5:chr12:16347898-16357605:16347710-16357605:+	0.0434783	0.0909091	0.178571	0.25	0.0714286	0.1	0.0967742	0.1	0.193548	0.275862	0.0645161	0.0857143	0.0666667	0.0555556	0.157895	0.0769231
ENSG00000008394.13;A5:chr12:16354378-16357605:16354270-16357605:+	0.992514	0.992572	0.992881	0.992077	0.995325	0.991347	0.991405	0.991566	0.992432	0.993971	0.992934	0.990745	0.990659	0.994399	0.994144	0.993785
ENSG00000008394.13;A5:chr12:16354378-16363795:16354270-16363795:+	1	0.973684	0.981651	0.948454	0.969697	0.973214	0.981818	0.978261	0.982143	1	0.955882	0.969697	0.952756	0.992424	0.981818	0.991304
ENSG00000008394.13;AF:chr12:16347142:16347184-16354231:16347645:16347710-16354231:+	0.26087	0.0952381	0.129032	0.166667	0.409091	0.210526	0.190476	0.148148	0.103448	0.105263	0.0714286	0.105263	0.4375	0.1875	0.2	0.214286
ENSG00000008394.13;AF:chr12:16347142:16347184-16354231:16347652:16347898-16354231:+	0.0952381	0.0327869	0.0769231	0.104167	0.147541	0.137931	0.0655738	0.0555556	0.0625	0.0588235	0.0384615	0.0526316	0.145833	0.0882353	0.03125	0.0731707
ENSG00000008394.13;AF:chr12:16347142:16347184-16354231:16350746:16350799-16354231:+	0.545455	0.153846	0.285714	0.277778	0.45	0.444444	0.181818	0.285714	0.333333	0.153846	0.153846	0.125	0.4375	0.428571	0.166667	0.2
ENSG00000008394.13;AF:chr12:16347142:16347184-16354231:16353303:16353467-16354231:+	0.5	0.181818	0.444444	0.5	0.75	0.470588	0.210526	0.307692	0.2	0.153846	0.133333	0.222222	0.466667	0.3	0.2	0.333333
ENSG00000008394.13;AF:chr12:16347645:16347710-16354231:16350746:16350799-16354231:+	0.772727	0.633333	0.72973	0.657895	0.541667	0.75	0.485714	0.69697	0.8125	0.607143	0.702703	0.548387	0.5	0.764706	0.444444	0.478261
ENSG00000008394.13;AF:chr12:16347645:16347710-16354231:16353303:16353467-16354231:+	0.73913	0.678571	0.84375	0.833333	0.8125	0.769231	0.53125	0.71875	0.684211	0.607143	0.666667	0.708333	0.529412	0.65	0.5	0.647059
ENSG00000008394.13;AF:chr12:16347652:16347710-16354231:16350746:16350799-16354231:+	0.998712	0.996997	0.997283	0.996344	0.997463	0.996931	0.996194	0.997855	0.998497	0.997171	0.997601	0.99689	0.997497	0.998847	0.998319	0.996338
ENSG00000008394.13;AF:chr12:16347652:16347710-16354231:16353303:16353467-16354231:+	0.998455	0.997542	0.99864	0.998591	0.999307	0.997237	0.996826	0.998069	0.996999	0.997171	0.997167	0.998443	0.997775	0.997984	0.998655	0.998166
ENSG00000008394.13;AF:chr12:16347652:16347898-16354231:16350746:16350799-16354231:+	0.919355	0.842857	0.827586	0.767857	0.825397	0.833333	0.76	0.871795	0.882353	0.744186	0.819672	0.72	0.82	0.885714	0.861111	0.76
ENSG00000008394.13;AF:chr12:16347652:16347898-16354231:16353303:16353467-16354231:+	0.904762	0.867647	0.90566	0.895833	0.945455	0.847458	0.791667	0.883117	0.789474	0.744186	0.793651	0.837209	0.836735	0.815789	0.885714	0.863636
ENSG00000008394.13;AF:chr12:16350746:16350799-16354231:16353303:16353467-16354231:+	0.454545	0.55	0.666667	0.722222	0.785714	0.526316	0.545455	0.526316	0.333333	0.5	0.458333	0.666667	0.529412	0.363636	0.555556	0.666667
ENSG00000008394.13;AL:chr12:16357699-16363795:16364410:16357699-16376122:16376428:+	0.999482	0.99945	1	1	1	1	1	0.999783	1	1	0.999115	0.999774	0.999718	1	0.999656	1
ENSG00000008394.13;AL:chr12:16367465-16369769:16371062:16367465-16376122:16376990:+	0.8	0.444444	0.428571	0.714286	0.230769	0.583333	0.615385	0.5	0.461538	0.583333	0.578947	0.5	0.333333	0.5	0.25	0.333333
ENSG00000008394.13;AL:chr12:16367465-16369769:16371062:16367465-16447037:16447217:+	1	1	0.75	0.833333	0.5	1	0.888889	0.777778	0.75	1	1	1	1	1	1	0.5
ENSG00000008394.13;AL:chr12:16367465-16376122:16376990:16367465-16447037:16447217:+	1	1	0.8	0.666667	0.769231	1	0.833333	0.777778	0.777778	1	1	1	1	1	1	0.666667
ENSG00000008394.13;AL:chr12:16383604-16437388:16437878:16383604-16447037:16447217:+	0.666667	0.6	0.8	0.666667	0.6	0.272727	0.272727	0.307692	0.428571	0.4375	0.461538	0.625	0.75	0.588235	0.125	0
ENSG00000008394.13;AL:chr12:16383604-16437388:16438590:16383604-16447037:16447217:+	0	0.333333	0.5	0.2	0	0.333333	0.2	0.181818	0.2	0.1	0.5	0.4	0.5	0	0	0.166667
ENSG00000008394.13;AL:chr12:16383604-16437388:16439124:16383604-16447037:16447217:+	0.7	0.666667	0.916667	0.777778	0.636364	0.666667	0.384615	0.64	0.789474	0.470588	0.363636	0.769231	0.75	0.5	0.222222	0.5
ENSG00000008394.13;MX:chr12:16347710-16354231:16354270-16363795:16347710-16357605:16357699-16363795:+	0	0.0909091	0.08	0.217391	0.133333	0.142857	0.0967742	0.1	0.0740741	0	0.171429	0.111111	0.176471	0.0555556	0.111111	0.04
ENSG00000008394.13;MX:chr12:16347710-16354231:16354378-16363795:16347710-16357605:16357699-16363795:+	0.801802	0.770992	0.818898	0.826923	0.828947	0.847458	0.843575	0.823529	0.807692	0.86	0.804054	0.798742	0.809524	0.881119	0.869919	0.818182
ENSG00000008394.13;MX:chr12:16347898-16354231:16354378-16363795:16347898-16357605:16357699-16363795:+	0.833333	0.727273	0.285714	0.454545	0.333333	0.8	0.7	0.727273	0.333333	0.272727	0.8	0.25	0.333333	0.75	0.25	0.75
ENSG00000008394.13;MX:chr12:16354378-16357605:16357699-16376122:16354378-16367325:16367465-16376122:+	1	0.666667	0	0	0	0	0	0.5	0	0	0.444444	1	1	0	0.5	0
ENSG00000008394.13;MX:chr12:16354378-16357605:16357699-16383507:16354378-16367325:16367465-16383507:+	1	0.846154	0.916667	0.933333	1	0.826087	0.818182	0.909091	0.941176	0.916667	0.416667	0.857143	0.75	1	1	0.857143
ENSG00000008394.13;MX:chr12:16357699-16367325:16367465-16447037:16357699-16383507:16383604-16447037:+	0	0	1	1	0.6	0	0.2	0.333333	0.666667	0	0	0	0	0	0	0.666667
ENSG00000008394.13;SE:chr12:16347710-16354231:16354270-16357605:+	0.568627	0.454545	0.510638	0.571429	0.409091	0.590909	0.5625	0.571429	0.519231	0.487805	0.508475	0.536232	0.533333	0.527778	0.5	0.428571
ENSG00000008394.13;SE:chr12:16347710-16354231:16354378-16357605:+	0.994209	0.991594	0.993588	0.99481	0.993829	0.994304	0.993864	0.994044	0.993591	0.994421	0.993502	0.992672	0.991922	0.994925	0.994411	0.992431
ENSG00000008394.13;SE:chr12:16347898-16354231:16354378-16357605:+	0.981132	0.944444	0.901961	0.863636	0.962264	0.954545	0.943396	0.952381	0.875	0.783784	0.954545	0.921053	0.952381	0.965517	0.909091	0.941176
ENSG00000008394.13;SE:chr12:16354270-16357605:16357699-16363795:+	1	0.9	0.928571	0.848485	0.833333	0.903226	0.930233	0.928571	0.9375	1	0.842105	0.911111	0.846154	0.95	0.894737	0.952381
ENSG00000008394.13;SE:chr12:16354378-16357605:16357699-16363795:+	0.975654	0.969862	0.971081	0.974143	0.970581	0.966707	0.965808	0.971098	0.972507	0.965748	0.971628	0.971435	0.96638	0.962226	0.963746	0.96536
ENSG00000008394.13;SE:chr12:16354378-16357605:16357699-16367325:+	1	0.833333	0.714286	0.857143	0.916667	0.708333	0.869565	0.888889	0.863636	0.923077	0.684211	0.9	0.928571	1	0.875	0.846154
ENSG00000008394.13;SE:chr12:16357699-16367325:16367465-16376122:+	0.5	0.666667	1	0	1	1	1	0.857143	1	1	0.428571	0.857143	0.857143	1	0.666667	1
ENSG00000008394.13;SE:chr12:16357699-16367325:16367465-16383507:+	0.5	0.388889	0.3125	0.461538	0.470588	0.296296	0.4375	0.310345	0.272727	0.541667	0.705882	0.333333	0.571429	0.708333	0.4	0.4
ENSG00000008394.13;SE:chr12:16367465-16383507:16383604-16447037:+	1	1	0.5	0.8	0.4	1	0.8	0.714286	0.6	1	1	1	1	1	1	0.666667
ENSG00000008405.12;RI:chr12:106992787:106992890-106992965:106993036:-	0.0454545	0	0.05	0.1	0	0.08	0	0.0625	0	0.0909091	0.0555556	0.0294118	0.04	0.111111	0.0967742	0.0263158
ENSG00000008405.12;RI:chr12:106999551:106999862-106999942:107000082:-	0	0.105263	0.0526316	0.175	0.0625	0.173913	0.05	0.03125	0.0714286	0	0.0277778	0.030303	0.0833333	0	0.0344828	0.162162
ENSG00000008441.18;AF:chr19:12995787:12995864-13025021:13023352:13024034-13025021:+	0.117647	0.241379	0.195122	0.146341	0.171429	0.257143	0.1	0.216216	0.272727	0.228571	0.166667	0.119048	0.09375	0.111111	0.21875	0.125
ENSG00000008441.18;AF:chr19:12995787:12995864-13025021:13023623:13024034-13025021:+	1	1	1	1	1	0.9	1	1	1	1	1	1	0.6	1	1	0.8
ENSG00000008441.18;AF:chr19:12995787:12995864-13025021:13023631:13024034-13025021:+	0.307692	0.583333	0.615385	0.352941	0.5	0.529412	0.230769	0.533333	0.473684	0.615385	0.357143	0.454545	0.375	0.307692	0.466667	0.285714
ENSG00000008441.18;AF:chr19:12995787:12995864-13025021:13024580:13024682-13025021:+	0.307692	0.482759	0.296296	0.352941	0.352941	0.45	0.214286	0.380952	0.5	0.380952	0.25	0.5	0.333333	0.266667	0.583333	0.266667
ENSG00000008441.18;AF:chr19:13023352:13024034-13025021:13024580:13024682-13025021:+	0.769231	0.745763	0.634615	0.76087	0.725	0.702703	0.710526	0.690476	0.727273	0.675	0.625	0.880952	0.828571	0.744186	0.833333	0.717949
ENSG00000008441.18;AF:chr19:13023623:13024034-13025021:13024580:13024682-13025021:+	0	0	0	0	0	0.0833333	0	0	0	0	0	0	0.25	0	0	0.0833333
ENSG00000008441.18;AF:chr19:13023631:13024034-13025021:13024580:13024682-13025021:+	0.5	0.4	0.208333	0.5	0.352941	0.421053	0.47619	0.35	0.526316	0.277778	0.375	0.545455	0.454545	0.45	0.615385	0.47619
ENSG00000008441.18;SE:chr19:13075671-13078613:13078735-13081680:+	0.442308	0.578313	0.615385	0.603175	0.596154	0.537037	0.470588	0.54386	0.519231	0.566038	0.5	0.660377	0.55814	0.607143	0.511111	0.566038
ENSG00000008441.18;SE:chr19:13081855-13087989:13088136-13090299:+	0.307692	0.120482	0.153846	0.0793651	0.230769	0.111111	0.215686	0.175439	0.0769231	0.132075	0.185185	0.132075	0.232558	0.142857	0.0888889	0.0566038
ENSG00000008513.16;MX:chr8:133466090-133475719:133476600-133545774:133466090-133499135:133499189-133545774:-	0.190476	0.166667	0.210526	0.225806	0.2	0.0769231	0.0666667	0.222222	0.6	0.3125	0.166667	0.357143	0.285714	0.4	0.428571	0.166667
ENSG00000008513.16;MX:chr8:133466090-133475719:133476600-133571693:133466090-133499135:133499189-133571693:-	0.857143	1	0.5	1	0	1	0	1	0.5	0.5	1	0.5	0.5	0.333333	1	0.333333
ENSG00000008513.16;MX:chr8:133476600-133499135:133499189-133545774:133476600-133539637:133539729-133545774:-	0.981707	0.990099	0.979487	1	0.965909	0.989474	0.989011	0.990566	1	0.958678	0.981132	0.993289	0.977528	0.982301	1	0.990099
ENSG00000008513.16;MX:chr8:133476600-133499135:133499189-133571693:133476600-133545774:133545926-133571693:-	0.307692	0.411765	0.333333	0.36	0.333333	0.5	0.571429	0.454545	0.210526	0.375	0.461538	0.333333	0.3125	0.1875	0.230769	0.416667
ENSG00000008513.16;MX:chr8:133499189-133507199:133507321-133545774:133499189-133539637:133539729-133545774:-	0.458333	0.36	0.371429	0.333333	0.25	0.238095	0.307692	0.363636	0.230769	0.294118	0.346154	0.25	0.36	0.333333	0.3125	0.181818
ENSG00000008513.16;RI:chr8:133475719:133476074-133476278:133476600:-	0.184211	0.171838	0.166311	0.129464	0.193069	0.152466	0.175	0.185841	0.144876	0.195946	0.162319	0.151235	0.159091	0.161654	0.179916	0.192308
ENSG00000008513.16;SE:chr8:133459937-133461875:133461994-133463414:-	0.977337	0.985915	0.985447	0.973684	0.985294	0.973568	0.970297	0.982609	0.986014	0.960396	0.991501	0.963746	0.986726	0.98893	0.983264	0.9875
ENSG00000008513.16;SE:chr8:133466090-133475719:133476600-133499135:-	0.735294	0.715909	0.8	0.675676	0.790698	0.72093	0.702128	0.840909	0.871795	0.779661	0.765625	0.788462	0.619048	0.818182	0.906977	0.773585
ENSG00000008513.16;SE:chr8:133476600-133499135:133499189-133539637:-	0.8125	0.888889	0.846154	1	0.75	0.941176	0.9	0.875	1	0.705882	0.85	0.947368	0.888889	0.888889	1	0.9
ENSG00000008513.16;SE:chr8:133476600-133499135:133499189-133545774:-	0.947059	0.952381	0.913876	0.924528	0.913978	0.94	0.967742	0.945946	0.884615	0.920635	0.957055	0.91358	0.887755	0.895161	0.911504	0.934579
ENSG00000008513.16;SE:chr8:133476600-133539637:133539729-133545774:-	0.25	0.166667	0.181818	0	0.272727	0.142857	0.25	0.142857	0	0.333333	0.3	0.0666667	0.153846	0.133333	0	0.125
ENSG00000008513.16;SE:chr8:133476600-133545774:133545926-133571693:-	0.0638298	0.0549451	0.08	0.0780488	0.0842105	0.0631579	0.032967	0.0618557	0.112782	0.0675676	0.0457516	0.100719	0.11	0.108333	0.0877193	0.0614035
ENSG00000008513.16;SE:chr8:133499189-133507199:133507321-133539637:-	0.409091	0.157895	0.185185	0.285714	0.25	0.272727	0.1	0.5	0.2	0.25	0.0555556	0.217391	0.0588235	0.272727	0.214286	0.25
ENSG00000008513.16;SE:chr8:133499189-133539637:133539729-133545774:-	0.0680628	0.06639	0.0964912	0.0833333	0.0882353	0.131148	0.079646	0.0588235	0.143885	0.0863309	0.0904255	0.102857	0.135593	0.120301	0.0932203	0.0756303
ENSG00000008513.16;SE:chr8:133499189-133545774:133545926-133571693:-	0.972067	0.969027	0.948113	0.959821	0.947368	0.944954	0.962963	0.955357	0.959016	0.938931	0.965517	0.943396	0.941176	0.956897	0.971429	0.938596
ENSG00000008513.16;SE:chr8:133507321-133539637:133539729-133545774:-	0.45	0.25	0.277778	0.444444	0.5	0.545455	0.2	0.636364	0.454545	0.444444	0.1	0.454545	0.1	0.428571	0.375	0.6
ENSG00000008517.19;A3:chr16:3065494-3065621:3065494-3065642:+	0.666667	0.714286	0.636364	0.72	0.692308	0.653846	0.657143	0.564103	0.518519	0.565217	0.625	0.724138	0.641026	0.68	0.708333	0.741935
ENSG00000008517.19;A3:chr16:3065494-3065642:3065494-3065781:+	0.0714286	0.0754717	0.109091	0.0869565	0.0869565	0.135593	0.148148	0.171875	0.172414	0.106061	0.175439	0.155556	0.152778	0.1	0.0754717	0.163265
ENSG00000008517.19;A3:chr16:3065494-3065781:3065494-3065784:+	0.26	0.300613	0.289941	0.269231	0.297872	0.31677	0.300654	0.299435	0.298137	0.325967	0.241026	0.256757	0.286385	0.329843	0.357664	0.271523
ENSG00000008517.19;A3:chr16:3065655-3065781:3065655-3065784:+	0.6	0.357143	0.25	0.4	0	0.416667	0.1	0.571429	0.142857	0.363636	0.166667	0.5	0.3	0.181818	0.363636	0.0833333
ENSG00000008517.19;A3:chr16:3065687-3065781:3065687-3065784:+	0.208333	0.357143	0.2	0.391304	0.388889	0.32	0.206897	0.243243	0.2	0.181818	0.192308	0.235294	0.228571	0.153846	0.266667	0.454545
ENSG00000008517.19;A3:chr16:3065710-3065781:3065710-3065784:+	0.166667	0.444444	0.166667	0	0.5	0.6	0.2	0.5	0.285714	0.166667	0.2	0.428571	0.166667	0.25	0.2	0.5
ENSG00000008517.19;A5:chr16:3065687-3065781:3065655-3065781:+	0.625	0.666667	0.666667	0.692308	1	0.615385	0.857143	0.692308	0.714286	0.5	0.714286	0.666667	0.571429	0.666667	0.666667	0.9375
ENSG00000008517.19;A5:chr16:3065687-3065784:3065655-3065784:+	0.904762	0.666667	0.727273	0.7	0.578947	0.708333	0.71875	0.903226	0.625	0.72	0.677419	0.866667	0.658537	0.709677	0.758621	0.62069
ENSG00000008517.19;A5:chr16:3065710-3065781:3065655-3065781:+	0.4	0.444444	0.333333	0	1	0.375	0.5	0.333333	0.5	0.2	0.333333	0.428571	0.142857	0.333333	0.2	0.75
ENSG00000008517.19;A5:chr16:3065710-3065781:3065687-3065781:+	0.285714	0.285714	0.2	0	0.3	0.272727	0.142857	0.181818	0.285714	0.2	0.166667	0.272727	0.111111	0.2	0.111111	0.166667
ENSG00000008517.19;A5:chr16:3065710-3065784:3065655-3065784:+	0.833333	0.357143	0.454545	0.538462	0.272727	0.222222	0.307692	0.4	0.294118	0.416667	0.285714	0.5	0.263158	0.25	0.363636	0.214286
ENSG00000008517.19;A5:chr16:3065710-3065784:3065687-3065784:+	0.344828	0.217391	0.238095	0.333333	0.214286	0.105263	0.148148	0.0666667	0.2	0.217391	0.16	0.133333	0.15625	0.12	0.153846	0.142857
ENSG00000008517.19;A5:chr16:3065826-3067377:3065710-3067377:+	0.909091	1	1	1	0.909091	1	0.866667	1	1	1	0.941176	0.916667	1	1	1	1
ENSG00000008517.19;A5:chr16:3067613-3067984:3067415-3067984:+	0.38	0.423729	0.285714	0.377778	0.361111	0.343284	0.3	0.423077	0.4	0.326087	0.28	0.343284	0.311475	0.36	0.395833	0.380952
ENSG00000008517.19;AF:chr16:3058456:3058669-3065784:3065322:3065494-3065784:+	0	0.333333	0	0.142857	0	0.25	0	0	0.222222	0	0	0.181818	0.0666667	0.25	0.111111	0
ENSG00000008517.19;AF:chr16:3058456:3058669-3065784:3065631:3065655-3065784:+	0	0.181818	0	0.25	0	0.222222	0	0	0.142857	0	0	0.333333	0.0666667	0.1	0.125	0
ENSG00000008517.19;AF:chr16:3058456:3058669-3065784:3065631:3065687-3065784:+	0	0.5	0	1	0	0.285714	0	0	0.222222	0	0	0.181818	0.2	0.125	0.142857	0
ENSG00000008517.19;AF:chr16:3058456:3058669-3065784:3065631:3065710-3065784:+	0	0.285714	0	0.222222	0	0.5	0	0	0.285714	0	0	0.333333	0.166667	0.25	0.2	0
ENSG00000008517.19;AF:chr16:3065322:3065494-3065781:3065631:3065655-3065781:+	0.625	0.75	0.8	0.636364	1	0.5	0.875	0.733333	0.846154	0.764706	0.75	0.714286	0.625	0.846154	0.733333	0.923077
ENSG00000008517.19;AF:chr16:3065322:3065494-3065781:3065631:3065687-3065781:+	0.714286	0.882353	0.888889	0.777778	0.642857	0.714286	0.875	0.785714	0.916667	0.866667	0.857143	0.714286	0.769231	0.916667	0.733333	0.666667
ENSG00000008517.19;AF:chr16:3065322:3065494-3065781:3065631:3065710-3065781:+	0.714286	0.789474	0.888889	1	0.75	0.625	0.875	0.846154	0.846154	0.928571	0.857143	0.769231	0.909091	0.916667	0.916667	0.8
ENSG00000008517.19;AF:chr16:3065322:3065494-3065784:3065631:3065655-3065784:+	0.818182	0.307692	0.666667	0.666667	0.578947	0.461538	0.526316	0.785714	0.368421	0.611111	0.545455	0.692308	0.5	0.25	0.533333	0.421053
ENSG00000008517.19;AF:chr16:3065322:3065494-3065784:3065631:3065687-3065784:+	0.642857	0.666667	0.8	1	0.6875	0.545455	0.769231	0.647059	0.5	0.733333	0.75	0.5	0.777778	0.3	0.571429	0.666667
ENSG00000008517.19;AF:chr16:3065322:3065494-3065784:3065631:3065710-3065784:+	0.473684	0.444444	0.705882	0.631579	0.785714	0.75	0.714286	0.846154	0.583333	0.6875	0.75	0.692308	0.736842	0.5	0.666667	0.727273
ENSG00000008517.19;AF:chr16:3065322:3065494-3067377:3065631:3065826-3067377:+	0.363636	0.307692	0.4	0.5	0.4	0.466667	0.444444	0.428571	0.454545	0.636364	0.333333	0.692308	0.5	0.444444	0.285714	0.333333
ENSG00000008517.19;AF:chr16:3065358:3065494-3065781:3065631:3065655-3065781:+	0.918919	0.871795	0.953488	0.897436	1	0.901961	0.975	0.913043	0.948718	0.92	0.953488	0.875	0.894737	0.962963	0.904762	0.966667
ENSG00000008517.19;AF:chr16:3065358:3065494-3065781:3065631:3065687-3065781:+	0.944444	0.944444	0.97619	0.945946	0.868421	0.958333	0.975	0.933333	0.973684	0.958333	0.97619	0.875	0.944444	0.981132	0.904762	0.828571
ENSG00000008517.19;AF:chr16:3065358:3065494-3065781:3065631:3065710-3065781:+	0.944444	0.894737	0.97619	1	0.916667	0.938776	0.975	0.954545	0.948718	0.978723	0.97619	0.903226	0.980769	0.981132	0.974359	0.90625
ENSG00000008517.19;AF:chr16:3065358:3065494-3065784:3065631:3065655-3065784:+	0.980769	0.92437	0.947368	0.944444	0.916667	0.936937	0.915094	0.974138	0.898305	0.940678	0.931507	0.961905	0.907895	0.932836	0.91954	0.902655
ENSG00000008517.19;AF:chr16:3065358:3065494-3065784:3065631:3065687-3065784:+	0.953271	0.982143	0.972973	1	0.946237	0.954128	0.97	0.94958	0.938053	0.965217	0.971429	0.918182	0.971831	0.94697	0.930233	0.962264
ENSG00000008517.19;AF:chr16:3065358:3065494-3065784:3065631:3065710-3065784:+	0.910714	0.956522	0.955752	0.93578	0.967033	0.981132	0.960396	0.982609	0.954955	0.956897	0.971429	0.961905	0.965035	0.976562	0.952381	0.971429
ENSG00000008517.19;AF:chr16:3065358:3065494-3067377:3065631:3065826-3067377:+	0.125	0.25	0.25	0	0	0	0.375	0.111111	0	0.2	0.142857	0.2	0.2	0	0	0
ENSG00000008517.19;AL:chr16:3068239-3068990:3069546:3068239-3081633:3082192:+	0.979695	0.960352	0.980296	0.975	0.977273	0.977169	0.980392	0.940678	0.958904	0.973333	0.984127	0.961538	0.98227	0.959514	0.973262	0.949309
ENSG00000008517.19;AL:chr16:3068239-3068990:3069667:3068239-3081633:3082192:+	0.2	0.181818	0.2	0.166667	0.428571	0	0.2	0.176471	0	0.142857	0.2	0.2	0.375	0	0.166667	0.214286
ENSG00000008517.19;AL:chr16:3068239-3068990:3070602:3068239-3081633:3082192:+	0.428571	0.25	0.333333	0.166667	0.5	0.5	0.5	0	0.307692	0.5	0.428571	0.428571	0.285714	0.166667	0.285714	0.266667
ENSG00000008517.19;MX:chr16:3067415-3067554:3067613-3068180:3067415-3067984:3068010-3068180:+	0.114286	0.0285714	0.102564	0.176471	0.206897	0.0434783	0.0540541	0.0625	0.0625	0.138889	0.217391	0.0833333	0.142857	0.030303	0.147059	0.133333
ENSG00000008517.19;RI:chr16:3065631:3065655-3065781:3065826:+	0.7	0.642857	0.6	0.5	1	0.615385	0.833333	0.666667	0.75	0.5	0.75	0.5	0.4	0.714286	0.555556	0.923077
ENSG00000008517.19;RI:chr16:3065631:3065655-3065784:3065826:+	0.777778	0.5	0.333333	0.4	0.428571	0.533333	0.357143	0.727273	0.333333	0.363636	0.375	0.5	0.222222	0.357143	0.416667	0.521739
ENSG00000008517.19;RI:chr16:3065631:3065687-3065781:3065826:+	0.777778	0.818182	0.75	0.666667	0.545455	0.8	0.833333	0.727273	0.857143	0.666667	0.857143	0.5	0.571429	0.833333	0.555556	0.666667
ENSG00000008517.19;RI:chr16:3065631:3065687-3065784:3065826:+	0.583333	0.818182	0.5	1	0.545455	0.615385	0.625	0.571429	0.461538	0.5	0.6	0.307692	0.5	0.416667	0.454545	0.75
ENSG00000008517.19;RI:chr16:3065631:3065710-3065781:3065826:+	0.777778	0.692308	0.75	1	0.666667	0.727273	0.833333	0.8	0.75	0.8	0.857143	0.571429	0.8	0.833333	0.833333	0.8
ENSG00000008517.19;RI:chr16:3065631:3065710-3065784:3065826:+	0.411765	0.642857	0.375	0.363636	0.666667	0.8	0.555556	0.8	0.545455	0.444444	0.6	0.5	0.444444	0.625	0.555556	0.8
ENSG00000008517.19;RI:chr16:3065642:3065687-3065781:3065826:+	0.6	1	1	0.8	1	1	1	1	1	0.875	1	1	1	1	0.8	1
ENSG00000008517.19;RI:chr16:3065642:3065687-3065784:3065826:+	0.6	0.5	0.75	0.666667	1	0.888889	0.666667	0.647059	0.769231	0.777778	0.833333	0.875	0.785714	0.875	0.666667	1
ENSG00000008517.19;RI:chr16:3067377:3067415-3067554:3067613:+	0.109195	0.125628	0.079096	0.0944444	0.081761	0.126374	0.0833333	0.100917	0.1	0.0728155	0.0630631	0.131429	0.0763052	0.0833333	0.115854	0.131148
ENSG00000008517.19;RI:chr16:3068990:3069109-3069281:3069546:+	0.969849	0.977578	0.956731	0.955882	0.971751	0.977169	0.952381	0.944681	0.967742	0.969027	0.984127	0.966184	0.97193	0.995798	0.973262	0.971698
ENSG00000008517.19;SE:chr16:3065494-3065621:3065687-3065781:+	0.025	0.140351	0.0576923	0.125	0.0454545	0.105263	0.0980392	0.101695	0.0769231	0.0166667	0.0784314	0.0952381	0.0757576	0.0454545	0.0576923	0.18
ENSG00000008517.19;SE:chr16:3065494-3065621:3065687-3065784:+	0.097561	0.0952381	0.0839695	0.0952381	0.0571429	0.0909091	0.130081	0.114286	0.0813008	0.0895522	0.0920245	0.126984	0.116279	0.0985915	0.137255	0.112903
ENSG00000008517.19;SE:chr16:3065494-3065621:3065710-3067377:+	0.166667	0	0	0	0.2	0	0.222222	0	0	0	0.2	0.0909091	0	0	0	0
ENSG00000008517.19;SE:chr16:3065494-3065642:3065826-3067377:+	0.375	0.363636	0.666667	0.5	0.5	0.533333	0.533333	0.611111	0.666667	0.466667	0.714286	0.411765	0.6875	0.636364	0.666667	0.571429
ENSG00000008517.19;SE:chr16:3065494-3065781:3065826-3067377:+	0.886364	0.875	0.942308	0.913043	0.913043	0.87931	0.867925	0.883333	0.90566	0.880597	0.921569	0.791667	0.924242	0.940299	0.960784	0.87234
ENSG00000008517.19;SE:chr16:3065494-3065784:3065826-3067377:+	0.956897	0.942149	0.97561	0.966102	0.961165	0.940171	0.938596	0.946565	0.957627	0.938462	0.973684	0.916667	0.968153	0.969697	0.977778	0.948276
ENSG00000008517.19;SE:chr16:3065710-3065781:3065826-3067377:+	0.666667	1	1	0	0.75	1	0.333333	1	1	1	0.5	0.75	1	1	1	1
ENSG00000008517.19;SE:chr16:3065710-3065784:3065826-3067377:+	0.909091	1	1	1	0.75	1	0.666667	1	1	1	0.8	0.8	1	1	1	1
ENSG00000008517.19;SE:chr16:3067415-3067554:3067613-3067984:+	0.82967	0.835749	0.819588	0.848649	0.858896	0.781095	0.823232	0.866071	0.855769	0.857143	0.846154	0.770833	0.841509	0.860262	0.828402	0.796875
ENSG00000008517.19;SE:chr16:3067415-3067554:3067613-3068180:+	0.666667	0.25	0.571429	0.75	0.5	0.5	0.333333	0.4	1	0.714286	0.909091	0.666667	0.636364	0.5	0.714286	0.5
ENSG00000008517.19;SE:chr16:3067415-3067984:3068010-3068180:+	0.939394	0.918919	0.921053	0.933333	0.793103	0.956522	0.897436	0.909091	1	0.939394	0.972973	0.956522	0.913043	0.969697	0.935484	0.866667
ENSG00000008517.19;SE:chr16:3067613-3067984:3068010-3068180:+	0.977011	0.99	0.977401	0.961326	0.962264	0.983607	0.988889	0.986301	0.99	0.975728	0.950673	0.966102	0.971888	0.990783	0.969512	0.956757
ENSG00000008710.20;A3:chr16:2105707-2105865:2105662-2105865:-	0.727273	0.888889	0.75	1	0.888889	0.833333	0.4	0.75	0.75	0.5	0.777778	0.857143	0.538462	0.857143	0.666667	0.714286
ENSG00000008710.20;SE:chr16:2106948-2107633:2107804-2107883:-	0.272727	0.111111	0.25	0	0.111111	0.166667	0.6	0.25	0.25	0.5	0.222222	0.142857	0.461538	0.142857	0.333333	0.285714
ENSG00000008838.20;A3:chr17:40020482-40021955:40020353-40021955:-	0.12069	0.0793651	0.09375	0.097561	0.128205	0.0769231	0.0851064	0.0540541	0.0263158	0.0277778	0.0363636	0.104167	0.0819672	0.194444	0.0285714	0.0869565
ENSG00000008838.20;A3:chr17:40029004-40029748:40028968-40029748:-	0.0961538	0.05	0	0	0.0571429	0.0625	0	0.0322581	0.0285714	0.121212	0.0434783	0.047619	0	0.0285714	0.09375	0.0263158
ENSG00000008838.20;A3:chr17:40053657-40054361:40053635-40054361:-	0.465116	0.44	0.45	0.464286	0.416667	0.433333	0.324324	0.448276	0.269231	0.357143	0.333333	0.487179	0.340426	0.24	0.310345	0.34375
ENSG00000008838.20;A3:chr17:40053679-40054361:40053635-40054361:-	0.0416667	0.151515	0.0833333	0.117647	0	0	0.0740741	0.111111	0	0.1	0	0.047619	0.114286	0.136364	0.047619	0
ENSG00000008838.20;A3:chr17:40053679-40054361:40053657-40054361:-	0.047619	0.185185	0.1	0.133333	0	0	0.142857	0.133333	0	0.166667	0	0.05	0.2	0.333333	0.1	0
ENSG00000008838.20;A3:chr17:40053768-40054361:40053635-40054361:-	0.394737	0.282051	0.541667	0.444444	0.25	0.346154	0.285714	0.238095	0.40625	0.25	0.219512	0.310345	0.225	0.321429	0.285714	0.34375
ENSG00000008838.20;A3:chr17:40053768-40054361:40053657-40054361:-	0.428571	0.333333	0.590909	0.48	0.318182	0.409091	0.454545	0.277778	0.65	0.375	0.36	0.321429	0.36	0.6	0.470588	0.5
ENSG00000008838.20;A3:chr17:40053768-40054361:40053679-40054361:-	0.9375	0.6875	0.928571	0.857143	1	1	0.833333	0.714286	1	0.75	1	0.9	0.692308	0.75	0.888889	1
ENSG00000008838.20;SE:chr17:40033456-40034916:40034972-40035117:-	0.180328	0.106061	0	0.0697674	0.0227273	0.128205	0.183673	0.0731707	0.153846	0.135135	0.101695	0.08	0.123077	0.0789474	0.128205	0.0851064
ENSG00000008869.12;RI:chr2:37075485:37075634-37076911:37077019:-	0.25	0.363636	0.333333	0.5	0.375	0.2	0.230769	0.111111	0.222222	0.375	0.428571	0.222222	0.4	0.466667	0.388889	0.222222
ENSG00000008869.12;SE:chr2:36988859-36990648:36990799-37000586:-	0.833333	0.25	0.142857	0.777778	0.571429	0.111111	0.583333	0.333333	0.44	0.363636	0.4	0.6	0.4	0.363636	0.5	0.466667
ENSG00000008869.12;SE:chr2:37070387-37072110:37072281-37075485:-	1	0.916667	1	0.923077	1	0.909091	1	1	0.964286	0.888889	1	1	0.9375	1	0.947368	1
ENSG00000008952.17;A3:chr3:169966858-169975608:169966858-169976946:+	0.0714286	0.230769	0.285714	0.409091	0.0588235	0.380952	0.176471	0.3	0.190476	0.136364	0.25	0.142857	0.2	0.2	0.25	0.047619
ENSG00000008952.17;AF:chr3:169966808:169966858-169976946:169975604:169975716-169976946:+	0.52	0.588235	0.526316	0.5	0.533333	0.590909	0.666667	0.636364	0.566667	0.59375	0.521739	0.580645	0.296296	0.64	0.391304	0.740741
ENSG00000008952.17;MX:chr3:169983253-169985805:169985865-169992594:169983253-169988240:169988359-169992594:+	0.928571	0.946746	0.954802	0.964744	0.962838	0.935644	0.944444	0.964169	0.950292	0.951654	0.965333	0.970199	0.963585	0.984615	0.956863	0.940767
ENSG00000008952.17;RI:chr3:169992594:169993101-169993655:169994183:+	0.916256	0.936508	0.898396	0.891775	0.916084	0.925	0.904192	0.939394	0.898551	0.885463	0.940678	0.919283	0.892655	0.928994	0.923469	0.912844
ENSG00000008952.17;SE:chr3:169966858-169969287:169969383-169976946:+	0.133333	0.047619	0.230769	0.133333	0.0588235	0	0.125	0.3	0.15	0.05	0.294118	0.181818	0.272727	0.111111	0.1	0.130435
ENSG00000008952.17;SE:chr3:169966858-169975608:169975716-169976946:+	0.965054	0.960861	0.980989	0.975191	0.961995	0.962428	0.968182	0.983759	0.967803	0.968543	0.979695	0.964912	0.984283	0.961995	0.979263	0.959514
ENSG00000008952.17;SE:chr3:169969383-169975608:169975716-169976946:+	0.882353	0.941176	0.8	0.875	0.9	1	0.894737	0.863636	0.769231	0.909091	0.705882	0.764706	0.842105	0.9	0.9	0.823529
ENSG00000008952.17;SE:chr3:169975716-169976946:169977051-169982637:+	0.144578	0.157895	0.202899	0.0851064	0.16129	0.327586	0.163934	0.0677966	0.161765	0.261538	0.27907	0.202381	0.172414	0.111111	0.0864198	0.153846
ENSG00000008952.17;SE:chr3:169983253-169985805:169985865-169988240:+	0.955017	0.933086	0.937008	0.966767	0.946078	0.939815	0.931915	0.946602	0.937956	0.933333	0.958065	0.970297	0.950943	0.984556	0.960573	0.942953
ENSG00000008952.17;SE:chr3:169985865-169988240:169988359-169992594:+	0.620225	0.43958	0.413194	0.515298	0.403766	0.517857	0.446029	0.397149	0.441581	0.415625	0.450683	0.500852	0.422819	0.499022	0.523438	0.509982
ENSG00000008988.11;A3:chr8:56074159-56074254:56074150-56074254:-	0.777778	0.907407	0.782609	0.891892	0.830189	0.804878	0.887097	0.972973	0.888889	0.952381	0.777778	0.93617	0.914894	0.714286	0.814815	0.878049
ENSG00000008988.11;A3:chr8:56074159-56074381:56073768-56074381:-	0.529412	0.727273	0.727273	0.708333	0.588235	0.7	0.541667	0.828571	0.740741	0.736842	0.64	0.642857	0.75	0.730769	0.708333	0.533333
ENSG00000008988.11;A3:chr8:56074159-56074381:56074150-56074381:-	0.488189	0.382759	0.366667	0.44186	0.316716	0.324638	0.327778	0.423377	0.394322	0.41194	0.467363	0.413462	0.372703	0.432143	0.428571	0.494297
ENSG00000008988.11;A5:chr8:56073272-56073695:56073272-56074060:-	0.25	0.3	0.458333	0.277778	0.238095	0.333333	0.352941	0.428571	0.233333	0.230769	0.342105	0.44	0.342105	0.333333	0.366667	0.310345
ENSG00000008988.11;A5:chr8:56074159-56074254:56074159-56074381:-	0.184211	0.30625	0.229299	0.22449	0.289474	0.227586	0.317919	0.180905	0.242424	0.224719	0.163551	0.254335	0.232432	0.171233	0.173228	0.216867
ENSG00000008988.11;MX:chr8:56073272-56073695:56073768-56074381:56073272-56074060:56074150-56074381:-	0.888889	0.75	0.75	0.777778	0.875	0.6	1	0.75	0.636364	0.625	0.692308	0.909091	0.727273	0.636364	0.777778	0.875
ENSG00000008988.11;MX:chr8:56073272-56073695:56073768-56074381:56073272-56074060:56074159-56074381:-	0.363636	0.333333	0.352941	0.388889	0.318182	0.272727	0.5	0.3	0.269231	0.227273	0.3	0.434783	0.266667	0.304348	0.291667	0.4375
ENSG00000008988.11;RI:chr8:56073695:56073768-56074060:56074159:-	0.0373134	0.0434783	0.0780142	0.0403226	0.0378788	0.08	0.0387097	0.0714286	0.0526316	0.0392157	0.0684211	0.0718954	0.0855263	0.0826446	0.105769	0.0638298
ENSG00000008988.11;SE:chr8:56073272-56073695:56073768-56074060:-	0.946619	0.957317	0.963889	0.953237	0.958333	0.946237	0.973105	0.959288	0.932749	0.944904	0.93932	0.958944	0.938119	0.932432	0.92549	0.930556
ENSG00000008988.11;SE:chr8:56073768-56074060:56074150-56074381:-	0.941606	0.967213	0.971831	0.95302	0.970711	0.974468	0.956522	0.973451	0.964103	0.974874	0.956938	0.947917	0.967213	0.95679	0.951724	0.903448
ENSG00000008988.11;SE:chr8:56073768-56074060:56074159-56074381:-	0.926606	0.932584	0.94	0.924731	0.922222	0.931818	0.895238	0.952381	0.924731	0.955357	0.940397	0.907407	0.923077	0.924731	0.910256	0.872727
ENSG00000009307.16;A3:chr1:114720717-114723883:114718745-114723883:-	0.666667	0.692308	0.4	0.4	0.75	0	0.333333	0.333333	0.75	0.5	0.428571	0.333333	1	0	0	0.285714
ENSG00000009307.16;A3:chr1:114720717-114723883:114719742-114723883:-	0.821429	0.852941	0.769231	0.714286	1	0.761905	0.809524	0.8125	0.857143	0.785714	0.868421	0.785714	0.756757	0.8	1	0.809524
ENSG00000009307.16;A3:chr1:114730648-114732604:114730422-114732604:-	0.826087	0.782609	0.823529	0.777778	0.789474	0.65	0.933333	0.692308	0.764706	0.666667	0.9	0.888889	0.916667	0.75	0.529412	0.785714
ENSG00000009307.16;A3:chr1:114734523-114736758:114734117-114736758:-	1	1	1	1	1	0.555556	0.833333	0.9	0.846154	0.777778	0.923077	0.916667	0.846154	1	0.8	0.785714
ENSG00000009307.16;A3:chr1:114739890-114749821:114739725-114749821:-	0.99881	0.996479	0.99866	0.998905	0.995146	0.998031	1	0.997006	0.998675	0.998584	0.998844	0.99763	1	0.997543	0.998733	0.998789
ENSG00000009307.16;A5:chr1:114718216-114718613:114718216-114720539:-	0.571429	0.75	1	0.5	0.6	0	0.333333	0.5	1	1	1	0.25	0.6	0	0	0.4
ENSG00000009307.16;AF:chr1:114738072-114739692:114742518:114738072-114757925:114758050:-	1	0.916667	0.875	0.9	1	0.714286	0.625	0.818182	0.785714	1	1	1	0.733333	0.75	0.923077	0.846154
ENSG00000009307.16;AF:chr1:114739890-114749821:114750190:114739890-114757925:114758050:-	0.190476	0.111111	0	0.130435	0.05	0	0	0	0.15	0.0526316	0.181818	0	0.125	0.0588235	0.0714286	0.0714286
ENSG00000009307.16;AF:chr1:114750207-114757925:114758050:114750207-114758576:114758676:-	0.867925	0.857643	0.868421	0.861386	0.871019	0.894737	0.866868	0.886431	0.891645	0.861345	0.875719	0.864327	0.875449	0.874848	0.853015	0.854415
ENSG00000009307.16;MX:chr1:114718216-114718613:114718745-114723883:114718216-114720539:114720717-114723883:-	0.4	0.571429	1	0.6	0.333333	0.571429	0.5	0.666667	1	1	1	0.4	0	1	0.5	0.625
ENSG00000009307.16;MX:chr1:114718216-114718613:114718745-114725221:114718216-114723883:114724002-114725221:-	0.444444	0.375	0.444444	0.555556	0.333333	0.333333	0.428571	0.333333	1	0.375	0.125	0.7	0.5	0.222222	0.625	0.333333
ENSG00000009307.16;MX:chr1:114719742-114720539:114720717-114725221:114719742-114723883:114724002-114725221:-	0.166667	0.285714	0.25	0.2	0	0.166667	0.2	0.4	0.25	0.571429	0.375	0.571429	0.1	0.6	1	0.2
ENSG00000009307.16;MX:chr1:114719742-114720539:114720717-114734442:114719742-114733989:114734117-114734442:-	0	0.25	0.5	0	0.5	0	0.6	0	0.25	0	0	0.333333	0	0	0	0.666667
ENSG00000009307.16;MX:chr1:114719742-114720539:114720717-114737963:114719742-114736758:114736855-114737963:-	0.25	0.333333	0	0.285714	0.333333	0	0.5	0	0.4	0.5	0.2	0.2	0.5	0	0.5	0
ENSG00000009307.16;MX:chr1:114719742-114720539:114720717-114739692:114719742-114737963:114738072-114739692:-	0.333333	0	1	0	1	0	1	1	0.5	0	0.5	0	0.75	0.5	0	1
ENSG00000009307.16;MX:chr1:114720717-114723883:114724002-114726211:114720717-114725221:114725333-114726211:-	0.944444	0.888889	0.866667	0.857143	1	0.916667	0.9	0.666667	0.916667	0.75	0.833333	0.733333	0.9	0.85	0.818182	0.9
ENSG00000009307.16;MX:chr1:114720717-114723883:114724002-114739692:114720717-114737963:114738072-114739692:-	0.666667	0	0	0	0	0	0.333333	1	0	0.666667	0.5	0	0	1	0	0
ENSG00000009307.16;MX:chr1:114730422-114730508:114730648-114733732:114730422-114732604:114732816-114733732:-	0	0.5	0.5	0.636364	0.428571	0	0.666667	0.5	0.5	0.333333	0.666667	0.833333	0.777778	0.5	0.333333	0.5
ENSG00000009307.16;MX:chr1:114734117-114734442:114734523-114737963:114734117-114736758:114736855-114737963:-	1	0	1	1	1	0.2	0	0.5	0.333333	0.5	0	0	0	1	0	0.25
ENSG00000009307.16;MX:chr1:114734523-114736758:114736855-114739692:114734523-114737963:114738072-114739692:-	0.5	1	0.333333	0	0.75	0.8	1	0	0	0.333333	1	1	0	0	1	0
ENSG00000009307.16;MX:chr1:114736855-114737963:114738072-114749821:114736855-114739692:114739890-114749821:-	0.846154	0.833333	0.933333	1	0.666667	0.555556	0.857143	1	1	0.875	0.727273	0.857143	1	1	0.909091	1
ENSG00000009307.16;MX:chr1:114738072-114739692:114739890-114757925:114738072-114749821:114750207-114757925:-	0.586207	0.363636	0.55	0.666667	0.703704	0.363636	0.5	0.64	0.5	0.692308	0.5	0.538462	0.518519	0.64	0.565217	0.464286
ENSG00000009307.16;RI:chr1:114718613:114718745-114719579:114720717:-	0.173913	0.310345	0.2	0.1	0.15	0	0.0588235	0.0769231	0.166667	0.272727	0.0909091	0.0909091	0.107143	0	0	0.117647
ENSG00000009307.16;SE:chr1:114718216-114718613:114718745-114723883:-	0.285714	0.444444	0.545455	0.428571	0.142857	0.666667	0.333333	0.25	1	0.375	0.363636	0.4	0	0.363636	0.4	0.555556
ENSG00000009307.16;SE:chr1:114718216-114718613:114720717-114723883:-	0.444444	0.642857	0.444444	0.333333	0.333333	0	0.2	0.142857	1	0.375	0.3	0.25	0.333333	0	0	0.333333
ENSG00000009307.16;SE:chr1:114718216-114720539:114720717-114723883:-	0.375	0.375	0	0.333333	0.25	0.6	0.333333	0.142857	0	0	0	0.5	0.25	0	0.4	0.428571
ENSG00000009307.16;SE:chr1:114718745-114719579:114719742-114723883:-	0.714286	0.555556	0.5	0.727273	0	0.555556	0.666667	0.6	0.75	0.5	0.555556	0.6	1	0.333333	0	0.444444
ENSG00000009307.16;SE:chr1:114718745-114719579:114720717-114723883:-	0.904762	0.833333	0.727273	0.857143	0.944444	0.8	0.888889	0.857143	0.9375	0.727273	0.882353	0.833333	1	0.666667	0.866667	0.75
ENSG00000009307.16;SE:chr1:114718745-114723883:114724002-114725221:-	0.333333	0.571429	0.6	0.375	0.25	0.8	0.4	0.4	0.25	0.5	0.8	0.222222	0	0.666667	0.285714	0.714286
ENSG00000009307.16;SE:chr1:114719742-114720539:114720717-114723883:-	0.993865	0.993842	0.991859	0.99095	1	0.989691	0.99362	0.995489	0.996011	0.995665	0.993842	0.996355	0.988665	0.997494	1	0.995074
ENSG00000009307.16;SE:chr1:114719742-114720539:114720717-114734442:-	0	0.25	0.2	0	0.25	0	0.375	0	0.333333	0	0	0.333333	0	0	0	0.666667
ENSG00000009307.16;SE:chr1:114719742-114720539:114720717-114737963:-	0.333333	0.5	0	0.4	1	0	1	0	0.666667	0.5	0.5	1	0.8	0	1	0
ENSG00000009307.16;SE:chr1:114719742-114733989:114734117-114734442:-	0.222222	0.5	0.2	0.333333	0.25	0	0.285714	0.25	0.6	0.4	0.5	0.5	0.833333	0.1	0.5	0.5
ENSG00000009307.16;SE:chr1:114719742-114734442:114734523-114736758:-	0.7	0.6	0.571429	0.444444	0.6	0.4	0.714286	0.5	0.4	0.75	0.428571	0.333333	0.2	1	0.4	0.333333
ENSG00000009307.16;SE:chr1:114719742-114736758:114736855-114737963:-	0.6	0.666667	1	0.625	1	1	1	1	0.75	0.5	0.8	1	0.8	0	1	1
ENSG00000009307.16;SE:chr1:114720717-114723883:114724002-114725221:-	0.998773	0.997573	0.997294	0.997745	1	0.997947	0.998418	0.997024	0.998674	0.994178	0.996355	0.995157	0.998756	0.996193	0.997442	0.99878
ENSG00000009307.16;SE:chr1:114720717-114723883:114724002-114739692:-	0.666667	0	0	0	0	0	0.5	0.5	0	1	0.5	0	0	0.5	0	0
ENSG00000009307.16;SE:chr1:114720717-114737963:114738072-114739692:-	0.5	1	0	1	0.25	0	0.666667	0	0.666667	1	0.5	1	0.571429	0	1	0
ENSG00000009307.16;SE:chr1:114724002-114725221:114725333-114726211:-	0.979469	0.980838	0.982736	0.986577	0.986928	0.977912	0.985827	0.993976	0.98545	0.982734	0.982014	0.986618	0.988889	0.978723	0.98855	0.989091
ENSG00000009307.16;SE:chr1:114724002-114725221:114725333-114733989:-	0.833333	0.944444	0.933333	0.947368	0.941176	0.833333	0.9375	0.954545	0.8	0.785714	0.809524	0.95	0.85	0.941176	0.8	1
ENSG00000009307.16;SE:chr1:114726386-114726983:114727090-114730258:-	1	0.997599	0.997333	0.998883	0.9967	1	0.995283	0.998489	0.99466	0.995665	0.99639	0.997576	0.995043	0.997484	0.997462	1
ENSG00000009307.16;SE:chr1:114726386-114726983:114727090-114732604:-	0.9	0.75	0.666667	0.857143	0.875	0.857143	0.714286	1	0.9	0.8	1	0.666667	0.9	0.7	1	1
ENSG00000009307.16;SE:chr1:114727090-114730258:114730422-114732604:-	0.307692	0.454545	0.272727	0.4	0.363636	0.538462	0.166667	0.363636	0.307692	0.333333	0.3	0.142857	0.181818	0.222222	0.615385	0.1875
ENSG00000009307.16;SE:chr1:114727090-114730258:114730648-114732604:-	0.678571	0.75	0.636364	0.7	0.681818	0.684211	0.736842	0.5625	0.590909	0.5	0.794118	0.571429	0.709677	0.461538	0.642857	0.458333
ENSG00000009307.16;SE:chr1:114730422-114730508:114730648-114732604:-	0.994975	0.993804	0.995902	0.995397	0.993139	0.985263	0.998363	0.993827	0.994498	0.994118	0.996226	0.998762	0.997413	0.997446	0.989637	0.996231
ENSG00000009307.16;SE:chr1:114730648-114732604:114732816-114733732:-	1	0.993939	0.995979	0.992081	0.994975	1	0.996795	0.993902	0.99458	0.997067	0.99271	0.993902	0.991239	0.997462	0.994845	0.996278
ENSG00000009307.16;SE:chr1:114732816-114733732:114734523-114736758:-	0.909091	1	1	0.818182	1	0.833333	0.714286	0.9	0.846154	0.636364	0.857143	1	0.916667	0.857143	0.923077	0.916667
ENSG00000009307.16;SE:chr1:114734117-114734442:114734523-114736758:-	1	1	1	1	1	0.992126	0.998466	0.998549	0.997399	0.997175	0.998839	0.998826	0.997605	1	0.996245	0.996441
ENSG00000009307.16;SE:chr1:114734523-114736758:114736855-114737963:-	0.997347	1	0.997151	0.998783	0.998221	0.997783	1	0.998405	0.998547	0.996865	1	1	1	0.998682	1	0.998703
ENSG00000009307.16;SE:chr1:114736855-114737471:114737563-114737963:-	0.118938	0.0997732	0.117647	0.117212	0.11646	0.108987	0.0934718	0.10452	0.118388	0.108219	0.108352	0.107955	0.096624	0.0892857	0.095122	0.0974478
ENSG00000009307.16;SE:chr1:114736855-114737963:114738072-114739692:-	0.997347	0.997452	0.998551	1	0.9947	0.991361	0.998342	1	1	0.99845	0.996178	0.997419	1	1	0.998634	1
ENSG00000009307.16;SE:chr1:114738072-114739692:114739725-114749821:-	0.0769231	0.176471	0.0526316	0.0909091	0.272727	0.125	0	0.181818	0.0555556	0.111111	0.1	0.142857	0	0.181818	0.0909091	0.0625
ENSG00000009307.16;SE:chr1:114738072-114739692:114739890-114749821:-	0.98568	0.98374	0.976285	0.989119	0.986949	0.98622	0.989346	0.986627	0.977778	0.988701	0.989583	0.985899	0.984375	0.988957	0.987421	0.982014
ENSG00000009307.16;SE:chr1:114738072-114739692:114739890-114757925:-	1	0.888889	0.916667	0.952381	1	0.666667	0.7	0.888889	0.85	1	1	1	0.777778	0.888889	0.928571	0.866667
ENSG00000009307.16;SE:chr1:114738072-114749821:114750207-114757925:-	1	0.933333	0.9	0.909091	1	0.777778	0.7	0.818182	0.85	1	1	1	0.764706	0.818182	0.909091	0.882353
ENSG00000009307.16;SE:chr1:114739890-114749821:114750207-114757925:-	0.976744	0.988981	0.966616	0.974651	0.965455	0.991091	0.987698	0.973109	0.974963	0.970921	0.988111	0.9809	0.980716	0.977809	0.980769	0.98169
ENSG00000009335.18;SE:chr7:157163863-157169048:157169122-157170304:+	0.761905	0.789474	0.894737	0.875	0.785714	0.8125	0.645161	0.842105	0.933333	0.782609	0.736842	0.8125	0.851852	0.714286	0.809524	0.866667
ENSG00000009335.18;SE:chr7:157216971-157220689:157220776-157223254:+	0.789474	0.928571	0.785714	0.742857	0.833333	0.714286	0.884615	0.916667	0.652174	0.705882	0.818182	0.807692	0.666667	0.761905	0.714286	0.769231
ENSG00000009335.18;SE:chr7:157225539-157231080:157231327-157248368:+	0.75	0.736842	0.727273	0.847826	0.722222	0.833333	0.962963	0.666667	0.851852	0.9	0.918919	0.896552	0.777778	0.954545	0.807692	0.870968
ENSG00000009413.16;SE:chr6:111310099-111311069:111311259-111313352:-	0.611111	0.647059	0.725	0.55814	0.714286	0.648649	0.65625	0.642857	0.592593	0.5	0.538462	0.6	0.525	0.589744	0.621622	0.657895
ENSG00000009413.16;SE:chr6:111387913-111388001:111388085-111389106:-	0.944444	0.927083	0.904762	0.9	1	0.924242	0.980769	0.933333	0.965517	0.921569	0.948052	0.930556	0.868852	0.927273	0.918033	0.926829
ENSG00000009413.16;SE:chr6:111416472-111472013:111472140-111482750:-	0.206522	0.197917	0.238095	0.208791	0.20339	0.208955	0.150943	0.208791	0.12069	0.196078	0.207792	0.175676	0.238095	0.220339	0.258065	0.216867
ENSG00000009780.16;AL:chr1:27759627-27759958:27760185:27759627-27760495:27761964:+	0.25	0.357143	0.28	0.333333	0.484848	0.48	0.510204	0.424242	0.444444	0.4	0.391304	0.457143	0.515152	0.315789	0.372093	0.5
ENSG00000009780.16;SE:chr1:27727536-27730232:27730333-27732603:+	0.0909091	0.0666667	0	0.117647	0.108108	0.0740741	0.02	0.0833333	0.0526316	0.0322581	0.0980392	0.0789474	0.0294118	0	0.0444444	0.0204082
ENSG00000009780.16;SE:chr1:27727536-27732603:27732657-27734031:+	0.930233	0.903226	0.961538	1	0.891892	1	0.942308	0.916667	0.947368	0.9375	0.978723	0.921053	0.825	0.95	0.955556	0.979592
ENSG00000009780.16;SE:chr1:27744811-27749068:27749154-27755195:+	0.659574	0.757576	0.730769	0.676471	0.756098	0.703704	0.773585	0.769231	0.775	0.757576	0.711538	0.756098	0.829268	0.675	0.702128	0.78
ENSG00000009830.13;A3:chr14:77278869-77279823:77278858-77279823:-	0.97561	0.928571	0.965517	0.8	0.909091	0.964286	0.863636	0.884615	0.965517	0.96875	0.95	0.979167	0.882353	0.939394	0.926829	0.938776
ENSG00000009830.13;A3:chr14:77302961-77304692:77302943-77304692:-	0.25	0.241379	0.185185	0.210526	0.172414	0.133333	0.0434783	0.173913	0.214286	0.15625	0.162162	0.181818	0.166667	0.16129	0.179487	0.130435
ENSG00000009830.13;A3:chr14:77305860-77306337:77305774-77306337:-	1	0.666667	0	1	0	0	1	0	1	1	0	0	0.666667	0.5	1	1
ENSG00000009830.13;A5:chr14:77304800-77306337:77304800-77306402:-	0.925	0.931034	0.866667	0.97561	0.90625	0.935484	0.916667	0.884615	0.966667	0.852941	1	0.94	0.938776	0.878788	0.9	0.854167
ENSG00000009830.13;AF:chr14:77306441-77306891:77307063:77306441-77320434:77320883:-	0.2	0.25	0.166667	0	0.166667	0.571429	0.5	0	0.333333	0.307692	0.5	0.2	0.444444	0.3	0.416667	0.214286
ENSG00000009830.13;SE:chr14:77306441-77308966:77309027-77311949:-	0.0512821	0.0967742	0.115385	0.0681818	0.0740741	0	0.230769	0.0454545	0.0625	0.12	0.1	0.0869565	0.0444444	0.0384615	0.0909091	0.0789474
ENSG00000009830.13;SE:chr14:77306441-77311949:77312033-77320434:-	0.902439	0.903226	0.821429	0.953488	0.833333	0.88	0.869565	0.84	0.9375	0.709677	0.923077	0.84	0.895833	0.78125	0.810811	0.76087
ENSG00000009844.16;SE:chr6:142147399-142166228:142166322-142169550:+	0.995122	1	0.99	1	1	0.987261	0.990431	0.990338	0.99569	1	0.996403	0.996337	0.996183	0.995215	1	0.990431
ENSG00000009844.16;SE:chr6:142170421-142189426:142189534-142198439:+	0.985366	0.995595	0.979798	0.981818	0.975904	0.99359	0.990291	0.995169	1	0.995327	0.989209	0.989011	1	0.990431	0.985366	0.990431
ENSG00000009844.16;SE:chr6:142170421-142198439:142198615-142218498:+	1	0	0.6	0.5	0.666667	0	0.25	1	0	1	1	1	0	1	0.666667	1
ENSG00000009844.16;SE:chr6:142198615-142203985:142204065-142218498:+	0.985915	0.983193	0.976077	0.9869	0.977011	1	0.995434	0.995349	0.979079	0.982063	0.979094	0.963899	0.988806	0.972727	0.972603	0.990566
ENSG00000009954.11;RI:chr7:73440406:73441693-73442181:73442553:-	0.824324	0.9	0.813559	0.833333	0.811321	0.783333	0.875	0.959184	0.883333	0.890909	0.910256	0.925373	0.903226	0.822581	0.784314	0.84507
ENSG00000009954.11;SE:chr7:73478569-73489194:73489391-73492800:-	0.986842	1	0.990244	1	0.991071	0.993243	1	1	1	0.992308	0.994505	0.994565	0.991379	1	0.991228	0.993056
ENSG00000010017.13;SE:chr6:13632521-13634431:13634552-13637808:-	0.888889	0.809524	0.8	0.866667	0.928571	0.714286	0.8	0.888889	0.727273	0.928571	0.875	1	0.882353	0.928571	0.8	0.92
ENSG00000010017.13;SE:chr6:13644729-13652659:13652681-13657109:-	0.875	0.823529	0.9375	0.923077	0.923077	1	1	1	1	0.846154	1	0.928571	0.933333	0.923077	1	0.913043
ENSG00000010030.14;AL:chr6:36354338:36354687-36366875:36366194:36366762-36366875:-	0.666667	0.428571	0	0.285714	0.333333	0.4	0.125	0	0	0.2	0	0	0.4	0	0.25	0
ENSG00000010030.14;AL:chr6:36354438:36354687-36366875:36366194:36366762-36366875:-	0.666667	0	0	0.375	0	0.4	0.3	0.25	0.428571	0	0	0	0.25	0	0	0.2
ENSG00000010030.14;MX:chr6:36373578-36375871:36376035-36387536:36373578-36385534:36385669-36387536:-	1	0	0	0	0.666667	0.666667	0.666667	0.333333	0	0.5	0	0.5	0.5	0.5	0	0.75
ENSG00000010030.14;SE:chr6:36373578-36375871:36376035-36385534:-	1	1	1	0.428571	0.5	0.75	0.875	0.666667	0.714286	0.5	0	0.5	0.5	0.8	0.666667	0.5
ENSG00000010030.14;SE:chr6:36373578-36375871:36376035-36387536:-	1	0	0	0	0.5	0.666667	0.666667	0.5	0	0.333333	0	0.333333	0.25	1	0	1
ENSG00000010030.14;SE:chr6:36373578-36385534:36385669-36387536:-	0	0	0	0.571429	0.333333	0.5	0.5	0.666667	1	0.333333	0	0.333333	0.25	1	0.5	1
ENSG00000010030.14;SE:chr6:36376035-36385534:36385669-36387536:-	0.6	1	1	1	0.333333	0.6	0.777778	0.8	1	0.5	0	0.5	0.5	0.8	1	0.25
ENSG00000010072.16;SE:chr1:231339868-231347797:231347925-231351304:+	0.972222	0.95	0.892857	0.953488	0.923077	0.888889	0.947368	0.96	0.928571	0.916667	0.977273	0.96875	0.785714	0.931034	0.933333	1
ENSG00000010165.20;A3:chr1:171784499-171785879:171784499-171785887:+	0.949367	0.984375	0.986667	0.977778	0.932203	0.968254	0.975	0.965517	0.987013	0.942029	0.94898	0.971154	0.987805	0.972222	0.933333	0.941176
ENSG00000010165.20;A5:chr1:171782120-171783740:171781795-171783740:+	0.987654	0.936508	0.986301	0.967391	0.932203	0.968254	1	0.982759	0.974359	1	0.989796	0.960396	1	0.958333	1	0.985294
ENSG00000010165.20;A5:chr1:171784499-171785887:171784039-171785887:+	0.666667	0.5	1	0.5	1	0.5	0.666667	0.666667	0.25	0.666667	0.833333	1	1	1	0.75	0.8
ENSG00000010165.20;MX:chr1:171787930-171790452:171790616-171794396:171787930-171792017:171792235-171794396:+	0.5	0.333333	0.4	0.166667	0.5	0.5	0	0.6	0.5	0.5	0.2	0.125	0.333333	0.2	0	0.5
ENSG00000010165.20;RI:chr1:171781696:171781795-171781988:171782120:+	1	0.965517	0.971429	1	1	0.966667	1	0.981481	0.973684	1	0.988235	0.966667	1	1	1	0.983607
ENSG00000010165.20;SE:chr1:171781795-171781988:171782120-171783740:+	0	0.333333	0.666667	0	0	0.5	0	0.5	0.5	0	0.5	0.428571	0	0	0	0.5
ENSG00000010165.20;SE:chr1:171782120-171783740:171784039-171785887:+	0.666667	0.25	0	0.333333	0	0.285714	0.333333	0.333333	0.75	1	0.25	0	0	0	0.166667	0.5
ENSG00000010165.20;SE:chr1:171782120-171783740:171784499-171785887:+	0.8	0.25	0.25	0.333333	0.5	0.285714	0.5	0.5	0.5	1	0.625	0.6	0.25	0.4	0.375	0.8
ENSG00000010165.20;SE:chr1:171787930-171790452:171790616-171792017:+	0.974684	0.96875	0.958904	0.945055	0.982759	0.984375	0.938272	0.964286	0.987342	0.985714	0.917526	0.932039	0.95	0.943662	1	0.954545
ENSG00000010165.20;SE:chr1:171790616-171792017:171792235-171794396:+	0.974684	0.984127	0.972222	0.988506	0.982759	0.984375	1	0.947368	0.987342	0.985714	0.978022	0.989691	0.974359	0.985294	1	0.954545
ENSG00000010219.13;A3:chr12:4612718-4613512:4612718-4613515:+	0.495413	0.545455	0.517857	0.525862	0.495327	0.508772	0.580153	0.576923	0.525424	0.616667	0.598592	0.53913	0.496296	0.512821	0.575221	0.513514
ENSG00000010219.13;A5:chr12:4612718-4613512:4610284-4613512:+	1	0.5	0.5	0.75	0	1	0.8	1	1	0.5	0.5	0	1	0.625	0.5	0.666667
ENSG00000010219.13;SE:chr12:4605086-4607327:4607387-4610155:+	0.449541	0.517857	0.424779	0.538462	0.422018	0.45614	0.424242	0.471154	0.466102	0.401639	0.377622	0.504274	0.444444	0.475	0.429825	0.4375
ENSG00000010219.13;SE:chr12:4610284-4612543:4612718-4613512:+	1	0.966667	0.982759	0.983051	0.963636	1	0.986301	1	1	0.972973	0.988235	0.96875	1	0.948276	0.984615	0.982143
ENSG00000010244.19;A3:chr17:32350326-32351786:32350326-32351798:+	0.835714	0.803838	0.801556	0.828037	0.804455	0.799373	0.814433	0.830317	0.790373	0.789303	0.818182	0.80414	0.818828	0.814176	0.830357	0.810811
ENSG00000010244.19;A3:chr17:32360765-32360892:32360765-32361468:+	0.653846	0.8	0.789474	0.730769	0.772727	0.655172	0.75	0.73913	0.625	0.576923	0.727273	0.454545	0.761905	0.8	0.647059	0.764706
ENSG00000010244.19;A3:chr17:32360967-32361468:32360967-32362914:+	0.075	0.122807	0.0454545	0.15942	0.0857143	0.2	0.108696	0.280702	0.0804598	0.181818	0.0985915	0.0675676	0.134328	0.0909091	0.0632911	0.0606061
ENSG00000010244.19;A3:chr17:32373457-32377918:32373457-32377921:+	0.590909	0.666667	0.571429	0.611111	0.5625	0.714286	0.47619	0.866667	0.615385	0.5	0.571429	0.678571	0.466667	0.5625	0.826087	0.9375
ENSG00000010244.19;A5:chr17:32360967-32361468:32360765-32361468:+	0.25	0.428571	0	0.363636	0.166667	0.333333	0.375	0.625	0.357143	0.352941	0.357143	0.0769231	0.444444	0.25	0.2	0
ENSG00000010244.19;A5:chr17:32361515-32362914:32360967-32362914:+	0.0512821	0.0909091	0.0869565	0.0793651	0.219512	0.157895	0.12766	0.108696	0.047619	0.0869565	0.146667	0.028169	0.0491803	0.117647	0.097561	0.0746269
ENSG00000010244.19;A5:chr17:32362984-32365330:32360967-32365330:+	0.65	0.647059	0.692308	0.7	0.470588	0.764706	0.642857	0.8	0.578947	0.642857	0.541667	0.615385	0.619048	0.64	1	0.380952
ENSG00000010244.19;A5:chr17:32369782-32373399:32369745-32373399:+	0.5	0.416667	0.285714	0.555556	0.4375	0.714286	0.380952	0.666667	0.538462	0.416667	0.357143	0.5	0.333333	0.3125	0.652174	0.375
ENSG00000010244.19;MX:chr17:32360765-32360892:32360967-32362914:32360765-32361468:32361515-32362914:+	0.891566	0.925926	0.940299	0.892308	0.864865	0.761905	0.891304	0.87234	0.898876	0.851351	0.876712	0.851852	0.920635	0.909091	0.860465	0.939394
ENSG00000010244.19;MX:chr17:32360967-32361468:32361515-32367772:32360967-32365330:32365487-32367772:+	0.5	0.666667	0.571429	0.777778	0.444444	0.666667	0.428571	0.75	0.333333	0.666667	0.454545	0.666667	0.2	0.444444	1	0.142857
ENSG00000010244.19;RI:chr17:32360892:32360967-32361468:32362984:+	0.8125	0.733333	0.75	0.666667	0.8	0.8125	0.818182	0.666667	0.846154	0.529412	0.866667	0.666667	0.722222	0.8	0.875	0.666667
ENSG00000010244.19;RI:chr17:32360892:32360967-32362914:32362984:+	0.149425	0.180328	0.125	0.194444	0.2	0.288889	0.18	0.226415	0.120879	0.125	0.168831	0.103896	0.183099	0.210526	0.159091	0.114286
ENSG00000010244.19;RI:chr17:32360892:32361515-32362914:32362984:+	0.764706	0.6875	0.6	0.736842	0.470588	0.684211	0.6	0.705882	0.733333	0.6	0.541667	0.8	0.8125	0.666667	0.636364	0.615385
ENSG00000010244.19;SE:chr17:32350326-32351776:32351912-32358503:+	0.818182	0.888889	0.666667	0.666667	0.8	0.75	0.714286	0.6	0.833333	0.916667	0.6	0.75	1	1	1	0.714286
ENSG00000010244.19;SE:chr17:32350326-32351786:32351912-32358503:+	0.995745	0.997354	0.995169	0.995506	0.996933	0.992218	0.994962	0.99458	0.998039	0.997951	0.99637	0.998024	1	1	1	0.995851
ENSG00000010244.19;SE:chr17:32350326-32351798:32351912-32358503:+	0.978723	0.989247	0.980769	0.978723	0.9875	0.969697	0.978261	0.974026	0.992647	0.992366	0.983871	0.991935	1	1	1	0.982456
ENSG00000010244.19;SE:chr17:32360765-32360892:32360967-32361468:+	0.980932	0.990172	0.990868	0.984749	0.985755	0.962963	0.988318	0.984252	0.983636	0.979927	0.984238	0.978339	0.989733	0.986239	0.974414	0.992248
ENSG00000010244.19;SE:chr17:32360765-32360892:32360967-32365330:+	0.636364	0.857143	0.666667	1	1	0.8	0.714286	0.75	1	0.833333	0.733333	0.833333	1	0.9	0	1
ENSG00000010244.19;SE:chr17:32360765-32360892:32362984-32365330:+	0.764706	0.916667	0.818182	1	1	0.928571	0.818182	0.923077	1	0.9	0.764706	0.888889	1	0.941176	0.875	1
ENSG00000010244.19;SE:chr17:32360967-32361468:32361515-32362914:+	0.860377	0.887133	0.871429	0.883065	0.913978	0.888502	0.910675	0.899263	0.87055	0.892123	0.896607	0.884808	0.891386	0.875519	0.859048	0.891037
ENSG00000010244.19;SE:chr17:32360967-32361468:32362984-32365330:+	0.461538	0.538462	0.428571	0.647059	0.25	0.666667	0.5	0.842105	0.466667	0.736842	0.388889	0.5	0.529412	0.4	1	0.235294
ENSG00000010244.19;SE:chr17:32360967-32362914:32362984-32365330:+	0.91358	0.892857	0.940299	0.90625	0.780488	0.888889	0.891304	0.931818	0.909091	0.926471	0.853333	0.932432	0.878788	0.869565	1	0.826667
ENSG00000010244.19;SE:chr17:32361515-32362914:32362984-32367772:+	0.428571	0.142857	0.428571	0.222222	0.555556	0.6	0.5	0.571429	0.75	0.428571	0.375	0.384615	0.9	0.333333	0.5	0.857143
ENSG00000010244.19;SE:chr17:32362984-32365330:32365487-32367772:+	0.991803	0.996805	0.991914	0.994667	0.982206	0.985782	0.990654	0.987055	0.993478	0.986425	0.993658	0.988426	0.977887	0.994169	0.988858	0.985612
ENSG00000010244.19;SE:chr17:32365487-32366665:32366757-32367772:+	0.345679	0.331924	0.275728	0.296435	0.2975	0.345794	0.331959	0.295872	0.292758	0.286408	0.279279	0.309904	0.280859	0.337786	0.36136	0.301508
ENSG00000010256.11;A3:chr3:48599710-48600063:48599192-48600063:-	1	0.692308	0.833333	0.555556	0.666667	0.571429	0.5	0.428571	1	0.571429	0.8	0.538462	0.857143	0.625	0.8	0.777778
ENSG00000010256.11;A3:chr3:48600567-48600680:48600151-48600680:-	0.5	0.529412	0.5	0.625	0.857143	0.444444	0.428571	0.5	0.714286	0.4	0.444444	0.636364	0.461538	0.5	0.888889	0.7
ENSG00000010256.11;A3:chr3:48601118-48601352:48600840-48601352:-	0.8	0.909091	0.8	0.875	0.909091	0.8	0.7	0.8	0.666667	0.785714	0.5	0.866667	0.933333	0.8	0.8	0.75
ENSG00000010256.11;A3:chr3:48604780-48605770:48604431-48605770:-	0.461538	0.461538	0.545455	0.75	0.642857	0.7	0.461538	0.545455	0.615385	0.666667	0.615385	0.333333	0.615385	0.272727	0.352941	0.545455
ENSG00000010256.11;A5:chr3:48599192-48599635:48599192-48600063:-	1	0.2	0.5	0.333333	0.571429	0.4	0.5	0.2	1	0.4	0.5	0.333333	0.833333	0.4	0.333333	0.333333
ENSG00000010256.11;A5:chr3:48600567-48600680:48600567-48600975:-	1	0.863636	0.785714	0.7	0.909091	1	0.833333	0.888889	0.75	0.9	0.7	1	1	0.846154	0.923077	0.846154
ENSG00000010256.11;A5:chr3:48603643-48604233:48603643-48604651:-	0.75	0.6	1	0.833333	0.75	0.583333	0.666667	0.75	0.727273	1	0.727273	0.6	0.8	0.6	0.857143	0.666667
ENSG00000010256.11;A5:chr3:48609302-48609497:48609302-48609547:-	0.363636	0.571429	0.642857	0.555556	0.6	0.555556	0.666667	0.2	0.5	0.444444	0.333333	0.625	0.421053	0.8	0.444444	0.363636
ENSG00000010256.11;MX:chr3:48599192-48599635:48599710-48609162:48599192-48605770:48605856-48609162:-	0.25	0.666667	0	0	0	0	0.333333	0	0	0.5	0.666667	0.5	0.2	0.333333	0	0.5
ENSG00000010256.11;MX:chr3:48599710-48600063:48600151-48603564:48599710-48601352:48601467-48603564:-	0	0.25	0.5	1	0	0.666667	0.666667	0	0.5	0.666667	0	1	0	0.8	1	0
ENSG00000010256.11;MX:chr3:48599710-48600063:48600151-48609162:48599710-48605770:48605856-48609162:-	0.5	1	0	0	1	0	0.5	0	0	0	0	1	0	0.5	0	0
ENSG00000010256.11;MX:chr3:48600151-48600482:48600567-48600975:48600151-48600680:48600840-48600975:-	0	0.3	0.428571	0.5	0.5	0	0.333333	0.25	0.75	0.2	0.375	0	0	0.333333	0.5	0.5
ENSG00000010256.11;MX:chr3:48600567-48600680:48600840-48601352:48600567-48600975:48601118-48601352:-	1	0.4	0.5	0.25	0.5	1	0.75	0.666667	0.625	0.75	0.7	1	1	0.6	0.75	0.666667
ENSG00000010256.11;MX:chr3:48601118-48601352:48601467-48605770:48601118-48604651:48604780-48605770:-	0.8	0.6	0.666667	1	0.666667	0.666667	1	0.75	1	0.75	0.666667	0.375	0.2	0.4	0.5	1
ENSG00000010256.11;MX:chr3:48601118-48601352:48601467-48609162:48601118-48605770:48605856-48609162:-	0.2	0.5	0.5	0.5	0	0.2	0	0.333333	0.4	0	0.428571	0.4	0.2	0	0	0
ENSG00000010256.11;MX:chr3:48601467-48603564:48603643-48609162:48601467-48605770:48605856-48609162:-	0.333333	0	0	0.2	0	0	0	0	0	0.4	0	0.4	0.666667	0	0	0
ENSG00000010256.11;MX:chr3:48603643-48604233:48604431-48605770:48603643-48604651:48604780-48605770:-	0.777778	0.636364	1	0.625	0.625	0.375	0.7	0.714286	0.625	1	0.625	0.75	0.714286	0.8	0.916667	0.625
ENSG00000010256.11;MX:chr3:48603643-48604233:48604431-48609162:48603643-48605770:48605856-48609162:-	0.363636	0.6	0.333333	0.375	0.25	0.75	0.555556	0.25	0.333333	0.333333	0.307692	0.166667	0.416667	0.333333	0.375	0.583333
ENSG00000010256.11;MX:chr3:48604431-48604651:48604780-48609162:48604431-48605770:48605856-48609162:-	0.416667	0.125	0.166667	0.285714	0.166667	0.25	0	0.285714	0.375	0.2	0.583333	0.538462	0.285714	0.333333	0.0833333	0.166667
ENSG00000010256.11;MX:chr3:48604780-48605770:48605856-48609552:48604780-48609162:48609302-48609552:-	0.285714	0.666667	0	0.333333	0.75	0	1	0	0.25	0.666667	0.3	0	0.5	0.2	0.5	0
ENSG00000010256.11;SE:chr3:48599192-48599635:48599710-48600063:-	1	0.995772	0.998906	0.995794	0.996222	0.995448	0.996595	0.995289	1	0.996964	0.99923	0.994971	0.998992	0.996881	0.99784	0.997917
ENSG00000010256.11;SE:chr3:48599192-48599635:48599710-48601352:-	0	0.75	0.5	0	0.5	0.5	1	1	0.75	0.333333	1	0	1	0.25	0	0.333333
ENSG00000010256.11;SE:chr3:48599192-48599635:48599710-48605770:-	0.25	0	0	0	0	0.75	0.333333	1	1	0	0	0	0	0.333333	0	0.666667
ENSG00000010256.11;SE:chr3:48599192-48599635:48599710-48609162:-	1	0.5	0	0	0	0	1	0	0	0.5	0.5	1	0.25	0.333333	0	0.2
ENSG00000010256.11;SE:chr3:48599192-48601352:48601467-48603564:-	1	1	0.25	0.25	1	0.5	0	0	1	1	0	0.5	0	0.5	1	1
ENSG00000010256.11;SE:chr3:48599192-48605770:48605856-48609162:-	1	0.333333	0.5	1	0.25	0.5	1	0	0	0.5	0.333333	1	0.571429	0.5	0	0.2
ENSG00000010256.11;SE:chr3:48599710-48600063:48600151-48605770:-	0.8	1	1	1	1	0.4	0.5	0.75	0	0	1	1	1	0.666667	0	0.5
ENSG00000010256.11;SE:chr3:48599710-48600063:48600151-48609162:-	0.5	0.333333	0	0	1	0	0.5	0	0	0	0	0.5	0	0.5	0	0
ENSG00000010256.11;SE:chr3:48599710-48605770:48605856-48609162:-	0.5	0	0	0	0	1	0.5	1	1	0	0	0	0	0.5	0	0.666667
ENSG00000010256.11;SE:chr3:48600151-48600482:48600567-48600680:-	0.994481	0.991498	0.994505	0.996835	0.998742	0.99239	0.995449	0.996454	0.998084	0.993921	0.996136	0.996644	0.992958	0.994764	0.998918	0.996865
ENSG00000010256.11;SE:chr3:48600151-48605770:48605856-48609162:-	0.8	0.5	1	1	0.5	1	0.5	1	0	0	1	0.666667	1	0.666667	0	1
ENSG00000010256.11;SE:chr3:48600567-48600680:48600840-48600975:-	1	0.996746	0.996652	0.996825	0.998728	1	0.998848	0.998805	0.997096	0.998971	0.997658	1	1	0.997877	0.998901	0.997886
ENSG00000010256.11;SE:chr3:48600840-48600975:48601118-48601352:-	0.996618	0.997824	0.996641	0.998942	0.99871	0.99689	0.996544	0.997608	0.995146	0.996907	0.99454	0.998296	0.99897	0.996795	0.99667	0.995763
ENSG00000010256.11;SE:chr3:48600840-48600975:48601118-48605770:-	0.571429	0.333333	0.4	1	0.6	1	0	1	0.5	0.6	0.8	0.5	0.571429	0.8	0.416667	0.5
ENSG00000010256.11;SE:chr3:48601118-48601352:48601467-48605770:-	0.5	0.75	0.5	0.8	0.25	0.333333	1	0.6	0.625	0.5	0.333333	0.5	0.2	0.333333	0.444444	0.6
ENSG00000010256.11;SE:chr3:48601118-48604233:48604431-48604651:-	0.8	0.75	0.8	0	0.833333	0.833333	1	0.666667	1	0.8	0.75	0.166667	0.5	0.571429	0.428571	1
ENSG00000010256.11;SE:chr3:48601118-48604651:48604780-48605770:-	0.2	0.666667	0.333333	0	0.142857	0.2	0	0.333333	0	0.25	0.2	0.625	0.5	0.428571	0.444444	0
ENSG00000010256.11;SE:chr3:48601467-48603564:48603643-48605770:-	0.636364	0.666667	0.8	0.555556	0.6	0.333333	0.5	0.666667	0.444444	0.571429	0.818182	0.769231	0.875	0.75	0.555556	0.625
ENSG00000010256.11;SE:chr3:48601467-48603564:48603643-48609162:-	0.666667	0	0	0.5	0	0	0	0	0	1	0	0.5	0.666667	0	0	0
ENSG00000010256.11;SE:chr3:48601467-48605770:48605856-48609162:-	0.8	0.75	0.5	0.8	1	0.666667	1	0.75	0.714286	1	0.4	0.6	0.5	1	1	1
ENSG00000010256.11;SE:chr3:48603643-48604233:48604431-48604651:-	0.997717	0.995657	1	0.996812	0.996139	0.99226	0.996516	0.99759	0.997093	1	0.997638	0.998283	0.99793	0.997877	0.998881	0.996812
ENSG00000010256.11;SE:chr3:48603643-48604233:48604431-48605770:-	0.5	0.538462	0.555556	0.5	0.625	0.75	0.636364	0.454545	0.555556	0.5	0.357143	0.375	0.416667	0.571429	0.6875	0.5
ENSG00000010256.11;SE:chr3:48603643-48604233:48604431-48609162:-	0.666667	1	1	0.75	1	1	1	1	1	0.5	1	0.5	0.714286	1	1	1
ENSG00000010256.11;SE:chr3:48603643-48604233:48604780-48605770:-	0.461538	0.5	0.6	0.75	0.75	0.875	0.6	0.5	0.666667	0.666667	0.470588	0.230769	0.533333	0.333333	0.545455	0.545455
ENSG00000010256.11;SE:chr3:48603643-48604651:48604780-48605770:-	0.222222	0.4	0	0.375	0.5	0.833333	0.428571	0.25	0.428571	0	0.25	0.166667	0.222222	0.25	0.166667	0.375
ENSG00000010256.11;SE:chr3:48603643-48605770:48605856-48609162:-	0.777778	1	1	0.833333	1	1	1	1	1	0.666667	1	0.833333	0.777778	1	1	1
ENSG00000010256.11;SE:chr3:48604431-48604651:48604780-48605770:-	0.992045	0.992465	0.988889	0.994687	0.993614	0.99537	0.991945	0.993998	0.995164	0.995914	0.996057	0.994841	0.994851	0.991561	0.987859	0.994715
ENSG00000010256.11;SE:chr3:48604431-48604651:48604780-48609162:-	0.555556	0.1	0.333333	0.4	0.5	0.25	0	0.5	0.6	0.333333	0.636364	0.777778	0.285714	0.571429	0.25	0.125
ENSG00000010256.11;SE:chr3:48604431-48605770:48605856-48609162:-	0.636364	0.4375	0.714286	0.625	0.833333	0.5	0.583333	0.714286	0.714286	0.666667	0.555556	0.75	0.5	0.727273	0.785714	0.416667
ENSG00000010256.11;SE:chr3:48604780-48605770:48605856-48609162:-	0.99435	0.998928	0.99779	0.997906	0.998733	0.998483	1	0.997616	0.997121	0.998983	0.994527	0.994037	0.997959	0.995794	0.998896	0.998948
ENSG00000010256.11;SE:chr3:48605856-48609162:48609302-48609552:-	0.997788	0.99789	1	0.99896	0.996287	1	0.997738	1	0.999049	0.997984	0.997674	1	0.997976	0.998968	0.998924	1
ENSG00000010270.14;A5:chr7:38217078-38217188:38215105-38217188:+	0.0666667	0.0666667	0.0714286	0.0666667	0.0666667	0.0833333	0.2	0	0	0.333333	0.0714286	0.130435	0.05	0.0625	0.0714286	0
ENSG00000010270.14;AF:chr7:38178324:38178420-38214357:38207444:38207729-38214357:+	0.5	0.333333	0	0	0	0.5	0	0.5	0.25	0	0.25	0	0.142857	0.5	0.5	0
ENSG00000010270.14;MX:chr7:38178420-38179090:38179145-38201714:38178420-38198211:38198365-38201714:+	0	0	0.2	0.5	0	0	0.333333	0.2	0	0.333333	0	0.428571	0.25	0.625	0	0
ENSG00000010270.14;MX:chr7:38178420-38179090:38179145-38202070:38178420-38198211:38198365-38202070:+	0.5	0	0	0.666667	0.5	1	1	0	1	1	1	0.666667	0	1	1	0.666667
ENSG00000010270.14;MX:chr7:38178420-38179090:38179145-38202070:38178420-38201714:38201966-38202070:+	0.333333	0	0	0.666667	0.25	0.5	0.166667	0	0.333333	0.666667	0.333333	0.222222	0	0.333333	1	0.333333
ENSG00000010270.14;MX:chr7:38178420-38179090:38179145-38207447:38178420-38198211:38198365-38207447:+	0.921569	0.934783	0.967742	0.97619	0.888889	0.97619	0.894737	0.948718	0.980769	0.897959	0.907407	0.918033	0.857143	0.933333	1	0.84375
ENSG00000010270.14;MX:chr7:38178420-38179090:38179145-38207447:38178420-38201714:38201966-38207447:+	0.643836	0.728814	0.625	0.683333	0.653061	0.788462	0.653846	0.672727	0.71831	0.628571	0.671233	0.666667	0.631579	0.595745	0.5	0.5625
ENSG00000010270.14;MX:chr7:38178420-38179090:38179145-38207447:38178420-38202070:38202197-38207447:+	0.979167	0.977273	0.967742	1	0.969697	1	0.944444	1	0.927273	1	0.942308	0.982456	0.972973	0.965517	1	0.964286
ENSG00000010270.14;MX:chr7:38178420-38198211:38198365-38202070:38178420-38201714:38201966-38202070:+	0.333333	0.333333	1	0.5	0.25	0	0	0	0	0	0	0.125	0	0	0	0.2
ENSG00000010270.14;MX:chr7:38178420-38198211:38198365-38207447:38178420-38201714:38201966-38207447:+	0.133333	0.157895	0.0526316	0.05	0.190476	0.0833333	0.181818	0.1	0.047619	0.16129	0.172414	0.151515	0.222222	0.0952381	0	0.192308
ENSG00000010270.14;MX:chr7:38178420-38198211:38198365-38207447:38178420-38202070:38202197-38207447:+	0.8	0.75	0.5	1	0.8	1	0.666667	1	0.2	1	0.625	0.833333	0.857143	0.666667	0	0.833333
ENSG00000010270.14;MX:chr7:38178420-38201714:38201966-38207447:38178420-38202070:38202197-38207447:+	0.962963	0.941176	0.947368	1	0.944444	1	0.9	1	0.833333	1	0.888889	0.965517	0.954545	0.95	1	0.954545
ENSG00000010270.14;MX:chr7:38179145-38201714:38201966-38207447:38179145-38202070:38202197-38207447:+	0	0	1	0.5	0	0	0.666667	1	0	0.333333	0	0.6	1	0.833333	0	0
ENSG00000010270.14;MX:chr7:38198365-38201714:38201966-38207447:38198365-38202070:38202197-38207447:+	0.5	0.8	0.8	0.666667	0.5	1	1	1	1	1	1	0.8	1	1	1	0.666667
ENSG00000010270.14;RI:chr7:38215028:38215105-38217188:38217305:+	0.222222	0.125	0.133333	0.125	0.222222	0.153846	0.111111	0.235294	0.117647	0.166667	0	0	0.05	0	0	0
ENSG00000010270.14;RI:chr7:38215028:38217078-38217188:38217305:+	0.8	0.666667	0.666667	0.666667	0.8	0.666667	0.333333	1	1	0.285714	0	0	0.5	0	0	0
ENSG00000010270.14;SE:chr7:38178420-38179090:38179145-38201714:+	0	0	0.0526316	0.0909091	0	0	0.08	0.0416667	0	0.0357143	0	0.0789474	0.0357143	0.192308	0	0
ENSG00000010270.14;SE:chr7:38178420-38179090:38179145-38202070:+	0.5	0	0	1	0.5	1	0.333333	0	0.2	1	0.4	0.666667	0	0.5	1	0.666667
ENSG00000010270.14;SE:chr7:38178420-38179090:38179145-38207447:+	0.16726	0.147766	0.10989	0.149635	0.156863	0.231638	0.158879	0.154167	0.166124	0.138365	0.13172	0.157746	0.132841	0.108108	0.0995671	0.103448
ENSG00000010270.14;SE:chr7:38178420-38179090:38179145-38214357:+	0.5	0.5	0	0	0	0	1	0.5	0	0	0	1	0.666667	0.5	0.857143	1
ENSG00000010270.14;SE:chr7:38178420-38198211:38198365-38201714:+	0.0344828	0.181818	0.181818	0.0909091	0.047619	0.142857	0.148148	0.148148	0.153846	0.0689655	0.0967742	0.102564	0.1	0.125	0.115385	0.0740741
ENSG00000010270.14;SE:chr7:38178420-38198211:38198365-38202070:+	0.5	0.5	0.5	1	0.5	0	0	0	0	0	0	0.5	0	0	0	0.5
ENSG00000010270.14;SE:chr7:38178420-38201714:38201966-38202070:+	0.666667	0.666667	0	1	0.75	1	0.714286	1	0.333333	1	0.571429	0.875	0.857143	0.666667	0	0.8
ENSG00000010270.14;SE:chr7:38178420-38201714:38201966-38207447:+	0.1	0.0606061	0.0689655	0.0753968	0.0899471	0.0748299	0.0909091	0.081448	0.0724638	0.0866667	0.0691643	0.0856269	0.0820312	0.076	0.0995671	0.0823529
ENSG00000010270.14;SE:chr7:38178420-38207447:38207729-38214357:+	0.995745	0.995984	1	1	1	0.992701	1	0.990244	0.996109	1	0.996914	1	0.995763	0.99569	0.995215	1
ENSG00000010270.14;SE:chr7:38179145-38201714:38201966-38207447:+	0	0	0.0322581	0.0465116	0	0	0.0555556	0.0263158	0	0.0222222	0	0.0508475	0.027027	0.151515	0	0
ENSG00000010270.14;SE:chr7:38179145-38207447:38207729-38214357:+	0.979167	0.977273	1	1	1	1	0.971429	0.948718	1	1	1	0.982456	0.947368	0.965517	0.793103	0.964286
ENSG00000010270.14;SE:chr7:38198365-38201714:38201966-38207447:+	0.2	0.571429	0.8	0.666667	0.2	0.666667	0.5	0.666667	0.8	0.285714	0.375	0.444444	0.333333	0.6	1	0.285714
ENSG00000010270.14;SE:chr7:38198365-38202070:38202197-38207447:+	0.2	0.25	0.5	0.5	0.2	0	0	0	0	0	0	0.166667	0	0	0	0.166667
ENSG00000010270.14;SE:chr7:38201966-38202070:38202197-38207447:+	0.0689655	0.0909091	0	0.0416667	0.142857	0.0714286	0.172414	0.178571	0.0769231	0.0333333	0.129032	0.166667	0.193548	0.0689655	0	0.148148
ENSG00000010270.14;SE:chr7:38214434-38215028:38217305-38219565:+	1	0.5	1	1	1	0.666667	0.333333	1	0.4	0.666667	0	0	0.333333	0	0	0
ENSG00000010270.14;SE:chr7:38215105-38217025:38217078-38217188:+	0.955414	0.955836	0.956081	0.953177	0.938326	0.942105	0.967347	0.951673	0.95549	0.971264	0.968447	0.950617	0.939103	0.948454	0.950943	0.966667
ENSG00000010270.14;SE:chr7:38217078-38217188:38217305-38228799:+	0.8	1	0.75	0.8	1	0.8	0.8	0.625	0.857143	0.666667	0.666667	1	0.5	0.333333	1	0.8
ENSG00000010270.14;SE:chr7:38217305-38219565:38219660-38228799:+	0.987461	0.984375	0.989967	0.986755	0.982759	0.979275	0.983871	0.981685	0.982301	0.988732	0.985472	0.982843	0.993631	0.996575	0.984962	0.986667
ENSG00000010278.15;A3:chr12:6200072-6200384:6200072-6200422:+	0.4	0.8	0.8	0.6	0.571429	0.5	0.769231	0	0.375	0.571429	0.5	0.666667	0.5	0.428571	0	0.6
ENSG00000010278.15;A3:chr12:6233486-6235229:6233486-6235476:+	0	0	0.8	0	0	0.25	0.285714	0	0.166667	0.25	0	0.25	0.666667	1	0.5	0.75
ENSG00000010278.15;A3:chr12:6235327-6235476:6235327-6236192:+	0	0.5	0.5	0.2	0.666667	0.75	0.333333	0	0.666667	1	0	0.2	0.5	1	0	0.333333
ENSG00000010278.15;A5:chr12:6235565-6236192:6235327-6236192:+	0	0	0.666667	0	0	0.5	0.5	0	0.333333	1	0	0.2	0.5	1	1	0.6
ENSG00000010278.15;A5:chr12:6236275-6237763:6235565-6237763:+	0	0.4	0.666667	1	0.666667	0.6	0.333333	0	0.5	0.2	0	0.125	0.5	0.5	0	0.142857
ENSG00000010278.15;AF:chr12:6199882:6200072-6225426:6200335:6200565-6225426:+	0.142857	0.25	0.111111	0.666667	0	0.615385	0.25	0.2	0.25	0.3	0.375	0.294118	0.454545	0.375	0.3	0.3125
ENSG00000010278.15;AF:chr12:6200335:6200565-6232632:6226302:6226360-6232632:+	0	0	0.333333	0.25	0.5	1	0.5	0.6	1	0.333333	0.666667	1	1	1	0.5	0.5
ENSG00000010278.15;MX:chr12:6200565-6225426:6225534-6233412:6200565-6232632:6232729-6233412:+	1	0	0.75	0.666667	0	0.75	0.75	0.666667	0.75	0.5	0.333333	0.75	0.9	0	0	0.6
ENSG00000010278.15;MX:chr12:6200565-6225426:6225534-6235476:6200565-6235229:6235327-6235476:+	1	0.5	0	1	0.666667	0	0.5	0	0.333333	0.5	0.4	0.75	1	0.5	1	1
ENSG00000010278.15;MX:chr12:6200565-6225426:6225534-6237763:6200565-6236192:6236275-6237763:+	0	0.666667	0	0.5	0.4	0.5	1	0.666667	0.333333	0.6	0	0.333333	0	1	0	0
ENSG00000010278.15;MX:chr12:6233486-6235229:6235327-6236192:6233486-6235476:6235565-6236192:+	0	0.666667	0.666667	0.666667	0.5	0.25	0.285714	0.5	0.285714	0	0.2	0.571429	0.666667	0	0	0.666667
ENSG00000010278.15;MX:chr12:6235327-6235476:6235565-6237763:6235327-6236192:6236275-6237763:+	1	0.6	0.333333	0	0.5	0.666667	0.5	0.4	0.666667	1	0.5	0.636364	0.5	1	1	0.75
ENSG00000010278.15;SE:chr12:6200072-6200384:6200565-6225426:+	0.666667	0.8	0.8	0.6	1	0.2	0.833333	0	0.6	0.571429	0.571429	0.545455	0.166667	0.5	0	0.375
ENSG00000010278.15;SE:chr12:6200072-6200422:6200565-6225426:+	0.75	0.5	0.5	0.5	1	0.2	0.6	0.666667	0.714286	0.5	0.571429	0.375	0.166667	0.571429	0.625	0.285714
ENSG00000010278.15;SE:chr12:6200565-6225426:6225534-6232632:+	1	1	0.996711	0.996667	0.990033	0.995763	0.99723	0.991477	0.997895	0.997468	0.992188	0.996078	0.99734	0.996416	0.99278	0.993399
ENSG00000010278.15;SE:chr12:6200565-6225426:6225534-6233412:+	0.285714	0	0.5	0.5	0	0.375	0.333333	0.666667	0.25	0.166667	0.181818	0.5	0.5625	0	0	0.428571
ENSG00000010278.15;SE:chr12:6200565-6225426:6225534-6235476:+	0.333333	1	0	0.5	0.666667	0	0.5	0	0.5	1	0.666667	0.75	0.5	1	0.5	0.5
ENSG00000010278.15;SE:chr12:6200565-6232632:6232729-6233412:+	0	0	0.25	0.333333	0.25	0.166667	0.142857	0.5	0.1	0.166667	0.307692	0.25	0.125	0.142857	0.5	0.333333
ENSG00000010278.15;SE:chr12:6200565-6233412:6233486-6235229:+	1	0.857143	1	1	0.9	1	0.857143	0.5	0.818182	0.625	0.75	0.857143	1	0.857143	1	1
ENSG00000010278.15;SE:chr12:6200565-6235229:6235327-6235476:+	0	1	0	0	0.5	0	0.5	1	0.666667	1	0.75	0.5	0	1	0	0
ENSG00000010278.15;SE:chr12:6200565-6235476:6235565-6236192:+	1	0	1	0.5	0.25	0	1	0	0.333333	0	1	0.333333	0.666667	0	1	0.666667
ENSG00000010278.15;SE:chr12:6225534-6232632:6232729-6233412:+	0.992424	1	0.990164	0.993399	1	0.987705	0.991781	0.983193	0.99375	0.997506	0.996078	0.988439	0.976864	1	1	0.990228
ENSG00000010278.15;SE:chr12:6233486-6235229:6235327-6235476:+	1	0.996774	0.996753	0.993443	0.996785	0.987952	0.986523	0.99169	0.989754	0.992665	0.992366	0.994275	0.997462	1	0.989362	0.996795
ENSG00000010278.15;SE:chr12:6235327-6235476:6235565-6236192:+	1	0.993485	0.993464	0.986928	0.996764	0.995868	0.994536	0.991713	0.995825	1	0.998088	0.992278	0.994885	1	1	0.993464
ENSG00000010278.15;SE:chr12:6235565-6236192:6236275-6237763:+	0.985507	0.990323	0.996785	1	0.996805	0.991903	0.994667	0.994505	0.99182	0.990361	0.998113	0.986767	0.994975	0.989547	0.986159	0.981132
ENSG00000010292.13;A3:chr12:6522037-6522828:6522037-6522884:+	0.870968	0.909091	1	0.974359	0.973684	0.894737	0.976744	0.944444	0.970588	0.9	0.979592	0.972973	0.914286	0.953488	0.875	0.92
ENSG00000010292.13;SE:chr12:6517959-6520986:6521110-6521798:+	0.967742	0.969697	0.961538	0.974359	1	1	0.930233	0.916667	1	1	0.938776	1	0.971429	0.953488	1	0.96
ENSG00000010295.20;A3:chr12:6548160-6548425:6548157-6548425:-	0.142857	0.205128	0.228571	0.192308	0.178571	0.117647	0.266667	0.192308	0.0666667	0.15625	0.21875	0.15625	0.1	0.333333	0.1	0.35
ENSG00000010295.20;A3:chr12:6549484-6549756:6548825-6549756:-	0.181818	0.217391	0.25	0.21875	0.129032	0.195122	0.314286	0.259259	0.0967742	0.222222	0.2	0.294118	0.194444	0.318182	0.166667	0.363636
ENSG00000010295.20;RI:chr12:6548065:6548157-6548425:6548545:-	0.142857	0.184211	0.15625	0.25	0.115385	0.189189	0.185185	0.125	0.0344828	0.129032	0.137931	0.181818	0.205882	0.125	0.181818	0.1875
ENSG00000010295.20;RI:chr12:6548065:6548160-6548425:6548545:-	0.5	0.466667	0.384615	0.583333	0.375	0.636364	0.384615	0.375	0.333333	0.444444	0.363636	0.545455	0.7	0.222222	0.666667	0.3
ENSG00000010318.21;A5:chr3:52411339-52412811:52411247-52412811:+	0.333333	0.5	0.75	0.571429	0.375	0.625	0.8	0.666667	0.75	0.4	0.333333	0.75	0.8	0.571429	0.333333	0.75
ENSG00000010318.21;SE:chr3:52421754-52422222:52422338-52422760:+	0.666667	0	0	0.333333	0.5	0	0	0.5	0	1	1	0	0	0.25	0.4	0
ENSG00000010322.16;RI:chr3:52477574:52477642-52478097:52478282:+	0.0625	0.0597015	0.078125	0.0133333	0.025	0	0.0697674	0.0571429	0	0.0465116	0	0.0212766	0.0483871	0.0408163	0.05	0.103448
ENSG00000010322.16;RI:chr3:52480184:52480295-52484513:52484637:+	0.162791	0.142857	0.2	0.166667	0.28125	0.212121	0.243243	0.193548	0.0810811	0.162162	0.25	0.209302	0.244898	0.261905	0.142857	0.139535
ENSG00000010322.16;RI:chr3:52491352:52491513-52491872:52493068:+	0.0869565	0.142857	0.178571	0.1	0.08	0.0344828	0.194444	0.0625	0.0540541	0.027027	0.0540541	0.075	0.0576923	0.155556	0.0810811	0.12
ENSG00000010322.16;SE:chr3:52490231-52490705:52490833-52491352:+	0.952381	0.934426	0.981818	0.971014	1	0.964286	1	0.931034	0.972973	0.969697	0.888889	0.973684	0.816327	0.883721	0.942857	0.895833
ENSG00000010361.14;A3:chr19:49808491-49808574:49808488-49808574:-	0	0.470588	0.222222	0.3125	0.181818	0.333333	0.363636	0.166667	0.111111	0.157895	0.1	0.176471	0.318182	0.272727	0.166667	0.266667
ENSG00000010361.14;A3:chr19:49811491-49811631:49811467-49811631:-	0.111111	0.0625	0.117647	0	0	0	0	0.166667	0.25	0.0526316	0.111111	0.0625	0.1	0	0	0.0769231
ENSG00000010361.14;A5:chr19:49812335-49812615:49812335-49812638:-	0.8	0.769231	0.8	0.571429	0.727273	0.625	0.555556	1	0.833333	0.714286	0.6	0.692308	0.6	0.7	0.9	0.777778
ENSG00000010361.14;A5:chr19:49812736-49812996:49812736-49813133:-	1	0.923077	0.866667	0.785714	0.636364	1	1	1	0.833333	0.928571	0.6	0.692308	0.733333	0.8	1	0.777778
ENSG00000010361.14;MX:chr19:49809258-49811363:49811467-49811631:49808638-49811631:49811699-49812251:-	0	1	0	0	0.5	0.5	1	0	0	1	0	0.666667	1	0	0.666667	0.5
ENSG00000010361.14;SE:chr19:49807374-49808115:49808159-49808414:-	0.111111	0.117647	0.166667	0.4375	0.181818	0	0	0.166667	0.333333	0	0.3	0.235294	0.0454545	0.0909091	0.333333	0.133333
ENSG00000010361.14;SE:chr19:49809258-49809378:49809575-49811363:-	1	0.875	1	1	0.9	0.909091	0.909091	1	1	0.894737	1	0.875	0.8	1	0.8	0.923077
ENSG00000010361.14;SE:chr19:49811699-49812251:49812335-49812996:-	0.75	0.666667	1	1	0	1	0.5	1	1	0.8	1	1	0.8	1	0	0.8
ENSG00000010361.14;SE:chr19:49812335-49812615:49812736-49812996:-	0.571429	0.833333	0.785714	0.714286	1	0.555556	0.833333	0.833333	0.571429	0.692308	0.2	0.6	0.636364	0.857143	1	0.636364
ENSG00000010361.14;SE:chr19:49812335-49812638:49812736-49812996:-	0.25	0.5	0.4	0.75	1	0.428571	0.8	0	0.25	0.5	0.333333	0.428571	0.5	0.666667	1	0
ENSG00000010404.18;A3:chrX:149503489-149504157:149501037-149504157:-	0.166667	0.571429	0.6	0.5	0.333333	0.222222	0.375	0.454545	0.333333	0.428571	0.25	0.25	0.272727	0.142857	0.125	0.461538
ENSG00000010404.18;A3:chrX:149503489-149504157:149502177-149504157:-	0.8	0.9	1	1	0.666667	1	0.8	0.857143	0.875	0.857143	1	0.75	1	0.25	0.5	0.857143
ENSG00000010404.18;AL:chrX:149479517:149483218-149490314:149487131:149487313-149490314:-	0.564706	0.382716	0.485714	0.467391	0.48	0.349398	0.481013	0.392157	0.425	0.416667	0.46789	0.518519	0.453333	0.539326	0.48913	0.595745
ENSG00000010404.18;MX:chrX:149501037-149503312:149503489-149505035:149501037-149504157:149504293-149505035:-	0.705882	0.454545	0.666667	0.6	0.2	0.125	0.615385	0.4	0.625	0.733333	0.4	0.4	0.6	0.4	0.416667	0.363636
ENSG00000010404.18;RI:chrX:149500949:149501037-149502075:149503489:-	0.25	0.888889	0.666667	0.5	1	0.4	0.75	0.833333	0.428571	0.5	0.5	0.666667	0.75	1	0.5	1
ENSG00000010404.18;RI:chrX:149502075:149502223-149503312:149503489:-	0.75	0.25	0.5	0.571429	0	0.6	0.333333	0.5	0.8	1	0.4	0.333333	0.5	0	0.25	0
ENSG00000010404.18;SE:chrX:149483218-149486925:149487098-149490314:-	0.741935	0.817647	0.803468	0.755682	0.735294	0.752137	0.730496	0.837398	0.783439	0.803922	0.735751	0.692308	0.813187	0.694268	0.738372	0.709845
ENSG00000010404.18;SE:chrX:149490440-149491538:149491667-149496346:-	0.0852018	0.0909091	0.0861244	0.08	0.0628571	0.0935673	0.126374	0.0779221	0.08867	0.102564	0.12749	0.106838	0.0807175	0.0757576	0.0958904	0.0735931
ENSG00000010404.18;SE:chrX:149496516-149498107:149498307-149500949:-	0.982379	0.981982	0.976526	0.986842	0.982759	0.982659	0.967213	0.987342	0.990244	0.994872	0.988281	0.978992	0.977778	0.974874	0.977273	0.957265
ENSG00000010404.18;SE:chrX:149501037-149502075:149502177-149503312:-	0.231481	0.22549	0.20202	0.206573	0.222892	0.194969	0.19883	0.260274	0.221053	0.252688	0.163934	0.238938	0.240566	0.12766	0.183575	0.221719
ENSG00000010404.18;SE:chrX:149501037-149502075:149502177-149504157:-	0.166667	0.142857	0	0	0.2	0	0.166667	0.142857	0.142857	0.2	0	0.142857	0	0.333333	0.222222	0.125
ENSG00000010404.18;SE:chrX:149501037-149502075:149503489-149504157:-	0.375	0.142857	0.428571	0.5	0	0.3	0.166667	0.142857	0.4	0.428571	0.25	0.142857	0.111111	0	0.125	0
ENSG00000010404.18;SE:chrX:149501037-149503312:149503489-149504157:-	0.968553	0.962264	0.974026	0.976048	0.969697	0.947761	0.962687	0.945455	0.958333	0.969697	0.970874	0.965517	0.949045	0.963855	0.959064	0.96
ENSG00000010404.18;SE:chrX:149502177-149503312:149503489-149504157:-	0.980392	0.978723	1	1	0.973684	1	0.971429	0.974359	0.976744	0.979167	1	0.981818	1	0.888889	0.95	0.98
ENSG00000010404.18;SE:chrX:149503489-149504157:149504293-149505035:-	0.945701	0.976852	0.961905	0.973214	0.994152	0.993976	0.954802	0.973856	0.949495	0.942708	0.984064	0.982684	0.9447	0.978947	0.976415	0.982379
ENSG00000010438.17;SE:chr9:33750727-33762057:33762163-33796643:+	0.05	0.0454545	0.0909091	0.2	0.0384615	0.0588235	0.233333	0.0540541	0.0657895	0.0454545	0.0625	0.047619	0	0.103448	0	0.0869565
ENSG00000010539.12;A5:chr16:3233836-3234636:3233836-3234987:-	0.241379	0.166667	0.214286	0.3125	0.642857	0.222222	0.111111	0.05	0.178571	0.272727	0.291667	0.322581	0.111111	0.166667	0.346154	0.24
ENSG00000010626.15;AF:chr12:6904822:6904903-6905585:6905011:6905075-6905585:+	0.888889	1	0.909091	1	1	1	1	1	1	1	1	1	0.888889	1	1	0.928571
ENSG00000010626.15;AL:chr12:6906662-6907315:6907733:6906662-6913891:6914241:+	1	1	1	0.5	0.75	0.8	1	0.555556	1	0.5	0.7	0.857143	1	0.75	1	0.75
ENSG00000010626.15;MX:chr12:6907445-6909890:6910026-6913891:6907445-6912730:6913027-6913891:+	1	0.6	1	0.888889	0	0	0.75	0.714286	1	1	1	1	1	0.666667	0.666667	0.666667
ENSG00000010626.15;SE:chr12:6873781-6882196:6882327-6883704:+	0.857143	0.714286	0.818182	0.733333	0.666667	0.8	1	0.666667	0.714286	0.545455	0.6875	0.846154	0.888889	0.785714	0.714286	0.5
ENSG00000010626.15;SE:chr12:6904903-6905585:6905759-6906409:+	1	1	1	1	1	1	1	1	1	0.909091	1	1	1	1	0.875	0.909091
ENSG00000010626.15;SE:chr12:6905759-6905845:6905954-6906409:+	0.28	0.34375	0.181818	0.3	0.190476	0.238095	0.222222	0.233333	0.375	0.333333	0.375	0.193548	0.388889	0.25	0.25	0.181818
ENSG00000010626.15;SE:chr12:6906662-6907315:6907445-6913891:+	1	1	1	0.714286	0.6	0.857143	1	0.636364	1	0.714286	0.666667	0.888889	1	0.875	1	0.875
ENSG00000010626.15;SE:chr12:6907445-6909890:6910026-6912730:+	1	0.75	1	0.857143	1	1	0.857143	0.75	1	1	1	1	1	0.882353	0.8	0.888889
ENSG00000010626.15;SE:chr12:6907445-6909890:6910026-6913891:+	0.666667	0.272727	0.230769	0.615385	0	0	0.6	0.416667	0.222222	0.444444	0.25	0.466667	0.6	0.363636	0.285714	0.222222
ENSG00000010626.15;SE:chr12:6907445-6912730:6913027-6913891:+	0	0.2	0	0.166667	0	0	0.333333	0.222222	0	0	0	0	0	0.222222	0.166667	0.125
ENSG00000010626.15;SE:chr12:6910026-6912730:6913027-6913891:+	0.714286	0.666667	0.4	0.428571	1	1	0.666667	0.545455	0.333333	0.636364	0.75	0.416667	0.666667	0.789474	0.666667	0.8
ENSG00000010704.19;A3:chr6:26091589-26092685:26091589-26092727:+	0.657895	0.567568	0.574468	0.558824	0.677419	0.612903	0.407407	0.594595	0.542857	0.5	0.5	0.586207	0.703704	0.636364	0.636364	0.653846
ENSG00000010704.19;A3:chr6:26093232-26094186:26093232-26094404:+	0.682927	0.485714	0.565217	0.484848	0.59375	0.545455	0.407407	0.513514	0.485714	0.346154	0.433333	0.517241	0.62069	0.636364	0.55	0.62963
ENSG00000010704.19;MX:chr6:26087516-26090841:26091104-26092685:26087516-26091314:26091589-26092685:+	0	0.5	0	1	0.333333	1	0	0	0	0	0	1	0.5	0	0	0.333333
ENSG00000010704.19;RI:chr6:26094186:26094218-26094404:26095531:+	0.965517	0.85	0.962963	0.888889	1	1	0.916667	1	1	1	0.866667	0.9375	1	0.954545	0.846154	1
ENSG00000010704.19;SE:chr6:26087516-26090841:26091104-26091314:+	0.973684	0.972973	0.978723	1	0.935484	1	1	0.972973	1	1	0.96875	1	0.962963	1	0.909091	0.923077
ENSG00000010704.19;SE:chr6:26091104-26091314:26091589-26092685:+	1	0.952381	1	0.95	0.95	0.904762	1	1	1	1	1	0.944444	0.947368	1	1	0.9375
ENSG00000010704.19;SE:chr6:26093232-26094186:26094218-26094404:+	0.0714286	0.142857	0.047619	0.105263	0	0	0.0588235	0	0	0	0.105263	0.0666667	0	0.0769231	0.181818	0
ENSG00000010803.16;MX:chr1:41143112-41151614:41151684-41160875:41143112-41159725:41159933-41160875:-	0.545455	0.5	0.625	0.6	0.4	0.615385	0.5	0.444444	0.666667	0.444444	0.571429	0.375	0.444444	0.625	0.428571	0.5
ENSG00000010803.16;MX:chr1:41151684-41152599:41152741-41160875:41151684-41159725:41159933-41160875:-	0.157895	0.0526316	0.1	0.181818	0.266667	0.142857	0.222222	0.1	0.157895	0.0625	0.2	0.1	0	0.5	0.363636	0.0625
ENSG00000010803.16;RI:chr1:41027202:41027475-41028157:41028319:-	0.96875	0.88	0.95	0.852941	0.947368	1	0.952381	0.913043	1	0.892857	0.904762	0.866667	0.958333	0.923077	0.935484	0.955556
ENSG00000010803.16;SE:chr1:41028726-41033983:41034048-41037362:-	0.55814	0.731707	0.678571	0.5	0.607143	0.583333	0.576923	0.717949	0.567568	0.675	0.56	0.540541	0.545455	0.444444	0.621622	0.5
ENSG00000010803.16;SE:chr1:41143112-41151614:41151684-41159725:-	0.761905	0.75	0.75	0.692308	0.785714	0.705882	0.636364	0.782609	0.941176	0.75	0.727273	0.642857	0.666667	0.5	0.636364	0.625
ENSG00000010803.16;SE:chr1:41143112-41151614:41151684-41160875:-	0.428571	0.545455	0.714286	0.461538	0.333333	0.727273	0.666667	0.5	0.285714	0.5	0.666667	0.428571	0.4	0.454545	0.333333	0.529412
ENSG00000010803.16;SE:chr1:41143112-41159725:41159933-41160875:-	0.384615	0.545455	0.6	0.363636	0.428571	0.625	0.666667	0.555556	0.166667	0.555556	0.6	0.555556	0.454545	0.333333	0.4	0.529412
ENSG00000010803.16;SE:chr1:41151684-41152599:41152741-41159725:-	0.238095	0.181818	0.4	0.25	0.214286	0.142857	0.222222	0.181818	0.2	0.166667	0.2	0.4375	0.285714	0.4	0.5	0.285714
ENSG00000010803.16;SE:chr1:41151684-41152599:41152741-41160875:-	0.333333	0.142857	0.166667	0.25	0.666667	0.2	0.333333	0.333333	0.6	0.2	0.333333	0.25	0	0.375	0.571429	0.1
ENSG00000010803.16;SE:chr1:41151684-41159725:41159933-41160875:-	0.727273	0.75	0.642857	0.6	0.846154	0.6	0.636364	0.818182	0.888889	0.789474	0.666667	0.75	0.714286	0.375	0.7	0.625
ENSG00000010803.16;SE:chr1:41152741-41159725:41159933-41160875:-	0.625	0.8	0.857143	0.6	0.428571	0.5	0.5	0.666667	0.571429	0.75	0.5	0.875	1	0.4	0.636364	0.857143
ENSG00000010803.16;SE:chr1:41161432-41186121:41186250-41242059:-	0.906977	0.9	0.961538	0.967742	0.925926	0.875	0.904762	0.945946	0.967742	0.96875	0.857143	0.931034	0.862069	0.954545	0.935484	0.958333
ENSG00000010810.17;AF:chr6:111780635-111844777:111844944:111780635-111846589:111846615:-	0.722222	0.863636	0.88	0.969697	0.714286	0.85	0.6875	0.894737	0.733333	0.826087	0.863636	1	0.777778	0.647059	0.875	0.8125
ENSG00000010810.17;AF:chr6:111780635-111844777:111844944:111780635-111872968:111873067:-	0.684211	0.863636	0.88	0.914286	0.714286	0.894737	0.785714	0.73913	0.578947	0.76	0.863636	0.866667	0.933333	0.916667	0.777778	0.928571
ENSG00000010810.17;AF:chr6:111780635-111846589:111846615:111780635-111872968:111873067:-	0.454545	0.5	0.5	0.25	0.5	0.6	0.625	0.25	0.333333	0.4	0.5	0	0.8	0.857143	0.333333	0.75
ENSG00000010810.17;AF:chr6:111846629-111872968:111873067:111846629-111873270:111873430:-	0.846154	0.921053	0.821429	0.944444	0.95	0.846154	1	0.857143	0.826087	0.733333	0.8	0.807692	0.84	1	0.740741	0.931034
ENSG00000010810.17;MX:chr6:111696456-111699515:111699670-111702885:111696456-111700104:111700268-111702885:-	0.254545	0.307692	0.288136	0.206897	0.322581	0.236842	0.264706	0.304348	0.326087	0.229508	0.259259	0.272727	0.32	0.185185	0.258621	0.42
ENSG00000010810.17;SE:chr6:111696456-111699515:111699670-111700104:-	0.0681818	0.1	0.0869565	0.115385	0.0454545	0.0333333	0.193548	0.030303	0.138889	0.0784314	0.0697674	0.0588235	0.0555556	0.0434783	0.0227273	0.09375
ENSG00000010810.17;SE:chr6:111699670-111700104:111700268-111702885:-	0.176471	0.2	0.190476	0.333333	0.0909091	0.1	0.4	0.0666667	0.25	0.222222	0.176471	0.142857	0.111111	0.166667	0.0625	0.125
ENSG00000010810.17;SE:chr6:111720062-111740981:111741093-111780566:-	0.1	0.047619	0.0535714	0.0185185	0.0689655	0.0857143	0.15625	0.0434783	0.0869565	0.0677966	0.06	0	0.0909091	0.230769	0.0526316	0.0652174
ENSG00000010810.17;SE:chr6:111780635-111846589:111846629-111872968:-	0.785714	0.921053	0.884615	0.85	0.904762	0.846154	0.8125	0.75	0.703704	0.785714	0.869565	0.913043	0.954545	0.888889	0.769231	0.964286
ENSG00000010818.10;AF:chr6:142837047-142944801:142945031:142837047-142945099:142945176:-	0	0.333333	0	0	0	0.333333	0.2	0.166667	0.25	0.333333	0	0.2	0.25	0	0.428571	0
ENSG00000010818.10;AF:chr6:142837047-142944801:142945031:142837047-142945944:142946365:-	0	0.181818	0	0	0	0.142857	0.111111	0.111111	0.2	0.2	0	0.111111	0.166667	0	0.25	0
ENSG00000010818.10;AF:chr6:142837047-142945099:142945176:142837047-142945944:142946365:-	0.2	0.307692	0.0909091	0.315789	0.25	0.25	0.333333	0.384615	0.428571	0.333333	0.333333	0.333333	0.375	0.142857	0.307692	0.166667
ENSG00000011007.12;AF:chr1:23743472:23743578-23749021:23743891:23744270-23749021:+	0.986301	0.984043	0.97546	0.990099	0.977612	0.958333	0.987013	0.976471	0.972222	0.975904	0.982609	0.972678	0.975758	0.96748	0.957447	0.93662
ENSG00000011007.12;SE:chr1:23694791-23695798:23695908-23749021:+	0.953052	0.978992	0.964103	0.982833	0.962963	0.971223	0.971429	0.948905	0.955975	0.956044	0.955882	0.959538	0.955556	0.932203	0.923611	0.941799
ENSG00000011009.11;A3:chr1:23792760-23793008:23792760-23793151:+	0.571429	0.25	0	1	0.5	0.625	0.428571	0.571429	0.5	0.25	0.571429	0.75	0.75	0.25	0.25	1
ENSG00000011009.11;A3:chr1:23793752-23793860:23793752-23794063:+	0.714286	0.666667	0.5	0.333333	0	0.428571	0.75	0	0.5	0.666667	0.428571	0.555556	0.5	0.25	0	1
ENSG00000011009.11;A3:chr1:23794136-23794224:23794136-23794427:+	0.764706	1	0.666667	0.833333	0.636364	0.916667	0.8	0.714286	0.6875	0.692308	0.666667	0.846154	0.833333	0.777778	1	0.75
ENSG00000011009.11;A3:chr1:23794325-23794427:23794325-23794552:+	0.986726	0.988889	0.963415	0.989474	0.988506	1	0.986111	0.983146	0.973684	0.989011	0.997033	0.989474	0.982301	0.980583	0.959302	0.977169
ENSG00000011009.11;A5:chr1:23794600-23794682:23794325-23794682:+	0.764706	0.466667	0.444444	0.47619	0.7	0.647059	0.421053	0.555556	0.578947	0.409091	0.470588	0.733333	0.416667	0.5	0.428571	0.428571
ENSG00000011009.11;AF:chr1:23791145:23791250-23792657:23791971:23792017-23792657:+	0.611111	0.695652	0.607143	0.714286	0.666667	0.764706	0.818182	0.565217	0.62963	0.653846	0.647059	0.736842	0.590909	0.65	0.8125	0.727273
ENSG00000011009.11;AF:chr1:23791187:23791250-23792657:23791971:23792017-23792657:+	0.970954	0.975352	0.956349	0.972222	0.96648	0.980676	0.982379	0.945946	0.968354	0.967857	0.964912	0.982699	0.961702	0.967136	0.982955	0.973568
ENSG00000011009.11;MX:chr1:23794136-23794224:23794325-23794682:23794136-23794427:23794600-23794682:+	0.5	1	0.714286	0.846154	0.428571	0.857143	0.846154	0.666667	0.615385	0.764706	0.692308	0.666667	0.875	0.777778	1	0.8
ENSG00000011009.11;RI:chr1:23794224:23794325-23794552:23794600:+	0.8125	0.7	0.470588	0.769231	0.777778	1	0.727273	0.625	0.578947	0.75	0.888889	0.785714	0.555556	0.636364	0.461538	0.545455
ENSG00000011009.11;SE:chr1:23792760-23793008:23793039-23793151:+	0.987854	0.990099	0.99639	1	0.989691	0.986111	0.983471	0.984848	0.990964	0.990099	0.991826	0.993355	0.995968	0.986842	0.983957	1
ENSG00000011009.11;SE:chr1:23792760-23793008:23793216-23793705:+	0.571429	0.5	0	0.833333	1	0.625	0.428571	1	0.5	0.333333	0.571429	0.75	0.5	1	0.2	0.25
ENSG00000011009.11;SE:chr1:23792760-23793151:23793216-23793705:+	0.5	0.75	1	0	1	0.5	0.5	1	0.5	0.6	0.5	0.5	0.25	1	0.428571	0
ENSG00000011009.11;SE:chr1:23793216-23794224:23794325-23794427:+	0.666667	0.125	0.75	0.8	0.714286	0.833333	0.75	0.833333	0.714286	0.444444	0.714286	0.875	0	0.75	0.666667	0
ENSG00000011009.11;SE:chr1:23793216-23794427:23794600-23794682:+	0.5	0.538462	0.2	0.25	0.5	0.2	0.125	0.111111	0.333333	0.714286	0.25	0.25	0.111111	0.25	0.333333	0.5
ENSG00000011009.11;SE:chr1:23793752-23793860:23793930-23794063:+	0.991597	0.992857	0.992395	0.993399	0.989071	0.980861	0.995671	0.98913	0.993769	0.996587	0.988571	0.986207	0.991561	0.986239	1	1
ENSG00000011009.11;SE:chr1:23794136-23794224:23794325-23794427:+	0.982063	1	0.983193	0.992857	0.976608	0.994872	0.990566	0.988372	0.983108	0.985185	0.98806	0.99278	0.995516	0.99005	1	0.990741
ENSG00000011009.11;SE:chr1:23794325-23794427:23794600-23794682:+	0.982379	0.970909	0.959514	0.962457	0.982857	0.970732	0.950893	0.977654	0.973684	0.954064	0.973913	0.986014	0.969432	0.966507	0.953757	0.963964
ENSG00000011009.11;SE:chr1:23794325-23794552:23794600-23794682:+	0.428571	0.272727	0.473684	0.214286	0.4	0	0.214286	0.428571	0.5	0.1875	0.1	0.428571	0.363636	0.363636	0.466667	0.384615
ENSG00000011021.23;A3:chr1:11826214-11827089:11826214-11827115:+	0.842105	0.862069	0.761905	0.703704	1	1	0.727273	0.642857	0.888889	0.833333	0.857143	0.875	0.882353	0.8125	0.857143	0.833333
ENSG00000011021.23;A3:chr1:11828219-11828458:11828219-11829196:+	0.307692	0.25	0.176471	0.0833333	0.222222	0.375	0.25	0.333333	0.428571	0.25	0.333333	0.214286	0.2	0.294118	0.266667	0.25
ENSG00000011021.23;A3:chr1:11833638-11833877:11833638-11833887:+	1	0.947368	0.964286	0.96875	0.954545	1	1	0.866667	0.9375	0.9375	0.931034	0.952381	0.925926	0.956522	0.913043	0.956522
ENSG00000011021.23;A3:chr1:11841207-11843704:11841207-11843734:+	0.4	0.555556	0.428571	0.583333	0.333333	0.4	0.6	0.5	0	0	0.222222	0.428571	0.6	0.428571	0.5	0.75
ENSG00000011021.23;A3:chr1:11845766-11847434:11845766-11847577:+	0.8	0.666667	0.571429	0.5	1	0.6	0.4	0.5	0	0.666667	0.777778	0.571429	0.8	0.857143	0.5	0.75
ENSG00000011021.23;A5:chr1:11826224-11827089:11826214-11827089:+	0.111111	0.193548	0.157895	0.0952381	0.315789	0.0833333	0.2	0.181818	0.333333	0.166667	0.1	0.125	0.318182	0.277778	0.142857	0.117647
ENSG00000011021.23;RI:chr1:11823067:11823833-11824486:11824553:+	0.25	0.166667	0.333333	0	1	0.333333	0.333333	0.25	0.333333	0.5	0.333333	0	0.666667	0.6	0.25	0.25
ENSG00000011021.23;RI:chr1:11840143:11840371-11841058:11841207:+	0.8	0.777778	0.714286	0.75	0.666667	0.6	0.6	1	0	0.666667	0.777778	0.428571	0.6	0.714286	1	0.25
ENSG00000011021.23;SE:chr1:11828219-11828458:11828624-11829196:+	0.470588	0.37931	0.333333	0.185185	0.588235	0.444444	0.1	0.333333	0.6	0.5	0.294118	0.266667	0.428571	0.25	0.45	0.25
ENSG00000011028.14;SE:chr17:62691128-62692112:62692138-62692231:+	0.666667	0.653846	0.594203	0.682171	0.647059	0.675926	0.736842	0.675676	0.709302	0.712871	0.628788	0.666667	0.701923	0.612903	0.734375	0.673333
ENSG00000011052.21;MX:chr17:51153662-51155651:51155780-51161160:51153662-51159980:51160081-51161160:+	0.666667	0.454545	0.5	0.625	0.727273	0.555556	0.625	0	0.714286	0.5	0.642857	0.6	0.5	0.375	0.333333	0.4
ENSG00000011052.21;SE:chr17:51153662-51154225:51154444-51155651:+	0.0634921	0.102564	0.114286	0.0434783	0.0405405	0.0422535	0.0864198	0.0348837	0.0617284	0.0722892	0.034188	0.0291262	0.0430108	0.0506329	0.0666667	0.0144928
ENSG00000011052.21;SE:chr17:51153662-51155651:51155780-51159980:+	0.982759	0.915493	0.935484	0.953125	0.954545	0.940299	0.958333	0.943182	0.972603	0.974026	0.954128	0.938144	0.977528	0.935065	0.964912	0.956522
ENSG00000011052.21;SE:chr17:51155780-51159980:51160081-51161160:+	0.968254	0.935897	0.942857	0.927536	0.891892	0.929577	0.938272	1	0.938272	0.975904	0.923077	0.912621	0.978495	0.962025	0.983333	0.971014
ENSG00000011052.21;SE:chr17:51168343-51169937:51170049-51171487:+	0.890625	0.833333	0.905405	0.944444	0.805195	0.866667	0.857143	0.857143	0.879518	0.858824	0.860656	0.880734	0.852632	0.892857	0.887097	0.888889
ENSG00000011105.14;MX:chr12:3077453-3083653:3083719-3278421:3077453-3201177:3201256-3278421:+	0	0.142857	0	0.444444	0	0	0.285714	0.1	0	0.111111	0.25	0.0833333	0.166667	0.2	0.5	0
ENSG00000011105.14;SE:chr12:3077453-3083653:3083719-3201177:+	0.916667	0.833333	0.794118	0.814815	0.689655	0.75	0.8	0.727273	0.857143	0.857143	0.860465	0.784314	0.861111	0.764706	0.809524	0.724138
ENSG00000011105.14;SE:chr12:3083719-3201177:3201256-3278421:+	1	0.965517	1	0.84	1	1	0.9	0.958333	1	0.978723	0.944444	0.972973	0.967742	0.925926	0.8	1
ENSG00000011105.14;SE:chr12:3201256-3206280:3206418-3278421:+	0.194444	0.0555556	0.0294118	0.037037	0	0	0.08	0.030303	0.0952381	0.0357143	0.0697674	0.0784314	0.0277778	0.0294118	0.047619	0.0344828
ENSG00000011105.14;SE:chr12:3281329-3281734:3281817-3283045:+	0.972222	0.945946	0.911765	0.935484	0.896552	0.95	0.925926	0.882353	0.97619	0.912281	0.977778	0.923077	0.891892	0.944444	0.96	0.931034
ENSG00000011114.15;AF:chr14:93296157-93332304:93332492:93296157-93332820:93333092:-	0.025641	0.0740741	0.0571429	0.184211	0.105263	0	0	0.266667	0.2	0.1	0.0789474	0	0	0.030303	0.12	0.0384615
ENSG00000011114.15;SE:chr14:93243088-93245825:93246286-93248476:-	0.785714	0.490196	0.8	0.553571	0.615385	0.769231	0.6875	0.454545	0.571429	0.688889	0.767442	0.773585	0.591837	0.784314	0.763158	0.625
ENSG00000011132.12;RI:chr19:3759561:3759600-3759689:3760301:-	0.466667	0.4	0.26087	0.538462	0.111111	0.333333	0	0.411765	0.428571	0.230769	0.277778	0.294118	0.176471	0.05	0.285714	0.333333
ENSG00000011132.12;SE:chr19:3751553-3752508:3752720-3752820:-	1	0.95	0.956522	1	0.888889	1	1	0.941176	0.857143	1	0.944444	1	1	0.95	1	0.888889
ENSG00000011143.19;A5:chr17:58206380-58206465:58206380-58207085:-	0	0	0	0.5	0	0.5	0	0	0	0	0	0	0	0	0	0.333333
ENSG00000011143.19;RI:chr17:58206283:58206380-58207894:58208001:-	1	1	1	1	1	1	0.75	1	0.888889	1	0.928571	1	0.8	0.888889	0.875	1
ENSG00000011143.19;RI:chr17:58206465:58206547-58207085:58207218:-	0	0	0	0.1	0	0.125	0	0	0	0	0	0	0	0	0	0.1
ENSG00000011143.19;SE:chr17:58206380-58206465:58206547-58207085:-	1	0.857143	0.875	0.9	1	0.875	0.5	1	0.846154	0.9	0.777778	0.6	0.888889	1	0.928571	0.818182
ENSG00000011143.19;SE:chr17:58206380-58206465:58207218-58207894:-	0	0	0	1	0	1	0	0	0	0	0	0	0	0	0	1
ENSG00000011143.19;SE:chr17:58206380-58207085:58207218-58207894:-	0	1	1	1	0	1	0.8	0	0.666667	1	0.666667	1	0.5	0	0.5	1
ENSG00000011143.19;SE:chr17:58213869-58214259:58214387-58216088:-	0	0	0	0	0	0.4	0	0.166667	0	0.25	0	0	0.125	0	0.5	0.166667
ENSG00000011143.19;SE:chr17:58214387-58214741:58214838-58216088:-	1	1	1	1	1	0.904762	1	0.9375	1	0.95	1	1	0.941176	1	0.958333	0.96
ENSG00000011198.10;A3:chr3:43715058-43717671:43715058-43717766:+	0.980769	0.967213	1	0.957746	0.987654	1	0.972222	0.988372	0.978495	0.977273	0.972222	0.990566	1	0.969697	0.976744	0.98
ENSG00000011198.10;A3:chr3:43718561-43733880:43718561-43734050:+	0.5	0	0.5	0.333333	0.5	0	0.333333	0.5	0.5	0	0.5	0	0	0	0	0
ENSG00000011198.10;AF:chr3:43690938:43691039-43699276:43691094:43691509-43699276:+	0.981481	0.96748	1	0.966216	0.988095	1	0.972973	1	1	1	0.981651	0.990566	1	0.99	1	0.981651
ENSG00000011198.10;MX:chr3:43691039-43699276:43699361-43711709:43691039-43702215:43702587-43711709:+	0	0	1	1	0	0	0	1	1	0	0	0	1	0.5	0	0
ENSG00000011198.10;MX:chr3:43702587-43711709:43711863-43718443:43702587-43717671:43717857-43718443:+	0	0	0.333333	0.6	1	0.5	0	1	0	0	0	1	0.5	1	1	0
ENSG00000011198.10;MX:chr3:43711863-43714947:43715058-43718443:43711863-43717671:43717857-43718443:+	0.75	0	0.25	0.5	0	0.5	0	0	0	1	1	0.333333	0.5	0.666667	0.333333	0.142857
ENSG00000011198.10;RI:chr3:43733880:43733963-43734050:43734371:+	1	0	1	0.333333	1	0	1	0.5	1	0	0.5	0	0	0	0	0
ENSG00000011198.10;SE:chr3:43691039-43699276:43699361-43702215:+	0.981308	1	1	1	1	0.987342	1	1	1	1	1	0.980952	1	0.989899	1	1
ENSG00000011198.10;SE:chr3:43691039-43699276:43699361-43711709:+	0	0	0.333333	0.5	0	0	0	0.5	0.5	0	0	0	0.5	0.333333	0	0
ENSG00000011198.10;SE:chr3:43691039-43702215:43702587-43711709:+	1	0	0	0	0	0.2	0	0	0	0	0	0.5	0	0.333333	0	0
ENSG00000011198.10;SE:chr3:43699361-43702215:43702587-43711709:+	1	1	0.99187	0.993103	1	1	1	0.988506	0.98913	1	1	1	0.990385	0.99	1	1
ENSG00000011198.10;SE:chr3:43702587-43711709:43711863-43717671:+	0.333333	0.6	0.6	0.333333	1	0.5	0.75	0	0.4	0	0	1	0.5	1	1	0.75
ENSG00000011198.10;SE:chr3:43711863-43714947:43715058-43717671:+	0.990291	0.975207	0.976	0.992701	0.963855	0.9875	0.958904	1	0.978495	1	1	0.981308	0.990385	0.989691	0.976744	0.942308
ENSG00000011198.10;SE:chr3:43711863-43714947:43715058-43718443:+	1	0	0.5	0.25	0	0.5	0	0	0	1	1	0.5	0.5	0.666667	0.5	1
ENSG00000011198.10;SE:chr3:43711863-43717671:43717857-43718443:+	1	1	0.75	0.25	0.75	0.5	1	0	1	0	0	0.666667	0.5	0.5	0.666667	1
ENSG00000011198.10;SE:chr3:43715058-43717671:43717857-43718443:+	0.971429	1	0.99187	0.992701	1	0.9875	1	1	1	0.955556	0.990566	0.990566	0.990385	0.979592	0.988235	0.989899
ENSG00000011198.10;SE:chr3:43715058-43717766:43717857-43718443:+	0.4	1	0	0.857143	1	0	1	1	1	0.333333	0.75	0.5	0	0.6	0.666667	0.666667
ENSG00000011198.10;SE:chr3:43718561-43733880:43733963-43734050:+	0	0.5	0	0.5	0	0.333333	0	0.5	0	0.5	0.5	1	0	0	0	0
ENSG00000011243.19;A5:chr19:15397855-15398630:15397855-15399302:-	0	0.108108	0.0740741	0.0888889	0.125	0.04	0.105263	0.0769231	0.147059	0.037037	0.0882353	0.0540541	0.0526316	0.0666667	0.0714286	0.1
ENSG00000011243.19;RI:chr19:15397714:15397855-15399302:15399410:-	0.0333333	0.0833333	0.137931	0.0465116	0.0869565	0.0769231	0.0285714	0.0769231	0.194444	0.16129	0.114286	0.102564	0.1	0.176471	0.0714286	0.129032
ENSG00000011243.19;RI:chr19:15403475:15403555-15403658:15403715:-	0.9375	0.775	0.903226	0.847826	0.72	0.714286	0.702703	0.75	0.894737	0.8	0.789474	0.75	0.822222	0.861111	0.793103	0.911765
ENSG00000011243.19;SE:chr19:15397855-15398630:15398766-15399302:-	0.0645161	0.108108	0.0740741	0.0681818	0.0869565	0.0769231	0.0555556	0.2	0.0645161	0.257143	0.0882353	0.0277778	0.121951	0.0666667	0.037037	0.1
ENSG00000011258.16;RI:chr17:51218930:51219044-51220330:51220463:-	0.166667	0.272727	0.208333	0.3125	0.153846	0.263158	0.111111	0.181818	0.1875	0.5	0.235294	0.125	0.115385	0.1875	0.4	0.111111
ENSG00000011260.14;A3:chr17:51285368-51288029:51285368-51288124:+	0.98	0.992248	1	0.981481	0.969072	0.985915	1	1	1	0.992126	0.977273	1	0.972477	1	1	1
ENSG00000011260.14;SE:chr17:51263386-51266182:51266280-51268837:+	0.98	1	1	0.990654	0.989691	0.985714	1	1	0.981818	0.992	0.992366	0.983333	0.970874	1	1	1
ENSG00000011260.14;SE:chr17:51273450-51275866:51275991-51280005:+	0	0.833333	0.5	0	0.666667	1	0.666667	0.333333	0	0.166667	1	1	0	1	0.5	0.5
ENSG00000011260.14;SE:chr17:51275991-51277130:51277304-51280005:+	1	0.962121	0.990196	1	0.979167	0.957746	0.977273	0.986486	1	0.991736	0.992647	0.991667	1	0.990099	0.978022	0.98
ENSG00000011275.19;A3:chr7:5741815-5752846:5741644-5752846:-	0.397059	0.447761	0.491525	0.357143	0.444444	0.320755	0.568966	0.413793	0.410714	0.34375	0.414286	0.447761	0.553191	0.43662	0.472527	0.386667
ENSG00000011275.19;AL:chr7:5621172:5623179-5641154:5623466:5624125-5641154:-	0.416667	0.5	0.333333	0.857143	0.777778	0.75	0.5	0.555556	0.75	0.8	0.333333	0.5	0.25	0.4	0.4	0.5
ENSG00000011275.19;MX:chr7:5716766-5721033:5721172-5729432:5716766-5725324:5725438-5729432:-	0.866667	0.714286	0.625	0.5	0.333333	0.714286	0.666667	0.833333	0.8	1	0.625	0.6	0.555556	0.75	0.714286	0.727273
ENSG00000011275.19;SE:chr7:5623179-5624056:5624125-5641154:-	0.913793	0.968254	0.961538	0.916667	0.854167	0.9375	0.94	0.903846	0.882353	0.934426	0.984127	0.932203	0.974359	0.969231	0.976744	0.924242
ENSG00000011275.19;SE:chr7:5716766-5721033:5721172-5725324:-	0.962963	0.967742	0.944444	0.931507	0.923077	0.956522	0.94	0.980769	0.98	1	0.952381	0.934426	0.902439	0.96875	0.976744	0.954545
ENSG00000011275.19;SE:chr7:5721172-5725324:5725438-5729432:-	0.8	0.923077	0.910714	0.931507	0.96	0.897959	0.886792	0.910714	0.924528	0.951613	0.923077	0.904762	0.880952	0.911765	0.94382	0.887324
ENSG00000011275.19;SE:chr7:5761138-5775005:5775179-5781541:-	0.161765	0.179104	0.20339	0.166667	0.166667	0.132075	0.0517241	0.155172	0.125	0.234375	0.185714	0.208955	0.0638298	0.169014	0.208791	0.213333
ENSG00000011295.16;A5:chr17:16000382-16001915:16000245-16001915:+	0.105263	0.25	0.258065	0.25	0.285714	0.307692	0.384615	0.5	0.222222	0.272727	0.0967742	0.28	0.111111	0.333333	0.555556	0.5
ENSG00000011295.16;SE:chr17:16002025-16002793:16002831-16003831:+	0.947368	1	0.903226	0.925	1	0.769231	0.923077	1	0.888889	1	0.870968	0.98	0.977778	1	1	0.666667
ENSG00000011295.16;SE:chr17:16006568-16024489:16024582-16025017:+	0.105263	0.1	0	0.075	0	0.0769231	0.0769231	0.25	0.111111	0.454545	0.0645161	0.08	0.0444444	0.333333	0.333333	0.166667
ENSG00000011304.22;A3:chr19:804438-804532:804438-804541:+	0.909091	0.938053	0.895161	0.94898	0.9375	0.876543	0.942857	0.9125	0.947368	0.925	0.948276	0.97541	0.909836	0.87156	0.908163	0.940678
ENSG00000011304.22;A3:chr19:805187-805492:805187-805513:+	0.925234	0.883721	0.857143	0.873239	0.898551	0.842105	0.980769	0.854545	0.884058	0.896552	0.860759	0.90099	0.916667	0.97619	0.88	0.89011
ENSG00000011304.22;MX:chr19:805187-805492:805569-807869:805187-806408:806556-807869:+	0.433333	0.304348	0.37037	0.28	0.3	0.238095	0.294118	0.136364	0.37931	0.225806	0.264706	0.458333	0.375	0.37037	0.333333	0.551724
ENSG00000011304.22;MX:chr19:805569-806408:806556-808360:805569-807869:807902-808360:+	0.535714	0.695652	0.473684	0.3	0.571429	0.5	0.666667	0.8	0.352941	0.695652	0.470588	0.521739	0.571429	0.473684	0.681818	0.515152
ENSG00000011304.22;SE:chr19:797505-799413:799443-803561:+	0.886364	0.946903	0.935484	0.928571	0.947917	0.925926	0.971429	0.95	0.947368	0.866667	0.922414	0.893443	0.934426	0.944954	0.918367	0.898305
ENSG00000011304.22;SE:chr19:805187-805492:805569-806408:+	0.774775	0.71875	0.74	0.670732	0.6625	0.641791	0.71875	0.637681	0.657895	0.682692	0.614583	0.792079	0.752381	0.742268	0.719512	0.706522
ENSG00000011304.22;SE:chr19:805187-805513:805569-806408:+	0.242424	0.27027	0.35	0.25	0.205882	0.272727	0.0526316	0.242424	0.235294	0.214286	0.229167	0.322581	0.235294	0.0740741	0.28125	0.27027
ENSG00000011304.22;SE:chr19:805569-806408:806556-807869:+	0.858696	0.9	0.88764	0.897059	0.842105	0.903846	0.880952	0.930233	0.825397	0.901408	0.873239	0.876404	0.892857	0.866667	0.883333	0.783784
ENSG00000011304.22;SE:chr19:806556-807869:807902-808360:+	0.806723	0.745283	0.842105	0.868132	0.793103	0.828947	0.753846	0.766234	0.833333	0.778761	0.813084	0.81982	0.79646	0.828283	0.736264	0.696078
ENSG00000011332.21;A3:chr19:38212391-38213644:38212361-38213644:-	0.5	0.25	0.5	0.2	0.5	0.4	0.333333	0.285714	0.8	0.714286	0	0.2	0	0.5	0.75	0.25
ENSG00000011332.21;SE:chr19:38216259-38216353:38216403-38217460:-	1	1	0.5	0.6	1	1	0.666667	1	1	1	0.25	0.8	1	1	1	0.5
ENSG00000011376.12;AL:chr3:45524108-45538343:45539797:45524108-45547351:45548842:+	0	0	1	1	1	0	0	0.5	0	0.666667	0	0	0.5	0	0.666667	0
ENSG00000011376.12;SE:chr3:45388680-45391583:45391648-45394433:+	0.810811	0.852941	0.906977	0.852941	0.85	0.884615	0.848485	0.833333	0.975	0.771429	0.882353	0.848485	0.875	0.888889	0.83871	0.703704
ENSG00000011376.12;SE:chr3:45419729-45446891:45446980-45458743:+	0.96875	1	0.875	1	1	1	0.967742	1	0.918919	0.967742	0.972222	1	0.966667	1	1	1
ENSG00000011376.12;SE:chr3:45458886-45474243:45474350-45476468:+	1	1	0.926829	0.969697	0.95	1	0.903226	0.944444	0.947368	0.941176	0.972222	0.935484	0.935484	0.916667	0.9	1
ENSG00000011376.12;SE:chr3:45496373-45500442:45500579-45513135:+	0.972973	1	0.97561	0.970588	0.95	1	0.935484	0.947368	0.975	1	0.972222	1	0.935484	0.945946	0.967742	1
ENSG00000011376.12;SE:chr3:45518072-45519693:45519790-45520219:+	0.0810811	0.03125	0.125	0.0294118	0	0.0434783	0.0333333	0	0.0789474	0.0909091	0	0.0714286	0.103448	0.0277778	0.103448	0.037037
ENSG00000011376.12;SE:chr3:45518072-45520219:45520296-45523997:+	1	0.939394	0.972222	1	0.85	0.916667	0.966667	0.947368	0.945946	0.967742	0.972222	0.866667	0.928571	0.972222	0.928571	0.962963
ENSG00000011376.12;SE:chr3:45524108-45541829:45541956-45547351:+	0.972973	0.970588	1	1	1	0.96	1	0.944444	0.925	0.96875	0.861111	0.96875	0.966667	0.972973	0.965517	0.928571
ENSG00000011405.13;RI:chr11:17134819:17135029-17136482:17136625:-	0.555556	0.333333	0.4	0.8	0.25	0.8	0.6	0.833333	0.666667	0.428571	0.666667	0.4	0.777778	0.538462	0.75	0.666667
ENSG00000011405.13;SE:chr11:17112666-17114361:17114465-17117491:-	0.980769	0.975309	0.97351	0.986486	0.962264	0.972477	0.984127	0.990991	1	0.988095	0.974843	0.955975	0.967105	0.976744	0.986577	0.968085
ENSG00000011405.13;SE:chr11:17118739-17119220:17119313-17119786:-	0.993631	0.987805	0.974194	0.980132	0.990654	0.981982	1	0.991071	0.976923	0.988235	1	0.963636	0.987013	0.969925	0.993333	0.994709
ENSG00000011405.13;SE:chr11:17135029-17135111:17135159-17136482:-	0.974359	0.962963	0.980132	0.993243	0.971698	0.990826	0.984127	0.990991	0.992126	0.97619	0.993711	0.981132	0.986842	0.953488	0.993289	0.984043
ENSG00000011405.13;SE:chr11:17155629-17168677:17169806-17207848:-	0.958621	0.980263	0.962687	0.926471	0.98	0.939394	0.982609	0.930693	0.932773	0.956522	0.958621	0.986842	0.958621	0.904762	0.964029	0.947977
ENSG00000011405.13;SE:chr11:17169806-17204307:17204375-17207848:-	0.0733333	0.0628931	0.116438	0.0869565	0.0576923	0.0970874	0.0887097	0.0961538	0.0672269	0.0434783	0.0915033	0.044586	0.0479452	0.025641	0.0694444	0.0837989
ENSG00000011422.12;A3:chr19:43649143-43652225:43648909-43652225:-	0.998405	1	0.99375	0.995804	1	0.997361	1	0.992327	0.998794	0.998736	0.99536	1	0.997199	0.99726	1	1
ENSG00000011422.12;A5:chr19:43648909-43652225:43648909-43652264:-	0.2	0	0.8	0.5	0	0.5	0	0.6	0.2	0.2	0.5	0	0.666667	0.333333	0	0
ENSG00000011422.12;AF:chr19:43655573-43656479:43656991:43655573-43670066:43670169:-	0.5	0.8	1	1	1	1	0.833333	1	1	0.833333	0.5	1	0.25	0.75	0.5	1
ENSG00000011422.12;AF:chr19:43656640-43660974:43661004:43656640-43670066:43670169:-	0.75	0.75	0.666667	0	0	1	0.5	0	0.5	1	1	1	1	0	1	0.333333
ENSG00000011422.12;AL:chr19:43645854:43646548-43652225:43648576:43649143-43652225:-	0.833333	0.666667	0.888889	0.909091	1	0.615385	0.9	0.7	0.692308	0.9	0.875	0.894737	0.642857	0.6	0.857143	0.857143
ENSG00000011422.12;AL:chr19:43645854:43646548-43652225:43648579:43648909-43652225:-	0.909091	1	0.8	0.869565	1	0.888889	1	0.7	0.9	0.947368	0.777778	1	0.818182	0.75	1	1
ENSG00000011422.12;AL:chr19:43645854:43646548-43652225:43651369:43652053-43652225:-	0.666667	0.25	0.727273	0.833333	0.75	0.727273	0.75	1	0.5625	0.75	0.636364	0.772727	0.692308	0.6	0.666667	0.75
ENSG00000011422.12;AL:chr19:43646095:43646548-43652225:43648576:43649143-43652225:-	0.988304	0.994048	0.988571	0.987654	1	0.964286	0.993827	0.977778	0.982063	0.989362	0.99177	0.990148	0.972973	0.974359	0.988235	0.993976
ENSG00000011422.12;AL:chr19:43646095:43646548-43652225:43648579:43648909-43652225:-	0.994118	1	0.977401	0.981595	1	0.992647	1	0.977778	0.995455	0.994652	0.983673	1	0.989011	0.987013	1	1
ENSG00000011422.12;AL:chr19:43646095:43646548-43652225:43648579:43649143-43652225:-	0.213115	0.204156	0.214374	0.183908	0.266112	0.265748	0.292196	0.255319	0.209971	0.190965	0.21969	0.193455	0.202931	0.173516	0.214286	0.198556
ENSG00000011422.12;AL:chr19:43646095:43646548-43652225:43651369:43652053-43652225:-	0.971264	0.965318	0.96648	0.97561	0.984615	0.978261	0.981707	1	0.969027	0.96875	0.967871	0.975728	0.978261	0.974359	0.965517	0.988024
ENSG00000011422.12;AL:chr19:43646095:43646548-43655439:43648579:43649143-43655439:-	0.0909091	0.333333	0	0.166667	0	0.5	0.545455	0.222222	0.0588235	0.142857	0.428571	0.0833333	0.285714	0.157895	0	0.142857
ENSG00000011422.12;AL:chr19:43646095:43646548-43655439:43651369:43652371-43655439:-	0.5	0.428571	0	0.5	0	0.8	0.545455	0.5	0.25	0.285714	0.857143	0.666667	0.8	0.5	0	0.142857
ENSG00000011422.12;AL:chr19:43646272:43646548-43652225:43648576:43649143-43652225:-	0.333333	0.75	0.666667	0.333333	1	0.375	0.75	0	0.428571	0.6	0.6	0.6	0.444444	0.333333	0.333333	0.5
ENSG00000011422.12;AL:chr19:43646272:43646548-43652225:43648579:43648909-43652225:-	0.5	1	0.5	0.25	1	0.75	1	0	0.75	0.75	0.428571	1	0.666667	0.5	1	1
ENSG00000011422.12;AL:chr19:43646272:43646548-43652225:43651369:43652053-43652225:-	0.166667	0.333333	0.4	0.2	0.5	0.5	0.5	0	0.3	0.333333	0.272727	0.375	0.5	0.333333	0.142857	0.333333
ENSG00000011422.12;AL:chr19:43646272:43646548-43665316:43648579:43648909-43665316:-	0	0	0	0	0	0	0	0.5	0.333333	0	1	0.666667	0	0.333333	0	1
ENSG00000011422.12;AL:chr19:43648576:43649143-43652225:43651369:43652053-43652225:-	0.285714	0.142857	0.25	0.333333	0	0.625	0.25	1	0.363636	0.25	0.2	0.285714	0.555556	0.5	0.25	0.333333
ENSG00000011422.12;AL:chr19:43648579:43648909-43652225:43651369:43652053-43652225:-	0.166667	0	0.4	0.428571	0	0.25	0	1	0.125	0.142857	0.333333	0	0.333333	0.333333	0	0
ENSG00000011422.12;AL:chr19:43648579:43649143-43652225:43651369:43652053-43652225:-	0.992051	0.990868	0.990625	0.994398	0.994366	0.992021	0.992366	1	0.991576	0.992443	0.990741	0.994069	0.994374	0.994505	0.990354	0.997006
ENSG00000011422.12;AL:chr19:43648579:43649143-43655439:43651369:43652371-43655439:-	0.909091	0.6	0.928571	0.833333	0.8	0.8	0.5	0.777778	0.842105	0.705882	0.888889	0.956522	0.909091	0.842105	0.909091	0.5
ENSG00000011422.12;MX:chr19:43646548-43652225:43652371-43656479:43646548-43655439:43655573-43656479:-	0.666667	0.625	1	0.857143	1	0.636364	0.5	0	0.8	0.818182	0.5	0.714286	0.714286	0.4	1	0.75
ENSG00000011422.12;MX:chr19:43649143-43652225:43652371-43656479:43649143-43655439:43655573-43656479:-	0.62963	0.75	0.59375	0.814815	0.75	0.75	0.705882	0.72	0.686275	0.684211	0.771429	0.531915	0.722222	0.567568	0.62963	0.785714
ENSG00000011422.12;MX:chr19:43649143-43652225:43652371-43665316:43649143-43656479:43656640-43665316:-	0.428571	0.75	1	0.5	0	1	0.25	0	0.75	0.333333	0.555556	0	0.833333	0	0.75	0
ENSG00000011422.12;MX:chr19:43652371-43655439:43655573-43665316:43652371-43656479:43656640-43665316:-	0.238095	0.12	0.153846	0.0714286	0.0526316	0.1875	0.105263	0.0625	0.186047	0.108108	0.117647	0.0344828	0.114286	0.0526316	0.12	0.08
ENSG00000011422.12;MX:chr19:43652371-43655439:43655573-43667581:43652371-43656479:43656640-43667581:-	0.5	0	0.625	0.6	0.5	0.142857	0.5	0.25	0.6	0.333333	0.571429	0.333333	0.285714	0.285714	0.25	0.666667
ENSG00000011422.12;MX:chr19:43652371-43655439:43655573-43667581:43652371-43665316:43665459-43667581:-	0.1875	0	0.227273	0.12	0.142857	0.0909091	0.0909091	0.125	0.333333	0.05	0.173913	0.0555556	0.125	0.25	0.0625	0.4
ENSG00000011422.12;MX:chr19:43652371-43655439:43655573-43670066:43652371-43667581:43667691-43670066:-	1	0.5	0	0	0	0	1	0	0	1	1	0	1	1	1	0
ENSG00000011422.12;MX:chr19:43652371-43656479:43656640-43667581:43652371-43665316:43665459-43667581:-	0.1875	0.166667	0.15	0.0833333	0.142857	0.375	0.0909091	0.3	0.25	0.0952381	0.136364	0.105263	0.263158	0.454545	0.166667	0.25
ENSG00000011422.12;MX:chr19:43655573-43656479:43656640-43667581:43655573-43665316:43665459-43667581:-	0.642857	0.7	0.666667	0.857143	0.857143	0.625	0.666667	0.5	0.428571	0.777778	0.2	0.888889	0.692308	0.833333	0.666667	0.882353
ENSG00000011422.12;MX:chr19:43655573-43656479:43656640-43670066:43655573-43667581:43667691-43670066:-	0.25	1	0.166667	0	0.666667	0	0.5	0.5	0.142857	0	0	0	0	0	0	0.333333
ENSG00000011422.12;MX:chr19:43656640-43665316:43665459-43670066:43656640-43667581:43667691-43670066:-	0.0769231	0.2	0	0.125	0	0.0833333	0	0	0.166667	0.157895	0.333333	0.230769	0.176471	0.0909091	0.1	0.105263
ENSG00000011422.12;RI:chr19:43651369:43652053-43652225:43652371:-	0.166667	0.4	0.142857	0.2	0.333333	0.25	0.625	1	0.3	0.454545	0.111111	0.166667	0.2	0.428571	0.142857	0.75
ENSG00000011422.12;SE:chr19:43646548-43652225:43652371-43655439:-	0.994083	0.982143	1	0.99359	1	0.97037	0.963415	0.985075	0.995434	0.989011	0.97541	0.99005	0.977528	0.980645	1	0.993902
ENSG00000011422.12;SE:chr19:43646548-43652225:43652371-43665316:-	1	1	1	1	1	1	1	0.875	0.9	1	0.933333	0.894737	1	0.857143	1	0.857143
ENSG00000011422.12;SE:chr19:43649143-43652225:43652371-43655439:-	0.983713	0.990566	0.979266	0.992764	0.988338	0.989101	0.986945	0.981432	0.980149	0.984516	0.990408	0.973621	0.985507	0.977839	0.983553	0.990769
ENSG00000011422.12;SE:chr19:43649143-43652225:43652371-43656479:-	0.809524	0.947368	1	0.916667	0.923077	1	0.8	0.9	0.972222	0.928571	0.870968	0.961538	0.962963	1	0.944444	1
ENSG00000011422.12;SE:chr19:43649143-43655439:43655573-43656479:-	0.714286	0.857143	1	0.714286	0.8	1	0.625	0.777778	0.941176	0.857143	0.666667	0.956522	0.909091	1	0.909091	1
ENSG00000011422.12;SE:chr19:43652371-43655439:43655573-43656479:-	0.97604	0.972121	0.96925	0.968	0.960663	0.963107	0.967742	0.965714	0.962786	0.964575	0.970136	0.971374	0.959505	0.974157	0.968234	0.97006
ENSG00000011422.12;SE:chr19:43652371-43655439:43655573-43665316:-	0.277778	0.375	0.190476	0.0833333	0.142857	0.230769	0.166667	0.125	0.4	0.173913	0.173913	0.0555556	0.222222	0.142857	0.166667	0.25
ENSG00000011422.12;SE:chr19:43652371-43655439:43655573-43667581:-	1	0	0.714286	0.6	0.5	0.5	1	1	1	1	1	0.5	1	1	1	0.8
ENSG00000011422.12;SE:chr19:43652371-43655439:43655573-43670066:-	0.333333	1	0	0	0	0	1	0	0	1	1	0	0.75	0.5	1	0
ENSG00000011422.12;SE:chr19:43652371-43656479:43656640-43665316:-	0.551724	0.814815	0.564103	0.541667	0.75	0.565217	0.62963	0.681818	0.744681	0.634615	0.612245	0.622222	0.688889	0.75	0.594595	0.793103
ENSG00000011422.12;SE:chr19:43652371-43656479:43656640-43667581:-	1	0.5	0.6	0.5	0.5	0.857143	1	1	1	1	1	0.666667	1	1	1	0.666667
ENSG00000011422.12;SE:chr19:43652371-43665316:43665459-43667581:-	1	0.833333	0.894737	0.916667	0.857143	0.909091	1	1	1	1	1	0.944444	1	1	1	0.857143
ENSG00000011422.12;SE:chr19:43652371-43667581:43667691-43670066:-	0	1	1	1	0.5	1	0	0	0	0	0	0.333333	0	0	0	1
ENSG00000011422.12;SE:chr19:43655573-43656479:43656640-43665316:-	0.993557	0.996245	0.994956	0.997625	0.997826	0.994	0.99631	0.998051	0.99218	0.995785	0.996317	0.999032	0.995343	0.998862	0.996084	0.997484
ENSG00000011422.12;SE:chr19:43655573-43656479:43656640-43667581:-	0.75	1	0.615385	0.8	0.857143	0.833333	0.8	0.5	0.5	0.933333	0.2	0.888889	0.818182	0.714286	0.857143	0.789474
ENSG00000011422.12;SE:chr19:43655573-43656479:43656640-43670066:-	0.5	0.5	1	0	1	0	0.5	1	1	0	0	0	0	0	0	1
ENSG00000011422.12;SE:chr19:43655573-43665316:43665459-43667581:-	0.625	1	0.444444	0.4	0.5	0.75	0.666667	0.5	0.571429	0.8	0.5	0.5	0.666667	0.333333	0.75	0.333333
ENSG00000011422.12;SE:chr19:43655573-43667581:43667691-43670066:-	0.75	0	1	1	1	1	0.5	1	1	0.5	0.8	1	0.4	0.666667	0.5	1
ENSG00000011422.12;SE:chr19:43656640-43665316:43665459-43667581:-	0.985037	0.990303	0.986618	0.984091	0.985567	0.978846	0.99115	0.992495	0.990557	0.983887	0.996422	0.990637	0.98441	0.98895	0.988665	0.979543
ENSG00000011422.12;SE:chr19:43656640-43665316:43665459-43670066:-	0.5	0.666667	0	1	0	1	0	0	0.666667	1	1	1	1	1	1	0.5
ENSG00000011422.12;SE:chr19:43656640-43667581:43667691-43670066:-	0.923077	0.888889	0.916667	1	0.777778	1	0.833333	0.8	0.909091	1	1	1	1	1	1	0.894737
ENSG00000011422.12;SE:chr19:43665459-43667581:43667691-43670066:-	0.998764	0.997582	1	0.99777	1	0.998092	1	1	0.998138	0.997012	0.998246	0.997227	0.996692	0.998896	0.998758	0.997576
ENSG00000011426.11;A3:chr7:36420314-36420597:36420314-36420612:+	1	1	1	0.916667	0.975	0.954545	0.933333	0.979167	0.9375	1	0.962264	0.930233	0.909091	1	1	0.961538
ENSG00000011426.11;SE:chr7:36415884-36417080:36417190-36419244:+	0.454545	0.75	0.916667	0.833333	0.775	0.5	0.577778	0.5	0.6875	0.692308	0.509434	0.604651	0.818182	0.6	0.8	0.615385
ENSG00000011426.11;SE:chr7:36427028-36428307:36428360-36439204:+	0.0909091	0.25	0	0.166667	0.025	0	0.0444444	0.0625	0.0625	0.0769231	0.0943396	0.0465116	0	0.0666667	0.133333	0
ENSG00000011454.18;A5:chr9:122941093-122957011:122941088-122957011:+	0.256098	0.25	0.336634	0.311321	0.282609	0.233766	0.236559	0.16129	0.237113	0.27027	0.323529	0.232877	0.305556	0.258427	0.223529	0.198198
ENSG00000011454.18;A5:chr9:123073677-123074285:123070424-123074285:+	0.1	0.181818	0.5	0.333333	0.4	0.428571	0	0	0.363636	0.25	0.333333	0.125	0.333333	0.5	0.25	0.153846
ENSG00000011454.18;AF:chr9:122941020:122941088-122957011:122945356:122945432-122957011:+	0.818182	0.818182	1	0.666667	0.857143	0.571429	0.555556	1	0.7	0.857143	0.571429	0.5	0.909091	0.833333	1	1
ENSG00000011454.18;AF:chr9:122941020:122941093-122957011:122945356:122945432-122957011:+	0.909091	0.92	1	0.848485	0.956522	0.833333	0.846154	1	0.863636	0.947368	0.869565	0.695652	0.965517	0.947368	1	1
ENSG00000011454.18;AF:chr9:122941033:122941088-122957011:122945356:122945432-122957011:+	0.962963	0.970588	1	0.926471	0.983607	0.948276	0.942857	1	0.957143	0.979592	0.933333	0.875	0.984848	0.983871	1	1
ENSG00000011454.18;AF:chr9:122941033:122941093-122957011:122945356:122945432-122957011:+	0.333333	0.5	1	0.5	0.8	0.5	0	0	0.571429	0.666667	0.4	0.125	0.833333	0.833333	1	1
ENSG00000011454.18;RI:chr9:122996539:122996605-122997259:122997361:+	0.0714286	0.0471698	0.0480769	0.0854701	0.0537634	0.0722892	0.0816327	0.0408163	0.047619	0.0933333	0.08	0.0731707	0.0357143	0.0434783	0.102273	0.0535714
ENSG00000011454.18;SE:chr9:122941093-122945332:122945432-122957011:+	0	0.137931	0.0810811	0.153846	0	0.142857	0.0434783	0.25	0.178571	0	0.153846	0.105263	0.0833333	0.08	0.136364	0.0434783
ENSG00000011454.18;SE:chr9:123070424-123073552:123073677-123074285:+	0.883117	0.909091	0.935484	0.901961	0.928571	0.945946	0.944444	0.925532	0.927083	0.909091	0.940299	0.906667	0.902913	0.939759	0.922078	0.894231
ENSG00000011465.18;A3:chr12:91153189-91157075:91151792-91157075:-	0.333333	1	0.571429	0.5	0.333333	0.666667	0.25	0.875	0.428571	0.6	0.785714	1	0.875	1	0.5	0.545455
ENSG00000011465.18;A5:chr12:91146252-91151654:91146252-91153096:-	0.333333	0.818182	0.5	1	0.1	1	0.142857	0.777778	0.5	0.375	0.785714	0.75	0.875	0.285714	0.285714	0.6
ENSG00000011465.18;A5:chr12:91178585-91180187:91178585-91180448:-	0.444444	0.411765	0.352941	0.416667	0.428571	0.2	0.333333	0.214286	0.125	0.333333	0.588235	0.5	0.421053	0.3	0.384615	0.285714
ENSG00000011465.18;AF:chr12:91157188-91158296:91158812:91157188-91182655:91182824:-	0.852941	0.941176	0.923077	0.947368	0.952381	0.884615	0.95	0.954545	0.9375	0.923077	0.866667	1	0.851852	1	0.863636	0.90625
ENSG00000011465.18;AF:chr12:91178585-91179318:91179439:91178585-91180187:91180481:-	0.384615	0.416667	0.333333	0	0	0.571429	0.2	0.571429	0.8	0.714286	0.166667	0.375	0.428571	0.666667	0.285714	0.666667
ENSG00000011465.18;AF:chr12:91178585-91179318:91179439:91178585-91180448:91180650:-	0.333333	0.333333	0.214286	0	0	0.25	0.111111	0.266667	0.363636	0.555556	0.222222	0.375	0.352941	0.461538	0.2	0.444444
ENSG00000011465.18;AF:chr12:91178585-91179318:91179439:91178585-91182574:91182709:-	0.555556	0.263158	0.230769	0	0	0.571429	0.333333	0.444444	0.444444	0.5	0.222222	0.25	0.545455	0.75	0.5	0.444444
ENSG00000011465.18;AF:chr12:91178585-91179362:91179513:91178585-91180187:91180481:-	0.6	0.631579	0.625	0.782609	0.785714	0.823529	0.692308	0.75	0.9	0.846154	0.411765	0.6875	0.555556	0.75	0.666667	0.818182
ENSG00000011465.18;AF:chr12:91178585-91179362:91179513:91178585-91180448:91180650:-	0.545455	0.545455	0.47619	0.72	0.733333	0.538462	0.529412	0.45	0.5625	0.733333	0.5	0.6875	0.47619	0.5625	0.555556	0.642857
ENSG00000011465.18;AF:chr12:91178585-91179362:91179513:91178585-91182574:91182709:-	0.75	0.461538	0.5	0.857143	0.611111	0.823529	0.818182	0.642857	0.642857	0.6875	0.5	0.55	0.666667	0.818182	0.833333	0.642857
ENSG00000011465.18;AF:chr12:91178585-91180187:91180481:91178585-91182574:91182709:-	0.666667	0.333333	0.375	0.625	0.3	0.5	0.666667	0.375	0.166667	0.285714	0.588235	0.357143	0.615385	0.6	0.714286	0.285714
ENSG00000011465.18;AF:chr12:91178585-91180448:91180650:91178585-91182574:91182709:-	0.714286	0.416667	0.52381	0.7	0.363636	0.8	0.8	0.6875	0.583333	0.444444	0.5	0.357143	0.6875	0.777778	0.8	0.5
ENSG00000011465.18;AL:chr12:91145526:91146252-91153096:91149877:91151792-91153096:-	0.121212	0.0588235	0.1	0	0.310345	0	0.24	0.0869565	0.166667	0.172414	0.103448	0.0526316	0.0416667	0.15625	0.208333	0.121212
ENSG00000011465.18;AL:chr12:91169634:91169897-91178342:91172142:91172868-91178342:-	0	0.111111	0.6	0.5	0.5	0	0.5	0.25	0.5	0.5	0.333333	0.142857	0.285714	0.333333	0.166667	0
ENSG00000011465.18;AL:chr12:91169634:91169897-91178342:91175880:91177625-91178342:-	0	0.333333	0.375	0.5	1	0	0.6	0.5	0.333333	1	0.5	1	0.666667	0.2	1	0
ENSG00000011465.18;AL:chr12:91169634:91169897-91178342:91177453:91177625-91178342:-	0	1	0.75	1	1	0	1	1	0.666667	1	1	1	1	1	0.5	0
ENSG00000011465.18;AL:chr12:91172142:91172868-91178342:91175880:91177625-91178342:-	0.666667	0.8	0.285714	0.5	1	0.571429	0.6	0.75	0.333333	1	0.666667	1	0.833333	0.333333	1	0.222222
ENSG00000011465.18;AL:chr12:91172142:91172868-91178342:91177453:91177625-91178342:-	1	1	0.666667	1	1	1	1	1	0.666667	1	1	1	1	1	0.833333	1
ENSG00000011465.18;MX:chr12:91146252-91151654:91151792-91157075:91146252-91153096:91153189-91157075:-	0.5	0	0.428571	1	0.181818	1	0.333333	0.333333	0.571429	0.285714	0.5	0	0.5	0	0.285714	0.555556
ENSG00000011465.18;MX:chr12:91151792-91153096:91153189-91158296:91151792-91157075:91157188-91158296:-	0.636364	1	0.625	0.615385	0.8	0.8	0.666667	0.666667	0.636364	0.666667	0.571429	1	0.857143	1	0.714286	0.545455
ENSG00000011465.18;MX:chr12:91153189-91157075:91157188-91164605:91153189-91158296:91158509-91164605:-	0.125	0.111111	0.285714	0.2	0.111111	0.2	0.142857	0.714286	0.125	0.428571	0.333333	0.166667	0.333333	0.25	0.285714	0.4
ENSG00000011465.18;MX:chr12:91153189-91157075:91157188-91178342:91153189-91164605:91164717-91178342:-	0.555556	0.333333	1	1	0.75	1	0	0	0.5	0.333333	0.5	0	0.5	0.666667	0.5	0.75
ENSG00000011465.18;MX:chr12:91153189-91157075:91157188-91182655:91153189-91178342:91178585-91182655:-	0.625	0.5	0.6	0.4	0.333333	0.6	0.333333	0.5	0.25	0.666667	0.571429	0	0.444444	0	0.75	0.428571
ENSG00000011465.18;MX:chr12:91157188-91158296:91158509-91178342:91157188-91164605:91164717-91178342:-	0.875	0.8	0.818182	0.866667	0.857143	0.75	0.5	0.5	0.666667	0.727273	0.666667	0.8	0.8	0.75	0.666667	0.428571
ENSG00000011465.18;RI:chr12:91145526:91145734-91146062:91146252:-	0.995207	0.994737	0.993721	0.994965	0.994275	0.991266	0.99063	0.993981	0.994043	0.995404	0.992874	0.991903	0.993667	0.993177	0.998479	0.993767
ENSG00000011465.18;SE:chr12:91146252-91151654:91151792-91153096:-	0.997577	0.998821	0.997699	1	0.991313	1	0.994854	0.998256	0.997425	0.995349	0.997588	0.999182	0.99936	0.996177	0.996169	0.997193
ENSG00000011465.18;SE:chr12:91146252-91151654:91151792-91157075:-	0.166667	0	0.176471	0.294118	0.133333	0.222222	0.15	0.125	0.235294	0.111111	0.230769	0	0.0833333	0	0.166667	0.357143
ENSG00000011465.18;SE:chr12:91146252-91151654:91153189-91157075:-	0.0909091	0.45	0.222222	0.294118	0.0714286	0.363636	0.0555556	0.5	0.1875	0.157895	0.52381	0.333333	0.388889	0.2	0.166667	0.4
ENSG00000011465.18;SE:chr12:91146252-91153096:91153189-91157075:-	0.166667	0.153846	0.222222	0	0.409091	0	0.26087	0.222222	0.1875	0.238095	0.230769	0.142857	0.0833333	0.384615	0.333333	0.307692
ENSG00000011465.18;SE:chr12:91146252-91157075:91157188-91158296:-	0.909091	0.916667	0.736842	0.857143	0.764706	1	0.944444	0.777778	0.8125	0.842105	0.833333	0.75	0.785714	0.666667	0.833333	0.818182
ENSG00000011465.18;SE:chr12:91146252-91158296:91158509-91164605:-	0.166667	0.25	0.714286	0.333333	0.444444	0	0.25	0.25	1	0.375	0.4	0.2	0.375	0.444444	0.333333	0.25
ENSG00000011465.18;SE:chr12:91151792-91153096:91153189-91157075:-	0.997596	1	0.998296	0.996877	0.998069	0.997814	0.997438	0.999139	0.996572	0.998162	0.997619	1	0.999364	1	0.998476	0.996528
ENSG00000011465.18;SE:chr12:91153189-91157075:91157188-91158296:-	0.995788	0.99536	0.997162	0.995006	0.992337	0.991285	0.994911	0.998285	0.994022	0.996337	0.99684	0.995955	0.996195	0.997738	0.996201	0.995836
ENSG00000011465.18;SE:chr12:91153189-91157075:91157188-91164605:-	0.2	0.2	1	1	0.333333	1	0.5	0.833333	0.25	0.6	0.4	0.333333	0.6	0.5	0.666667	0.8
ENSG00000011465.18;SE:chr12:91153189-91157075:91157188-91178342:-	0.5	0.285714	0.363636	0.375	0.666667	0.2	0	0	0.428571	0.333333	0.5	0	0.285714	0.222222	0.25	0.272727
ENSG00000011465.18;SE:chr12:91153189-91158296:91158509-91164605:-	0.636364	0.666667	1	1	0.8	1	0.857143	0.666667	0.7	0.666667	0.571429	0.714286	0.75	0.75	0.833333	0.857143
ENSG00000011465.18;SE:chr12:91153189-91164605:91164717-91178342:-	0.444444	0.444444	0	0	0.4	0	0.2	0.333333	0.428571	0.5	0.5	0.333333	0.285714	0.125	0.25	0.111111
ENSG00000011465.18;SE:chr12:91157188-91158296:91158509-91164605:-	0.999392	0.999409	0.998845	0.998721	0.999025	0.997758	0.999148	0.995656	0.999142	0.997214	0.998396	0.999178	0.998066	0.999232	0.998464	0.997185
ENSG00000011465.18;SE:chr12:91157188-91158296:91158509-91178342:-	0.583333	0.666667	0.692308	0.8125	0.5	0.75	1	1	0.4	0.888889	0.571429	1	0.857143	0.6	0.8	0.5
ENSG00000011465.18;SE:chr12:91157188-91164605:91164717-91178342:-	0.166667	0.333333	0.333333	0.4	0.142857	0.5	1	1	0.25	0.75	0.4	1	0.6	0.333333	0.666667	0.571429
ENSG00000011465.18;SE:chr12:91157188-91178342:91178585-91182655:-	0.5	0.5	0.571429	0.6	0.857143	0.4	0	0	0.75	0.333333	0.428571	0	0.333333	1	0.25	0.5
ENSG00000011465.18;SE:chr12:91158509-91164605:91164717-91178342:-	0.995781	0.997653	0.994851	0.991798	0.994247	0.993363	0.999153	0.995671	0.998299	0.992654	0.996813	0.996737	0.992352	0.997712	0.996949	0.997899
ENSG00000011465.18;SE:chr12:91178585-91179362:91179686-91182655:-	0.225709	0.247919	0.237024	0.233461	0.279539	0.252525	0.268313	0.228422	0.273504	0.23911	0.243569	0.261728	0.223295	0.260138	0.237327	0.253835
ENSG00000011478.13;A3:chr19:45693556-45695401:45693556-45695437:+	0.0277778	0.0784314	0.179487	0	0.129032	0	0.0571429	0.0769231	0	0.0454545	0.0243902	0.0566038	0.0555556	0.0526316	0.113208	0.195652
ENSG00000011478.13;A3:chr19:45693556-45695401:45693556-45695633:+	0.1	0.307692	0.466667	0	0.8	0	0.2	0.333333	0	0.5	0.2	0.5	0.222222	0.222222	0.545455	0.5625
ENSG00000011478.13;A3:chr19:45693556-45695437:45693556-45695633:+	0.795455	0.839286	0.8	0.844444	0.964286	0.972222	0.804878	0.857143	0.866667	0.954545	0.909091	0.943396	0.829268	0.837209	0.903846	0.840909
ENSG00000011478.13;MX:chr19:45693556-45695437:45695718-45698801:45693556-45698547:45698699-45698801:+	0.125	0	0.2	0	0.333333	0.2	0	0.2	0.5	0.666667	0.333333	0	0.333333	0.666667	0.666667	0.666667
ENSG00000011478.13;MX:chr19:45695718-45698547:45698699-45701798:45695718-45698801:45698900-45701798:+	0.666667	1	0.5	1	0.5	0.666667	1	0.5	0.4	0.333333	0.5	1	0.75	0	0.333333	0.333333
ENSG00000011478.13;SE:chr19:45693556-45695401:45695718-45698547:+	0.125	0.8	0.636364	0	0.666667	0	0.5	0.428571	0	0.666667	0.333333	0.5	0.5	0.5	0.857143	0.9
ENSG00000011478.13;SE:chr19:45693556-45695437:45695718-45698547:+	0.829268	0.979167	0.885714	0.95	0.928571	0.894737	0.942857	0.897436	0.923077	0.97561	0.95122	0.943396	0.942857	0.941176	0.978261	0.972222
ENSG00000011478.13;SE:chr19:45693556-45695633:45695718-45698547:+	0.5625	0.9	0.666667	0.777778	0.333333	0.2	0.8	0.6	0.666667	0.666667	0.666667	0.5	0.777778	0.777778	0.833333	0.875
ENSG00000011478.13;SE:chr19:45695718-45698547:45698699-45698801:+	0.976744	1	0.978261	1	0.967742	0.970588	1	0.977273	0.930233	0.955556	0.977273	1	0.975	0.911111	0.964912	0.961538
ENSG00000011478.13;SE:chr19:45698699-45698801:45698900-45701798:+	0.960784	0.983607	0.98	0.978723	0.969697	0.948718	0.977778	0.979167	0.955556	0.977778	0.978261	0.966102	0.931818	1	0.982456	0.980769
ENSG00000011485.15;A3:chr19:46383476-46383780:46383476-46383784:+	0.879121	0.863636	0.925926	0.95	0.865672	0.914894	0.890244	0.877778	0.864865	0.890244	0.875	0.92233	0.907563	0.900901	0.88764	0.906542
ENSG00000011485.15;MX:chr19:46376574-46383411:46383476-46387366:46376574-46387093:46387235-46387366:+	0.5	0.454545	0.444444	0.75	0.8	0.666667	0.75	0.5	0.4	0.5	0.6	0.75	0.545455	0.692308	0.8	0.333333
ENSG00000011485.15;SE:chr19:46376574-46383411:46383476-46383780:+	0.941176	0.987013	0.943396	0.966102	0.935484	0.988506	0.973333	0.963415	0.96	0.935897	0.972222	0.940594	0.964286	0.970874	0.975309	0.989796
ENSG00000011523.14;A5:chr2:65056528-65069399:65056524-65069399:+	0.4	0.2	0.428571	0.0909091	0	0.285714	0	0.142857	0	0	0.2	0	0.230769	0.375	0.285714	0.230769
ENSG00000011523.14;SE:chr2:65056528-65069399:65069801-65071454:+	1	0.666667	0.75	1	0	0.666667	0	0.5	0	0	0.5	0	0.428571	0.75	1	0.5
ENSG00000011566.15;MX:chr2:39343452-39356249:39356339-39436892:39343452-39378066:39378123-39436892:-	0.315789	0.733333	0.35	0.388889	0.6	0.5	0.428571	0.857143	0.272727	0.333333	0.357143	0.428571	0.333333	0.375	0.666667	0.461538
ENSG00000011566.15;RI:chr2:39325730:39325811-39325899:39326277:-	0.363636	0.210526	0.4	0.555556	0.5	0.555556	0.285714	0.5	0.5	0.2	0.166667	0.307692	0.222222	0.25	0.416667	0.25
ENSG00000011566.15;RI:chr2:39325899:39325961-39326146:39326277:-	0.0744681	0.170455	0.101124	0.0952381	0.104167	0.097561	0.2	0.117647	0.08	0.145455	0.147059	0.09375	0.0909091	0.12766	0.114754	0.103448
ENSG00000011566.15;RI:chr2:39331917:39331989-39333532:39336259:-	1	1	0.666667	0.8	0.5	0.333333	0.857143	1	0.666667	0.833333	1	0.833333	0.8	1	1	0.666667
ENSG00000011566.15;SE:chr2:39251885-39254450:39254520-39258348:-	0.864583	0.740741	0.875	0.855422	0.826087	0.809524	0.911111	0.941176	0.916667	0.914894	0.772727	0.814433	0.794521	0.9375	0.844828	0.9
ENSG00000011566.15;SE:chr2:39278486-39280272:39280356-39282513:-	0.947917	0.939024	0.975904	0.935065	0.893617	0.923077	0.904762	0.828571	0.867925	0.92	0.907692	0.989011	0.985915	0.934783	0.962963	0.881356
ENSG00000011566.15;SE:chr2:39299801-39303074:39303117-39307943:-	0.111111	0.16129	0.0714286	0.15	0.105263	0	0.0909091	0.0909091	0	0	0.0833333	0.125	0	0.142857	0.037037	0.047619
ENSG00000011566.15;SE:chr2:39299801-39307943:39308005-39309461:-	0.367816	0.356164	0.325	0.223684	0.395349	0.351351	0.25	0.333333	0.413043	0.446809	0.37931	0.402299	0.3	0.439024	0.481481	0.384615
ENSG00000011566.15;SE:chr2:39343452-39356249:39356339-39378066:-	0.850575	0.944444	0.833333	0.853333	0.904762	0.894737	0.789474	0.965517	0.822222	0.87234	0.844828	0.906977	0.885714	0.875	0.944444	0.851064
ENSG00000011566.15;SE:chr2:39356339-39378066:39378123-39436892:-	0.925	0.860759	0.902778	0.901408	0.863636	0.894737	0.833333	0.823529	0.925	0.931818	0.907407	0.928571	0.939394	0.921053	0.894737	0.869565
ENSG00000011638.11;A3:chr16:21158746-21160978:21158746-21161085:+	0.568075	0.533333	0.587045	0.576433	0.571429	0.614973	0.521008	0.58159	0.538462	0.565022	0.526971	0.545788	0.549407	0.560976	0.560185	0.613445
ENSG00000011638.11;MX:chr16:21161278-21170437:21170605-21179475:21161278-21174010:21174148-21179475:+	0.857143	0.935484	1	0.941176	0.962963	1	0.878788	0.95	0.9375	0.966667	1	1	1	0.964286	0.952381	0.913043
ENSG00000011638.11;RI:chr16:21160978:21161008-21161085:21161278:+	0.960317	0.957746	0.966667	0.983696	0.97479	0.974576	0.976378	0.978873	0.972222	0.976744	0.947761	0.973856	0.965278	0.942623	0.98374	0.986486
ENSG00000011638.11;SE:chr16:21161278-21166840:21166911-21170437:+	0.0925926	0.0849421	0.0833333	0.0761905	0.0829268	0.142105	0.0886076	0.06639	0.0839695	0.124444	0.0967742	0.0974729	0.0930233	0.0521327	0.0875576	0.113445
ENSG00000011638.11;SE:chr16:21161278-21170437:21170605-21174010:+	0.989247	0.990476	1	0.992337	0.993865	1	0.979058	0.995169	0.990566	0.994083	1	1	1	0.994253	0.994413	0.989583
ENSG00000011638.11;SE:chr16:21170605-21174010:21174148-21179475:+	0.941748	0.881423	0.897119	0.890728	0.865979	0.898305	0.858407	0.914894	0.882812	0.865741	0.908333	0.918216	0.871486	0.861386	0.889423	0.904348
ENSG00000012048.23;A3:chr17:43076614-43082404:43076611-43082404:-	0.666667	0.75	0.875	1	1	0.916667	1	0.7	0.6	0.923077	0.833333	0.857143	0.8	0.625	0.666667	0.857143
ENSG00000012048.23;A3:chr17:43099880-43104122:43099877-43104122:-	0.615385	0.888889	0.461538	0.5	0.444444	0.545455	0.555556	0.466667	0.5	0.777778	0.5625	0.571429	0.428571	0.692308	0.384615	0.666667
ENSG00000012048.23;A5:chr17:43104956-43106456:43104956-43106478:-	0.846154	0.666667	0.769231	0.666667	0.777778	0.727273	0.555556	0.866667	0.833333	0.777778	0.875	0.857143	1	0.846154	0.769231	0.888889
ENSG00000012048.23;A5:chr17:43124115-43124737:43124115-43125182:-	1	1	1	0.666667	0.5	0.75	1	1	0.8	1	1	1	0	1	0.75	1
ENSG00000012048.23;A5:chr17:43124115-43124737:43124115-43125271:-	0.285714	0.6	0.75	1	1	0.5	1	0.285714	0.363636	0.333333	0.25	0.285714	0	0.333333	0.5	0.333333
ENSG00000012048.23;A5:chr17:43124115-43124737:43124115-43125277:-	0.285714	0.5	0.3	0.5	0.285714	0.428571	0.5	0.222222	0.266667	0.5	0.222222	0.285714	0	0.285714	0.333333	0.142857
ENSG00000012048.23;A5:chr17:43124115-43125182:43124115-43125271:-	0	0	0	1	1	0.25	0	0	0.125	0	0	0	0	0	0.25	0
ENSG00000012048.23;A5:chr17:43124115-43125182:43124115-43125277:-	0	0	0	0.333333	0.285714	0.2	0	0	0.0833333	0	0	0	0	0	0.142857	0
ENSG00000012048.23;A5:chr17:43124115-43125271:43124115-43125277:-	0.5	0.4	0.125	0	0	0.428571	0	0.416667	0.388889	0.666667	0.461538	0.5	0.285714	0.444444	0.333333	0.25
ENSG00000012048.23;AF:chr17:43124115-43124737:43125006:43124115-43125182:43125402:-	1	1	1	0.5	0	0	1	1	0.5	1	1	1	0	1	0	0
ENSG00000012048.23;AF:chr17:43124115-43124737:43125006:43124115-43125271:43125402:-	0.166667	0.333333	0.666667	1	0	0	1	0.166667	0.125	0.2	0.142857	0.285714	0	0.333333	0	0
ENSG00000012048.23;AF:chr17:43124115-43124737:43125006:43124115-43125277:43125402:-	0.166667	0.25	0.222222	0.333333	0	0	0.2	0.125	0.0833333	0.333333	0.125	0.285714	0	0.285714	0	0
ENSG00000012048.23;SE:chr17:43115779-43121558:43121676-43124017:-	0.230769	0	0	0	0	0.181818	0	0.0666667	0.0416667	0.333333	0.125	0.214286	0.142857	0.0769231	0	0.111111
ENSG00000012061.16;A5:chr19:45423381-45423781:45423381-45423823:-	0.602564	0.574194	0.575342	0.592857	0.636986	0.625	0.608974	0.57971	0.519737	0.65896	0.562874	0.585526	0.551515	0.592784	0.687075	0.640845
ENSG00000012061.16;AF:chr19:45421393-45423270:45423566:45421393-45423823:45423938:-	1	1	1	0.994536	1	0.991736	0.992857	1	0.994709	0.995122	1	1	1	1	1	1
ENSG00000012061.16;AF:chr19:45421393-45423270:45423566:45421393-45478736:45478828:-	1	1	1	0.994536	0.992	1	1	1	1	1	0.992647	0.995633	0.994253	0.993548	1	0.992537
ENSG00000012061.16;AF:chr19:45421393-45423823:45423938:45421393-45478736:45478828:-	0	0	0	0.5	0	1	1	0	1	1	0	0	0	0	0	0
ENSG00000012061.16;AF:chr19:45423381-45423577:45423605:45423381-45423781:45424367:-	0	0.5	0.125	0.25	0.285714	0.375	0.166667	0.4	0.5	0.307692	0.6	0.363636	0.333333	0.166667	0.625	0.444444
ENSG00000012061.16;AF:chr19:45423381-45423577:45423605:45423381-45423823:45423938:-	0	0.0163934	0.0188679	0.0188679	0.0377358	0.0576923	0.0178571	0.0350877	0.0555556	0.0727273	0.0441176	0.0677966	0.0285714	0.025974	0.106383	0.0769231
ENSG00000012061.16;AF:chr19:45423381-45423577:45423605:45423381-45423823:45424367:-	0	0.142857	0.0909091	0.166667	0.5	0.6	0.142857	0.4	0.444444	0.333333	0.272727	0.333333	0.25	0.333333	0.555556	0.571429
ENSG00000012061.16;AF:chr19:45423381-45423577:45423605:45423381-45428969:45429094:-	0	0.5	0.5	0.333333	0.666667	1	0.2	0.666667	0.571429	0.444444	0.428571	0.571429	0.5	0.5	1	0.666667
ENSG00000012061.16;AF:chr19:45423381-45423577:45423605:45423381-45449173:45449246:-	0	0.5	1	0.333333	1	1	1	0.5	1	0.8	0.5	1	1	1	1	1
ENSG00000012061.16;AF:chr19:45423381-45423577:45423605:45423381-45450641:45450725:-	0	0.333333	0.5	0.25	0.666667	0.75	0.2	0.5	0.8	0.8	0.428571	0.8	0.4	1	0.625	0.666667
ENSG00000012061.16;AF:chr19:45423381-45423577:45423605:45423381-45478736:45478828:-	0	0.333333	0.25	0.333333	0.4	0.375	1	0.333333	0.333333	0.266667	0.375	0.4	0.285714	0.4	0.5	0.8
ENSG00000012061.16;AF:chr19:45423381-45423577:45423605:45423381-45478736:45479054:-	0	0.0769231	0.111111	0.0769231	0.133333	0.230769	0.0909091	0.153846	0.25	0.2	0.3	0.25	0.153846	0.25	0.416667	0.4
ENSG00000012061.16;AF:chr19:45423381-45423781:45423938:45423381-45428969:45429094:-	0.988095	0.988764	0.987179	0.97561	0.988764	1	0.957447	0.987179	0.961538	0.954545	0.958333	0.964706	0.977528	0.981308	1	0.977273
ENSG00000012061.16;AF:chr19:45423381-45423781:45423938:45423381-45449173:45449246:-	0.988095	0.988764	1	0.97561	1	1	1	0.974684	1	0.990566	0.968421	1	1	1	1	1
ENSG00000012061.16;AF:chr19:45423381-45423781:45423938:45423381-45450641:45450725:-	0.954023	0.977778	0.987179	0.963855	0.988764	0.987654	0.957447	0.974684	0.986842	0.990566	0.958333	0.987952	0.966667	1	0.970297	0.977273
ENSG00000012061.16;AF:chr19:45423381-45423781:45423938:45423381-45478736:45478828:-	0.976471	0.977778	0.9625	0.97561	0.967033	0.941176	1	0.950617	0.903614	0.905172	0.948454	0.931818	0.945652	0.972222	0.951456	0.988506
ENSG00000012061.16;AF:chr19:45423381-45423781:45423938:45423381-45478736:45479054:-	0.912088	0.88	0.905882	0.869565	0.871287	0.888889	0.9	0.875	0.862069	0.867769	0.929293	0.87234	0.887755	0.945946	0.933333	0.934783
ENSG00000012061.16;AF:chr19:45423381-45423781:45424367:45423381-45428969:45429094:-	0.916667	0.5	0.875	0.6	0.833333	1	0.555556	0.75	0.571429	0.642857	0.333333	0.7	0.666667	0.833333	1	0.714286
ENSG00000012061.16;AF:chr19:45423381-45423781:45424367:45423381-45449173:45449246:-	0.916667	0.5	1	0.6	1	1	1	0.6	1	0.9	0.4	1	1	1	1	1
ENSG00000012061.16;AF:chr19:45423381-45423781:45424367:45423381-45450641:45450725:-	0.733333	0.333333	0.875	0.5	0.833333	0.833333	0.555556	0.6	0.8	0.9	0.333333	0.875	0.571429	1	0.5	0.714286
ENSG00000012061.16;AF:chr19:45423381-45423781:45424367:45423381-45478736:45478828:-	0.846154	0.333333	0.7	0.6	0.625	0.5	1	0.428571	0.333333	0.45	0.285714	0.538462	0.444444	0.769231	0.375	0.833333
ENSG00000012061.16;AF:chr19:45423381-45423781:45424367:45423381-45478736:45479054:-	0.578947	0.0769231	0.466667	0.2	0.277778	0.333333	0.333333	0.214286	0.25	0.36	0.222222	0.368421	0.266667	0.625	0.3	0.454545
ENSG00000012061.16;AF:chr19:45423381-45423823:45423938:45423381-45428969:45429094:-	0.983051	0.983607	0.981132	0.962963	0.980769	1	0.932203	0.982143	0.957746	0.910714	0.942029	0.948276	0.971429	0.974026	1	0.96
ENSG00000012061.16;AF:chr19:45423381-45423823:45423938:45423381-45449173:45449246:-	0.983051	0.983607	1	0.962963	1	1	1	0.964912	1	0.980769	0.955882	1	1	1	1	1
ENSG00000012061.16;AF:chr19:45423381-45423823:45423938:45423381-45450641:45450725:-	0.935484	0.967742	0.981132	0.945455	0.980769	0.98	0.932203	0.964912	0.985507	0.980769	0.942029	0.982143	0.957746	1	0.933333	0.96
ENSG00000012061.16;AF:chr19:45423381-45423823:45423938:45423381-45478736:45478828:-	0.966667	0.967742	0.945455	0.962963	0.944444	0.907407	1	0.932203	0.894737	0.822581	0.928571	0.901639	0.931507	0.961538	0.893617	0.979592
ENSG00000012061.16;AF:chr19:45423381-45423823:45423938:45423381-45478736:45479054:-	0.878788	0.833333	0.866667	0.8125	0.796875	0.830508	0.846154	0.833333	0.85	0.761194	0.902778	0.820896	0.860759	0.925926	0.857143	0.888889
ENSG00000012061.16;AF:chr19:45423381-45423823:45424367:45423381-45428969:45429094:-	0.8	0.857143	0.909091	0.714286	0.666667	1	0.6	0.75	0.625	0.615385	0.666667	0.727273	0.75	0.666667	1	0.6
ENSG00000012061.16;AF:chr19:45423381-45423823:45424367:45423381-45449173:45449246:-	0.8	0.857143	1	0.714286	1	1	1	0.6	1	0.888889	0.727273	1	1	1	1	1
ENSG00000012061.16;AF:chr19:45423381-45423823:45424367:45423381-45450641:45450725:-	0.5	0.75	0.909091	0.625	0.666667	0.666667	0.6	0.6	0.833333	0.888889	0.666667	0.888889	0.666667	1	0.571429	0.6
ENSG00000012061.16;AF:chr19:45423381-45423823:45424367:45423381-45478736:45478828:-	0.666667	0.75	0.769231	0.714286	0.4	0.285714	1	0.428571	0.384615	0.421053	0.615385	0.571429	0.545455	0.571429	0.444444	0.75
ENSG00000012061.16;AF:chr19:45423381-45423823:45424367:45423381-45478736:45479054:-	0.333333	0.333333	0.555556	0.294118	0.133333	0.166667	0.375	0.214286	0.294118	0.333333	0.533333	0.4	0.352941	0.4	0.363636	0.333333
ENSG00000012061.16;AF:chr19:45423381-45428969:45429094:45423381-45449173:45449246:-	0.5	0.5	1	0.5	1	0	1	0.333333	1	0.833333	0.571429	1	1	1	0	1
ENSG00000012061.16;AF:chr19:45423381-45428969:45429094:45423381-45450641:45450725:-	0.2	0.333333	0.5	0.4	0.5	0	0.5	0.333333	0.75	0.833333	0.5	0.75	0.4	1	0	0.5
ENSG00000012061.16;AF:chr19:45423381-45428969:45429094:45423381-45478736:45478828:-	0.333333	0.333333	0.25	0.5	0.25	0	1	0.2	0.272727	0.3125	0.444444	0.333333	0.285714	0.4	0	0.666667
ENSG00000012061.16;AF:chr19:45423381-45428969:45429094:45423381-45478736:45479054:-	0.111111	0.0769231	0.111111	0.142857	0.0714286	0	0.285714	0.0833333	0.2	0.238095	0.363636	0.2	0.153846	0.25	0	0.25
ENSG00000012061.16;AF:chr19:45423381-45449173:45449246:45423381-45450641:45450725:-	0.2	0.333333	0	0.4	0	0	0	0.5	0	0.5	0.428571	0	0	0	0	0
ENSG00000012061.16;AF:chr19:45423381-45449173:45449246:45423381-45478736:45478828:-	0.333333	0.333333	0	0.5	0	0	0	0.333333	0	0.0833333	0.375	0	0	0	0	0
ENSG00000012061.16;AF:chr19:45423381-45449173:45449246:45423381-45478736:45479054:-	0.111111	0.0769231	0	0.142857	0	0	0	0.153846	0	0.0588235	0.3	0	0	0	0	0
ENSG00000012061.16;AF:chr19:45423381-45450641:45450725:45423381-45478736:45478828:-	0.666667	0.5	0.25	0.6	0.25	0.166667	1	0.333333	0.111111	0.0833333	0.444444	0.142857	0.375	0	0.375	0.666667
ENSG00000012061.16;AF:chr19:45423381-45450641:45450725:45423381-45478736:45479054:-	0.333333	0.142857	0.111111	0.2	0.0714286	0.0909091	0.285714	0.153846	0.0769231	0.0588235	0.363636	0.0769231	0.214286	0	0.3	0.25
ENSG00000012061.16;AF:chr19:45449244-45450641:45450725:45449244-45478736:45478828:-	0.75	1	1	0.75	1	1	1	1	1	1	0.666667	0.833333	1	0.909091	1	0.809524
ENSG00000012061.16;AL:chr19:45409614:45409725-45416821:45413436:45413745-45416821:-	0.916667	0.5	1	0.6	1	1	1	0.6	1	0.9	0.4	1	1	1	1	1
ENSG00000012061.16;AL:chr19:45409616:45409725-45414861:45413436:45413745-45414861:-	0.2	0.0769231	0.111111	0.0769231	0.133333	0.0909091	0.0909091	0	0.142857	0.2	0.125	0.0769231	0.266667	0.25	0.125	0.142857
ENSG00000012061.16;AL:chr19:45409616:45409725-45416821:45413436:45413745-45416821:-	0.928571	0.947368	1	0.846154	1	1	1	0.875	1	0.95	0.833333	1	1	1	1	1
ENSG00000012061.16;MX:chr19:45409725-45413677:45413745-45416821:45409725-45414861:45414960-45416821:-	0.5	0.5	0	0.666667	0.333333	0	0	0	0	0.2	0.666667	0.666667	0	0.333333	0.5	0
ENSG00000012061.16;MX:chr19:45413745-45413963:45414034-45416821:45413745-45414861:45414960-45416821:-	0.1125	0.109756	0.164706	0.138614	0.0909091	0.123288	0.0705882	0.0461538	0.0515464	0.0267857	0.127273	0.102564	0.0752688	0.0434783	0.047619	0.0757576
ENSG00000012061.16;MX:chr19:45413745-45413963:45414034-45421178:45413745-45414861:45414960-45421178:-	0	0.25	0.0909091	0.285714	0.333333	0.333333	0.142857	0.25	0.166667	0	0	0	0	0.2	0	0.4
ENSG00000012061.16;MX:chr19:45414034-45414861:45414960-45419098:45414034-45416821:45416897-45419098:-	0	1	0	1	0	0.333333	1	0	0	0	0.25	0	1	0	1	0
ENSG00000012061.16;MX:chr19:45414034-45414861:45414960-45421178:45414034-45416821:45416897-45421178:-	0.181818	0.181818	0	0	0	0.125	0	0	0.285714	0	0	0	0	0	0	0
ENSG00000012061.16;MX:chr19:45414960-45416821:45416897-45420324:45414960-45419098:45419197-45420324:-	0	0.6	1	0.333333	1	0.5	0.75	1	1	1	0.75	1	0	1	0	1
ENSG00000012061.16;MX:chr19:45414960-45416821:45416897-45421178:45414960-45420324:45420427-45421178:-	0.833333	1	1	0.571429	1	0.8	1	1	0.857143	0.666667	0.857143	0.888889	1	1	1	0.833333
ENSG00000012061.16;MX:chr19:45414960-45416821:45416897-45423270:45414960-45421178:45421393-45423270:-	0.5	0.111111	0.0909091	0.285714	0.666667	0.4	0.25	0.4	0.222222	0.384615	0.111111	0.2	0.25	0.333333	0	0.25
ENSG00000012061.16;MX:chr19:45416897-45420324:45420427-45423270:45416897-45421178:45421393-45423270:-	0	0	0.04	0.0434783	0.0588235	0	0	0	0.0625	0.111111	0.0454545	0.0740741	0	0.0666667	0	0
ENSG00000012061.16;MX:chr19:45420427-45421178:45421393-45423823:45420427-45423270:45423381-45423823:-	0	0	0	1	0	0.5	1	0	0.333333	0.5	0	0	0	0	0	0
ENSG00000012061.16;MX:chr19:45421393-45423270:45423381-45450641:45421393-45449173:45449244-45450641:-	1	0.666667	1	1	1	1	0.666667	1	1	0.5	1	0.5	0.5	0	1	1
ENSG00000012061.16;SE:chr19:45409725-45413677:45413745-45414861:-	0.971014	0.985294	0.986486	0.987654	0.967213	0.982456	0.986842	1	0.977011	0.961905	0.989796	0.990196	0.952941	0.977273	0.982759	0.983051
ENSG00000012061.16;SE:chr19:45409725-45413677:45413745-45416821:-	0.0769231	0.05	0	0.125	0.04	0	0	0	0	0.0344828	0.105263	0.0714286	0	0.0434783	0.0555556	0
ENSG00000012061.16;SE:chr19:45409725-45414861:45414960-45416821:-	0.0769231	0.05	0.037037	0.0666667	0.0769231	0.0416667	0.047619	0	0.0833333	0.125	0.0555556	0.037037	0.16	0.0833333	0.0555556	0.0454545
ENSG00000012061.16;SE:chr19:45413745-45413963:45414034-45414861:-	0.723247	0.740984	0.721649	0.708861	0.725191	0.737052	0.715719	0.744094	0.722063	0.70603	0.767857	0.70801	0.73487	0.734104	0.768953	0.774648
ENSG00000012061.16;SE:chr19:45413745-45413963:45414034-45416821:-	0.75	0.818182	1	0.777778	0.875	1	1	0.6	1	0.6	0.736842	0.857143	1	0.8	0.75	1
ENSG00000012061.16;SE:chr19:45413745-45414861:45414960-45416821:-	0.959459	0.973333	1	0.956044	0.985915	1	1	0.96875	1	0.981982	0.950495	0.981308	1	0.988764	0.983607	1
ENSG00000012061.16;SE:chr19:45414034-45414861:45414960-45416821:-	0.955446	0.961039	0.9375	0.939394	0.964467	0.95288	0.972603	0.984375	0.980315	0.989399	0.960674	0.957895	0.973077	0.984496	0.986047	0.977679
ENSG00000012061.16;SE:chr19:45414034-45414861:45414960-45421178:-	1	0.5	0	0	0	0.5	0	0	0.666667	0	0	0	0	0	0	0
ENSG00000012061.16;SE:chr19:45414034-45416821:45416897-45421178:-	1	0.818182	0.933333	0.875	0.833333	0.875	0.857143	0.75	0.833333	1	1	1	1	0.75	1	0.714286
ENSG00000012061.16;SE:chr19:45414960-45416821:45416897-45419098:-	1	0.993151	1	0.986711	1	0.995851	0.996466	1	1	1	0.997658	1	0.994083	1	0.996283	1
ENSG00000012061.16;SE:chr19:45414960-45416821:45416897-45420324:-	0	1	1	0.4	1	0.5	1	1	0.8	0.75	0.75	0.666667	0	1	0	0.5
ENSG00000012061.16;SE:chr19:45414960-45416821:45416897-45421178:-	0.454545	0.2	0.166667	0.444444	0.75	0.571429	0.4	0.571429	0.461538	0.2	0.428571	0.5	0.454545	0.2	0.5	0.625
ENSG00000012061.16;SE:chr19:45414960-45419098:45419197-45420324:-	0	1	0	0.571429	0	0.5	1	0	0	0	0.5	0	1	0	1	0
ENSG00000012061.16;SE:chr19:45414960-45420324:45420427-45421178:-	0.142857	0	0	0.375	0	0.25	0	0	0.125	0.111111	0.111111	0.111111	0	0	0	0.25
ENSG00000012061.16;SE:chr19:45416897-45419098:45419197-45420324:-	1	0.990385	0.989899	0.99361	0.974453	0.996139	0.99	0.988506	0.988636	0.9925	0.993333	0.994885	1	0.991549	1	0.996552
ENSG00000012061.16;SE:chr19:45416897-45420324:45420427-45421178:-	0	0.1875	0.0769231	0.0434783	0.272727	0.0526316	0.166667	0.230769	0.166667	0.0588235	0.0869565	0	0	0.125	0	0.0588235
ENSG00000012061.16;SE:chr19:45416897-45420324:45420427-45423270:-	0	0	0.5	0.333333	0.2	0	0	0	0.333333	0.285714	0.5	0.5	0	0.333333	0	0
ENSG00000012061.16;SE:chr19:45416897-45421178:45421393-45423270:-	0.806452	0.928571	0.96	0.916667	0.8	0.9	0.882353	0.833333	0.882353	0.761905	0.954545	0.925926	0.894737	0.875	1	0.941176
ENSG00000012061.16;SE:chr19:45420427-45421178:45421393-45423270:-	0.985294	0.971246	0.979798	0.993711	0.974359	0.969231	0.993289	0.984674	0.980114	0.967419	0.971111	0.974359	0.985714	0.985795	0.985915	0.97931
ENSG00000012061.16;SE:chr19:45421393-45423270:45423381-45423823:-	1	1	1	0.982759	1	0.980392	0.983871	1	0.986111	0.983051	1	1	1	1	1	1
ENSG00000012061.16;SE:chr19:45421393-45423270:45423381-45449173:-	1	0.8	1	1	1	1	0.75	1	1	0.888889	1	0.916667	0.785714	0.818182	1	1
[truncated: 114,181 more rows]
