# Supplementary material for: Nanopore long-read RNA sequencing reveals functional alternative splicing variants in human vascular smooth muscle cells
Source: Commun Biol. 2023 Oct 31;6:1104. doi: 10.1038/s42003-023-05481-y (PMC10618188; doi:10.1038/s42003-023-05481-y)
Supplement: Supplementary file 8 — Supplementary Data 6 [file 42003_2023_5481_MOESM8_ESM.xlsx]

## Sheet: Supplementary Data 6
# Supplementary Data 6. The isoform switching events identified in each group.
Isoform ID	Gene ID	Gene name	Condition 1	Condition 2	dIF	Adjusted p value	IF1	IF2
01531dd5-08ba-4da2-a66a-f8dad22f74fa	chr8:72013000	Novel_gene	Control	miR-221	-0.036975	0.974029	0.9105	0.873525
0774b96a-ceea-4ff8-9c3c-db7f1ac20927	ENSG00000146457.16	WTAP	Control	miR-221	-0.21995	4.12573e-06	0.321975	0.102025
0d8f921a-4d9d-4dbb-961b-6fc65bf46fd6	ENSG00000123472.12	ATPAF1	Control	miR-221	-0.01775	0.984036	0.038825	0.021075
1113bd81-d95b-4c6e-b3e4-80d6b7f8ac5b	ENSG00000132463.14	GRSF1	Control	miR-221	-0.01375	0.912344	0.01945	0.0057
1290223a-5a32-4036-a3f7-6ebfc437e980	ENSG00000107796.13	ACTA2	Control	miR-221	0.09665	0.00625007	0.589525	0.686175
147f904d-8c07-4f9f-a0b5-5e97e36be31b_2	ENSG00000132463.14	GRSF1	Control	miR-221	0.0038	1	0.0143	0.0181
14ea08ba-802f-4333-acde-cc1f4c0ba629	ENSG00000140931.20	CMTM3	Control	miR-221	-0.00535	0.988551	0.049725	0.044375
164ba71e-2608-446b-9954-da0975e33e72	ENSG00000112541.18	PDE10A	Control	miR-221	0.208675	0.565981	0.020825	0.2295
165b9071-3fa1-4147-ab57-05807f86fe0e	chr3:76079000	Novel_gene	Control	miR-221	-0.230825	0.0457493	0.841825	0.611
19980870-6b7f-44ee-8eae-6802d7f2b5ae	ENSG00000156265.16	MAP3K7CL	Control	miR-221	-0.018375	0.988538	0.027	0.008625
1ca1c515-3433-4ff9-9011-825eb983c916	chr19:10616000	Novel_gene	Control	miR-221	-0.4601	0.0275581	0.6875	0.2274
1f5d6b5b-56ab-4341-a02a-0872b6731a37	ENSG00000132463.14	GRSF1	Control	miR-221	-0.01105	0.984036	0.028075	0.017025
22c9fba6-36e2-45b2-84fc-232f70d58fce	ENSG00000172239.14	PAIP1	Control	miR-221	0.0062	0.970806	0.00875	0.01495
250a7f01-fc2c-4533-a12c-b111d0e9635b	chr19:10616000	Novel_gene	Control	miR-221	0.4601	0.0289181	0.3125	0.7726
29f3fd00-43c1-4136-98fb-95323f686607	ENSG00000168710.18	AHCYL1	Control	miR-221	0.006325	0.987399	0.01425	0.020575
2a8ae3c0-f94d-4964-8670-15f09fc1b94c	chr10:70863000	Novel_gene	Control	miR-221	0.205575	0.640473	0.044225	0.2498
2bb2c23c-7275-4af1-a712-ca918b69900f	ENSG00000260083.2	MIR762HG	Control	miR-221	-0.47515	0.0162636	0.5924	0.11725
2dee3dbb-a7c1-4f2f-958d-c49542fdc0e2	ENSG00000140931.20	CMTM3	Control	miR-221	-0.04615	0.852176	0.049825	0.003675
2f7a2da6-6b64-4ae8-b6f9-42132223e3d0	ENSG00000143013.13	LMO4	Control	miR-221	0.00085	1	0.020425	0.021275
30bfeaea-2b22-4128-8158-381d5cf6bc9c	ENSG00000174021.11	GNG5	Control	miR-221	0.1118	0.127062	0.16555	0.27735
30d09ede-09d7-4088-b526-28afcf71574e	ENSG00000116701.15	NCF2	Control	miR-221	0.038675	0.986535	0	0.038675
32a4bc8f-4dc4-44f9-bc93-e34cd72973f3-1	ENSG00000140931.20	CMTM3	Control	miR-221	-0.218675	0.145507	0.39705	0.178375
335bf1da-9ff2-40d3-9c6c-8debbbd8ac39	chr3:76079000	Novel_gene	Control	miR-221	0.230825	0.0503934	0.158175	0.389
33c0e00b-2ece-4bd6-8dd2-70313c2f2ff5	ENSG00000109790.18	KLHL5	Control	miR-221	-0.152875	0.00888267	0.30275	0.149875
369b3e3b-9824-4425-aba8-bef16fb92539	ENSG00000175826.12	CTDNEP1	Control	miR-221	-0.067	0.69893	0.117475	0.050475
38bb5af0-4d3b-4a70-a4c5-7ca32fd97cc0	ENSG00000172239.14	PAIP1	Control	miR-221	0.005075	0.996656	0.052125	0.0572
3e70baef-6e14-4c17-a9b3-34401b46bf53	ENSG00000135052.16	GOLM1	Control	miR-221	-0.003775	0.996867	0.0139	0.010125
3eccab52-07ea-4956-82a8-973fa8d276f1	ENSG00000083720.13	OXCT1	Control	miR-221	0.007975	0.994007	0.01235	0.020325
400e0246-d44f-4a95-a667-c03a211d826d	ENSG00000175826.12	CTDNEP1	Control	miR-221	-0.015525	0.989881	0.045875	0.03035
436b0215-ee28-42f3-9fd7-77ed4905f6c5	ENSG00000172239.14	PAIP1	Control	miR-221	0.160525	2.76564e-14	0.025825	0.18635
47923cca-4291-433a-bfc3-4944b0846c5b	ENSG00000159147.18	DONSON	Control	miR-221	-0.40015	0.000965674	0.860625	0.460475
47b86d9d-d3ec-4bc1-ace5-c1bc85761ec3	ENSG00000172819.17	RARG	Control	miR-221	-0.032625	0.995787	0.134675	0.10205
4c2b8518-4a7f-4dbd-8025-4fad3bdd940c	ENSG00000017797.13	RALBP1	Control	miR-221	-0.053675	0.863066	0.17265	0.118975
508d1089-32e2-4a04-ba97-9aab90f4f55d	ENSG00000124383.9	MPHOSPH10	Control	miR-221	-0.091925	0.150105	0.421975	0.33005
50e0209f-5ecf-452c-b893-7958105e6c5a	ENSG00000168710.18	AHCYL1	Control	miR-221	0.003225	0.997776	0.0147	0.017925
518e9e4a-b51c-4ada-ba24-d4bbe23df933	ENSG00000183386.10	FHL3	Control	miR-221	-0.035275	0.851106	0.050575	0.0153
53580ff1-c5bb-4a1d-ba53-80f93f86acf4	ENSG00000168710.18	AHCYL1	Control	miR-221	0.004125	0.988538	0.0092	0.013325
53843bf2-972c-4b7e-add2-ad0673f1d7a9	ENSG00000112541.18	PDE10A	Control	miR-221	-0.69585	3.83795e-08	0.958325	0.262475
5857e85a-a97f-46e5-9946-927be87b68f1	ENSG00000140931.20	CMTM3	Control	miR-221	0.01435	0.997776	0.0445	0.05885
5d2bb393-fca7-4b1f-b0d2-94ebae746eec	ENSG00000172239.14	PAIP1	Control	miR-221	0.050875	0.688269	0.0187	0.069575
5eaa7d95-82c0-44da-8e80-3e0975d8847d	ENSG00000140931.20	CMTM3	Control	miR-221	-0.012325	0.988882	0.05225	0.039925
62c24821-390d-4239-bc36-d8559ff0ad82	ENSG00000260001.7	TGFBR3L	Control	miR-221	-0.515375	0.207128	0.65715	0.141775
631ecbce-c892-4c14-9c5e-7ef899565cb8	ENSG00000172239.14	PAIP1	Control	miR-221	-0.009775	0.91572	0.0228	0.013025
69c33b1c-5d15-41fa-bbea-03a0da62aa48	chr7:18535000	Novel_gene	Control	miR-221	-0.6389	0.00841017	0.6389	0
6c745a97-3090-4cb3-8da4-01bd660ec135	ENSG00000175826.12	CTDNEP1	Control	miR-221	-0.0097	0.997076	0.038075	0.028375
6e8851a4-3c78-4e9b-ad1d-5343288ec675	ENSG00000124422.12	USP22	Control	miR-221	-0.11675	0.751242	0.381175	0.264425
6fd0beff-b8b2-4032-bdea-22b0e3e2faff	ENSG00000107796.13	ACTA2	Control	miR-221	0.002525	1	0.19825	0.200775
6ff0cb4c-d7ec-4e5c-a648-1d70bdbd7a53	ENSG00000112541.18	PDE10A	Control	miR-221	0.0778	0.916025	0	0.0778
719b1473-7695-4344-aa1d-a535d693c1bc	ENSG00000116701.15	NCF2	Control	miR-221	-0.004775	1	0.2631	0.258325
71b3b1d2-d199-4d47-a458-2113dd46208c	ENSG00000175826.12	CTDNEP1	Control	miR-221	-0.0067	0.996665	0.05755	0.05085
74750e0c-027b-435c-adce-07c026eca869	ENSG00000135052.16	GOLM1	Control	miR-221	-0.0351	0.794443	0.056475	0.021375
762e9f3f-a14b-4a27-bb04-2245eaf861ca	ENSG00000135052.16	GOLM1	Control	miR-221	-0.0319	0.968808	0.076025	0.044125
769cfc1e-4fb0-4184-b4d2-825f8462ebf5_1	ENSG00000109790.18	KLHL5	Control	miR-221	0.04095	0.836405	0.040125	0.081075
7886e3fc-7e9e-4b2b-8c25-94b895d22a00	ENSG00000105552.15	BCAT2	Control	miR-221	0.007125	0.988538	0.00655	0.013675
7a68dc11-7133-4984-9dc5-70b74fb52355	ENSG00000063660.9	GPC1	Control	miR-221	-0.178125	0.045907	0.66675	0.488625
7a6cc26d-6fa8-47b9-9ea8-e1489c361d7d	ENSG00000123472.12	ATPAF1	Control	miR-221	-0.043375	0.894146	0.06435	0.020975
7d50955c-a143-43e1-866d-2d5448765e76	ENSG00000183386.10	FHL3	Control	miR-221	-0.01	0.989292	0.027975	0.017975
7d9d6707-e340-4cae-af85-d45034b134c8	ENSG00000183386.10	FHL3	Control	miR-221	0.0255	0.955942	0.008325	0.033825
80590e17-2c37-472a-a340-948869ae6d1a	ENSG00000172239.14	PAIP1	Control	miR-221	-0.0172	0.862432	0.043725	0.026525
84375847-fd90-4b7b-997f-d69bda3ff48f	ENSG00000107796.13	ACTA2	Control	miR-221	-0.001875	0.99516	0.0081	0.006225
85c889ce-6394-46fd-adb9-60d50880acce	ENSG00000135052.16	GOLM1	Control	miR-221	0.0207	0.993037	0.036775	0.057475
883bfae0-541f-474b-a89e-0a79c51bb5c7	ENSG00000123472.12	ATPAF1	Control	miR-221	0.0054	0.997776	0.016425	0.021825
88eb029e-7fc0-495b-b8f4-71ab4b8ddd06	ENSG00000063660.9	GPC1	Control	miR-221	0.178125	0.0465781	0.33325	0.511375
8bee485e-e430-4d65-a1b9-6358502bab8f	ENSG00000156265.16	MAP3K7CL	Control	miR-221	0.046175	0.988538	0.07525	0.121425
8d6ffbec-6b21-4104-bc74-ea5263d0192e	chr8:72013000	Novel_gene	Control	miR-221	0.036975	0.977504	0.0895	0.126475
8df1a1e8-32eb-4aeb-a96f-e8a9778839d4	ENSG00000077147.16	TM9SF3	Control	miR-221	-0.000975	1	0.038775	0.0378
9bfab24c-ad04-4e4a-9a8b-a81086ef7b5b	ENSG00000109790.18	KLHL5	Control	miR-221	0.00045	1	0.015675	0.016125
ENST00000019317.8	ENSG00000017797.13	RALBP1	Control	miR-221	-0.120525	0.00273616	0.191125	0.0706
ENST00000196371.10	ENSG00000083720.13	OXCT1	Control	miR-221	-0.008425	0.997776	0.8591	0.850675
ENST00000224784.10	ENSG00000107796.13	ACTA2	Control	miR-221	-0.08185	8.57618e-11	0.1126	0.03075
ENST00000244230.7	ENSG00000124383.9	MPHOSPH10	Control	miR-221	0.0643	0.723729	0.474675	0.538975
ENST00000254799.11	ENSG00000132463.14	GRSF1	Control	miR-221	0.3542	0.000764336	0.32455	0.67875
ENST00000261425.7	ENSG00000109790.18	KLHL5	Control	miR-221	0.02405	0.978538	0.097475	0.121525
ENST00000261497.9	ENSG00000124422.12	USP22	Control	miR-221	0.240725	0.0363352	0.3727	0.613425
ENST00000274456.6	ENSG00000145779.8	TNFAIP8	Control	miR-221	-0.00135	1	0.13605	0.1347
ENST00000303071.10	ENSG00000159147.18	DONSON	Control	miR-221	0.2582	0.221441	0.127475	0.385675
ENST00000306846.8	ENSG00000172239.14	PAIP1	Control	miR-221	-0.10935	0.0503934	0.4639	0.35455
ENST00000309048.8	ENSG00000175279.22	CENPS	Control	miR-221	-0.135075	0.0479593	0.240725	0.10565
ENST00000313601.11	ENSG00000114353.17	GNAI2	Control	miR-221	0.140375	0.00685685	0.078825	0.2192
ENST00000316273.11	ENSG00000105552.15	BCAT2	Control	miR-221	-0.115025	0.623081	0.5363	0.421275
ENST00000318988.10	ENSG00000175826.12	CTDNEP1	Control	miR-221	-0.00455	0.997224	0.0362	0.03165
ENST00000322536.8	ENSG00000178105.11	DDX10	Control	miR-221	-0.183425	4.14129e-05	0.8156	0.632175
ENST00000329231.8	ENSG00000123472.12	ATPAF1	Control	miR-221	-0.0414	0.906868	0.088775	0.047375
ENST00000336032.4	ENSG00000146278.11	PNRC1	Control	miR-221	0.224625	0.122464	0.682475	0.9071
ENST00000337387.4	ENSG00000146457.16	WTAP	Control	miR-221	0.2482	0.0104024	0.374475	0.622675
ENST00000338561.9	ENSG00000172819.17	RARG	Control	miR-221	0.205225	0.611232	0.4514	0.656625
ENST00000338972.8	ENSG00000172239.14	PAIP1	Control	miR-221	-0.004825	0.983749	0.01315	0.008325
ENST00000354922.3	ENSG00000146278.11	PNRC1	Control	miR-221	-0.07295	0.958314	0.1359	0.06295
ENST00000358372.8	ENSG00000146457.16	WTAP	Control	miR-221	-0.070575	0.502997	0.108075	0.0375
ENST00000359172.3	ENSG00000168710.18	AHCYL1	Control	miR-221	0.02535	0.8951	0.06185	0.0872
ENST00000361909.8	ENSG00000140931.20	CMTM3	Control	miR-221	0.022725	0.963244	0	0.022725
ENST00000367535.8	ENSG00000116701.15	NCF2	Control	miR-221	0.097625	0.994596	0.39225	0.489875
ENST00000367536.5	ENSG00000116701.15	NCF2	Control	miR-221	-0.041675	0.987206	0.041675	0
ENST00000369472.1	ENSG00000146278.11	PNRC1	Control	miR-221	-0.15165	0.00625007	0.181625	0.029975
ENST00000369799.10	ENSG00000168710.18	AHCYL1	Control	miR-221	-0.021725	0.996665	0.615025	0.5933
ENST00000370542.1	ENSG00000143013.13	LMO4	Control	miR-221	-0.134475	1.41013e-05	0.2326	0.098125
ENST00000370544.10	ENSG00000143013.13	LMO4	Control	miR-221	0.132525	0.00042389	0.729675	0.8622
ENST00000370645.9	ENSG00000174021.11	GNG5	Control	miR-221	-0.18735	0.000173597	0.791875	0.604525
ENST00000371142.9-1	ENSG00000077147.16	TM9SF3	Control	miR-221	0.191275	0.0344477	0.466225	0.6575
ENST00000371937.8	ENSG00000123472.12	ATPAF1	Control	miR-221	0.361125	3.07046e-06	0.22095	0.582075
ENST00000373016.4	ENSG00000183386.10	FHL3	Control	miR-221	0.302375	0.0273909	0.18155	0.483925
ENST00000383432.8	ENSG00000017797.13	RALBP1	Control	miR-221	0.006675	0.988538	0.034825	0.0415
ENST00000388711.7	ENSG00000135052.16	GOLM1	Control	miR-221	-0.130025	0.88187	0.3569	0.226875
ENST00000388712.7-1	ENSG00000135052.16	GOLM1	Control	miR-221	-0.0136	0.964582	0.02575	0.01215
ENST00000388712.7	ENSG00000135052.16	GOLM1	Control	miR-221	0.203825	0.0471622	0.36835	0.572175
ENST00000388882.5	ENSG00000145779.8	TNFAIP8	Control	miR-221	0.081525	0.647916	0.5317	0.613225
ENST00000394426.5	ENSG00000172819.17	RARG	Control	miR-221	-0.045975	0.98581	0.128625	0.08265
ENST00000399926.5	ENSG00000156265.16	MAP3K7CL	Control	miR-221	0.026175	0.946651	0	0.026175
ENST00000399928.6	ENSG00000156265.16	MAP3K7CL	Control	miR-221	-0.009475	1	0.32845	0.318975
ENST00000402551.5	ENSG00000105552.15	BCAT2	Control	miR-221	0.154175	0.00968971	0.13985	0.294025
ENST00000409293.6	ENSG00000228300.14	FAM174C	Control	miR-221	0.27225	0.00203957	0.413325	0.685575
ENST00000422163.5	ENSG00000114353.17	GNAI2	Control	miR-221	-0.00535	0.985875	0.041075	0.035725
ENST00000424011.6	ENSG00000140931.20	CMTM3	Control	miR-221	-0.0028	0.99715	0.011375	0.008575
ENST00000425354.7	ENSG00000172819.17	RARG	Control	miR-221	-0.037025	0.988538	0.1636	0.126575
ENST00000436644.6	ENSG00000172239.14	PAIP1	Control	miR-221	-0.071425	0.247753	0.277475	0.20605
ENST00000437395.5	ENSG00000159147.18	DONSON	Control	miR-221	0.024375	0.984036	0	0.024375
ENST00000441156.5	ENSG00000114353.17	GNAI2	Control	miR-221	-0.139625	0.00206906	0.835375	0.69575
ENST00000444465.1	ENSG00000112541.18	PDE10A	Control	miR-221	-0.015825	0.966936	0.020825	0.005
ENST00000455853.1	ENSG00000112541.18	PDE10A	Control	miR-221	0.3227	0.0259089	0	0.3227
ENST00000460097.5	ENSG00000140931.20	CMTM3	Control	miR-221	-0.03355	0.979299	0.03845	0.0049
ENST00000462462.1-1	ENSG00000175279.22	CENPS	Control	miR-221	0.034425	0.829685	0.0231	0.057525
ENST00000463692.1	ENSG00000124422.12	USP22	Control	miR-221	-0.0078	1	0.030075	0.022275
ENST00000469144.5	ENSG00000228300.14	FAM174C	Control	miR-221	-0.258975	0.00516033	0.552375	0.2934
ENST00000470800.1	ENSG00000156265.16	MAP3K7CL	Control	miR-221	-0.058425	0.988538	0.5574	0.498975
ENST00000475084.5	ENSG00000183386.10	FHL3	Control	miR-221	-0.0255	0.959759	0.0476	0.0221
ENST00000477194.5	ENSG00000183386.10	FHL3	Control	miR-221	-0.26225	0.0299725	0.5845	0.32225
ENST00000477755.1-1	ENSG00000175279.22	CENPS	Control	miR-221	0.102875	0.790679	0.603175	0.70605
ENST00000485803.5	ENSG00000183386.10	FHL3	Control	miR-221	0.02905	0.962436	0.015475	0.044525
ENST00000487806.5	ENSG00000174021.11	GNG5	Control	miR-221	0.07555	0.0832563	0.042575	0.118125
ENST00000499044.6	ENSG00000132463.14	GRSF1	Control	miR-221	-0.0555	0.554885	0.1123	0.0568
ENST00000502323.5	ENSG00000132463.14	GRSF1	Control	miR-221	-0.014175	0.906735	0.024725	0.01055
ENST00000504771.3	ENSG00000145779.8	TNFAIP8	Control	miR-221	-0.080225	0.398102	0.3323	0.252075
ENST00000508137.6	ENSG00000109790.18	KLHL5	Control	miR-221	0.14455	0.0332643	0.2474	0.39195
ENST00000508557.5	ENSG00000083720.13	OXCT1	Control	miR-221	-0.011275	0.969755	0.015	0.003725
ENST00000510634.5	ENSG00000083720.13	OXCT1	Control	miR-221	0.011075	0.995787	0.08975	0.100825
ENST00000514161.5	ENSG00000132463.14	GRSF1	Control	miR-221	-0.04	0.862432	0.099825	0.059825
ENST00000534221.1	ENSG00000178105.11	DDX10	Control	miR-221	0.183425	4.45265e-05	0.1844	0.367825
ENST00000543726.1	ENSG00000172819.17	RARG	Control	miR-221	-0.0895	0.789506	0.121675	0.032175
ENST00000545193.5	ENSG00000132463.14	GRSF1	Control	miR-221	-0.02955	0.894146	0.069	0.03945
ENST00000545387.6	ENSG00000105552.15	BCAT2	Control	miR-221	-0.041175	0.970806	0.24195	0.200775
ENST00000562707.5	ENSG00000140931.20	CMTM3	Control	miR-221	-0.01635	0.996665	0.033125	0.016775
ENST00000564060.5	ENSG00000140931.20	CMTM3	Control	miR-221	0.00785	0.997776	0.011375	0.019225
ENST00000565573.2	ENSG00000260083.2	MIR762HG	Control	miR-221	0.133925	0.68374	0	0.133925
ENST00000565886.2	ENSG00000260001.7	TGFBR3L	Control	miR-221	0.729525	6.83439e-05	0.035725	0.76525
ENST00000566121.1	ENSG00000140931.20	CMTM3	Control	miR-221	-0.106525	0.872046	0.1704	0.063875
ENST00000567572.6	ENSG00000140931.20	CMTM3	Control	miR-221	0.40795	2.09493e-07	0.087225	0.495175
ENST00000568477.5	ENSG00000140931.20	CMTM3	Control	miR-221	-0.0113	0.986274	0.054775	0.043475
ENST00000572043.5	ENSG00000175826.12	CTDNEP1	Control	miR-221	0.0008	1	0.031525	0.032325
ENST00000573600.5	ENSG00000175826.12	CTDNEP1	Control	miR-221	-0.1128	0.0665001	0.1579	0.0451
ENST00000574205.5	ENSG00000175826.12	CTDNEP1	Control	miR-221	-0.0585	0.727382	0.091525	0.033025
ENST00000574322.6	ENSG00000175826.12	CTDNEP1	Control	miR-221	0.2927	0.01417	0.28565	0.57835
ENST00000579645.5	ENSG00000124422.12	USP22	Control	miR-221	-0.0248	0.969755	0.04145	0.01665
ENST00000590269.2	ENSG00000228300.14	FAM174C	Control	miR-221	-0.01325	0.939677	0.0343	0.02105
ENST00000597011.5	ENSG00000105552.15	BCAT2	Control	miR-221	-0.015275	0.973199	0.0323	0.017025
ENST00000614346.4	ENSG00000146457.16	WTAP	Control	miR-221	-0.0125	0.738535	0.0247	0.0122
ENST00000621533.5	ENSG00000146457.16	WTAP	Control	miR-221	0.035275	0.862453	0.104075	0.13935
ENST00000631126.2	ENSG00000146457.16	WTAP	Control	miR-221	0.01645	0.943622	0.037625	0.054075
ENST00000649367.1	ENSG00000077147.16	TM9SF3	Control	miR-221	-0.026525	0.159233	0.03465	0.008125
ENST00000650248.1	ENSG00000112541.18	PDE10A	Control	miR-221	0.1025	0.803753	0	0.1025
ENST00000662645.1	ENSG00000260083.2	MIR762HG	Control	miR-221	0.331525	0.697972	0.310725	0.64225
a3de4125-a264-4ff5-9e31-6d5391c9c845	ENSG00000159147.18	DONSON	Control	miR-221	0.05935	0.854167	0.0119	0.07125
a89bc626-ab40-4454-850b-31f05f2e5f03	ENSG00000175279.22	CENPS	Control	miR-221	0.005475	0.997776	0.043625	0.0491
a9aebaba-db21-48b1-9725-061ff36d0b77	ENSG00000183386.10	FHL3	Control	miR-221	0.00625	0.996867	0.0247	0.03095
aa1f40d0-b763-471f-b7b7-dc8f98217022	ENSG00000124422.12	USP22	Control	miR-221	-0.0914	0.647916	0.174625	0.083225
aa49635f-d4a3-4bba-9e1d-c29cc640a9e1	ENSG00000156265.16	MAP3K7CL	Control	miR-221	0.00535	0.997224	0.0119	0.01725
ad70a801-f1a2-4881-8c7a-decb4b66d58a	ENSG00000260083.2	MIR762HG	Control	miR-221	0.009675	0.996967	0.096875	0.10655
aea566f5-ac86-4e55-8ce8-de85a8180982	ENSG00000017797.13	RALBP1	Control	miR-221	0.167525	0.113234	0.6014	0.768925
b20cad34-356d-46ec-bf2d-daf2f215f764	ENSG00000159147.18	DONSON	Control	miR-221	0.058225	0.890091	0	0.058225
b230b7c1-7696-4c93-919a-639169aef7c5	ENSG00000123472.12	ATPAF1	Control	miR-221	-0.264	0.0247812	0.5706	0.3066
b75ebf85-adfd-4af3-993f-29b5be4be209	ENSG00000135052.16	GOLM1	Control	miR-221	-0.003	0.996867	0.041725	0.038725
bb4c605d-b72c-4909-a4e7-80829111aaa3	ENSG00000132463.14	GRSF1	Control	miR-221	-0.11235	0.0031688	0.1641	0.05175
bec53929-fd33-41e9-87ed-69073f00d1b1	ENSG00000175826.12	CTDNEP1	Control	miR-221	-0.020175	0.987206	0.0594	0.039225
c04136cb-5d0f-47de-96a0-1e761d9b669d	ENSG00000109790.18	KLHL5	Control	miR-221	0.03155	0.915562	0.074475	0.106025
c4945b48-2bc3-4493-bf37-34d76f0c1d4e	ENSG00000260001.7	TGFBR3L	Control	miR-221	-0.214175	0.611791	0.30715	0.092975
c4d97b1a-fae6-4749-b7a8-dbf902798dde	chr10:70863000	Novel_gene	Control	miR-221	-0.205575	0.568363	0.955775	0.7502
c9cfbbde-34ae-4b74-b80f-06daf3208ee8	ENSG00000132463.14	GRSF1	Control	miR-221	-0.02475	0.920268	0.032875	0.008125
ca58371e-30c8-4ee3-bab3-8daf60ba6909	ENSG00000105552.15	BCAT2	Control	miR-221	0.00625	0.991349	0.011375	0.017625
cbfed4ce-4e48-4149-bb37-798ee3d5cef3	ENSG00000109790.18	KLHL5	Control	miR-221	0.010325	0.99393	0.03385	0.044175
d0d70d07-e47a-4a38-93bf-7ea376dafcee	ENSG00000175279.22	CENPS	Control	miR-221	0.020325	0.940298	0.015175	0.0355
d2af88e2-1e29-4de9-b737-a9c69a943a7e	ENSG00000132463.14	GRSF1	Control	miR-221	-0.0243	0.907855	0.050075	0.025775
d6188ecf-b626-48f5-976a-eeb0b0635787	ENSG00000116701.15	NCF2	Control	miR-221	-0.08985	0.988538	0.302975	0.213125
d6f6b503-f05c-42a6-b170-bc743910b339	ENSG00000083720.13	OXCT1	Control	miR-221	0.000875	1	0.01945	0.020325
d743604f-4a89-4d2a-970c-d88f6bda3e75	ENSG00000077147.16	TM9SF3	Control	miR-221	0.004125	0.995787	0.0181	0.022225
dd4a0689-1ae9-42a1-b697-cb4ce5d9289b	ENSG00000124383.9	MPHOSPH10	Control	miR-221	0.024225	0.907663	0.0696	0.093825
ddbcc30e-33e8-43c1-83d3-c7dc7ccc7f6d	ENSG00000175279.22	CENPS	Control	miR-221	0.00955	0.981645	0.007475	0.017025
ddcdd514-4a41-4ead-a0bc-ba08bdb1d189	ENSG00000135052.16	GOLM1	Control	miR-221	-0.00725	0.994293	0.024125	0.016875
dde0651f-459a-4319-a4ff-3dbfa07e4c17	ENSG00000077147.16	TM9SF3	Control	miR-221	-0.167875	0.144963	0.44225	0.274375
de4df023-f913-410d-ba75-7755e7f948a8	ENSG00000143013.13	LMO4	Control	miR-221	0.001075	0.998495	0.017325	0.0184
e03f5924-eeee-49a8-8965-db7eda63d85e	ENSG00000168710.18	AHCYL1	Control	miR-221	-0.0187	0.990235	0.197925	0.179225
e08e7883-843c-44ff-bdb9-d82abddf3c17	ENSG00000132463.14	GRSF1	Control	miR-221	-0.021975	0.944425	0.046075	0.0241
e151f791-6de5-41eb-921c-2f8bf494772b	ENSG00000107796.13	ACTA2	Control	miR-221	-0.01185	0.56086	0.01935	0.0075
e15fac50-5a20-463e-be90-de4c8f88a228	ENSG00000183386.10	FHL3	Control	miR-221	-0.03005	0.968391	0.05925	0.0292
e1968943-e15e-4673-9fa1-810db77daf89	ENSG00000105552.15	BCAT2	Control	miR-221	-0.00655	0.987206	0.01385	0.0073
e40132bb-cdd3-458d-b3fa-e4385b35d7be	ENSG00000175279.22	CENPS	Control	miR-221	-0.000575	1	0.01195	0.011375
e5d59b15-bd0e-4ab9-911b-184450527e63	ENSG00000109790.18	KLHL5	Control	miR-221	-0.06655	0.313454	0.140125	0.073575
e7351c8f-5649-4a38-aab8-b347394e5bd4_1	ENSG00000124383.9	MPHOSPH10	Control	miR-221	0.006075	0.988538	0.023825	0.0299
ec2b44c3-301d-4362-9427-5b1f39e90173	ENSG00000175826.12	CTDNEP1	Control	miR-221	0.001425	1	0.0788	0.080225
ec596028-ecf0-4a93-a712-f649400ef404	ENSG00000175279.22	CENPS	Control	miR-221	-0.033	0.636984	0.039575	0.006575
ee1b0925-5f38-4892-9be7-4bd8bc8e503c	ENSG00000168710.18	AHCYL1	Control	miR-221	-0.01615	0.571485	0.01975	0.0036
fb1d2a3e-22db-43ed-ace0-e050a1862e92	ENSG00000168710.18	AHCYL1	Control	miR-221	0.002225	0.996867	0.019875	0.0221
fcd590b0-e6e5-47ba-9d23-0706135ca831	ENSG00000109790.18	KLHL5	Control	miR-221	-0.0325	0.447984	0.04815	0.01565
fe36a884-1510-4184-af42-2e252f9216de	chr7:18535000	Novel_gene	Control	miR-221	0.6389	0.00514386	0.3611	1
01531dd5-08ba-4da2-a66a-f8dad22f74fa	chr8:72013000	Novel_gene	Control	PDGF	-0.057825	1	0.9105	0.852675
0774b96a-ceea-4ff8-9c3c-db7f1ac20927	ENSG00000146457.16	WTAP	Control	PDGF	-0.01505	1	0.321975	0.306925
0d8f921a-4d9d-4dbb-961b-6fc65bf46fd6	ENSG00000123472.12	ATPAF1	Control	PDGF	-0.019325	1	0.038825	0.0195
1113bd81-d95b-4c6e-b3e4-80d6b7f8ac5b	ENSG00000132463.14	GRSF1	Control	PDGF	-0.005275	1	0.01945	0.014175
1290223a-5a32-4036-a3f7-6ebfc437e980	ENSG00000107796.13	ACTA2	Control	PDGF	0.029025	1	0.589525	0.61855
147f904d-8c07-4f9f-a0b5-5e97e36be31b_2	ENSG00000132463.14	GRSF1	Control	PDGF	-0.00695	1	0.0143	0.00735
14ea08ba-802f-4333-acde-cc1f4c0ba629	ENSG00000140931.20	CMTM3	Control	PDGF	-0.012925	1	0.049725	0.0368
164ba71e-2608-446b-9954-da0975e33e72	ENSG00000112541.18	PDE10A	Control	PDGF	0.1125	1	0.020825	0.133325
165b9071-3fa1-4147-ab57-05807f86fe0e	chr3:76079000	Novel_gene	Control	PDGF	-0.21405	1	0.841825	0.627775
19980870-6b7f-44ee-8eae-6802d7f2b5ae	ENSG00000156265.16	MAP3K7CL	Control	PDGF	-0.01135	1	0.027	0.01565
1f5d6b5b-56ab-4341-a02a-0872b6731a37	ENSG00000132463.14	GRSF1	Control	PDGF	-0.021975	1	0.028075	0.0061
22c9fba6-36e2-45b2-84fc-232f70d58fce	ENSG00000172239.14	PAIP1	Control	PDGF	0.004525	1	0.00875	0.013275
29f3fd00-43c1-4136-98fb-95323f686607	ENSG00000168710.18	AHCYL1	Control	PDGF	-0.0021	1	0.01425	0.01215
2a8ae3c0-f94d-4964-8670-15f09fc1b94c	chr10:70863000	Novel_gene	Control	PDGF	0.31185	0.278693	0.044225	0.356075
2dee3dbb-a7c1-4f2f-958d-c49542fdc0e2	ENSG00000140931.20	CMTM3	Control	PDGF	-0.00075	1	0.049825	0.049075
2f7a2da6-6b64-4ae8-b6f9-42132223e3d0	ENSG00000143013.13	LMO4	Control	PDGF	0.002125	1	0.020425	0.02255
30bfeaea-2b22-4128-8158-381d5cf6bc9c	ENSG00000174021.11	GNG5	Control	PDGF	0.004725	1	0.16555	0.170275
30d09ede-09d7-4088-b526-28afcf71574e	ENSG00000116701.15	NCF2	Control	PDGF	0	NA	0	0
32a4bc8f-4dc4-44f9-bc93-e34cd72973f3-1	ENSG00000140931.20	CMTM3	Control	PDGF	-0.064975	1	0.39705	0.332075
335bf1da-9ff2-40d3-9c6c-8debbbd8ac39	chr3:76079000	Novel_gene	Control	PDGF	0.21405	1	0.158175	0.372225
33c0e00b-2ece-4bd6-8dd2-70313c2f2ff5	ENSG00000109790.18	KLHL5	Control	PDGF	-0.039875	1	0.30275	0.262875
369b3e3b-9824-4425-aba8-bef16fb92539	ENSG00000175826.12	CTDNEP1	Control	PDGF	-0.00785	1	0.117475	0.109625
38bb5af0-4d3b-4a70-a4c5-7ca32fd97cc0	ENSG00000172239.14	PAIP1	Control	PDGF	0.009475	1	0.052125	0.0616
3e70baef-6e14-4c17-a9b3-34401b46bf53	ENSG00000135052.16	GOLM1	Control	PDGF	-0.005875	1	0.0139	0.008025
3eccab52-07ea-4956-82a8-973fa8d276f1	ENSG00000083720.13	OXCT1	Control	PDGF	-0.000525	1	0.01235	0.011825
400e0246-d44f-4a95-a667-c03a211d826d	ENSG00000175826.12	CTDNEP1	Control	PDGF	-0.0115	1	0.045875	0.034375
436b0215-ee28-42f3-9fd7-77ed4905f6c5	ENSG00000172239.14	PAIP1	Control	PDGF	0.0731	1	0.025825	0.098925
47923cca-4291-433a-bfc3-4944b0846c5b	ENSG00000159147.18	DONSON	Control	PDGF	-0.2348	1	0.860625	0.625825
47b86d9d-d3ec-4bc1-ace5-c1bc85761ec3	ENSG00000172819.17	RARG	Control	PDGF	-0.07505	1	0.134675	0.059625
4c2b8518-4a7f-4dbd-8025-4fad3bdd940c	ENSG00000017797.13	RALBP1	Control	PDGF	-0.045975	1	0.17265	0.126675
508d1089-32e2-4a04-ba97-9aab90f4f55d	ENSG00000124383.9	MPHOSPH10	Control	PDGF	-0.08635	0.38065	0.421975	0.335625
50e0209f-5ecf-452c-b893-7958105e6c5a	ENSG00000168710.18	AHCYL1	Control	PDGF	-0.00825	1	0.0147	0.00645
518e9e4a-b51c-4ada-ba24-d4bbe23df933	ENSG00000183386.10	FHL3	Control	PDGF	-0.04595	0.950318	0.050575	0.004625
53580ff1-c5bb-4a1d-ba53-80f93f86acf4	ENSG00000168710.18	AHCYL1	Control	PDGF	-0.00175	1	0.0092	0.00745
53843bf2-972c-4b7e-add2-ad0673f1d7a9	ENSG00000112541.18	PDE10A	Control	PDGF	-0.33375	0.574453	0.958325	0.624575
5857e85a-a97f-46e5-9946-927be87b68f1	ENSG00000140931.20	CMTM3	Control	PDGF	-0.025325	1	0.0445	0.019175
5d2bb393-fca7-4b1f-b0d2-94ebae746eec	ENSG00000172239.14	PAIP1	Control	PDGF	0.0274	1	0.0187	0.0461
5eaa7d95-82c0-44da-8e80-3e0975d8847d	ENSG00000140931.20	CMTM3	Control	PDGF	-0.024425	1	0.05225	0.027825
62c24821-390d-4239-bc36-d8559ff0ad82	ENSG00000260001.7	TGFBR3L	Control	PDGF	-0.138675	1	0.65715	0.518475
631ecbce-c892-4c14-9c5e-7ef899565cb8	ENSG00000172239.14	PAIP1	Control	PDGF	-0.0115	1	0.0228	0.0113
6c745a97-3090-4cb3-8da4-01bd660ec135	ENSG00000175826.12	CTDNEP1	Control	PDGF	0.018575	1	0.038075	0.05665
6e8851a4-3c78-4e9b-ad1d-5343288ec675	ENSG00000124422.12	USP22	Control	PDGF	0.0275	1	0.381175	0.408675
6fd0beff-b8b2-4032-bdea-22b0e3e2faff	ENSG00000107796.13	ACTA2	Control	PDGF	0.0145	1	0.19825	0.21275
6ff0cb4c-d7ec-4e5c-a648-1d70bdbd7a53	ENSG00000112541.18	PDE10A	Control	PDGF	0.080425	1	0	0.080425
719b1473-7695-4344-aa1d-a535d693c1bc	ENSG00000116701.15	NCF2	Control	PDGF	-0.046825	1	0.2631	0.216275
71b3b1d2-d199-4d47-a458-2113dd46208c	ENSG00000175826.12	CTDNEP1	Control	PDGF	-0.0053	1	0.05755	0.05225
74750e0c-027b-435c-adce-07c026eca869	ENSG00000135052.16	GOLM1	Control	PDGF	0.002375	1	0.056475	0.05885
762e9f3f-a14b-4a27-bb04-2245eaf861ca	ENSG00000135052.16	GOLM1	Control	PDGF	-0.033025	1	0.076025	0.043
769cfc1e-4fb0-4184-b4d2-825f8462ebf5_1	ENSG00000109790.18	KLHL5	Control	PDGF	0.005225	1	0.040125	0.04535
7886e3fc-7e9e-4b2b-8c25-94b895d22a00	ENSG00000105552.15	BCAT2	Control	PDGF	0.026625	1	0.00655	0.033175
7a68dc11-7133-4984-9dc5-70b74fb52355	ENSG00000063660.9	GPC1	Control	PDGF	-0.054825	1	0.66675	0.611925
7a6cc26d-6fa8-47b9-9ea8-e1489c361d7d	ENSG00000123472.12	ATPAF1	Control	PDGF	-0.0501	1	0.06435	0.01425
7d50955c-a143-43e1-866d-2d5448765e76	ENSG00000183386.10	FHL3	Control	PDGF	-0.004575	1	0.027975	0.0234
7d9d6707-e340-4cae-af85-d45034b134c8	ENSG00000183386.10	FHL3	Control	PDGF	0.031325	1	0.008325	0.03965
80590e17-2c37-472a-a340-948869ae6d1a	ENSG00000172239.14	PAIP1	Control	PDGF	-0.013175	1	0.043725	0.03055
84375847-fd90-4b7b-997f-d69bda3ff48f	ENSG00000107796.13	ACTA2	Control	PDGF	0.00815	1	0.0081	0.01625
85c889ce-6394-46fd-adb9-60d50880acce	ENSG00000135052.16	GOLM1	Control	PDGF	0.00555	1	0.036775	0.042325
883bfae0-541f-474b-a89e-0a79c51bb5c7	ENSG00000123472.12	ATPAF1	Control	PDGF	-0.01305	1	0.016425	0.003375
88eb029e-7fc0-495b-b8f4-71ab4b8ddd06	ENSG00000063660.9	GPC1	Control	PDGF	0.054825	1	0.33325	0.388075
8bee485e-e430-4d65-a1b9-6358502bab8f	ENSG00000156265.16	MAP3K7CL	Control	PDGF	-0.036775	1	0.07525	0.038475
8d6ffbec-6b21-4104-bc74-ea5263d0192e	chr8:72013000	Novel_gene	Control	PDGF	0.0578	1	0.0895	0.1473
8df1a1e8-32eb-4aeb-a96f-e8a9778839d4	ENSG00000077147.16	TM9SF3	Control	PDGF	0.005875	1	0.038775	0.04465
9bfab24c-ad04-4e4a-9a8b-a81086ef7b5b	ENSG00000109790.18	KLHL5	Control	PDGF	0.004025	1	0.015675	0.0197
ENST00000019317.8	ENSG00000017797.13	RALBP1	Control	PDGF	-0.04895	1	0.191125	0.142175
ENST00000196371.10	ENSG00000083720.13	OXCT1	Control	PDGF	0.02515	1	0.8591	0.88425
ENST00000224784.10	ENSG00000107796.13	ACTA2	Control	PDGF	-0.0201	1	0.1126	0.0925
ENST00000244230.7	ENSG00000124383.9	MPHOSPH10	Control	PDGF	0.1019	0.235863	0.474675	0.576575
ENST00000254799.11	ENSG00000132463.14	GRSF1	Control	PDGF	0.262575	0.95204	0.32455	0.587125
ENST00000261425.7	ENSG00000109790.18	KLHL5	Control	PDGF	0.043	1	0.097475	0.140475
ENST00000261497.9	ENSG00000124422.12	USP22	Control	PDGF	0.08135	1	0.3727	0.45405
ENST00000274456.6	ENSG00000145779.8	TNFAIP8	Control	PDGF	0.010475	1	0.13605	0.146525
ENST00000303071.10	ENSG00000159147.18	DONSON	Control	PDGF	0.14015	1	0.127475	0.267625
ENST00000306846.8	ENSG00000172239.14	PAIP1	Control	PDGF	-0.12755	0.154411	0.4639	0.33635
ENST00000309048.8	ENSG00000175279.22	CENPS	Control	PDGF	-0.052875	1	0.240725	0.18785
ENST00000313601.11	ENSG00000114353.17	GNAI2	Control	PDGF	0.07905	1	0.078825	0.157875
ENST00000316273.11	ENSG00000105552.15	BCAT2	Control	PDGF	0.000275	1	0.5363	0.536575
ENST00000318988.10	ENSG00000175826.12	CTDNEP1	Control	PDGF	0.026425	1	0.0362	0.062625
ENST00000322536.8	ENSG00000178105.11	DDX10	Control	PDGF	-0.0596	1	0.8156	0.756
ENST00000329231.8	ENSG00000123472.12	ATPAF1	Control	PDGF	-0.043625	1	0.088775	0.04515
ENST00000336032.4	ENSG00000146278.11	PNRC1	Control	PDGF	0.104775	1	0.682475	0.78725
ENST00000337387.4	ENSG00000146457.16	WTAP	Control	PDGF	0.015875	1	0.374475	0.39035
ENST00000338561.9	ENSG00000172819.17	RARG	Control	PDGF	0.35	0.0435812	0.4514	0.8014
ENST00000338972.8	ENSG00000172239.14	PAIP1	Control	PDGF	0.001725	1	0.01315	0.014875
ENST00000354922.3	ENSG00000146278.11	PNRC1	Control	PDGF	0.012425	1	0.1359	0.148325
ENST00000358372.8	ENSG00000146457.16	WTAP	Control	PDGF	-0.0017	1	0.108075	0.106375
ENST00000359172.3	ENSG00000168710.18	AHCYL1	Control	PDGF	0.0544	0.990847	0.06185	0.11625
ENST00000361909.8	ENSG00000140931.20	CMTM3	Control	PDGF	0.046625	1	0	0.046625
ENST00000367535.8	ENSG00000116701.15	NCF2	Control	PDGF	0.000175	1	0.39225	0.392425
ENST00000367536.5	ENSG00000116701.15	NCF2	Control	PDGF	0	1	0.041675	0.041675
ENST00000369472.1	ENSG00000146278.11	PNRC1	Control	PDGF	-0.1172	0.972496	0.181625	0.064425
ENST00000369799.10	ENSG00000168710.18	AHCYL1	Control	PDGF	-0.04605	1	0.615025	0.568975
ENST00000370542.1	ENSG00000143013.13	LMO4	Control	PDGF	-0.05045	1	0.2326	0.18215
ENST00000370544.10	ENSG00000143013.13	LMO4	Control	PDGF	0.046125	1	0.729675	0.7758
ENST00000370645.9	ENSG00000174021.11	GNG5	Control	PDGF	-0.0129	1	0.791875	0.778975
ENST00000371142.9-1	ENSG00000077147.16	TM9SF3	Control	PDGF	0.137125	0.956	0.466225	0.60335
ENST00000371937.8	ENSG00000123472.12	ATPAF1	Control	PDGF	0.1754	0.95204	0.22095	0.39635
ENST00000373016.4	ENSG00000183386.10	FHL3	Control	PDGF	0.133475	1	0.18155	0.315025
ENST00000383432.8	ENSG00000017797.13	RALBP1	Control	PDGF	0.0181	1	0.034825	0.052925
ENST00000388711.7	ENSG00000135052.16	GOLM1	Control	PDGF	-0.09525	1	0.3569	0.26165
ENST00000388712.7-1	ENSG00000135052.16	GOLM1	Control	PDGF	0.0157	1	0.02575	0.04145
ENST00000388712.7	ENSG00000135052.16	GOLM1	Control	PDGF	0.121	1	0.36835	0.48935
ENST00000388882.5	ENSG00000145779.8	TNFAIP8	Control	PDGF	0.07545	1	0.5317	0.60715
ENST00000394426.5	ENSG00000172819.17	RARG	Control	PDGF	-0.078025	1	0.128625	0.0506
ENST00000399926.5	ENSG00000156265.16	MAP3K7CL	Control	PDGF	0.01565	1	0	0.01565
ENST00000399928.6	ENSG00000156265.16	MAP3K7CL	Control	PDGF	-0.0583	1	0.32845	0.27015
ENST00000402551.5	ENSG00000105552.15	BCAT2	Control	PDGF	-0.0219	1	0.13985	0.11795
ENST00000409293.6	ENSG00000228300.14	FAM174C	Control	PDGF	0.128	1	0.413325	0.541325
ENST00000422163.5	ENSG00000114353.17	GNAI2	Control	PDGF	-0.007975	1	0.041075	0.0331
ENST00000424011.6	ENSG00000140931.20	CMTM3	Control	PDGF	0.01125	1	0.011375	0.022625
ENST00000425354.7	ENSG00000172819.17	RARG	Control	PDGF	-0.102875	1	0.1636	0.060725
ENST00000436644.6	ENSG00000172239.14	PAIP1	Control	PDGF	0.0279	1	0.277475	0.305375
ENST00000437395.5	ENSG00000159147.18	DONSON	Control	PDGF	0.0147	1	0	0.0147
ENST00000441156.5	ENSG00000114353.17	GNAI2	Control	PDGF	-0.072775	1	0.835375	0.7626
ENST00000444465.1	ENSG00000112541.18	PDE10A	Control	PDGF	-0.0016	1	0.020825	0.019225
ENST00000455853.1	ENSG00000112541.18	PDE10A	Control	PDGF	0.11745	1	0	0.11745
ENST00000460097.5	ENSG00000140931.20	CMTM3	Control	PDGF	-0.034875	1	0.03845	0.003575
ENST00000462462.1-1	ENSG00000175279.22	CENPS	Control	PDGF	0.03015	1	0.0231	0.05325
ENST00000463692.1	ENSG00000124422.12	USP22	Control	PDGF	0.008925	1	0.030075	0.039
ENST00000469144.5	ENSG00000228300.14	FAM174C	Control	PDGF	-0.12335	1	0.552375	0.429025
ENST00000470800.1	ENSG00000156265.16	MAP3K7CL	Control	PDGF	0.080075	1	0.5574	0.637475
ENST00000475084.5	ENSG00000183386.10	FHL3	Control	PDGF	-0.025375	1	0.0476	0.022225
ENST00000477194.5	ENSG00000183386.10	FHL3	Control	PDGF	-0.1257	1	0.5845	0.4588
ENST00000477755.1-1	ENSG00000175279.22	CENPS	Control	PDGF	0.0392	1	0.603175	0.642375
ENST00000485803.5	ENSG00000183386.10	FHL3	Control	PDGF	0.036875	1	0.015475	0.05235
ENST00000487806.5	ENSG00000174021.11	GNG5	Control	PDGF	0.008175	1	0.042575	0.05075
ENST00000499044.6	ENSG00000132463.14	GRSF1	Control	PDGF	-0.038875	1	0.1123	0.073425
ENST00000502323.5	ENSG00000132463.14	GRSF1	Control	PDGF	-0.0134	1	0.024725	0.011325
ENST00000504771.3	ENSG00000145779.8	TNFAIP8	Control	PDGF	-0.085975	0.843801	0.3323	0.246325
ENST00000508137.6	ENSG00000109790.18	KLHL5	Control	PDGF	0.014625	1	0.2474	0.262025
ENST00000508557.5	ENSG00000083720.13	OXCT1	Control	PDGF	-0.012475	1	0.015	0.002525
ENST00000510634.5	ENSG00000083720.13	OXCT1	Control	PDGF	-0.0061	1	0.08975	0.08365
ENST00000514161.5	ENSG00000132463.14	GRSF1	Control	PDGF	-0.024025	1	0.099825	0.0758
ENST00000534221.1	ENSG00000178105.11	DDX10	Control	PDGF	0.0596	1	0.1844	0.244
ENST00000543726.1	ENSG00000172819.17	RARG	Control	PDGF	-0.094025	1	0.121675	0.02765
ENST00000545193.5	ENSG00000132463.14	GRSF1	Control	PDGF	-0.033975	1	0.069	0.035025
ENST00000545387.6	ENSG00000105552.15	BCAT2	Control	PDGF	0.0178	1	0.24195	0.25975
ENST00000562707.5	ENSG00000140931.20	CMTM3	Control	PDGF	-0.01975	1	0.033125	0.013375
ENST00000564060.5	ENSG00000140931.20	CMTM3	Control	PDGF	0.02195	1	0.011375	0.033325
ENST00000565886.2	ENSG00000260001.7	TGFBR3L	Control	PDGF	0.3407	0.985803	0.035725	0.376425
ENST00000566121.1	ENSG00000140931.20	CMTM3	Control	PDGF	-0.073825	1	0.1704	0.096575
ENST00000567572.6	ENSG00000140931.20	CMTM3	Control	PDGF	0.211525	0.995894	0.087225	0.29875
ENST00000568477.5	ENSG00000140931.20	CMTM3	Control	PDGF	-0.03465	1	0.054775	0.020125
ENST00000572043.5	ENSG00000175826.12	CTDNEP1	Control	PDGF	-0.0085	1	0.031525	0.023025
ENST00000573600.5	ENSG00000175826.12	CTDNEP1	Control	PDGF	-0.029625	1	0.1579	0.128275
ENST00000574205.5	ENSG00000175826.12	CTDNEP1	Control	PDGF	-0.027225	1	0.091525	0.0643
ENST00000574322.6	ENSG00000175826.12	CTDNEP1	Control	PDGF	0.053625	1	0.28565	0.339275
ENST00000579645.5	ENSG00000124422.12	USP22	Control	PDGF	0.010875	1	0.04145	0.052325
ENST00000590269.2	ENSG00000228300.14	FAM174C	Control	PDGF	-0.0046	1	0.0343	0.0297
ENST00000597011.5	ENSG00000105552.15	BCAT2	Control	PDGF	-0.016475	1	0.0323	0.015825
ENST00000614346.4	ENSG00000146457.16	WTAP	Control	PDGF	0.00375	1	0.0247	0.02845
ENST00000621533.5	ENSG00000146457.16	WTAP	Control	PDGF	-0.0162	1	0.104075	0.087875
ENST00000631126.2	ENSG00000146457.16	WTAP	Control	PDGF	-0.0018	1	0.037625	0.035825
ENST00000649367.1	ENSG00000077147.16	TM9SF3	Control	PDGF	-0.013325	1	0.03465	0.021325
ENST00000650248.1	ENSG00000112541.18	PDE10A	Control	PDGF	0.025	1	0	0.025
a3de4125-a264-4ff5-9e31-6d5391c9c845	ENSG00000159147.18	DONSON	Control	PDGF	0.0445	1	0.0119	0.0564
a89bc626-ab40-4454-850b-31f05f2e5f03	ENSG00000175279.22	CENPS	Control	PDGF	-0.018675	1	0.043625	0.02495
a9aebaba-db21-48b1-9725-061ff36d0b77	ENSG00000183386.10	FHL3	Control	PDGF	0.01375	1	0.0247	0.03845
aa1f40d0-b763-471f-b7b7-dc8f98217022	ENSG00000124422.12	USP22	Control	PDGF	-0.128675	0.38065	0.174625	0.04595
aa49635f-d4a3-4bba-9e1d-c29cc640a9e1	ENSG00000156265.16	MAP3K7CL	Control	PDGF	-0.00495	1	0.0119	0.00695
aea566f5-ac86-4e55-8ce8-de85a8180982	ENSG00000017797.13	RALBP1	Control	PDGF	0.076825	1	0.6014	0.678225
b20cad34-356d-46ec-bf2d-daf2f215f764	ENSG00000159147.18	DONSON	Control	PDGF	0.035425	1	0	0.035425
b230b7c1-7696-4c93-919a-639169aef7c5	ENSG00000123472.12	ATPAF1	Control	PDGF	-0.049225	1	0.5706	0.521375
b75ebf85-adfd-4af3-993f-29b5be4be209	ENSG00000135052.16	GOLM1	Control	PDGF	-0.03415	1	0.041725	0.007575
bb4c605d-b72c-4909-a4e7-80829111aaa3	ENSG00000132463.14	GRSF1	Control	PDGF	-0.044775	1	0.1641	0.119325
bec53929-fd33-41e9-87ed-69073f00d1b1	ENSG00000175826.12	CTDNEP1	Control	PDGF	-0.00335	1	0.0594	0.05605
c04136cb-5d0f-47de-96a0-1e761d9b669d	ENSG00000109790.18	KLHL5	Control	PDGF	-0.016525	1	0.074475	0.05795
c4945b48-2bc3-4493-bf37-34d76f0c1d4e	ENSG00000260001.7	TGFBR3L	Control	PDGF	-0.202025	1	0.30715	0.105125
c4d97b1a-fae6-4749-b7a8-dbf902798dde	chr10:70863000	Novel_gene	Control	PDGF	-0.31185	0.216686	0.955775	0.643925
c9cfbbde-34ae-4b74-b80f-06daf3208ee8	ENSG00000132463.14	GRSF1	Control	PDGF	-0.011525	1	0.032875	0.02135
ca58371e-30c8-4ee3-bab3-8daf60ba6909	ENSG00000105552.15	BCAT2	Control	PDGF	-0.007025	1	0.011375	0.00435
cbfed4ce-4e48-4149-bb37-798ee3d5cef3	ENSG00000109790.18	KLHL5	Control	PDGF	0.002625	1	0.03385	0.036475
d0d70d07-e47a-4a38-93bf-7ea376dafcee	ENSG00000175279.22	CENPS	Control	PDGF	0.001825	1	0.015175	0.017
d2af88e2-1e29-4de9-b737-a9c69a943a7e	ENSG00000132463.14	GRSF1	Control	PDGF	-0.031925	0.915003	0.050075	0.01815
d6188ecf-b626-48f5-976a-eeb0b0635787	ENSG00000116701.15	NCF2	Control	PDGF	0.04665	1	0.302975	0.349625
d6f6b503-f05c-42a6-b170-bc743910b339	ENSG00000083720.13	OXCT1	Control	PDGF	-0.00425	1	0.01945	0.0152
d743604f-4a89-4d2a-970c-d88f6bda3e75	ENSG00000077147.16	TM9SF3	Control	PDGF	-0.0043	1	0.0181	0.0138
dd4a0689-1ae9-42a1-b697-cb4ce5d9289b	ENSG00000124383.9	MPHOSPH10	Control	PDGF	0.0001	1	0.0696	0.0697
ddbcc30e-33e8-43c1-83d3-c7dc7ccc7f6d	ENSG00000175279.22	CENPS	Control	PDGF	0.008625	1	0.007475	0.0161
ddcdd514-4a41-4ead-a0bc-ba08bdb1d189	ENSG00000135052.16	GOLM1	Control	PDGF	0.023625	1	0.024125	0.04775
dde0651f-459a-4319-a4ff-3dbfa07e4c17	ENSG00000077147.16	TM9SF3	Control	PDGF	-0.125325	0.99378	0.44225	0.316925
de4df023-f913-410d-ba75-7755e7f948a8	ENSG00000143013.13	LMO4	Control	PDGF	0.002225	1	0.017325	0.01955
e03f5924-eeee-49a8-8965-db7eda63d85e	ENSG00000168710.18	AHCYL1	Control	PDGF	0.009875	1	0.197925	0.2078
e08e7883-843c-44ff-bdb9-d82abddf3c17	ENSG00000132463.14	GRSF1	Control	PDGF	-0.022125	1	0.046075	0.02395
e151f791-6de5-41eb-921c-2f8bf494772b	ENSG00000107796.13	ACTA2	Control	PDGF	-0.01205	0.942871	0.01935	0.0073
e15fac50-5a20-463e-be90-de4c8f88a228	ENSG00000183386.10	FHL3	Control	PDGF	-0.0137	1	0.05925	0.04555
e1968943-e15e-4673-9fa1-810db77daf89	ENSG00000105552.15	BCAT2	Control	PDGF	-0.0082	1	0.01385	0.00565
e40132bb-cdd3-458d-b3fa-e4385b35d7be	ENSG00000175279.22	CENPS	Control	PDGF	0.0024	1	0.01195	0.01435
e5d59b15-bd0e-4ab9-911b-184450527e63	ENSG00000109790.18	KLHL5	Control	PDGF	-0.0037	1	0.140125	0.136425
e7351c8f-5649-4a38-aab8-b347394e5bd4_1	ENSG00000124383.9	MPHOSPH10	Control	PDGF	-0.0115	1	0.023825	0.012325
ec2b44c3-301d-4362-9427-5b1f39e90173	ENSG00000175826.12	CTDNEP1	Control	PDGF	-0.005175	1	0.0788	0.073625
ec596028-ecf0-4a93-a712-f649400ef404	ENSG00000175279.22	CENPS	Control	PDGF	-0.0083	1	0.039575	0.031275
ee1b0925-5f38-4892-9be7-4bd8bc8e503c	ENSG00000168710.18	AHCYL1	Control	PDGF	-0.006325	1	0.01975	0.013425
fb1d2a3e-22db-43ed-ace0-e050a1862e92	ENSG00000168710.18	AHCYL1	Control	PDGF	-0.0006	1	0.019875	0.019275
fcd590b0-e6e5-47ba-9d23-0706135ca831	ENSG00000109790.18	KLHL5	Control	PDGF	-0.009425	1	0.04815	0.038725
01531dd5-08ba-4da2-a66a-f8dad22f74fa	chr8:72013000	Novel_gene	Control	TGFβ	-0.211175	0.035276	0.9105	0.699325
0774b96a-ceea-4ff8-9c3c-db7f1ac20927	ENSG00000146457.16	WTAP	Control	TGFβ	-0.070475	1	0.321975	0.2515
0d8f921a-4d9d-4dbb-961b-6fc65bf46fd6	ENSG00000123472.12	ATPAF1	Control	TGFβ	-0.038825	0.822659	0.038825	0
1113bd81-d95b-4c6e-b3e4-80d6b7f8ac5b	ENSG00000132463.14	GRSF1	Control	TGFβ	-0.00775	1	0.01945	0.0117
1290223a-5a32-4036-a3f7-6ebfc437e980	ENSG00000107796.13	ACTA2	Control	TGFβ	-0.179425	7.5333e-12	0.589525	0.4101
147f904d-8c07-4f9f-a0b5-5e97e36be31b_2	ENSG00000132463.14	GRSF1	Control	TGFβ	0.01145	1	0.0143	0.02575
14ea08ba-802f-4333-acde-cc1f4c0ba629	ENSG00000140931.20	CMTM3	Control	TGFβ	0.0203	1	0.049725	0.070025
164ba71e-2608-446b-9954-da0975e33e72	ENSG00000112541.18	PDE10A	Control	TGFβ	0.1218	0.999856	0.020825	0.142625
165b9071-3fa1-4147-ab57-05807f86fe0e	chr3:76079000	Novel_gene	Control	TGFβ	-0.106	1	0.841825	0.735825
19980870-6b7f-44ee-8eae-6802d7f2b5ae	ENSG00000156265.16	MAP3K7CL	Control	TGFβ	0.021575	1	0.027	0.048575
1f5d6b5b-56ab-4341-a02a-0872b6731a37	ENSG00000132463.14	GRSF1	Control	TGFβ	-0.018025	1	0.028075	0.01005
22c9fba6-36e2-45b2-84fc-232f70d58fce	ENSG00000172239.14	PAIP1	Control	TGFβ	-0.0005	1	0.00875	0.00825
29f3fd00-43c1-4136-98fb-95323f686607	ENSG00000168710.18	AHCYL1	Control	TGFβ	-2.5e-05	1	0.01425	0.014225
2a8ae3c0-f94d-4964-8670-15f09fc1b94c	chr10:70863000	Novel_gene	Control	TGFβ	0.373725	0.0358425	0.044225	0.41795
2bb2c23c-7275-4af1-a712-ca918b69900f	ENSG00000260083.2	MIR762HG	Control	TGFβ	-0.276375	0.661313	0.5924	0.316025
2dee3dbb-a7c1-4f2f-958d-c49542fdc0e2	ENSG00000140931.20	CMTM3	Control	TGFβ	-0.010475	1	0.049825	0.03935
2f7a2da6-6b64-4ae8-b6f9-42132223e3d0	ENSG00000143013.13	LMO4	Control	TGFβ	0.005325	1	0.020425	0.02575
30bfeaea-2b22-4128-8158-381d5cf6bc9c	ENSG00000174021.11	GNG5	Control	TGFβ	0.040875	1	0.16555	0.206425
30d09ede-09d7-4088-b526-28afcf71574e	ENSG00000116701.15	NCF2	Control	TGFβ	0.050025	1	0	0.050025
32a4bc8f-4dc4-44f9-bc93-e34cd72973f3-1	ENSG00000140931.20	CMTM3	Control	TGFβ	-0.09585	1	0.39705	0.3012
335bf1da-9ff2-40d3-9c6c-8debbbd8ac39	chr3:76079000	Novel_gene	Control	TGFβ	0.106	1	0.158175	0.264175
33c0e00b-2ece-4bd6-8dd2-70313c2f2ff5	ENSG00000109790.18	KLHL5	Control	TGFβ	-0.07705	0.991415	0.30275	0.2257
369b3e3b-9824-4425-aba8-bef16fb92539	ENSG00000175826.12	CTDNEP1	Control	TGFβ	-0.044275	1	0.117475	0.0732
38bb5af0-4d3b-4a70-a4c5-7ca32fd97cc0	ENSG00000172239.14	PAIP1	Control	TGFβ	0.0017	1	0.052125	0.053825
3e70baef-6e14-4c17-a9b3-34401b46bf53	ENSG00000135052.16	GOLM1	Control	TGFβ	0.00155	1	0.0139	0.01545
3eccab52-07ea-4956-82a8-973fa8d276f1	ENSG00000083720.13	OXCT1	Control	TGFβ	0.003075	1	0.01235	0.015425
400e0246-d44f-4a95-a667-c03a211d826d	ENSG00000175826.12	CTDNEP1	Control	TGFβ	0.03315	1	0.045875	0.079025
436b0215-ee28-42f3-9fd7-77ed4905f6c5	ENSG00000172239.14	PAIP1	Control	TGFβ	0.05725	1	0.025825	0.083075
47923cca-4291-433a-bfc3-4944b0846c5b	ENSG00000159147.18	DONSON	Control	TGFβ	-0.104275	1	0.860625	0.75635
47b86d9d-d3ec-4bc1-ace5-c1bc85761ec3	ENSG00000172819.17	RARG	Control	TGFβ	-0.0626	1	0.134675	0.072075
4c2b8518-4a7f-4dbd-8025-4fad3bdd940c	ENSG00000017797.13	RALBP1	Control	TGFβ	-0.007325	1	0.17265	0.165325
508d1089-32e2-4a04-ba97-9aab90f4f55d	ENSG00000124383.9	MPHOSPH10	Control	TGFβ	-0.12355	0.255787	0.421975	0.298425
50e0209f-5ecf-452c-b893-7958105e6c5a	ENSG00000168710.18	AHCYL1	Control	TGFβ	-0.004775	1	0.0147	0.009925
518e9e4a-b51c-4ada-ba24-d4bbe23df933	ENSG00000183386.10	FHL3	Control	TGFβ	-0.030275	0.945826	0.050575	0.0203
53580ff1-c5bb-4a1d-ba53-80f93f86acf4	ENSG00000168710.18	AHCYL1	Control	TGFβ	0.001525	1	0.0092	0.010725
53843bf2-972c-4b7e-add2-ad0673f1d7a9	ENSG00000112541.18	PDE10A	Control	TGFβ	-0.263225	0.795294	0.958325	0.6951
5857e85a-a97f-46e5-9946-927be87b68f1	ENSG00000140931.20	CMTM3	Control	TGFβ	-0.018225	1	0.0445	0.026275
5d2bb393-fca7-4b1f-b0d2-94ebae746eec	ENSG00000172239.14	PAIP1	Control	TGFβ	0.02825	0.999856	0.0187	0.04695
5eaa7d95-82c0-44da-8e80-3e0975d8847d	ENSG00000140931.20	CMTM3	Control	TGFβ	-0.0387	1	0.05225	0.01355
62c24821-390d-4239-bc36-d8559ff0ad82	ENSG00000260001.7	TGFBR3L	Control	TGFβ	-0.0915	1	0.65715	0.56565
631ecbce-c892-4c14-9c5e-7ef899565cb8	ENSG00000172239.14	PAIP1	Control	TGFβ	-0.0065	1	0.0228	0.0163
69c33b1c-5d15-41fa-bbea-03a0da62aa48	chr7:18535000	Novel_gene	Control	TGFβ	-0.079875	1	0.6389	0.559025
6c745a97-3090-4cb3-8da4-01bd660ec135	ENSG00000175826.12	CTDNEP1	Control	TGFβ	0.00305	1	0.038075	0.041125
6e8851a4-3c78-4e9b-ad1d-5343288ec675	ENSG00000124422.12	USP22	Control	TGFβ	-0.00435	1	0.381175	0.376825
6fd0beff-b8b2-4032-bdea-22b0e3e2faff	ENSG00000107796.13	ACTA2	Control	TGFβ	-0.0648	0.0492436	0.19825	0.13345
6ff0cb4c-d7ec-4e5c-a648-1d70bdbd7a53	ENSG00000112541.18	PDE10A	Control	TGFβ	0	NA	0	0
719b1473-7695-4344-aa1d-a535d693c1bc	ENSG00000116701.15	NCF2	Control	TGFβ	-0.087925	1	0.2631	0.175175
71b3b1d2-d199-4d47-a458-2113dd46208c	ENSG00000175826.12	CTDNEP1	Control	TGFβ	-0.009275	1	0.05755	0.048275
74750e0c-027b-435c-adce-07c026eca869	ENSG00000135052.16	GOLM1	Control	TGFβ	-0.00385	1	0.056475	0.052625
762e9f3f-a14b-4a27-bb04-2245eaf861ca	ENSG00000135052.16	GOLM1	Control	TGFβ	-0.01315	1	0.076025	0.062875
769cfc1e-4fb0-4184-b4d2-825f8462ebf5_1	ENSG00000109790.18	KLHL5	Control	TGFβ	0.007525	1	0.040125	0.04765
7886e3fc-7e9e-4b2b-8c25-94b895d22a00	ENSG00000105552.15	BCAT2	Control	TGFβ	0.024325	0.932955	0.00655	0.030875
7a68dc11-7133-4984-9dc5-70b74fb52355	ENSG00000063660.9	GPC1	Control	TGFβ	-0.09085	1	0.66675	0.5759
7a6cc26d-6fa8-47b9-9ea8-e1489c361d7d	ENSG00000123472.12	ATPAF1	Control	TGFβ	-0.040875	1	0.06435	0.023475
7d50955c-a143-43e1-866d-2d5448765e76	ENSG00000183386.10	FHL3	Control	TGFβ	0.0062	1	0.027975	0.034175
7d9d6707-e340-4cae-af85-d45034b134c8	ENSG00000183386.10	FHL3	Control	TGFβ	0.0018	1	0.008325	0.010125
80590e17-2c37-472a-a340-948869ae6d1a	ENSG00000172239.14	PAIP1	Control	TGFβ	-0.00305	1	0.043725	0.040675
84375847-fd90-4b7b-997f-d69bda3ff48f	ENSG00000107796.13	ACTA2	Control	TGFβ	0.0019	1	0.0081	0.01
85c889ce-6394-46fd-adb9-60d50880acce	ENSG00000135052.16	GOLM1	Control	TGFβ	-0.010975	1	0.036775	0.0258
883bfae0-541f-474b-a89e-0a79c51bb5c7	ENSG00000123472.12	ATPAF1	Control	TGFβ	-0.016425	1	0.016425	0
88eb029e-7fc0-495b-b8f4-71ab4b8ddd06	ENSG00000063660.9	GPC1	Control	TGFβ	0.09085	1	0.33325	0.4241
8bee485e-e430-4d65-a1b9-6358502bab8f	ENSG00000156265.16	MAP3K7CL	Control	TGFβ	-0.044375	0.999856	0.07525	0.030875
8d6ffbec-6b21-4104-bc74-ea5263d0192e	chr8:72013000	Novel_gene	Control	TGFβ	0.2112	0.0444366	0.0895	0.3007
8df1a1e8-32eb-4aeb-a96f-e8a9778839d4	ENSG00000077147.16	TM9SF3	Control	TGFβ	-0.0109	1	0.038775	0.027875
9bfab24c-ad04-4e4a-9a8b-a81086ef7b5b	ENSG00000109790.18	KLHL5	Control	TGFβ	0.015975	1	0.015675	0.03165
ENST00000019317.8	ENSG00000017797.13	RALBP1	Control	TGFβ	-0.0381	1	0.191125	0.153025
ENST00000196371.10	ENSG00000083720.13	OXCT1	Control	TGFβ	-0.15325	0.0125283	0.8591	0.70585
ENST00000224784.10	ENSG00000107796.13	ACTA2	Control	TGFβ	0.2643	5.06615e-42	0.1126	0.3769
ENST00000244230.7	ENSG00000124383.9	MPHOSPH10	Control	TGFβ	0.143325	0.0388634	0.474675	0.618
ENST00000254799.11	ENSG00000132463.14	GRSF1	Control	TGFβ	0.219025	0.931843	0.32455	0.543575
ENST00000261425.7	ENSG00000109790.18	KLHL5	Control	TGFβ	0.016225	1	0.097475	0.1137
ENST00000261497.9	ENSG00000124422.12	USP22	Control	TGFβ	0.04455	1	0.3727	0.41725
ENST00000274456.6	ENSG00000145779.8	TNFAIP8	Control	TGFβ	0.0015	1	0.13605	0.13755
ENST00000303071.10	ENSG00000159147.18	DONSON	Control	TGFβ	0.020025	1	0.127475	0.1475
ENST00000306846.8	ENSG00000172239.14	PAIP1	Control	TGFβ	-0.031675	0.95329	0.4639	0.432225
ENST00000309048.8	ENSG00000175279.22	CENPS	Control	TGFβ	-0.120025	0.33113	0.240725	0.1207
ENST00000313601.11	ENSG00000114353.17	GNAI2	Control	TGFβ	0.0604	1	0.078825	0.139225
ENST00000316273.11	ENSG00000105552.15	BCAT2	Control	TGFβ	-0.132775	0.484933	0.5363	0.403525
ENST00000318988.10	ENSG00000175826.12	CTDNEP1	Control	TGFβ	0.006725	1	0.0362	0.042925
ENST00000322536.8	ENSG00000178105.11	DDX10	Control	TGFβ	-0.143375	0.00128739	0.8156	0.672225
ENST00000329231.8	ENSG00000123472.12	ATPAF1	Control	TGFβ	-0.029125	1	0.088775	0.05965
ENST00000336032.4	ENSG00000146278.11	PNRC1	Control	TGFβ	0.12345	0.979827	0.682475	0.805925
ENST00000337387.4	ENSG00000146457.16	WTAP	Control	TGFβ	0.0799	1	0.374475	0.454375
ENST00000338561.9	ENSG00000172819.17	RARG	Control	TGFβ	0.018225	1	0.4514	0.469625
ENST00000338972.8	ENSG00000172239.14	PAIP1	Control	TGFβ	-0.00295	1	0.01315	0.0102
ENST00000354922.3	ENSG00000146278.11	PNRC1	Control	TGFβ	-0.083225	0.982835	0.1359	0.052675
ENST00000358372.8	ENSG00000146457.16	WTAP	Control	TGFβ	-0.015625	1	0.108075	0.09245
ENST00000359172.3	ENSG00000168710.18	AHCYL1	Control	TGFβ	0.171825	7.57617e-15	0.06185	0.233675
ENST00000361909.8	ENSG00000140931.20	CMTM3	Control	TGFβ	0.0387	0.938182	0	0.0387
ENST00000367535.8	ENSG00000116701.15	NCF2	Control	TGFβ	-0.355375	0.0125283	0.39225	0.036875
ENST00000367536.5	ENSG00000116701.15	NCF2	Control	TGFβ	-0.0199	1	0.041675	0.021775
ENST00000369472.1	ENSG00000146278.11	PNRC1	Control	TGFβ	-0.040225	1	0.181625	0.1414
ENST00000369799.10	ENSG00000168710.18	AHCYL1	Control	TGFβ	-0.169575	6.42662e-05	0.615025	0.44545
ENST00000370542.1	ENSG00000143013.13	LMO4	Control	TGFβ	-0.14195	1.47644e-06	0.2326	0.09065
ENST00000370544.10	ENSG00000143013.13	LMO4	Control	TGFβ	0.1383	5.54985e-05	0.729675	0.867975
ENST00000370645.9	ENSG00000174021.11	GNG5	Control	TGFβ	-0.0556	0.999856	0.791875	0.736275
ENST00000371142.9-1	ENSG00000077147.16	TM9SF3	Control	TGFβ	0.128775	0.992298	0.466225	0.595
ENST00000371937.8	ENSG00000123472.12	ATPAF1	Control	TGFβ	0.180325	1	0.22095	0.401275
ENST00000373016.4	ENSG00000183386.10	FHL3	Control	TGFβ	0.09835	1	0.18155	0.2799
ENST00000383432.8	ENSG00000017797.13	RALBP1	Control	TGFβ	0.02975	0.819182	0.034825	0.064575
ENST00000388711.7	ENSG00000135052.16	GOLM1	Control	TGFβ	-0.10005	1	0.3569	0.25685
ENST00000388712.7-1	ENSG00000135052.16	GOLM1	Control	TGFβ	-0.00405	1	0.02575	0.0217
ENST00000388712.7	ENSG00000135052.16	GOLM1	Control	TGFβ	0.14815	0.894178	0.36835	0.5165
ENST00000388882.5	ENSG00000145779.8	TNFAIP8	Control	TGFβ	0.14065	0.214439	0.5317	0.67235
ENST00000394426.5	ENSG00000172819.17	RARG	Control	TGFβ	0.0098	1	0.128625	0.138425
ENST00000399926.5	ENSG00000156265.16	MAP3K7CL	Control	TGFβ	0.024375	1	0	0.024375
ENST00000399928.6	ENSG00000156265.16	MAP3K7CL	Control	TGFβ	0.297225	0.0249964	0.32845	0.625675
ENST00000402551.5	ENSG00000105552.15	BCAT2	Control	TGFβ	0.111275	0.36749	0.13985	0.251125
ENST00000409293.6	ENSG00000228300.14	FAM174C	Control	TGFβ	0.089425	1	0.413325	0.50275
ENST00000422163.5	ENSG00000114353.17	GNAI2	Control	TGFβ	0.008525	0.999856	0.041075	0.0496
ENST00000424011.6	ENSG00000140931.20	CMTM3	Control	TGFβ	0.00715	1	0.011375	0.018525
ENST00000425354.7	ENSG00000172819.17	RARG	Control	TGFβ	0.103425	1	0.1636	0.267025
ENST00000436644.6	ENSG00000172239.14	PAIP1	Control	TGFβ	-0.013375	1	0.277475	0.2641
ENST00000437395.5	ENSG00000159147.18	DONSON	Control	TGFβ	0.0153	1	0	0.0153
ENST00000441156.5	ENSG00000114353.17	GNAI2	Control	TGFβ	-0.069425	1	0.835375	0.76595
ENST00000444465.1	ENSG00000112541.18	PDE10A	Control	TGFβ	0.017625	1	0.020825	0.03845
ENST00000455853.1	ENSG00000112541.18	PDE10A	Control	TGFβ	0.03485	1	0	0.03485
ENST00000460097.5	ENSG00000140931.20	CMTM3	Control	TGFβ	-0.02615	1	0.03845	0.0123
ENST00000462462.1-1	ENSG00000175279.22	CENPS	Control	TGFβ	0.0206	1	0.0231	0.0437
ENST00000463692.1	ENSG00000124422.12	USP22	Control	TGFβ	0.02205	1	0.030075	0.052125
ENST00000469144.5	ENSG00000228300.14	FAM174C	Control	TGFβ	-0.0706	1	0.552375	0.481775
ENST00000470800.1	ENSG00000156265.16	MAP3K7CL	Control	TGFβ	-0.31655	0.0191674	0.5574	0.24085
ENST00000475084.5	ENSG00000183386.10	FHL3	Control	TGFβ	-0.0327	1	0.0476	0.0149
ENST00000477194.5	ENSG00000183386.10	FHL3	Control	TGFβ	-0.06165	1	0.5845	0.52285
ENST00000477755.1-1	ENSG00000175279.22	CENPS	Control	TGFβ	0.08345	0.992298	0.603175	0.686625
ENST00000485803.5	ENSG00000183386.10	FHL3	Control	TGFβ	0.029875	1	0.015475	0.04535
ENST00000487806.5	ENSG00000174021.11	GNG5	Control	TGFβ	0.014725	1	0.042575	0.0573
ENST00000499044.6	ENSG00000132463.14	GRSF1	Control	TGFβ	-0.030275	1	0.1123	0.082025
ENST00000502323.5	ENSG00000132463.14	GRSF1	Control	TGFβ	-0.004275	1	0.024725	0.02045
ENST00000504771.3	ENSG00000145779.8	TNFAIP8	Control	TGFβ	-0.14215	0.020407	0.3323	0.19015
ENST00000508137.6	ENSG00000109790.18	KLHL5	Control	TGFβ	0.0935	0.638724	0.2474	0.3409
ENST00000508557.5	ENSG00000083720.13	OXCT1	Control	TGFβ	0.040225	0.656128	0.015	0.055225
ENST00000510634.5	ENSG00000083720.13	OXCT1	Control	TGFβ	0.106475	0.150304	0.08975	0.196225
ENST00000514161.5	ENSG00000132463.14	GRSF1	Control	TGFβ	0.000325	1	0.099825	0.10015
ENST00000534221.1	ENSG00000178105.11	DDX10	Control	TGFβ	0.143375	0.00135048	0.1844	0.327775
ENST00000543726.1	ENSG00000172819.17	RARG	Control	TGFβ	-0.068825	0.970644	0.121675	0.05285
ENST00000545193.5	ENSG00000132463.14	GRSF1	Control	TGFβ	-0.0235	0.999856	0.069	0.0455
ENST00000545387.6	ENSG00000105552.15	BCAT2	Control	TGFβ	-0.00865	1	0.24195	0.2333
ENST00000562707.5	ENSG00000140931.20	CMTM3	Control	TGFβ	-0.011775	1	0.033125	0.02135
ENST00000564060.5	ENSG00000140931.20	CMTM3	Control	TGFβ	0.016075	1	0.011375	0.02745
ENST00000565573.2	ENSG00000260083.2	MIR762HG	Control	TGFβ	0.05	1	0	0.05
ENST00000565886.2	ENSG00000260001.7	TGFBR3L	Control	TGFβ	0.20165	1	0.035725	0.237375
ENST00000566121.1	ENSG00000140931.20	CMTM3	Control	TGFβ	-0.066025	1	0.1704	0.104375
ENST00000567572.6	ENSG00000140931.20	CMTM3	Control	TGFβ	0.15415	1	0.087225	0.241375
ENST00000568477.5	ENSG00000140931.20	CMTM3	Control	TGFβ	0.030925	1	0.054775	0.0857
ENST00000572043.5	ENSG00000175826.12	CTDNEP1	Control	TGFβ	0.003775	1	0.031525	0.0353
ENST00000573600.5	ENSG00000175826.12	CTDNEP1	Control	TGFβ	-0.0744	0.876816	0.1579	0.0835
ENST00000574205.5	ENSG00000175826.12	CTDNEP1	Control	TGFβ	-0.01825	1	0.091525	0.073275
ENST00000574322.6	ENSG00000175826.12	CTDNEP1	Control	TGFβ	0.116325	1	0.28565	0.401975
ENST00000579645.5	ENSG00000124422.12	USP22	Control	TGFβ	-0.005675	1	0.04145	0.035775
ENST00000590269.2	ENSG00000228300.14	FAM174C	Control	TGFβ	-0.018825	0.964424	0.0343	0.015475
ENST00000597011.5	ENSG00000105552.15	BCAT2	Control	TGFβ	-0.000875	1	0.0323	0.031425
ENST00000614346.4	ENSG00000146457.16	WTAP	Control	TGFβ	0.004625	1	0.0247	0.029325
ENST00000621533.5	ENSG00000146457.16	WTAP	Control	TGFβ	0.011425	1	0.104075	0.1155
ENST00000631126.2	ENSG00000146457.16	WTAP	Control	TGFβ	-0.004025	1	0.037625	0.0336
ENST00000649367.1	ENSG00000077147.16	TM9SF3	Control	TGFβ	-0.012125	0.999856	0.03465	0.022525
ENST00000650248.1	ENSG00000112541.18	PDE10A	Control	TGFβ	0.08895	0.959007	0	0.08895
ENST00000662645.1	ENSG00000260083.2	MIR762HG	Control	TGFβ	0.26235	0.723464	0.310725	0.573075
a3de4125-a264-4ff5-9e31-6d5391c9c845	ENSG00000159147.18	DONSON	Control	TGFβ	0.0187	1	0.0119	0.0306
a89bc626-ab40-4454-850b-31f05f2e5f03	ENSG00000175279.22	CENPS	Control	TGFβ	0.01175	1	0.043625	0.055375
a9aebaba-db21-48b1-9725-061ff36d0b77	ENSG00000183386.10	FHL3	Control	TGFβ	-0.0098	1	0.0247	0.0149
aa1f40d0-b763-471f-b7b7-dc8f98217022	ENSG00000124422.12	USP22	Control	TGFβ	-0.056525	0.998487	0.174625	0.1181
aa49635f-d4a3-4bba-9e1d-c29cc640a9e1	ENSG00000156265.16	MAP3K7CL	Control	TGFβ	0.00855	1	0.0119	0.02045
ad70a801-f1a2-4881-8c7a-decb4b66d58a	ENSG00000260083.2	MIR762HG	Control	TGFβ	-0.035975	1	0.096875	0.0609
aea566f5-ac86-4e55-8ce8-de85a8180982	ENSG00000017797.13	RALBP1	Control	TGFβ	0.0157	1	0.6014	0.6171
b20cad34-356d-46ec-bf2d-daf2f215f764	ENSG00000159147.18	DONSON	Control	TGFβ	0.05025	0.999856	0	0.05025
b230b7c1-7696-4c93-919a-639169aef7c5	ENSG00000123472.12	ATPAF1	Control	TGFβ	-0.055025	1	0.5706	0.515575
b75ebf85-adfd-4af3-993f-29b5be4be209	ENSG00000135052.16	GOLM1	Control	TGFβ	-0.0109	1	0.041725	0.030825
bb4c605d-b72c-4909-a4e7-80829111aaa3	ENSG00000132463.14	GRSF1	Control	TGFβ	-0.0877	0.931843	0.1641	0.0764
bec53929-fd33-41e9-87ed-69073f00d1b1	ENSG00000175826.12	CTDNEP1	Control	TGFβ	-0.016525	1	0.0594	0.042875
c04136cb-5d0f-47de-96a0-1e761d9b669d	ENSG00000109790.18	KLHL5	Control	TGFβ	-0.0161	1	0.074475	0.058375
c4945b48-2bc3-4493-bf37-34d76f0c1d4e	ENSG00000260001.7	TGFBR3L	Control	TGFβ	-0.1102	1	0.30715	0.19695
c4d97b1a-fae6-4749-b7a8-dbf902798dde	chr10:70863000	Novel_gene	Control	TGFβ	-0.373725	0.0288022	0.955775	0.58205
c9cfbbde-34ae-4b74-b80f-06daf3208ee8	ENSG00000132463.14	GRSF1	Control	TGFβ	-0.022375	0.999856	0.032875	0.0105
ca58371e-30c8-4ee3-bab3-8daf60ba6909	ENSG00000105552.15	BCAT2	Control	TGFβ	0.0042	1	0.011375	0.015575
cbfed4ce-4e48-4149-bb37-798ee3d5cef3	ENSG00000109790.18	KLHL5	Control	TGFβ	0.01545	1	0.03385	0.0493
d0d70d07-e47a-4a38-93bf-7ea376dafcee	ENSG00000175279.22	CENPS	Control	TGFβ	-0.012225	1	0.015175	0.00295
d2af88e2-1e29-4de9-b737-a9c69a943a7e	ENSG00000132463.14	GRSF1	Control	TGFβ	-0.0134	1	0.050075	0.036675
d6188ecf-b626-48f5-976a-eeb0b0635787	ENSG00000116701.15	NCF2	Control	TGFβ	0.4132	0.0388634	0.302975	0.716175
d6f6b503-f05c-42a6-b170-bc743910b339	ENSG00000083720.13	OXCT1	Control	TGFβ	0.00475	1	0.01945	0.0242
d743604f-4a89-4d2a-970c-d88f6bda3e75	ENSG00000077147.16	TM9SF3	Control	TGFβ	0.0098	1	0.0181	0.0279
dd4a0689-1ae9-42a1-b697-cb4ce5d9289b	ENSG00000124383.9	MPHOSPH10	Control	TGFβ	-0.004075	1	0.0696	0.065525
ddbcc30e-33e8-43c1-83d3-c7dc7ccc7f6d	ENSG00000175279.22	CENPS	Control	TGFβ	0.011625	1	0.007475	0.0191
ddcdd514-4a41-4ead-a0bc-ba08bdb1d189	ENSG00000135052.16	GOLM1	Control	TGFβ	-0.0068	1	0.024125	0.017325
dde0651f-459a-4319-a4ff-3dbfa07e4c17	ENSG00000077147.16	TM9SF3	Control	TGFβ	-0.115575	0.993844	0.44225	0.326675
de4df023-f913-410d-ba75-7755e7f948a8	ENSG00000143013.13	LMO4	Control	TGFβ	-0.001725	1	0.017325	0.0156
e03f5924-eeee-49a8-8965-db7eda63d85e	ENSG00000168710.18	AHCYL1	Control	TGFβ	-0.018325	1	0.197925	0.1796
e08e7883-843c-44ff-bdb9-d82abddf3c17	ENSG00000132463.14	GRSF1	Control	TGFβ	-0.020275	1	0.046075	0.0258
e151f791-6de5-41eb-921c-2f8bf494772b	ENSG00000107796.13	ACTA2	Control	TGFβ	-0.0064	1	0.01935	0.01295
e15fac50-5a20-463e-be90-de4c8f88a228	ENSG00000183386.10	FHL3	Control	TGFβ	-0.001825	1	0.05925	0.057425
e1968943-e15e-4673-9fa1-810db77daf89	ENSG00000105552.15	BCAT2	Control	TGFβ	0.00135	1	0.01385	0.0152
e40132bb-cdd3-458d-b3fa-e4385b35d7be	ENSG00000175279.22	CENPS	Control	TGFβ	0.0076	1	0.01195	0.01955
e5d59b15-bd0e-4ab9-911b-184450527e63	ENSG00000109790.18	KLHL5	Control	TGFβ	-0.0265	1	0.140125	0.113625
e7351c8f-5649-4a38-aab8-b347394e5bd4_1	ENSG00000124383.9	MPHOSPH10	Control	TGFβ	-0.005775	1	0.023825	0.01805
ec2b44c3-301d-4362-9427-5b1f39e90173	ENSG00000175826.12	CTDNEP1	Control	TGFβ	-0.0002	1	0.0788	0.0786
ec596028-ecf0-4a93-a712-f649400ef404	ENSG00000175279.22	CENPS	Control	TGFβ	0.006625	1	0.039575	0.0462
ee1b0925-5f38-4892-9be7-4bd8bc8e503c	ENSG00000168710.18	AHCYL1	Control	TGFβ	5e-05	1	0.01975	0.0198
fb1d2a3e-22db-43ed-ace0-e050a1862e92	ENSG00000168710.18	AHCYL1	Control	TGFβ	-0.0048	1	0.019875	0.015075
fcd590b0-e6e5-47ba-9d23-0706135ca831	ENSG00000109790.18	KLHL5	Control	TGFβ	-0.029125	0.892581	0.04815	0.019025
fe36a884-1510-4184-af42-2e252f9216de	chr7:18535000	Novel_gene	Control	TGFβ	0.079875	1	0.3611	0.440975
