# Supplementary material for: Nanopore long-read RNA sequencing reveals functional alternative splicing variants in human vascular smooth muscle cells
Source: Commun Biol. 2023 Oct 31;6:1104. doi: 10.1038/s42003-023-05481-y (PMC10618188; doi:10.1038/s42003-023-05481-y)
Supplement: Supplementary file 9 — Supplementary Data 7 [file 42003_2023_5481_MOESM9_ESM.xlsx]

## Sheet: Fig. 1b-e
Fig. 1b Composition of different transcript types in all detected full-length transcripts.
Transcript Type	Number
Annotated coding	23640
lncRNA	5157
Unannotated	93127
Other non-coding transcript	30
Fig. 1c Proportion of genes with annotated and unannotated transcripts in different gene types.
Gene_type	Composition	Number
lncRNA	annotated	1047
Protein coding	annotated	2443
Pseudogene	annotated	69
unannotated	annotated	0
lncRNA	mix	409
Protein coding	mix	8915
Pseudogene	mix	125
unannotated	mix	0
lncRNA	unannotated	389
Protein coding	unannotated	1328
Pseudogene	unannotated	174
unannotated	unannotated	1741
Fig. 1d Stack plot shows the fractions of genes detected in different sequencing technologies in each sample.
Type	Number	sample
ONT and lllumina	13569	miR-221_rep2
lllumina only	4453	miR-221_rep2
ONT only	1762	miR-221_rep2
ONT and lllumina	13154	miR-221_rep3
lllumina only	3407	miR-221_rep3
ONT only	2156	miR-221_rep3
ONT and lllumina	13202	miR-221_rep4
lllumina only	3646	miR-221_rep4
ONT only	2153	miR-221_rep4
ONT and lllumina	13246	miR-221_rep1
lllumina only	3691	miR-221_rep1
ONT only	1989	miR-221_rep1
ONT and lllumina	13032	Control_rep1
lllumina only	3500	Control_rep1
ONT only	2018	Control_rep1
ONT and lllumina	13072	Control_rep2
lllumina only	3519	Control_rep2
ONT only	2064	Control_rep2
ONT and lllumina	13119	Control_rep3
lllumina only	3521	Control_rep3
ONT only	2064	Control_rep3
ONT and lllumina	13143	Control_rep4
lllumina only	3963	Control_rep4
ONT only	1992	Control_rep4
ONT and lllumina	13070	PDGF_rep1
lllumina only	3557	PDGF_rep1
ONT only	2072	PDGF_rep1
ONT and lllumina	13013	PDGF_rep2
lllumina only	3329	PDGF_rep2
ONT only	2120	PDGF_rep2
ONT and lllumina	13148	PDGF_rep3
lllumina only	3484	PDGF_rep3
ONT only	2132	PDGF_rep3
ONT and lllumina	13078	PDGF_rep4
lllumina only	3540	PDGF_rep4
ONT only	2129	PDGF_rep4
ONT and lllumina	13151	TGFβ_rep1
lllumina only	3581	TGFβ_rep1
ONT only	2157	TGFβ_rep1
ONT and lllumina	13048	TGFβ_rep2
lllumina only	3644	TGFβ_rep2
ONT only	2156	TGFβ_rep2
ONT and lllumina	13077	TGFβ_rep3
lllumina only	3630	TGFβ_rep3
ONT only	2049	TGFβ_rep3
ONT and lllumina	13089	TGFβ_rep4
lllumina only	3469	TGFβ_rep4
ONT only	2153	TGFβ_rep4
Fig. 1e Bar plot shows the number of transcripts in genes detected in ONT platform.
Number of transcripts	Number of genes
1	4985
2	1986
3	1343
>=4	8326

## Sheet: Fig. 2b
Fig. 2b Upset plot shows the numbers of shared transcripts that were dysregulated in different groups.
miR-221 up	miR-221 down	miR-221 stable	PDGF up	PDGF down	PDGF stable	TGFβ up	TGFβ down	TGFβ stable
ENST00000394149.8_ENSG00000108342.13	ENST00000392951.9_ENSG00000149591.17	ENST00000322028.5_ENSG00000177700.6	ENST00000263341.7_ENSG00000125538.12	ENST00000324873.8_ENSG00000176046.9	ENST00000301071.12_ENSG00000167552.15	ENST00000358278.7_ENSG00000140416.23	novel.232034	ENST00000368719.9_ENSG00000197956.10
ENST00000290271.7_ENSG00000159167.12	ENST00000423485.6_ENSG00000131747.15	ENST00000248553.7_ENSG00000106211.10	ENST00000394149.8_ENSG00000108342.13	ENST00000380554.5_ENSG00000196139.14	ENST00000391857.9_ENSG00000142541.18	ENST00000223095.5_ENSG00000106366.9	ENST00000423485.6_ENSG00000131747.15	ENST00000336023.9_ENSG00000123416.15
ENST00000220809.9_ENSG00000104368.19	ENST00000371065.9_ENSG00000213625.9	ENST00000270792.10_ENSG00000142669.15	ENST00000290271.7_ENSG00000159167.12	ENST00000331825.11_ENSG00000087086.15	ENST00000218388.9_ENSG00000102265.12	ENST00000559556.5_ENSG00000140416.23	ENST00000368811.8_ENSG00000197747.9	ENST00000299166.9_ENSG00000166136.16
novel.7_ENSG00000105825.14	ENST00000345517.8_ENSG00000163017.14	ENST00000358171.8_ENSG00000149257.16	ENST00000315274.7_ENSG00000196611.6	ENST00000299610.5_ENSG00000166482.12	ENST00000273550.12_ENSG00000167996.16	ENST00000409304.6_ENSG00000135919.14	ENST00000374517.6_ENSG00000136810.13	ENST00000298289.7_ENSG00000165502.7
ENST00000372764.4_ENSG00000122861.16	novel.2_ENSG00000117724.13	ENST00000301821.11_ENSG00000168028.14	novel.7_ENSG00000105825.14	ENST00000450589.5_ENSG00000234741.8	ENST00000245185.6_ENSG00000125148.7	ENST00000375535.4_ENSG00000117122.14	ENST00000356455.9_ENSG00000175063.17	ENST00000273258.4_ENSG00000144746.7
ENST00000263341.7_ENSG00000125538.12	ENST00000356455.9_ENSG00000175063.17	ENST00000367889.8_ENSG00000143198.13	ENST00000682010.1_ENSG00000137033.12	ENST00000407693.7_ENSG00000106853.20	ENST00000368706.9_ENSG00000188643.11	ENST00000242208.5_ENSG00000122641.11	ENST00000380872.9_ENSG00000187134.14	ENST00000314133.4_ENSG00000176340.4
ENST00000682010.1_ENSG00000137033.12	ENST00000550697.6_ENSG00000092841.19	ENST00000217652.8_ENSG00000101608.13	novel.133434	ENST00000368222.8_ENSG00000143320.9	ENST00000620041.4_ENSG00000167996.16	ENST00000442011.7_ENSG00000120708.17	ENST00000322028.5_ENSG00000177700.6	ENST00000372930.5-1_ENSG00000126950.8
ENST00000395761.4_ENSG00000163739.5	ENST00000539261.6_ENSG00000111341.10	ENST00000342192.9_ENSG00000185651.15	novel.17_ENSG00000105825.14	ENST00000375640.7_ENSG00000204387.14	ENST00000311893.14_ENSG00000136003.16	ENST00000344924.8_ENSG00000172331.12	novel.2_ENSG00000117724.13	ENST00000375784.7_ENSG00000213719.8
novel.17_ENSG00000105825.14	ENST00000300035.9_ENSG00000166803.14	ENST00000371437.5_ENSG00000125356.7	ENST00000340093.8_ENSG00000011422.12	ENST00000222247.10_ENSG00000105640.13	ENST00000374517.6_ENSG00000136810.13	novel.9_ENSG00000119681.12	ENST00000270221.11_ENSG00000142227.11	ENST00000355354.13_ENSG00000196776.17
ENST00000296026.4_ENSG00000163734.4	ENST00000308987.6_ENSG00000173207.13	ENST00000298289.7_ENSG00000165502.7	ENST00000242208.5_ENSG00000122641.11	ENST00000346473.8_ENSG00000175197.13	ENST00000248564.6-1_ENSG00000127920.6	ENST00000339431.9_ENSG00000128606.13	ENST00000270792.10_ENSG00000142669.15	ENST00000396210.8_ENSG00000008394.13
ENST00000226317.10_ENSG00000124875.10	ENST00000455785.7_ENSG00000117632.23	ENST00000299166.9_ENSG00000166136.16	ENST00000395074.7_ENSG00000110031.13	ENST00000294728.7_ENSG00000162692.12	ENST00000573283.7_ENSG00000184009.13	ENST00000224784.10_ENSG00000107796.13	ENST00000340384.5_ENSG00000188229.6	ENST00000378364.8_ENSG00000198931.11
ENST00000296027.5-1_ENSG00000163735.7	ENST00000376327.6_ENSG00000102007.11	ENST00000291568.7_ENSG00000160213.9	ENST00000222543.11-1_ENSG00000105825.14	ENST00000380753.8_ENSG00000151632.17	ENST00000309244.9_ENSG00000105379.10	ENST00000265071.3_ENSG00000113361.13	ENST00000331825.11_ENSG00000087086.15	ENST00000256255.11_ENSG00000133872.14
ENST00000404625.5_ENSG00000136244.12	ENST00000222247.10_ENSG00000105640.13	ENST00000422514.7_ENSG00000198242.14	ENST00000225474.6_ENSG00000108342.13	ENST00000309334.5_ENSG00000150347.17	ENST00000371743.8_ENSG00000177410.13	ENST00000331595.9_ENSG00000182492.16	ENST00000368716.9_ENSG00000196154.12	ENST00000245185.6_ENSG00000125148.7
ENST00000299610.5_ENSG00000166482.12	ENST00000352433.10_ENSG00000164611.13	ENST00000361436.10_ENSG00000197958.13	ENST00000002596.6_ENSG00000002587.10	ENST00000600659.3_ENSG00000233927.5	ENST00000394349.9_ENSG00000135390.21	ENST00000299610.5_ENSG00000166482.12	ENST00000508487.3_ENSG00000081041.9	ENST00000238609.4_ENSG00000119632.4
ENST00000595973.2_ENSG00000130513.6	ENST00000368328.5_ENSG00000203760.9	ENST00000339600.6_ENSG00000189043.10	ENST00000296026.4_ENSG00000163734.4	ENST00000313164.10_ENSG00000112936.19	novel.10_ENSG00000234741.8	novel.1_ENSG00000113361.13	ENST00000256442.10_ENSG00000134057.15	ENST00000324460.7_ENSG00000044574.9
ENST00000681491.1_ENSG00000105835.13	ENST00000256442.10_ENSG00000134057.15	ENST00000529639.6_ENSG00000149806.11	ENST00000307407.8_ENSG00000169429.11	ENST00000610520.5_ENSG00000156508.19	ENST00000361427.6_ENSG00000198830.11	ENST00000373004.5_ENSG00000102359.9	ENST00000354332.8_ENSG00000196154.12	ENST00000355938.9_ENSG00000159199.14
novel.22_ENSG00000104368.19	ENST00000367048.5_ENSG00000120437.9	ENST00000312515.7_ENSG00000175550.8	ENST00000299502.9_ENSG00000197632.9	ENST00000539261.6_ENSG00000111341.10	ENST00000336023.9_ENSG00000123416.15	ENST00000265295.9_ENSG00000040275.17	ENST00000496817.5_ENSG00000197956.10	ENST00000274787.3_ENSG00000146066.3
ENST00000367468.10_ENSG00000073756.13	ENST00000368811.8_ENSG00000197747.9	ENST00000341423.10-1_ENSG00000189403.15	ENST00000314222.5_ENSG00000181649.8	ENST00000392951.9_ENSG00000149591.17	ENST00000378578.9_ENSG00000165169.11	ENST00000392951.9_ENSG00000149591.17	ENST00000314355.7_ENSG00000123975.5	ENST00000361436.10_ENSG00000197958.13
ENST00000340607.5_ENSG00000148344.11	ENST00000643589.1_ENSG00000222041.11	ENST00000285930.9_ENSG00000085662.14	ENST00000267953.4_ENSG00000140379.9	ENST00000678703.1_ENSG00000156508.19	ENST00000314138.11_ENSG00000166441.13	ENST00000258405.9_ENSG00000135919.14	ENST00000291568.7_ENSG00000160213.9	ENST00000342192.9_ENSG00000185651.15
ENST00000222543.11-1_ENSG00000105825.14	ENST00000467076.5_ENSG00000160752.15	ENST00000323345.11_ENSG00000148303.17	ENST00000395748.8_ENSG00000109321.11	ENST00000423485.6_ENSG00000131747.15	ENST00000330295.10_ENSG00000164932.13	ENST00000296677.5_ENSG00000164251.5	ENST00000300035.9_ENSG00000166803.14	ENST00000320623.10_ENSG00000181019.13
ENST00000225474.6_ENSG00000108342.13	ENST00000270221.11_ENSG00000142227.11	ENST00000496817.5_ENSG00000197956.10	ENST00000372764.4_ENSG00000122861.16	ENST00000395794.2_ENSG00000107562.16	ENST00000400137.9_ENSG00000088832.18	ENST00000361901.6_ENSG00000122786.20	ENST00000309244.9_ENSG00000105379.10	ENST00000620041.4_ENSG00000167996.16
ENST00000646607.2-1_ENSG00000136160.17	ENST00000336023.9_ENSG00000123416.15	ENST00000378292.9_ENSG00000198467.16	ENST00000262067.5_ENSG00000106537.8	novel.2_ENSG00000269893.8	ENST00000227507.3_ENSG00000110092.4	novel.28_ENSG00000078098.14	ENST00000254301.14_ENSG00000131981.16	ENST00000261313.3_ENSG00000089220.5
ENST00000307407.8_ENSG00000169429.11	ENST00000296503.10_ENSG00000164104.12	ENST00000237500.10_ENSG00000118680.14	ENST00000262348.9_ENSG00000116729.14	ENST00000663232.1_ENSG00000224032.7	ENST00000302386.10_ENSG00000170296.10	ENST00000157600.8_ENSG00000071282.12	ENST00000248437.9_ENSG00000127824.15	ENST00000306061.10_ENSG00000169715.15
novel.9_ENSG00000105835.13	ENST00000303927.4_ENSG00000170955.10	ENST00000290299.7_ENSG00000241837.7	ENST00000271850.11_ENSG00000143549.21	novel.74_ENSG00000108298.12	ENST00000361436.10_ENSG00000197958.13	ENST00000260356.6_ENSG00000137801.11	ENST00000222247.10_ENSG00000105640.13	ENST00000301072.11_ENSG00000167553.16
ENST00000305409.3-1_ENSG00000171951.5	ENST00000340384.5_ENSG00000188229.6	ENST00000264170.9_ENSG00000115919.15	ENST00000368921.5_ENSG00000213190.4	ENST00000532829.5_ENSG00000167996.16	ENST00000409682.8_ENSG00000115233.12	ENST00000257435.12_ENSG00000134986.14	ENST00000306384.5_ENSG00000168899.5	ENST00000367889.8_ENSG00000143198.13
ENST00000242208.5_ENSG00000122641.11	ENST00000374517.6_ENSG00000136810.13	ENST00000270586.8_ENSG00000142507.10	ENST00000259874.6_ENSG00000137331.12	ENST00000614273.1_ENSG00000138061.12	ENST00000395761.4_ENSG00000163739.5	ENST00000360909.8_ENSG00000100592.16	ENST00000308987.6_ENSG00000173207.13	ENST00000367846.8_ENSG00000143158.11
ENST00000259874.6_ENSG00000137331.12	ENST00000310955.11_ENSG00000117399.14	ENST00000324873.8_ENSG00000176046.9	ENST00000374045.5-1_ENSG00000181634.8	novel.14_ENSG00000170889.14	ENST00000262291.9_ENSG00000062716.13	ENST00000381136.2_ENSG00000107165.13	ENST00000344895.4_ENSG00000145777.15	ENST00000519374.6_ENSG00000113732.9
ENST00000380482.9_ENSG00000102802.10	ENST00000301634.12_ENSG00000167900.12	ENST00000273258.4_ENSG00000144746.7	ENST00000427190.6_ENSG00000198814.13	ENST00000354952.7_ENSG00000114698.15	ENST00000368716.9_ENSG00000196154.12	ENST00000373425.8-1_ENSG00000136859.10	ENST00000312515.7_ENSG00000175550.8	ENST00000306434.8_ENSG00000168906.13
ENST00000580666.6-1_ENSG00000108932.12	ENST00000495186.6_ENSG00000147155.11	ENST00000314133.4_ENSG00000176340.4	ENST00000279488.8_ENSG00000139318.8	novel.2_ENSG00000117724.13	novel.9_ENSG00000167996.16	ENST00000343200.9_ENSG00000038427.16	ENST00000264170.9_ENSG00000115919.15	ENST00000360270.7_ENSG00000147065.17
ENST00000475537.2_ENSG00000136160.17	ENST00000296417.6_ENSG00000164032.12	novel.1_ENSG00000189343.7	ENST00000253778.13_ENSG00000131459.13	ENST00000461690.5_ENSG00000122026.11	ENST00000354171.13_ENSG00000167468.18	ENST00000249377.4_ENSG00000128606.13	ENST00000407693.7_ENSG00000106853.20	ENST00000357156.7_ENSG00000125971.17
ENST00000282561.4_ENSG00000152661.9	ENST00000281031.5_ENSG00000151366.13	ENST00000311672.10_ENSG00000173660.12	ENST00000296677.5_ENSG00000164251.5	novel.1_ENSG00000119917.15	ENST00000488034.6_ENSG00000112514.18	novel.18_ENSG00000140092.15	ENST00000361427.6_ENSG00000198830.11	ENST00000322753.7_ENSG00000270136.6
ENST00000264563.7_ENSG00000095752.7	ENST00000304567.10_ENSG00000171848.16	ENST00000054950.4_ENSG00000049449.10	ENST00000317702.10_ENSG00000176014.13	novel.43_ENSG00000142541.18	ENST00000422447.8_ENSG00000134333.14	ENST00000274496.10_ENSG00000145817.17	novel.2_ENSG00000171848.16	ENST00000501597.3_ENSG00000229117.9
ENST00000315274.7_ENSG00000196611.6	ENST00000395284.8_ENSG00000170312.16	ENST00000256319.7_ENSG00000133935.7	ENST00000667466.1_ENSG00000157557.13	ENST00000375638.7_ENSG00000204387.14	ENST00000404241.6_ENSG00000128272.17	novel.7_ENSG00000105825.14	ENST00000310955.11_ENSG00000117399.14	ENST00000229379.3_ENSG00000111775.3
novel.1_ENSG00000176907.5	ENST00000600659.3_ENSG00000233927.5	ENST00000229379.3_ENSG00000111775.3	ENST00000272542.8_ENSG00000144136.11	ENST00000602414.6_ENSG00000269893.8	ENST00000359856.11-1_ENSG00000162704.16	ENST00000256495.4_ENSG00000134107.5	ENST00000318388.11_ENSG00000265257.5	ENST00000257857.9_ENSG00000135404.12
novel.3_ENSG00000157168.20	novel.2_ENSG00000171848.16	ENST00000394349.9_ENSG00000135390.21	novel.20_ENSG00000105825.14	ENST00000484616.2_ENSG00000112306.8	ENST00000368533.8_ENSG00000143549.21	ENST00000243347.5_ENSG00000123610.5	ENST00000303927.4_ENSG00000170955.10	ENST00000247866.9_ENSG00000090266.13
ENST00000395748.8_ENSG00000109321.11	ENST00000468812.6_ENSG00000196262.15	ENST00000225525.4_ENSG00000213977.8	ENST00000261918.9_ENSG00000138623.10	ENST00000445907.6_ENSG00000181072.12	ENST00000360270.7_ENSG00000147065.17	ENST00000359172.3_ENSG00000168710.18	ENST00000352433.10_ENSG00000164611.13	ENST00000270586.8_ENSG00000142507.10
ENST00000304636.9-1_ENSG00000168542.16	novel.1_ENSG00000240342.3	ENST00000375784.7_ENSG00000213719.8	ENST00000223095.5_ENSG00000106366.9	ENST00000374369.8_ENSG00000125965.9	ENST00000373713.7_ENSG00000121769.8	ENST00000377044.9_ENSG00000135048.14	ENST00000600659.3_ENSG00000233927.5	ENST00000414487.7_ENSG00000182004.13
ENST00000367029.5_ENSG00000123689.6	ENST00000320623.10_ENSG00000181019.13	ENST00000247866.9_ENSG00000090266.13	ENST00000370742.4_ENSG00000162618.15	novel.1_ENSG00000091986.16	ENST00000378533.4_ENSG00000101955.15	ENST00000393353.7_ENSG00000115641.19	ENST00000304567.10_ENSG00000171848.16	ENST00000504148.3_ENSG00000150779.12
novel.4_ENSG00000023516.9	ENST00000288207.7_ENSG00000157456.8	ENST00000407693.7_ENSG00000106853.20	ENST00000367468.10_ENSG00000073756.13	ENST00000296503.10_ENSG00000164104.12	ENST00000305366.8_ENSG00000169908.12	novel.47_ENSG00000062716.13	ENST00000228438.3_ENSG00000110852.5	ENST00000274137.10_ENSG00000145494.12
ENST00000337138.9_ENSG00000100644.17	ENST00000361575.4_ENSG00000198918.8	ENST00000274787.3_ENSG00000146066.3	ENST00000264563.7_ENSG00000095752.7	ENST00000259526.4_ENSG00000136999.5	ENST00000261735.4_ENSG00000089248.7	novel.8_ENSG00000145817.17	ENST00000292430.10_ENSG00000160886.13	ENST00000317534.6_ENSG00000062582.14
ENST00000300289.10-1_ENSG00000167004.13	novel.74_ENSG00000108298.12	ENST00000368706.9_ENSG00000188643.11	ENST00000306434.8_ENSG00000168906.13	novel.27_ENSG00000106853.20	ENST00000293831.13_ENSG00000277957.1	ENST00000265077.8_ENSG00000038427.16	ENST00000288207.7_ENSG00000157456.8	ENST00000266735.9_ENSG00000139343.10
ENST00000361352.9_ENSG00000110002.16	ENST00000216225.9_ENSG00000100387.9	ENST00000370873.9-1_ENSG00000101182.15	ENST00000282561.4_ENSG00000152661.9	ENST00000281830.3-1_ENSG00000152049.6	ENST00000361575.4_ENSG00000198918.8	ENST00000261918.9_ENSG00000138623.10	ENST00000309334.5_ENSG00000150347.17	ENST00000344843.12_ENSG00000242485.6
ENST00000404377.5-1_ENSG00000120337.10	ENST00000651623.1_ENSG00000164032.12	ENST00000301587.9_ENSG00000167863.12	ENST00000333628.4_ENSG00000137267.7	ENST00000265087.9_ENSG00000113739.11	ENST00000497413.1_ENSG00000054148.18	ENST00000376588.4_ENSG00000135069.14	ENST00000361575.4_ENSG00000198918.8	ENST00000301821.11_ENSG00000168028.14
novel.1_ENSG00000249992.2	ENST00000265044.7_ENSG00000114850.7	ENST00000267884.11_ENSG00000140319.11	ENST00000429967.3_ENSG00000171388.12	ENST00000653276.1_ENSG00000233016.7	ENST00000373316.5_ENSG00000102144.15	novel.49_ENSG00000133110.15	ENST00000340533.9_ENSG00000166347.19	ENST00000422514.7_ENSG00000198242.14
ENST00000272542.8_ENSG00000144136.11	ENST00000547649.5_ENSG00000092841.19	ENST00000306024.4_ENSG00000170860.4	ENST00000580666.6-1_ENSG00000108932.12	ENST00000679106.1_ENSG00000142541.18	ENST00000372805.8_ENSG00000131236.18	ENST00000340093.8_ENSG00000011422.12	ENST00000296503.10_ENSG00000164104.12	novel.1_ENSG00000189343.7
ENST00000372431.8_ENSG00000100979.15	ENST00000414487.7_ENSG00000182004.13	ENST00000378533.4_ENSG00000101955.15	novel.47_ENSG00000062716.13	ENST00000311549.11_ENSG00000122026.11	novel.1_ENSG00000240342.3	novel.37_ENSG00000041982.16	ENST00000368328.5_ENSG00000203760.9	ENST00000468812.6_ENSG00000196262.15
ENST00000616661.5_ENSG00000162496.9	ENST00000371485.8_ENSG00000138180.16	ENST00000344843.12_ENSG00000242485.6	novel.1_ENSG00000176907.5	ENST00000661943.1_ENSG00000182165.18	novel.1_ENSG00000236552.2	novel.28_ENSG00000133110.15	ENST00000301634.12_ENSG00000167900.12	ENST00000227507.3_ENSG00000110092.4
ENST00000306434.8_ENSG00000168906.13	ENST00000361271.8_ENSG00000165996.14	ENST00000355938.9_ENSG00000159199.14	novel.2_ENSG00000174136.13	novel.1_ENSG00000087086.15	ENST00000324460.7_ENSG00000044574.9	ENST00000389032.8_ENSG00000211455.8	novel.9_ENSG00000187134.14	ENST00000394349.9_ENSG00000135390.21
novel.133434	ENST00000340533.9_ENSG00000166347.19	ENST00000266671.10_ENSG00000139289.14	novel.22_ENSG00000104368.19	ENST00000339834.10_ENSG00000166275.16	ENST00000380872.9_ENSG00000187134.14	ENST00000264563.7_ENSG00000095752.7	ENST00000306773.5_ENSG00000171246.6	ENST00000295682.6_ENSG00000163463.13
ENST00000678610.1-1_ENSG00000143384.14	ENST00000461690.5_ENSG00000122026.11	ENST00000368719.9_ENSG00000197956.10	ENST00000361505.10_ENSG00000198805.12	ENST00000302326.5_ENSG00000169184.6	ENST00000216281.13_ENSG00000080824.19	ENST00000559397.6_ENSG00000140416.23	ENST00000463836.1_ENSG00000163584.18	ENST00000327892.13_ENSG00000196230.14
ENST00000243347.5_ENSG00000123610.5	novel.1_ENSG00000138182.15	ENST00000244741.10_ENSG00000124762.14	ENST00000539310.5_ENSG00000102024.18	novel.57547	ENST00000455785.7_ENSG00000117632.23	ENST00000395074.7_ENSG00000110031.13	ENST00000295830.13_ENSG00000163584.18	ENST00000504110.2_ENSG00000164096.13
ENST00000235382.7_ENSG00000116741.8	ENST00000372014.5_ENSG00000180992.7	ENST00000261313.3_ENSG00000089220.5	ENST00000220809.9_ENSG00000104368.19	ENST00000373580.8_ENSG00000185585.20	novel.3_ENSG00000164924.18	novel.4_ENSG00000106366.9	ENST00000263368.9_ENSG00000090013.11	ENST00000276914.7_ENSG00000147872.10
ENST00000443816.5_ENSG00000115414.21	ENST00000257497.11_ENSG00000135046.14	ENST00000327772.7_ENSG00000184752.14	ENST00000618155.3_ENSG00000249751.4	ENST00000392806.4_ENSG00000183160.9	novel.5_ENSG00000161960.16	ENST00000399139.5_ENSG00000159261.12	ENST00000444829.7_ENSG00000019991.18	ENST00000505059.7_ENSG00000171421.13
ENST00000489394.5_ENSG00000130066.17	ENST00000501597.3_ENSG00000229117.9	ENST00000593829.6_ENSG00000130520.11	novel.16_ENSG00000105825.14	novel.14_ENSG00000156508.19	ENST00000299421.9_ENSG00000166333.14	ENST00000408995.5_ENSG00000115641.19	ENST00000488034.6_ENSG00000112514.18	ENST00000284971.8_ENSG00000154723.13
ENST00000474267.5_ENSG00000114251.15	novel.10_ENSG00000172965.17	ENST00000300688.8_ENSG00000167283.8	ENST00000299855.10_ENSG00000149968.12	ENST00000666993.1_ENSG00000250303.4	ENST00000306384.5_ENSG00000168899.5	ENST00000371697.4_ENSG00000148677.7	ENST00000304222.3_ENSG00000170425.4	ENST00000404241.6_ENSG00000128272.17
ENST00000257290.10_ENSG00000134853.12	ENST00000306384.5_ENSG00000168899.5	ENST00000314138.11_ENSG00000166441.13	ENST00000532295.1_ENSG00000120279.6	ENST00000396020.7_ENSG00000213741.11	ENST00000286713.7_ENSG00000148175.13	novel.12_ENSG00000106366.9	ENST00000296026.4_ENSG00000163734.4	ENST00000274606.8_ENSG00000145912.9
novel.16_ENSG00000105825.14	novel.1_ENSG00000173163.10	ENST00000302386.10_ENSG00000170296.10	novel.3_ENSG00000135074.16	ENST00000550097.1_ENSG00000185432.12	ENST00000293379.9_ENSG00000161638.11	novel.63_ENSG00000140416.23	ENST00000461690.5_ENSG00000122026.11	ENST00000222543.11-1_ENSG00000105825.14
ENST00000262209.5_ENSG00000104321.11	ENST00000357388.8_ENSG00000113810.16	ENST00000508487.3_ENSG00000081041.9	novel.37_ENSG00000041982.16	novel.232_ENSG00000108821.14	novel.2_ENSG00000216490.4	novel.2_ENSG00000128606.13	novel.2_ENSG00000013297.12	ENST00000301587.9_ENSG00000167863.12
ENST00000264832.8_ENSG00000090339.9	ENST00000373713.7_ENSG00000121769.8	ENST00000266659.8_ENSG00000139278.10	ENST00000378943.7-1_ENSG00000198814.13	novel.16_ENSG00000137959.17	ENST00000332556.5-1_ENSG00000185896.11	ENST00000295633.8_ENSG00000163430.12	novel.1_ENSG00000138182.15	ENST00000328434.8_ENSG00000183978.8
ENST00000331483.9_ENSG00000185624.16	novel.1_ENSG00000089685.15	ENST00000340093.8_ENSG00000011422.12	ENST00000337138.9_ENSG00000100644.17	ENST00000272167.10_ENSG00000143819.13	ENST00000400299.6_ENSG00000198832.10	novel.2_ENSG00000135362.14	ENST00000222390.11_ENSG00000019991.18	ENST00000216225.9_ENSG00000100387.9
ENST00000267843.9_ENSG00000140285.12	ENST00000374403.4_ENSG00000090889.12	ENST00000253452.8_ENSG00000131143.10	novel.20_ENSG00000131236.18	ENST00000593863.5_ENSG00000105372.8	novel.5_ENSG00000261040.7	ENST00000394308.8_ENSG00000070669.17	ENST00000457544.7_ENSG00000019991.18	ENST00000334478.9_ENSG00000288663.1
ENST00000367600.5_ENSG00000116260.17	ENST00000301905.9_ENSG00000168078.10	ENST00000361427.6_ENSG00000198830.11	ENST00000316963.8_ENSG00000120992.18	ENST00000547303.5_ENSG00000175197.13	novel.26_ENSG00000116729.14	novel.1_ENSG00000166923.12	ENST00000367029.5_ENSG00000123689.6	ENST00000331479.4_ENSG00000183172.9
ENST00000274289.8_ENSG00000145632.15	novel.3_ENSG00000111665.12	ENST00000379847.8_ENSG00000165264.11	ENST00000297258.11_ENSG00000164687.11	ENST00000624069.3_ENSG00000142541.18	ENST00000368882.8_ENSG00000123505.19	ENST00000338415.8_ENSG00000115828.17	novel.74_ENSG00000108298.12	ENST00000326925.11_ENSG00000178057.15
novel.5_ENSG00000165029.17	ENST00000679038.1_ENSG00000108298.12	ENST00000299964.4_ENSG00000166741.8	ENST00000473756.1_ENSG00000240476.1	ENST00000371250.4_ENSG00000162407.9	novel.1_ENSG00000189343.7	ENST00000474267.5_ENSG00000114251.15	novel.1_ENSG00000240342.3	ENST00000679038.1_ENSG00000108298.12
ENST00000005178.6_ENSG00000004799.8	ENST00000589996.5_ENSG00000105254.12	ENST00000498737.8_ENSG00000184983.11	ENST00000296585.10_ENSG00000164171.11	ENST00000264350.8_ENSG00000138646.9	ENST00000270221.11_ENSG00000142227.11	novel.18_ENSG00000122786.20	novel.133367	ENST00000292475.8_ENSG00000241468.8
ENST00000280756.9_ENSG00000151135.10	ENST00000314355.7_ENSG00000123975.5	ENST00000324460.7_ENSG00000044574.9	ENST00000309166.8_ENSG00000175352.11	ENST00000451882.3_ENSG00000226742.4	ENST00000368705.2_ENSG00000188643.11	novel.9_ENSG00000120708.17	ENST00000455785.7_ENSG00000117632.23	ENST00000372014.5_ENSG00000180992.7
novel.7_ENSG00000157168.20	ENST00000307839.10-1_ENSG00000174748.22	ENST00000368716.9_ENSG00000196154.12	ENST00000678610.1-1_ENSG00000143384.14	ENST00000297848.8_ENSG00000187955.12	ENST00000256951.10_ENSG00000134531.10	ENST00000439977.7_ENSG00000051108.15	ENST00000379542.10_ENSG00000137210.14	ENST00000259632.12_ENSG00000137100.16
ENST00000427190.6_ENSG00000198814.13	ENST00000373970.4_ENSG00000107984.10	ENST00000304043.10_ENSG00000169567.13	ENST00000354193.5_ENSG00000198168.9	ENST00000373425.8-1_ENSG00000136859.10	ENST00000338415.8_ENSG00000115828.17	ENST00000252804.9_ENSG00000130508.11	ENST00000301464.4_ENSG00000167779.9	ENST00000643579.2_ENSG00000167460.17
ENST00000227155.9_ENSG00000085117.12	ENST00000328379.6_ENSG00000184924.6	ENST00000614145.5_ENSG00000266472.6	ENST00000296129.6_ENSG00000163814.8	novel.258604	ENST00000398606.10_ENSG00000084207.18	ENST00000394053.7_ENSG00000065911.13	ENST00000220772.8-1_ENSG00000104332.12	ENST00000529639.6_ENSG00000149806.11
ENST00000528723.5_ENSG00000133805.15	ENST00000245539.11_ENSG00000125445.11	ENST00000378364.8_ENSG00000198931.11	novel.118573	ENST00000292430.10_ENSG00000160886.13	ENST00000409600.6_ENSG00000082153.18	ENST00000541179.5_ENSG00000133110.15	ENST00000350051.8_ENSG00000089685.15	ENST00000367055.8_ENSG00000112096.19
novel.1_ENSG00000230202.1	novel.34_ENSG00000182718.18	ENST00000322203.7_ENSG00000198755.11	novel.1_ENSG00000249992.2	ENST00000279873.12_ENSG00000150347.17	ENST00000280326.9_ENSG00000150753.12	novel.4_ENSG00000169756.16	ENST00000524958.6_ENSG00000278615.5	ENST00000611969.5_ENSG00000175701.11
ENST00000356005.8_ENSG00000115414.21	ENST00000261597.9_ENSG00000080986.13	ENST00000350997.12_ENSG00000149485.19	ENST00000361005.10_ENSG00000010438.17	ENST00000371697.4_ENSG00000148677.7	novel.40_ENSG00000162909.18	ENST00000344768.10_ENSG00000139926.16	novel.2_ENSG00000122966.17	ENST00000273550.12_ENSG00000167996.16
ENST00000359013.4_ENSG00000163513.19	ENST00000507327.5_ENSG00000145425.10	ENST00000316939.3_ENSG00000179271.3	ENST00000297205.7_ENSG00000164647.9	novel.1_ENSG00000155760.3	ENST00000295682.6_ENSG00000163463.13	ENST00000319211.5-1_ENSG00000181104.7	ENST00000335183.11_ENSG00000100526.20	ENST00000216802.10_ENSG00000100911.16
novel.6_ENSG00000123384.14	ENST00000225969.9_ENSG00000108826.16	ENST00000407193.7_ENSG00000164587.13	novel.2_ENSG00000250657.1	ENST00000391857.9-1_ENSG00000142541.18	ENST00000331244.10_ENSG00000108010.12	novel.1_ENSG00000259518.2	ENST00000395284.8_ENSG00000170312.16	ENST00000262225.8_ENSG00000086598.11
ENST00000534221.1_ENSG00000178105.11	ENST00000282074.7-1_ENSG00000152253.9	ENST00000534355.6_ENSG00000211450.10	ENST00000404625.5_ENSG00000136244.12	novel.3_ENSG00000151150.22	ENST00000441722.5_ENSG00000177410.13	novel.17_ENSG00000105825.14	ENST00000244869.3_ENSG00000124882.4	ENST00000498737.8_ENSG00000184983.11
ENST00000494857.6_ENSG00000003989.18	ENST00000311083.10_ENSG00000175183.10	ENST00000262348.9_ENSG00000116729.14	ENST00000474760.1_ENSG00000132429.10	ENST00000392594.7_ENSG00000151500.15	ENST00000266671.10_ENSG00000139289.14	novel.40_ENSG00000140416.23	novel.3_ENSG00000111665.12	ENST00000248451.7_ENSG00000127838.14
novel.3_ENSG00000130066.17	ENST00000350051.8_ENSG00000089685.15	ENST00000565768.1_ENSG00000260549.2	ENST00000474267.5_ENSG00000114251.15	ENST00000374469.6_ENSG00000165124.18	ENST00000266659.8_ENSG00000139278.10	novel.3_ENSG00000135074.16	ENST00000282074.7-1_ENSG00000152253.9	ENST00000590247.7_ENSG00000105185.12
ENST00000652332.1_ENSG00000155660.11	ENST00000301788.12_ENSG00000168002.12	ENST00000272317.11_ENSG00000143947.15	ENST00000230990.7-1_ENSG00000113070.8	ENST00000288207.7_ENSG00000157456.8	ENST00000501597.3_ENSG00000229117.9	ENST00000409829.7-1_ENSG00000169604.21	novel.3_ENSG00000197956.10	ENST00000316939.3_ENSG00000179271.3
ENST00000328252.4_ENSG00000182752.10	ENST00000367075.4_ENSG00000092820.18	ENST00000373237.4_ENSG00000126067.12	novel.3_ENSG00000157168.20	novel.40_ENSG00000108821.14	ENST00000370128.9_ENSG00000137996.13	novel.14_ENSG00000106366.9	ENST00000411486.7_ENSG00000123485.12	ENST00000380377.9_ENSG00000171530.15
novel.2_ENSG00000182158.15	novel.26_ENSG00000108298.12	ENST00000341942.9_ENSG00000188186.10	ENST00000244869.3_ENSG00000124882.4	novel.9_ENSG00000187134.14	ENST00000389805.9_ENSG00000161011.20	ENST00000263921.8_ENSG00000109220.11	ENST00000681198.1_ENSG00000142089.17	ENST00000683431.1_ENSG00000050165.19
ENST00000398449.8_ENSG00000160179.19	novel.214_ENSG00000182718.18	ENST00000301071.12_ENSG00000167552.15	ENST00000357750.9_ENSG00000068001.14	ENST00000398955.2_ENSG00000137463.5	ENST00000299964.4_ENSG00000166741.8	ENST00000370742.4_ENSG00000162618.15	novel.1_ENSG00000261716.2	ENST00000361298.9_ENSG00000166681.14
novel.26_ENSG00000115919.15	ENST00000450169.7_ENSG00000106355.10	ENST00000306368.9_ENSG00000168894.10	novel.30_ENSG00000012061.16	ENST00000217939.7_ENSG00000101825.8	ENST00000451270.7_ENSG00000182718.18	ENST00000559488.7_ENSG00000259207.9	ENST00000377245.9_ENSG00000119139.21	ENST00000233893.10_ENSG00000115541.11
ENST00000294984.7_ENSG00000162892.16	ENST00000236957.9_ENSG00000114942.14	ENST00000270142.11-1_ENSG00000142168.15	ENST00000413496.2_ENSG00000232220.2	novel.2_ENSG00000174748.22	novel.5_ENSG00000065135.12	ENST00000269141.8-1_ENSG00000170558.10	ENST00000374403.4_ENSG00000090889.12	novel.2_ENSG00000216490.4
ENST00000357903.7_ENSG00000142192.21	ENST00000348108.8_ENSG00000092841.19	ENST00000610664.5_ENSG00000275895.7	ENST00000337130.10_ENSG00000169764.16	ENST00000435177.1_ENSG00000234693.1	ENST00000263238.7-1_ENSG00000115091.12	ENST00000665063.1_ENSG00000233901.6	ENST00000453411.6_ENSG00000019991.18	ENST00000366615.10_ENSG00000168275.16
ENST00000424310.7-1_ENSG00000145860.12	novel.1_ENSG00000137812.20	ENST00000248342.9_ENSG00000178982.10	ENST00000261211.8_ENSG00000059758.8	novel.1_ENSG00000150593.18	ENST00000262033.11-1_ENSG00000110958.16	novel.1_ENSG00000152377.14	novel.11_ENSG00000175550.8	ENST00000507754.9_ENSG00000186010.19
ENST00000396553.6_ENSG00000133805.15	novel.27_ENSG00000108298.12	ENST00000371443.6_ENSG00000182154.8	ENST00000454765.7_ENSG00000157111.13	ENST00000493224.5_ENSG00000177954.14	ENST00000321394.12_ENSG00000120438.12	ENST00000393132.2_ENSG00000172331.12	ENST00000299502.9_ENSG00000197632.9	ENST00000330295.10_ENSG00000164932.13
novel.23_ENSG00000085662.14	novel.1_ENSG00000092853.14	ENST00000301072.11_ENSG00000167553.16	novel.11_ENSG00000198814.13	novel.10_ENSG00000173821.19	ENST00000229563.6_ENSG00000111843.14	ENST00000425719.6_ENSG00000182667.15	novel.2_ENSG00000174748.22	ENST00000341942.9_ENSG00000188186.10
ENST00000398402.1_ENSG00000170373.9	ENST00000559556.5_ENSG00000140416.23	ENST00000274606.8_ENSG00000145912.9	ENST00000379400.8_ENSG00000101265.16	novel.71_ENSG00000149273.15	novel.1_ENSG00000196205.8	novel.19_ENSG00000106366.9	ENST00000371485.8_ENSG00000138180.16	ENST00000225969.9_ENSG00000108826.16
ENST00000261037.7_ENSG00000144810.16	novel.2_ENSG00000174748.22	novel.151237	novel.10_ENSG00000196611.6	novel.63_ENSG00000149485.19	ENST00000274787.3_ENSG00000146066.3	novel.7_ENSG00000106366.9	ENST00000301905.9_ENSG00000168078.10	ENST00000497413.1_ENSG00000054148.18
ENST00000359671.5_ENSG00000115414.21	novel.20_ENSG00000122406.14	ENST00000549920.6_ENSG00000063177.13	ENST00000367351.4_ENSG00000131015.5	ENST00000573842.1_ENSG00000103145.11	ENST00000301821.11_ENSG00000168028.14	novel.3_ENSG00000106366.9	ENST00000610520.5_ENSG00000156508.19	ENST00000329399.7_ENSG00000107438.9
ENST00000216286.10_ENSG00000087303.18	ENST00000296509.11_ENSG00000164109.14	ENST00000271638.3_ENSG00000163191.6	novel.1_ENSG00000128271.22	novel.3_ENSG00000173706.14	ENST00000391771.1_ENSG00000179820.16	ENST00000259119.9_ENSG00000136603.14	ENST00000532829.5_ENSG00000167996.16	ENST00000311672.10_ENSG00000173660.12
ENST00000361545.9_ENSG00000106665.16	ENST00000295924.12_ENSG00000163659.13	ENST00000276689.8_ENSG00000147684.10	ENST00000303924.5_ENSG00000170961.7	novel.22_ENSG00000167468.18	ENST00000356978.9_ENSG00000198668.13	ENST00000336916.8_ENSG00000115414.21	novel.214_ENSG00000182718.18	ENST00000253452.8_ENSG00000131143.10
novel.9_ENSG00000085662.14	ENST00000311549.11_ENSG00000122026.11	ENST00000284971.8_ENSG00000154723.13	ENST00000372797.7_ENSG00000131236.18	novel.2_ENSG00000105808.18	novel.20_ENSG00000122406.14	ENST00000371084.8_ENSG00000079739.17	ENST00000550050.5_ENSG00000135404.12	ENST00000300289.10-1_ENSG00000167004.13
ENST00000650454.1_ENSG00000001084.13	ENST00000520431.1_ENSG00000253746.1	novel.133367	novel.8_ENSG00000162618.15	ENST00000466771.6_ENSG00000106853.20	ENST00000534624.6_ENSG00000109971.14	ENST00000263341.7_ENSG00000125538.12	ENST00000622694.5_ENSG00000015475.19	ENST00000320334.5_ENSG00000116774.12
ENST00000237316.3_ENSG00000118526.7	ENST00000394894.8_ENSG00000112984.12	ENST00000588301.5_ENSG00000125743.11	novel.1_ENSG00000124882.4	novel.12_ENSG00000167996.16	ENST00000225831.4_ENSG00000108691.9	novel.16_ENSG00000106366.9	ENST00000263464.9_ENSG00000023445.16	ENST00000614145.5_ENSG00000266472.6
ENST00000374045.5-1_ENSG00000181634.8	ENST00000451882.3_ENSG00000226742.4	ENST00000309244.9_ENSG00000105379.10	ENST00000563924.6-1_ENSG00000261371.6	ENST00000532601.1_ENSG00000167996.16	novel.1_ENSG00000283900.1	novel.1_ENSG00000106366.9	novel.1_ENSG00000028137.19	ENST00000299964.4_ENSG00000166741.8
novel.20_ENSG00000105825.14	ENST00000369550.10_ENSG00000130826.18	novel.2_ENSG00000167088.11	novel.3_ENSG00000196611.6	novel.3_ENSG00000154258.17	ENST00000302907.9_ENSG00000170889.14	novel.28_ENSG00000140416.23	novel.1_ENSG00000089685.15	ENST00000477624.1_ENSG00000232112.3
novel.11_ENSG00000198814.13	novel.1_ENSG00000233913.7	ENST00000610520.5_ENSG00000156508.19	novel.1_ENSG00000170961.7	ENST00000394894.8_ENSG00000112984.12	ENST00000226317.10_ENSG00000124875.10	novel.1_ENSG00000171223.6	novel.9_ENSG00000139629.16	ENST00000652365.1_ENSG00000166923.12
ENST00000249356.4_ENSG00000128590.5	ENST00000330133.5_ENSG00000183617.5	ENST00000334478.9_ENSG00000288663.1	ENST00000272133.4_ENSG00000143786.8	ENST00000455918.2_ENSG00000156508.19	ENST00000327435.11_ENSG00000182551.14	ENST00000354785.11_ENSG00000115414.21	ENST00000262094.10_ENSG00000041353.10	ENST00000233143.6_ENSG00000034510.6
ENST00000672401.1_ENSG00000068366.21	ENST00000260731.5_ENSG00000138160.7	ENST00000329970.8_ENSG00000155115.7	ENST00000262461.7_ENSG00000064651.14	ENST00000641182.1_ENSG00000108448.22	ENST00000316660.7-1_ENSG00000141682.12	ENST00000451137.7_ENSG00000142871.18	novel.20_ENSG00000187134.14	ENST00000370089.6_ENSG00000112695.12
novel.3_ENSG00000173801.17	novel.30657	ENST00000223095.5_ENSG00000106366.9	ENST00000227638.8-1_ENSG00000110218.9	ENST00000437764.5_ENSG00000203706.8	ENST00000217652.8_ENSG00000101608.13	novel.15_ENSG00000106366.9	novel.1_ENSG00000227615.1	ENST00000271638.3_ENSG00000163191.6
novel.6_ENSG00000162892.16	ENST00000221486.6-1_ENSG00000104889.7	ENST00000258424.3_ENSG00000135940.7	ENST00000470487.6-1_ENSG00000173905.9	novel.258638	ENST00000369642.7_ENSG00000155366.17	novel.1_ENSG00000041982.16	ENST00000466771.6_ENSG00000106853.20	ENST00000276689.8_ENSG00000147684.10
ENST00000556811.5_ENSG00000211448.13	ENST00000253462.8_ENSG00000131153.9	ENST00000322349.13_ENSG00000102189.17	novel.1_ENSG00000230202.1	novel.15_ENSG00000215472.10	ENST00000238609.4_ENSG00000119632.4	novel.47_ENSG00000140416.23	ENST00000261597.9_ENSG00000080986.13	novel.2_ENSG00000167088.11
ENST00000339562.9_ENSG00000153234.15	ENST00000305784.7_ENSG00000168393.13	ENST00000293379.9_ENSG00000161638.11	ENST00000264360.7_ENSG00000138650.9	novel.2_ENSG00000099194.6	novel.151237	ENST00000373020.9_ENSG00000000003.15	ENST00000260731.5_ENSG00000138160.7	ENST00000373237.4_ENSG00000126067.12
novel.21_ENSG00000003436.16	ENST00000674673.1_ENSG00000109099.16	ENST00000607778.2_ENSG00000272047.3	novel.6_ENSG00000162892.16	novel.318_ENSG00000108821.14	ENST00000409304.6_ENSG00000135919.14	ENST00000395592.6_ENSG00000166482.12	novel.22_ENSG00000167515.10	ENST00000678703.1_ENSG00000156508.19
ENST00000360490.7_ENSG00000196549.13	ENST00000293422.9_ENSG00000092841.19	ENST00000544844.6_ENSG00000173113.7	ENST00000296027.5-1_ENSG00000163735.7	novel.3_ENSG00000114698.15	ENST00000344924.8_ENSG00000172331.12	ENST00000193403.10-1_ENSG00000072110.16	ENST00000465139.6_ENSG00000140350.15	ENST00000355857.8_ENSG00000155368.17
ENST00000522652.6_ENSG00000008513.16	ENST00000264908.11_ENSG00000138772.13	ENST00000394077.8_ENSG00000114391.13	novel.16_ENSG00000196611.6	ENST00000262207.9_ENSG00000121005.9	novel.1_ENSG00000266575.1	novel.2_ENSG00000182158.15	novel.34_ENSG00000182718.18	ENST00000548925.5_ENSG00000135441.7
ENST00000379731.5-1_ENSG00000086062.13	ENST00000354332.8_ENSG00000196154.12	ENST00000233468.5_ENSG00000115128.7	ENST00000269141.8-1_ENSG00000170558.10	ENST00000344746.8_ENSG00000147403.18	ENST00000304858.7_ENSG00000170606.15	ENST00000398250.6_ENSG00000203805.11	novel.1_ENSG00000168899.5	ENST00000314138.11_ENSG00000166441.13
ENST00000250160.11_ENSG00000104415.14	ENST00000335183.11_ENSG00000100526.20	ENST00000308961.5_ENSG00000174886.14	ENST00000424310.7-1_ENSG00000145860.12	novel.10_ENSG00000114698.15	ENST00000346234.7_ENSG00000134996.12	novel.17_ENSG00000106366.9	ENST00000312562.7_ENSG00000175592.9	ENST00000322347.11_ENSG00000178741.12
novel.21_ENSG00000085662.14	ENST00000391857.9-1_ENSG00000142541.18	novel.1_ENSG00000108518.8	novel.12_ENSG00000198814.13	ENST00000395592.6_ENSG00000166482.12	ENST00000299300.11_ENSG00000166226.13	ENST00000404625.5_ENSG00000136244.12	ENST00000391857.9-1_ENSG00000142541.18	ENST00000227155.9_ENSG00000085117.12
novel.1_ENSG00000174807.4	ENST00000306704.10_ENSG00000169689.15	ENST00000373004.5_ENSG00000102359.9	novel.4_ENSG00000121895.8	novel.302_ENSG00000108821.14	novel.7_ENSG00000097033.14	novel.2_ENSG00000152377.14	ENST00000253462.8_ENSG00000131153.9	ENST00000300688.8_ENSG00000167283.8
ENST00000243253.8_ENSG00000058262.10	novel.2_ENSG00000122966.17	ENST00000611969.5_ENSG00000175701.11	novel.2_ENSG00000157445.15	novel.3_ENSG00000150593.18	novel.69_ENSG00000149485.19	ENST00000398402.1_ENSG00000170373.9	ENST00000259526.4_ENSG00000136999.5	ENST00000591871.1_ENSG00000099800.8
novel.25_ENSG00000116260.17	ENST00000379046.6_ENSG00000181019.13	ENST00000312175.7_ENSG00000175334.8	novel.1_ENSG00000196611.6	ENST00000466397.5_ENSG00000162244.12	ENST00000009041.12_ENSG00000010270.14	novel.15_ENSG00000198959.12	ENST00000575771.6_ENSG00000183011.14	ENST00000588301.5_ENSG00000125743.11
novel.6_ENSG00000157168.20	ENST00000311052.10_ENSG00000153048.11	ENST00000429711.7_ENSG00000144713.13	novel.2_ENSG00000122873.12	novel.3_ENSG00000164741.15	ENST00000399312.3_ENSG00000243927.6	novel.18_ENSG00000106366.9	ENST00000357388.8_ENSG00000113810.16	ENST00000256644.8_ENSG00000134248.14
ENST00000310706.9_ENSG00000173801.17	novel.43_ENSG00000142541.18	ENST00000576544.6_ENSG00000184009.13	novel.7_ENSG00000157168.20	novel.13_ENSG00000105372.8	novel.3_ENSG00000105401.9	ENST00000323926.10_ENSG00000115414.21	novel.1_ENSG00000167693.17	ENST00000306024.4_ENSG00000170860.4
ENST00000296861.2_ENSG00000146072.6	novel.2_ENSG00000163565.19	ENST00000220584.9-1_ENSG00000079459.13	novel.23_ENSG00000196611.6	ENST00000285238.13_ENSG00000108846.16	ENST00000340006.7_ENSG00000159176.14	ENST00000244050.3_ENSG00000124216.4	ENST00000215980.10_ENSG00000100162.15	ENST00000380554.5_ENSG00000196139.14
ENST00000252804.9_ENSG00000130508.11	novel.1_ENSG00000214389.2	ENST00000479035.7_ENSG00000125691.14	ENST00000394997.5_ENSG00000100644.17	novel.5_ENSG00000139178.12	ENST00000291568.7_ENSG00000160213.9	novel.118573	ENST00000237316.3_ENSG00000118526.7	ENST00000327772.7_ENSG00000184752.14
ENST00000554311.2-1_ENSG00000168398.7	novel.22_ENSG00000167515.10	ENST00000370089.6_ENSG00000112695.12	novel.14_ENSG00000196611.6	ENST00000362011.7_ENSG00000198892.7	ENST00000679157.1_ENSG00000135047.16	ENST00000281821.7_ENSG00000116106.12	ENST00000265087.9_ENSG00000113739.11	ENST00000295491.9-1_ENSG00000163319.11
ENST00000684151.1-1_ENSG00000146433.10	ENST00000555265.6_ENSG00000100629.17	ENST00000572179.5_ENSG00000083457.12	novel.15_ENSG00000133961.21	novel.9_ENSG00000140988.16	ENST00000373943.9_ENSG00000117758.14	ENST00000394149.8_ENSG00000108342.13	ENST00000366794.10_ENSG00000143799.14	ENST00000373408.4_ENSG00000198937.9
novel.1_ENSG00000107796.13	ENST00000275517.8_ENSG00000146670.10	ENST00000243997.8_ENSG00000124172.10	novel.22_ENSG00000196611.6	ENST00000225777.8_ENSG00000108639.8	ENST00000260102.9_ENSG00000137547.9	ENST00000253778.13_ENSG00000131459.13	ENST00000614113.5_ENSG00000105974.13	ENST00000328848.6_ENSG00000182117.6
ENST00000449321.5_ENSG00000110002.16	ENST00000262293.9_ENSG00000068489.13	ENST00000335514.10_ENSG00000130770.18	ENST00000398449.8_ENSG00000160179.19	novel.1_ENSG00000205213.14	ENST00000679038.1_ENSG00000108298.12	novel.7_ENSG00000078098.14	ENST00000271452.8_ENSG00000143228.13	ENST00000215754.8_ENSG00000240972.2
ENST00000680057.1_ENSG00000196549.13	ENST00000271452.8_ENSG00000143228.13	ENST00000508632.6_ENSG00000145247.12	ENST00000376736.6_ENSG00000135002.12	ENST00000537952.1_ENSG00000135090.14	ENST00000598742.6_ENSG00000105372.8	ENST00000262158.8_ENSG00000101665.10	ENST00000307839.10-1_ENSG00000174748.22	ENST00000579248.5_ENSG00000265681.8
ENST00000336916.8_ENSG00000115414.21	ENST00000304191.4-1_ENSG00000169612.4	ENST00000318607.10_ENSG00000070756.17	novel.6_ENSG00000196611.6	novel.70_ENSG00000108298.12	ENST00000301072.11_ENSG00000167553.16	novel.149_ENSG00000115414.21	ENST00000374369.8_ENSG00000125965.9	ENST00000339600.6_ENSG00000189043.10
ENST00000388712.7_ENSG00000135052.16	ENST00000300403.11_ENSG00000088325.16	ENST00000215909.10_ENSG00000100097.12	novel.6_ENSG00000125538.12	ENST00000373970.4_ENSG00000107984.10	ENST00000327892.13_ENSG00000196230.14	ENST00000337138.9_ENSG00000100644.17	ENST00000311549.11_ENSG00000122026.11	ENST00000272542.8_ENSG00000144136.11
ENST00000394997.5_ENSG00000100644.17	ENST00000566405.5_ENSG00000131143.10	ENST00000394936.8_ENSG00000197746.14	novel.1_ENSG00000041982.16	ENST00000374313.5-1_ENSG00000106853.20	ENST00000404933.7_ENSG00000102172.16	ENST00000403825.8_ENSG00000288640.1	ENST00000312189.10_ENSG00000119403.15	ENST00000215909.10_ENSG00000100097.12
ENST00000641897.1_ENSG00000196341.3	ENST00000483063.2_ENSG00000115350.12	ENST00000512737.6_ENSG00000243678.12	novel.15_ENSG00000196611.6	novel.8_ENSG00000108298.12	ENST00000643579.2_ENSG00000167460.17	ENST00000641023.2_ENSG00000092621.13	ENST00000279873.12_ENSG00000150347.17	ENST00000290541.7_ENSG00000159377.11
ENST00000360060.7_ENSG00000152952.12	ENST00000303383.8_ENSG00000171241.9	ENST00000357156.7_ENSG00000125971.17	ENST00000396553.6_ENSG00000133805.15	ENST00000287263.8_ENSG00000156675.16	ENST00000257857.9_ENSG00000135404.12	novel.8_ENSG00000106366.9	ENST00000451882.3_ENSG00000226742.4	ENST00000309366.9_ENSG00000173486.14
ENST00000375820.10_ENSG00000187498.16	novel.11_ENSG00000175550.8	ENST00000290541.7_ENSG00000159377.11	ENST00000377855.6_ENSG00000097021.20	novel.13_ENSG00000140988.16	ENST00000249071.11_ENSG00000128340.15	ENST00000248706.5_ENSG00000128045.7	novel.26_ENSG00000108298.12	ENST00000249364.9_ENSG00000128595.17
ENST00000185150.9_ENSG00000068912.14	ENST00000463836.1_ENSG00000163584.18	ENST00000052754.10_ENSG00000011465.18	novel.12_ENSG00000196611.6	novel.20_ENSG00000187134.14	ENST00000375784.7_ENSG00000213719.8	novel.22_ENSG00000117122.14	ENST00000504771.3_ENSG00000145779.8	ENST00000327428.10_ENSG00000163170.12
ENST00000372874.9_ENSG00000196839.13	ENST00000411486.7_ENSG00000123485.12	ENST00000257770.8_ENSG00000135318.12	ENST00000526145.6_ENSG00000134954.14	ENST00000014914.6_ENSG00000013588.9	novel.8_ENSG00000026025.16	ENST00000337130.10_ENSG00000169764.16	ENST00000300403.11_ENSG00000088325.16	ENST00000354910.10_ENSG00000129055.13
novel.169487	novel.8_ENSG00000108298.12	ENST00000619426.5_ENSG00000277791.5	ENST00000358813.5_ENSG00000115009.13	ENST00000306773.5_ENSG00000171246.6	ENST00000478842.5_ENSG00000114850.7	ENST00000359671.5_ENSG00000115414.21	novel.1_ENSG00000148773.14	ENST00000362034.7_ENSG00000197345.13
ENST00000405005.7_ENSG00000157168.20	novel.89_ENSG00000089157.16	ENST00000296684.10_ENSG00000164258.12	ENST00000220244.7_ENSG00000103888.17	ENST00000455836.1_ENSG00000089248.7	ENST00000361066.7_ENSG00000134202.11	novel.2_ENSG00000106366.9	novel.1_ENSG00000092853.14	ENST00000649813.2_ENSG00000126267.11
ENST00000262067.5_ENSG00000106537.8	ENST00000312189.10_ENSG00000119403.15	ENST00000396651.8_ENSG00000142937.12	ENST00000296575.8_ENSG00000164161.10	ENST00000394986.5_ENSG00000145335.17	ENST00000550050.5_ENSG00000135404.12	ENST00000443816.5_ENSG00000115414.21	ENST00000651623.1_ENSG00000164032.12	ENST00000552842.1_ENSG00000219200.12
novel.37_ENSG00000041982.16	ENST00000584577.5_ENSG00000172809.13	ENST00000531188.6_ENSG00000149273.15	ENST00000647879.1_ENSG00000285925.1	ENST00000396209.5_ENSG00000008394.13	ENST00000601498.5_ENSG00000042753.12	novel.7_ENSG00000102359.9	ENST00000450169.7_ENSG00000106355.10	ENST00000257497.11_ENSG00000135046.14
ENST00000395592.6_ENSG00000166482.12	novel.1_ENSG00000148773.14	ENST00000368222.8_ENSG00000143320.9	ENST00000426426.3_ENSG00000224982.4	ENST00000556728.1_ENSG00000227051.7	ENST00000647956.2-1_ENSG00000159403.18	novel.11_ENSG00000106366.9	ENST00000445907.6_ENSG00000181072.12	ENST00000306368.9_ENSG00000168894.10
novel.27_ENSG00000164733.22	novel.3_ENSG00000167553.16	ENST00000335895.12_ENSG00000145741.16	ENST00000381125.9_ENSG00000067057.18	ENST00000585132.5_ENSG00000266412.6	ENST00000343788.10_ENSG00000165416.15	ENST00000377365.4-1_ENSG00000204767.4	ENST00000358514.9_ENSG00000205220.12	ENST00000361441.5_ENSG00000244509.4
ENST00000424922.5_ENSG00000122786.20	ENST00000379047.7_ENSG00000181019.13	ENST00000247020.9_ENSG00000132581.10	ENST00000249075.4_ENSG00000128342.5	novel.32_ENSG00000161011.20	ENST00000330964.10_ENSG00000185088.14	ENST00000264360.7_ENSG00000138650.9	novel.27_ENSG00000108298.12	ENST00000544844.6_ENSG00000173113.7
ENST00000536354.3_ENSG00000151790.9	ENST00000229758.8_ENSG00000112029.10	ENST00000322347.11_ENSG00000178741.12	novel.24_ENSG00000196611.6	novel.58_ENSG00000149485.19	ENST00000462138.6_ENSG00000163931.16	ENST00000521604.7_ENSG00000187735.14	ENST00000462776.2-1_ENSG00000197956.10	ENST00000379046.6_ENSG00000181019.13
ENST00000273342.8_ENSG00000144810.16	novel.1_ENSG00000119335.17	ENST00000333119.7_ENSG00000126756.12	ENST00000518068.5_ENSG00000198363.18	ENST00000215980.10_ENSG00000100162.15	ENST00000334478.9_ENSG00000288663.1	ENST00000311083.10_ENSG00000175183.10	ENST00000374859.3_ENSG00000240065.8	ENST00000308961.5_ENSG00000174886.14
ENST00000455853.1_ENSG00000112541.18	novel.1_ENSG00000008988.11	ENST00000328848.6_ENSG00000182117.6	ENST00000369089.3_ENSG00000057657.17	ENST00000320816.11_ENSG00000153071.15	ENST00000253754.8_ENSG00000131435.13	novel.18_ENSG00000102359.9	ENST00000265362.9_ENSG00000075213.11	ENST00000549920.6_ENSG00000063177.13
novel.2_ENSG00000227954.7	ENST00000526895.5_ENSG00000110700.7	novel.1_ENSG00000234851.4	ENST00000466596.5_ENSG00000125430.9	ENST00000265016.9_ENSG00000109743.11	novel.2_ENSG00000112996.11	ENST00000395718.6_ENSG00000139926.16	novel.2_ENSG00000197956.10	ENST00000266671.10_ENSG00000139289.14
novel.2_ENSG00000100731.16	novel.15_ENSG00000215472.10	ENST00000368705.2_ENSG00000188643.11	novel.5_ENSG00000164171.11	novel.3_ENSG00000133142.18	novel.1_ENSG00000119655.11	ENST00000223095.5-1_ENSG00000106366.9	novel.1_ENSG00000008988.11	ENST00000312175.7_ENSG00000175334.8
novel.2_ENSG00000250657.1	ENST00000257245.9-1_ENSG00000134809.9	ENST00000409906.9_ENSG00000103363.15	novel.25_ENSG00000196611.6	ENST00000645898.2_ENSG00000168016.15	ENST00000331479.4_ENSG00000183172.9	ENST00000346798.8_ENSG00000142192.21	ENST00000426324.6_ENSG00000198931.11	ENST00000258424.3_ENSG00000135940.7
ENST00000377855.6_ENSG00000097021.20	ENST00000674638.1_ENSG00000106211.10	ENST00000330029.6_ENSG00000184076.13	novel.3_ENSG00000169429.11	ENST00000428008.6_ENSG00000177410.13	ENST00000507746.7_ENSG00000170445.16	ENST00000371149.8_ENSG00000198768.11	ENST00000585124.6_ENSG00000178999.13	ENST00000523037.6_ENSG00000082515.18
ENST00000412923.6_ENSG00000189184.12	ENST00000215980.10_ENSG00000100162.15	ENST00000530758.2_ENSG00000254999.4	novel.17_ENSG00000196611.6	novel.25_ENSG00000133112.17	ENST00000256319.7_ENSG00000133935.7	novel.2_ENSG00000174136.13	novel.89_ENSG00000089157.16	ENST00000367027.5_ENSG00000117594.10
ENST00000342745.5_ENSG00000100647.8	novel.1_ENSG00000168899.5	ENST00000272227.8-1_ENSG00000143870.13	ENST00000261861.10_ENSG00000103647.13	novel.122_ENSG00000120708.17	ENST00000328916.7_ENSG00000182326.15	ENST00000302278.8_ENSG00000150093.20	novel.1_ENSG00000137812.20	ENST00000370355.3_ENSG00000099194.6
novel.1_ENSG00000260916.8	ENST00000352618.9_ENSG00000111247.15	ENST00000379221.4_ENSG00000120675.6	ENST00000421743.6_ENSG00000117152.14	ENST00000537701.5_ENSG00000111639.8	ENST00000654795.1_ENSG00000203875.13	novel.13_ENSG00000106366.9	novel.2_ENSG00000227954.7	ENST00000380842.5_ENSG00000132963.8
novel.18_ENSG00000008513.16	ENST00000226230.8-1_ENSG00000109084.14	ENST00000649813.2_ENSG00000126267.11	ENST00000225688.4_ENSG00000108551.5	novel.1_ENSG00000216866.5	ENST00000307259.9_ENSG00000067113.17	ENST00000357903.7_ENSG00000142192.21	ENST00000599749.5_ENSG00000268388.6	novel.3_ENSG00000166963.13
novel.326371	ENST00000303887.10_ENSG00000166508.18	ENST00000396210.8_ENSG00000008394.13	ENST00000307940.3_ENSG00000143384.14	novel.4_ENSG00000103145.11	ENST00000419869.7_ENSG00000023734.11	ENST00000361060.5_ENSG00000198380.13	novel.43_ENSG00000142541.18	ENST00000372645.3_ENSG00000166681.14
ENST00000409189.7_ENSG00000115009.13	ENST00000388835.4_ENSG00000111057.11	ENST00000250495.10_ENSG00000129559.13	ENST00000263339.4_ENSG00000115008.6	ENST00000444476.1-1_ENSG00000225511.7	ENST00000358290.9-1_ENSG00000198189.11	novel.48_ENSG00000108821.14	novel.1_ENSG00000166794.6	ENST00000370873.9-1_ENSG00000101182.15
novel.2_ENSG00000123358.20	ENST00000406106.7_ENSG00000115685.15	ENST00000370321.8_ENSG00000122406.14	ENST00000366903.8_ENSG00000136630.13	novel.2_ENSG00000204397.9	novel.1_ENSG00000234851.4	ENST00000334047.12_ENSG00000117525.14	ENST00000290354.6_ENSG00000159231.6	novel.1_ENSG00000234851.4
novel.5_ENSG00000182752.10	ENST00000290354.6_ENSG00000159231.6	ENST00000520468.7_ENSG00000164919.11	novel.3_ENSG00000183696.14	novel.12_ENSG00000163682.17	ENST00000421017.6_ENSG00000182718.18	ENST00000271850.11_ENSG00000143549.21	ENST00000555265.6_ENSG00000100629.17	ENST00000264028.5_ENSG00000095139.14
ENST00000455146.8_ENSG00000133103.17	ENST00000263923.5_ENSG00000128052.10	ENST00000524958.6_ENSG00000278615.5	novel.326371	ENST00000562473.1_ENSG00000103485.19	ENST00000421351.4_ENSG00000112378.12	ENST00000375820.10_ENSG00000187498.16	ENST00000381620.9_ENSG00000151834.16	novel.98970
ENST00000357714.5_ENSG00000117335.20	novel.59_ENSG00000182718.18	ENST00000331479.4_ENSG00000183172.9	novel.29_ENSG00000196611.6	ENST00000243457.4-1_ENSG00000123700.5	ENST00000422514.7_ENSG00000198242.14	novel.6_ENSG00000106366.9	ENST00000394894.8_ENSG00000112984.12	ENST00000550487.6_ENSG00000178449.9
ENST00000584049.5_ENSG00000176697.20	novel.7_ENSG00000165996.14	novel.69_ENSG00000149485.19	novel.5_ENSG00000196611.6	ENST00000306279.4-1_ENSG00000168874.13	ENST00000295688.8_ENSG00000163468.15	novel.1_ENSG00000100234.12	ENST00000397408.5_ENSG00000214063.11	ENST00000493536.6-1_ENSG00000163597.15
ENST00000249377.4_ENSG00000128606.13	ENST00000504325.5_ENSG00000204628.12	ENST00000336133.8_ENSG00000205323.9	ENST00000298198.5_ENSG00000165434.8	ENST00000367885.5_ENSG00000143198.13	ENST00000379542.10_ENSG00000137210.14	ENST00000399928.6_ENSG00000156265.16	ENST00000333467.4_ENSG00000179750.16	ENST00000258169.9_ENSG00000135698.10
ENST00000502391.6_ENSG00000068366.21	ENST00000224784.10_ENSG00000107796.13	ENST00000607484.6_ENSG00000137288.10	novel.31_ENSG00000196611.6	novel.16_ENSG00000166482.12	ENST00000340533.9_ENSG00000166347.19	ENST00000222399.11_ENSG00000091136.15	ENST00000305784.7_ENSG00000168393.13	ENST00000248566.3_ENSG00000127922.9
ENST00000469484.1_ENSG00000244586.1	ENST00000326047.9_ENSG00000163808.17	ENST00000331825.11_ENSG00000087086.15	ENST00000431877.7_ENSG00000138434.17	novel.7_ENSG00000100354.21	ENST00000339083.12_ENSG00000155366.17	novel.318_ENSG00000108821.14	ENST00000293860.6_ENSG00000161980.6	ENST00000557016.6_ENSG00000100632.11
ENST00000309575.5_ENSG00000175040.6	ENST00000646651.1_ENSG00000077152.11	ENST00000678703.1_ENSG00000156508.19	ENST00000507388.1_ENSG00000250657.1	novel.2_ENSG00000005882.12	ENST00000368010.4_ENSG00000143256.5	ENST00000322142.13_ENSG00000115641.19	ENST00000262293.9_ENSG00000068489.13	ENST00000573283.7_ENSG00000184009.13
ENST00000371045.9_ENSG00000184588.18	ENST00000219097.7-1_ENSG00000091651.9	ENST00000373768.4_ENSG00000119421.7	novel.1_ENSG00000139278.10	ENST00000577886.5_ENSG00000251537.4	ENST00000262942.10_ENSG00000241685.10	ENST00000348411.3_ENSG00000068438.15	ENST00000306869.7_ENSG00000169738.8	ENST00000327435.11_ENSG00000182551.14
ENST00000304743.7_ENSG00000100731.16	ENST00000389704.4_ENSG00000120699.13	ENST00000007516.8_ENSG00000004779.10	ENST00000425611.9_ENSG00000173559.15	ENST00000275767.3_ENSG00000146859.6	novel.1_ENSG00000227615.1	ENST00000650416.1-1_ENSG00000230630.5	ENST00000368715.5_ENSG00000196154.12	novel.30657
novel.1_ENSG00000135679.26	ENST00000619610.2_ENSG00000275895.7	ENST00000296674.13_ENSG00000186468.13	novel.1_ENSG00000059758.8	ENST00000321556.5_ENSG00000158828.8	ENST00000344063.7_ENSG00000108107.15	ENST00000278968.10_ENSG00000149591.17	ENST00000361531.6_ENSG00000143314.12	ENST00000439561.7_ENSG00000129083.13
novel.2_ENSG00000163637.13	ENST00000678147.1_ENSG00000108298.12	ENST00000297579.9_ENSG00000164934.14	novel.22_ENSG00000041982.16	novel.5_ENSG00000105193.9	ENST00000534180.1_ENSG00000167996.16	ENST00000350763.9_ENSG00000041982.16	ENST00000275517.8_ENSG00000146670.10	ENST00000372764.4_ENSG00000122861.16
ENST00000358813.5_ENSG00000115009.13	ENST00000242776.9_ENSG00000123136.15	ENST00000270625.7_ENSG00000142534.7	novel.12_ENSG00000196460.14	ENST00000510338.5_ENSG00000177311.12	ENST00000311852.11-1_ENSG00000157227.14	ENST00000525815.6_ENSG00000110660.15	novel.2_ENSG00000128951.14	ENST00000341049.7-1_ENSG00000105974.13
ENST00000361603.7_ENSG00000188153.14	ENST00000366991.5-1_ENSG00000143476.18	ENST00000380842.5_ENSG00000132963.8	novel.5_ENSG00000115306.16	novel.29_ENSG00000065534.19	ENST00000315717.10-1_ENSG00000163466.16	novel.2_ENSG00000171617.15	ENST00000339834.10_ENSG00000166275.16	ENST00000375068.6_ENSG00000102316.17
novel.1_ENSG00000169105.8	ENST00000451137.7_ENSG00000142871.18	ENST00000266718.5_ENSG00000139329.5	novel.28_ENSG00000196611.6	novel.11_ENSG00000142541.18	ENST00000321331.12_ENSG00000181061.14	ENST00000544547.5_ENSG00000169756.16	ENST00000379047.7_ENSG00000181019.13	ENST00000378578.9_ENSG00000165169.11
ENST00000324300.10-1_ENSG00000151617.17	novel.31_ENSG00000108298.12	ENST00000266735.9_ENSG00000139343.10	novel.21_ENSG00000196611.6	ENST00000504771.3_ENSG00000145779.8	ENST00000328379.6_ENSG00000184924.6	ENST00000377960.9_ENSG00000122694.16	ENST00000372733.3_ENSG00000124145.6	ENST00000520468.7_ENSG00000164919.11
ENST00000375136.8_ENSG00000158747.15	ENST00000371697.4_ENSG00000148677.7	ENST00000645674.2_ENSG00000171863.15	novel.8_ENSG00000196611.6	novel.33_ENSG00000142541.18	novel.6_ENSG00000139278.10	ENST00000325509.5_ENSG00000178860.9	ENST00000344366.7_ENSG00000074410.14	ENST00000588234.6_ENSG00000104979.9
novel.25_ENSG00000214548.18	ENST00000233609.8_ENSG00000115268.10	ENST00000215829.8_ENSG00000100028.12	ENST00000550380.6_ENSG00000257219.6	novel.14_ENSG00000137959.17	ENST00000527673.2_ENSG00000118181.11	novel.5_ENSG00000169756.16	ENST00000375887.9_ENSG00000102524.12	ENST00000299767.10_ENSG00000166598.16
ENST00000392708.9-1_ENSG00000134910.14	ENST00000309334.5_ENSG00000150347.17	ENST00000233143.6_ENSG00000034510.6	novel.30_ENSG00000196611.6	ENST00000271452.8_ENSG00000143228.13	novel.12_ENSG00000071127.17	ENST00000374994.9_ENSG00000106799.13	ENST00000462776.2_ENSG00000197956.10	ENST00000407193.7_ENSG00000164587.13
ENST00000532498.7_ENSG00000231738.11	ENST00000299572.9_ENSG00000166451.14	ENST00000355857.8_ENSG00000155368.17	ENST00000541916.5_ENSG00000102531.16	novel.9_ENSG00000166710.21	ENST00000381359.5_ENSG00000140264.21	ENST00000295956.9-1_ENSG00000136068.16	ENST00000326317.11_ENSG00000181523.13	ENST00000309324.9_ENSG00000174917.9
ENST00000378827.5_ENSG00000125845.7	ENST00000379375.6-1_ENSG00000078401.7	ENST00000216797.10_ENSG00000100906.11	ENST00000341259.7-1_ENSG00000111252.11	novel.3_ENSG00000145425.10	ENST00000507327.5_ENSG00000145425.10	ENST00000262067.5_ENSG00000106537.8	novel.3_ENSG00000126001.16	ENST00000355693.5_ENSG00000181924.7
novel.7_ENSG00000102359.9	ENST00000436473.5_ENSG00000147403.18	ENST00000355354.13_ENSG00000196776.17	novel.26_ENSG00000196611.6	ENST00000613132.5_ENSG00000146674.16	ENST00000526895.5_ENSG00000110700.7	ENST00000300175.8_ENSG00000166922.8	ENST00000580666.6-1_ENSG00000108932.12	ENST00000230461.11_ENSG00000112697.17
ENST00000249075.4_ENSG00000128342.5	ENST00000263382.8_ENSG00000105011.9	ENST00000249289.5_ENSG00000128524.5	novel.2_ENSG00000104312.8	ENST00000603357.3-1_ENSG00000180346.4	ENST00000557185.6_ENSG00000100612.14	novel.1_ENSG00000230202.1	ENST00000400256.5_ENSG00000158270.12	ENST00000250495.10_ENSG00000129559.13
ENST00000681898.1_ENSG00000168209.6	novel.1_ENSG00000141469.18	ENST00000366615.10_ENSG00000168275.16	ENST00000265631.10_ENSG00000004864.14	ENST00000504300.2_ENSG00000249042.6	ENST00000407193.7_ENSG00000164587.13	ENST00000616661.5_ENSG00000162496.9	ENST00000361170.7_ENSG00000183856.11	ENST00000270142.11-1_ENSG00000142168.15
novel.8_ENSG00000196781.16	novel.1_ENSG00000166803.14	ENST00000557016.6_ENSG00000100632.11	novel.30_ENSG00000116729.14	ENST00000255688.8_ENSG00000133321.11	ENST00000323345.11_ENSG00000148303.17	ENST00000216780.9_ENSG00000100889.12	novel.15_ENSG00000215472.10	ENST00000265523.9_ENSG00000106605.11
novel.3_ENSG00000169429.11	novel.15_ENSG00000164032.12	ENST00000299767.10_ENSG00000166598.16	ENST00000300249.10_ENSG00000166974.13	ENST00000462205.5_ENSG00000054148.18	ENST00000338045.7_ENSG00000169756.16	ENST00000266581.4-1_ENSG00000139211.7	novel.38_ENSG00000074800.16	ENST00000259874.6_ENSG00000137331.12
novel.6_ENSG00000108582.12	novel.1_ENSG00000234287.1	ENST00000237889.9_ENSG00000119013.10	ENST00000297316.5_ENSG00000164736.6	novel.1_ENSG00000250151.9	novel.1_ENSG00000177889.10	novel.237_ENSG00000115414.21	ENST00000368232.9_ENSG00000160818.17	ENST00000290299.7_ENSG00000241837.7
ENST00000333090.5_ENSG00000182704.8	novel.14_ENSG00000156508.19	novel.97_ENSG00000164733.22	novel.3_ENSG00000163491.16	novel.13_ENSG00000065534.19	ENST00000239878.9-1_ENSG00000120686.12	novel.8_ENSG00000162618.15	ENST00000597279.5_ENSG00000142227.11	ENST00000589996.5_ENSG00000105254.12
ENST00000296677.5_ENSG00000164251.5	novel.36_ENSG00000196531.14	ENST00000251453.8_ENSG00000105193.9	novel.27_ENSG00000196611.6	novel.3_ENSG00000100124.15	ENST00000370651.7_ENSG00000285976.2	novel.23_ENSG00000078098.14	ENST00000614273.1_ENSG00000138061.12	ENST00000200639.9_ENSG00000005893.16
novel.5_ENSG00000068366.21	ENST00000636531.1_ENSG00000283196.2	ENST00000348462.6_ENSG00000136942.15	novel.8_ENSG00000163814.8	ENST00000439685.6_ENSG00000091986.16	ENST00000371646.10_ENSG00000096384.20	ENST00000534221.1_ENSG00000178105.11	ENST00000466397.5_ENSG00000162244.12	ENST00000265361.8_ENSG00000075223.14
ENST00000347739.3_ENSG00000120889.13	novel.22_ENSG00000092841.19	ENST00000248451.7_ENSG00000127838.14	ENST00000381132.6_ENSG00000159200.18	novel.230_ENSG00000164692.18	ENST00000394440.8_ENSG00000115484.15	ENST00000285667.4_ENSG00000155304.6	ENST00000455918.2_ENSG00000156508.19	ENST00000370206.9_ENSG00000117519.16
novel.2_ENSG00000099381.19	ENST00000357799.9_ENSG00000163535.18	ENST00000367846.8_ENSG00000143158.11	ENST00000272091.8_ENSG00000143751.10	novel.1_ENSG00000147403.18	ENST00000419783.3_ENSG00000233276.8	novel.243_ENSG00000115414.21	ENST00000678147.1_ENSG00000108298.12	novel.9_ENSG00000167996.16
ENST00000262776.8_ENSG00000108679.13	ENST00000377943.9_ENSG00000125870.11	ENST00000643754.2_ENSG00000142676.14	ENST00000314574.5_ENSG00000176105.14	ENST00000296280.11_ENSG00000127241.18	ENST00000287038.8_ENSG00000156482.11	ENST00000617887.4-2_ENSG00000164484.12	ENST00000303887.10_ENSG00000166508.18	ENST00000287038.8_ENSG00000156482.11
novel.2_ENSG00000164292.13	ENST00000293861.8_ENSG00000161981.11	ENST00000259632.12_ENSG00000137100.16	ENST00000324300.10-1_ENSG00000151617.17	novel.37_ENSG00000156508.19	ENST00000534355.6_ENSG00000211450.10	novel.1_ENSG00000124225.16	ENST00000596315.5_ENSG00000142227.11	novel.2_ENSG00000131368.8
ENST00000391929.7_ENSG00000162892.16	ENST00000355968.10_ENSG00000196262.15	ENST00000588234.6_ENSG00000104979.9	ENST00000370550.10_ENSG00000153936.17	ENST00000350051.8_ENSG00000089685.15	novel.3_ENSG00000161547.17	ENST00000261622.5_ENSG00000103257.9	ENST00000221975.6_ENSG00000105372.8	ENST00000320640.11_ENSG00000129636.13
ENST00000298198.5_ENSG00000165434.8	novel.9_ENSG00000089009.16	ENST00000224073.6_ENSG00000107223.13	ENST00000392496.3_ENSG00000176170.14	novel.10_ENSG00000003436.16	ENST00000265112.8_ENSG00000113407.14	ENST00000530340.6_ENSG00000115641.19	ENST00000014914.6_ENSG00000013588.9	novel.1_ENSG00000236552.2
ENST00000378943.7-1_ENSG00000198814.13	ENST00000227618.8_ENSG00000110200.8	ENST00000527673.2_ENSG00000118181.11	novel.4_ENSG00000169429.11	ENST00000517746.6_ENSG00000154188.10	ENST00000250559.14_ENSG00000127314.18	ENST00000549132.2_ENSG00000005102.14	ENST00000296509.11_ENSG00000164109.14	ENST00000304511.7_ENSG00000171202.7
ENST00000471542.5-1_ENSG00000173209.23	ENST00000281453.10_ENSG00000151725.12	ENST00000478842.5_ENSG00000114850.7	novel.2_ENSG00000196611.6	ENST00000439541.6_ENSG00000094916.16	ENST00000261313.3_ENSG00000089220.5	novel.2_ENSG00000157445.15	ENST00000295454.8_ENSG00000163288.14	ENST00000216037.10_ENSG00000100219.16
novel.1_ENSG00000041982.16	ENST00000308018.9_ENSG00000128626.12	ENST00000242577.11_ENSG00000088986.11	novel.2_ENSG00000188643.11	ENST00000247178.6_ENSG00000126775.9	ENST00000254301.14_ENSG00000131981.16	novel.1_ENSG00000118523.6	novel.15_ENSG00000122359.18	ENST00000598742.6_ENSG00000105372.8
ENST00000222399.11_ENSG00000091136.15	ENST00000400324.9-1_ENSG00000139734.19	ENST00000648437.1_ENSG00000124614.16	novel.5_ENSG00000075790.12	novel.5_ENSG00000108107.15	novel.1_ENSG00000124177.16	novel.9_ENSG00000106366.9	ENST00000251496.7_ENSG00000109805.10	ENST00000624481.4_ENSG00000002586.20
ENST00000521670.5-1_ENSG00000157168.20	ENST00000321765.10_ENSG00000076382.17	ENST00000222547.8_ENSG00000105829.13	ENST00000337478.3-1_ENSG00000148841.17	ENST00000310331.3_ENSG00000243056.2	ENST00000497571.6_ENSG00000067082.15	ENST00000355841.7_ENSG00000196923.14	ENST00000584577.5_ENSG00000172809.13	ENST00000314222.5_ENSG00000181649.8
novel.18_ENSG00000102359.9	novel.1_ENSG00000218426.5	ENST00000301464.4_ENSG00000167779.9	ENST00000555394.5_ENSG00000133961.21	ENST00000215912.10_ENSG00000100100.13	ENST00000251453.8_ENSG00000105193.9	novel.261_ENSG00000108821.14	ENST00000299572.9_ENSG00000166451.14	ENST00000229238.5_ENSG00000111639.8
ENST00000378569.2_ENSG00000108688.11	ENST00000302759.11_ENSG00000169679.15	novel.1_ENSG00000283900.1	ENST00000377044.9_ENSG00000135048.14	novel.8_ENSG00000115380.20	ENST00000286788.9_ENSG00000156261.13	novel.1_ENSG00000260916.8	ENST00000570103.5_ENSG00000153774.9	novel.3_ENSG00000112514.18
novel.22_ENSG00000041982.16	ENST00000373944.8_ENSG00000122952.17	ENST00000227266.10_ENSG00000109861.17	novel.11_ENSG00000041982.16	novel.1_ENSG00000142227.11	ENST00000507754.9_ENSG00000186010.19	ENST00000265643.4_ENSG00000069482.7	ENST00000568556.1_ENSG00000261740.6	novel.5_ENSG00000261040.7
ENST00000005286.8_ENSG00000006118.15	ENST00000258607.10_ENSG00000136108.15	novel.1_ENSG00000265241.7	ENST00000370383.5_ENSG00000172031.7	novel.4_ENSG00000136169.16	ENST00000307839.10-1_ENSG00000174748.22	novel.6_ENSG00000134352.20	ENST00000316549.11_ENSG00000181804.15	ENST00000395761.4_ENSG00000163739.5
ENST00000357867.8_ENSG00000115414.21	ENST00000166345.8_ENSG00000071539.14	ENST00000314222.5_ENSG00000181649.8	novel.13_ENSG00000196611.6	novel.7_ENSG00000182899.17	ENST00000475947.7_ENSG00000175061.18	ENST00000237305.11_ENSG00000118515.12	novel.14_ENSG00000161960.16	ENST00000264065.12_ENSG00000077232.19
ENST00000359591.9_ENSG00000197324.9	novel.93_ENSG00000182718.18	ENST00000507754.9_ENSG00000186010.19	novel.1_ENSG00000135002.12	novel.2_ENSG00000172986.13	novel.1_ENSG00000120913.23	ENST00000347215.8_ENSG00000124225.16	ENST00000313288.9_ENSG00000013810.21	ENST00000607778.2_ENSG00000272047.3
novel.19_ENSG00000170606.15	ENST00000377245.9_ENSG00000119139.21	novel.1_ENSG00000255112.3	ENST00000409189.7_ENSG00000115009.13	ENST00000373509.6_ENSG00000137193.14	novel.26_ENSG00000108298.12	ENST00000374379.9_ENSG00000169504.15	ENST00000272462.3_ENSG00000144063.4	ENST00000260324.12_ENSG00000137767.14
ENST00000259056.5_ENSG00000136542.9	novel.1_ENSG00000198618.5	ENST00000329967.11_ENSG00000184990.13	ENST00000315491.12_ENSG00000258947.8	ENST00000222190.9_ENSG00000105583.11	ENST00000218652.11-1_ENSG00000102471.14	ENST00000393661.2_ENSG00000005102.14	novel.29_ENSG00000065534.19	ENST00000549115.7_ENSG00000258289.10
ENST00000374720.8-1_ENSG00000070214.16	ENST00000330560.8_ENSG00000184661.14	ENST00000380872.9_ENSG00000187134.14	novel.20_ENSG00000196611.6	ENST00000434063.3_ENSG00000233429.9	ENST00000460721.1_ENSG00000182195.9	ENST00000396033.6_ENSG00000150093.20	ENST00000422982.8_ENSG00000122359.18	ENST00000375661.6-1_ENSG00000204392.11
novel.1_ENSG00000171223.6	ENST00000372734.5-1_ENSG00000156110.15	ENST00000256255.11_ENSG00000133872.14	novel.2_ENSG00000162458.13	ENST00000309576.11_ENSG00000132170.24	ENST00000229270.8_ENSG00000111669.15	ENST00000282561.4_ENSG00000152661.9	ENST00000160827.9_ENSG00000079616.13	ENST00000526895.5_ENSG00000110700.7
novel.2_ENSG00000169429.11	ENST00000253047.7_ENSG00000130748.7	ENST00000229238.5_ENSG00000111639.8	novel.4_ENSG00000196611.6	novel.1_ENSG00000155755.19	ENST00000436473.5_ENSG00000147403.18	novel.156_ENSG00000108821.14	ENST00000497986.5_ENSG00000130770.18	ENST00000301522.3_ENSG00000167815.12
novel.9_ENSG00000168461.13	ENST00000221975.6_ENSG00000105372.8	ENST00000497413.1_ENSG00000054148.18	ENST00000556766.5-1_ENSG00000186469.8		ENST00000418738.2_ENSG00000167244.21	ENST00000455146.8_ENSG00000133103.17	ENST00000602569.2_ENSG00000185201.17	ENST00000636580.2_ENSG00000182220.15
ENST00000312584.4_ENSG00000173530.6	novel.5_ENSG00000008394.13	ENST00000362034.7_ENSG00000197345.13	ENST00000265643.4_ENSG00000069482.7		ENST00000543796.6_ENSG00000132341.12	ENST00000681449.1_ENSG00000018510.18	ENST00000357681.10_ENSG00000058668.15	ENST00000249647.8-1_ENSG00000092531.10
novel.11_ENSG00000041982.16	ENST00000366663.10_ENSG00000119280.17	ENST00000505059.7_ENSG00000171421.13	novel.6_ENSG00000085491.17		ENST00000361314.5_ENSG00000116157.6	ENST00000512629.5_ENSG00000039560.14	ENST00000321765.10_ENSG00000076382.17	ENST00000379638.9_ENSG00000129625.13
novel.33_ENSG00000206503.13	novel.11_ENSG00000188243.14	ENST00000376228.9_ENSG00000204525.17	ENST00000399139.5_ENSG00000159261.12		ENST00000395047.6_ENSG00000213585.11	ENST00000297107.11_ENSG00000164574.16	ENST00000313525.4_ENSG00000059769.20	ENST00000374882.8_ENSG00000204264.12
ENST00000468177.1_ENSG00000165995.22	ENST00000335756.9_ENSG00000115163.15	ENST00000376759.8_ENSG00000102317.18	novel.4_ENSG00000099810.21		novel.9_ENSG00000006451.8	novel.219_ENSG00000108821.14	novel.1_ENSG00000197956.10	ENST00000591899.8_ENSG00000127540.12
ENST00000543496.3_ENSG00000146242.9	ENST00000396068.6_ENSG00000011426.11	ENST00000265073.9_ENSG00000113387.12	ENST00000338110.11_ENSG00000285043.3		ENST00000298852.8-1_ENSG00000165916.9	ENST00000370938.8_ENSG00000116761.12	ENST00000544553.1_ENSG00000256940.2	ENST00000367679.7_ENSG00000116161.18
ENST00000254624.10_ENSG00000132294.15	novel.4_ENSG00000173163.10	ENST00000272298.12_ENSG00000143933.19	novel.70_ENSG00000131236.18		ENST00000491935.5_ENSG00000130706.13	novel.2_ENSG00000163637.13	ENST00000352618.9_ENSG00000111247.15	ENST00000248342.9_ENSG00000178982.10
novel.1_ENSG00000135002.12	novel.2_ENSG00000128951.14	ENST00000523037.6_ENSG00000082515.18	ENST00000468019.5_ENSG00000148303.17		ENST00000311083.10_ENSG00000175183.10	ENST00000303924.5_ENSG00000170961.7	novel.13_ENSG00000143198.13	ENST00000215829.8_ENSG00000100028.12
ENST00000446046.5_ENSG00000115414.21	ENST00000585665.2_ENSG00000115268.10	ENST00000273480.4_ENSG00000114125.14	ENST00000300175.8_ENSG00000166922.8		ENST00000320623.10_ENSG00000181019.13	ENST00000446046.5_ENSG00000115414.21	novel.1_ENSG00000233913.7	ENST00000379772.4_ENSG00000101220.18
ENST00000519767.5_ENSG00000112715.25	ENST00000412097.5_ENSG00000174748.22	ENST00000346798.8_ENSG00000142192.21	ENST00000377017.5_ENSG00000102265.12		ENST00000293406.8_ENSG00000161654.10	novel.1_ENSG00000114251.15	ENST00000350030.8_ENSG00000132780.17	ENST00000394991.8_ENSG00000145335.17
ENST00000456829.7-1_ENSG00000110002.16	ENST00000356714.6_ENSG00000106268.16	ENST00000392748.5_ENSG00000110002.16	ENST00000233813.5_ENSG00000115461.5		ENST00000322028.5_ENSG00000177700.6	novel.1_ENSG00000179772.8	ENST00000229758.8_ENSG00000112029.10	ENST00000278353.10-1_ENSG00000149084.13
novel.1_ENSG00000120694.20	novel.14_ENSG00000161960.16	ENST00000248564.6-1_ENSG00000127920.6	novel.19_ENSG00000196611.6		ENST00000350997.12_ENSG00000149485.19	novel.195_ENSG00000108821.14	ENST00000374313.5-1_ENSG00000106853.20	ENST00000222284.10_ENSG00000105677.12
ENST00000541916.5_ENSG00000102531.16	novel.1_ENSG00000139354.11	ENST00000353703.9_ENSG00000166913.13	ENST00000590103.5_ENSG00000176014.13		ENST00000235090.10_ENSG00000116455.14	novel.14_ENSG00000140416.23	ENST00000522677.8_ENSG00000185697.17	ENST00000257245.9-1_ENSG00000134809.9
ENST00000379644.9_ENSG00000165102.15	ENST00000323303.9_ENSG00000115540.15	ENST00000230461.11_ENSG00000112697.17	novel.3_ENSG00000130066.17		novel.1_ENSG00000008988.11	ENST00000469484.1_ENSG00000244586.1	ENST00000405876.9_ENSG00000139437.18	novel.1_ENSG00000122873.12
ENST00000412585.7_ENSG00000234745.13	ENST00000262890.8-1_ENSG00000079462.8	ENST00000370651.7_ENSG00000285976.2	novel.4_ENSG00000285976.2		ENST00000157812.7_ENSG00000013275.8	novel.118589	novel.39_ENSG00000160789.24	ENST00000335514.10_ENSG00000130770.18
ENST00000395139.7_ENSG00000068001.14	ENST00000402285.7_ENSG00000143947.15	ENST00000643776.1_ENSG00000124733.5	novel.21_ENSG00000120992.18		ENST00000563192.1_ENSG00000260260.1	ENST00000592299.6_ENSG00000176170.14	ENST00000374525.5_ENSG00000157654.19	ENST00000263895.9_ENSG00000115963.14
novel.13_ENSG00000041982.16	ENST00000368232.9_ENSG00000160818.17	ENST00000295830.13_ENSG00000163584.18	ENST00000249377.4_ENSG00000128606.13		novel.81_ENSG00000131236.18	novel.83_ENSG00000115414.21	ENST00000394667.8_ENSG00000109475.17	novel.3_ENSG00000253729.8
ENST00000253778.13_ENSG00000131459.13	ENST00000353866.7_ENSG00000072571.20	ENST00000367495.4_ENSG00000118508.5	ENST00000650070.2_ENSG00000171793.16		ENST00000646664.1_ENSG00000075624.17	ENST00000681898.1_ENSG00000168209.6	ENST00000651735.1_ENSG00000132170.24	ENST00000586035.1_ENSG00000105185.12
ENST00000300527.9_ENSG00000142173.16	ENST00000259526.4_ENSG00000136999.5	ENST00000219169.9_ENSG00000102898.12	ENST00000378827.5_ENSG00000125845.7		ENST00000391770.9_ENSG00000179820.16	ENST00000267996.11_ENSG00000140416.23	ENST00000326047.9_ENSG00000163808.17	novel.1_ENSG00000119335.17
ENST00000261211.8_ENSG00000059758.8	ENST00000318317.8_ENSG00000165501.17	ENST00000375661.6-1_ENSG00000204392.11	novel.294078		ENST00000372792.7_ENSG00000131236.18	ENST00000625410.1_ENSG00000280721.1	ENST00000302450.11_ENSG00000169607.13	novel.26_ENSG00000112514.18
ENST00000348502.10_ENSG00000068366.21	ENST00000679106.1_ENSG00000142541.18	ENST00000328434.8_ENSG00000183978.8	ENST00000397747.5_ENSG00000197646.8		ENST00000377811.4_ENSG00000147123.11	ENST00000296978.4-1_ENSG00000164484.12	ENST00000273317.5_ENSG00000144791.10	ENST00000371437.5_ENSG00000125356.7
ENST00000519865.5_ENSG00000145860.12	ENST00000370645.9_ENSG00000174021.11	ENST00000579248.5_ENSG00000265681.8	ENST00000338754.9_ENSG00000128294.16		ENST00000651655.1_ENSG00000175390.15	novel.8_ENSG00000115414.21	novel.36_ENSG00000196531.14	ENST00000200453.6_ENSG00000087074.8
ENST00000222390.11_ENSG00000019991.18	ENST00000265748.7_ENSG00000011426.11	ENST00000228825.12_ENSG00000111229.16	ENST00000646607.2-1_ENSG00000136160.17		ENST00000204679.9_ENSG00000090581.11	ENST00000376414.5_ENSG00000169508.7	novel.2_ENSG00000075218.19	ENST00000206262.2_ENSG00000091844.8
novel.267_ENSG00000108821.14	ENST00000289373.5_ENSG00000158164.7	ENST00000563390.5_ENSG00000134419.15	ENST00000302536.3_ENSG00000171724.3		novel.1_ENSG00000167693.17	ENST00000372397.6_ENSG00000157514.17	ENST00000372013.8_ENSG00000148671.14	ENST00000348462.6_ENSG00000136942.15
novel.2_ENSG00000157445.15	ENST00000236067.8_ENSG00000117410.14	ENST00000251047.6_ENSG00000074695.6	ENST00000261017.9-1_ENSG00000138443.17		ENST00000304842.6_ENSG00000169902.15	ENST00000298198.5_ENSG00000165434.8	ENST00000309576.11_ENSG00000132170.24	ENST00000409906.9_ENSG00000103363.15
ENST00000258739.9-1_ENSG00000136240.10	novel.19_ENSG00000182481.10	ENST00000548925.5_ENSG00000135441.7	novel.18_ENSG00000196611.6		ENST00000304735.4_ENSG00000168140.5	ENST00000254624.10_ENSG00000132294.15	ENST00000220514.8_ENSG00000104147.9	ENST00000281031.5_ENSG00000151366.13
novel.4_ENSG00000162892.16	ENST00000302450.11_ENSG00000169607.13	ENST00000353411.11_ENSG00000113558.19	novel.2_ENSG00000129657.16		ENST00000330459.8_ENSG00000182481.10	ENST00000379731.5-1_ENSG00000086062.13	ENST00000221486.6-1_ENSG00000104889.7	ENST00000372969.8_ENSG00000168653.11
ENST00000318130.13-1_ENSG00000116406.19	ENST00000344746.8_ENSG00000147403.18	ENST00000302503.8_ENSG00000109919.10	ENST00000617924.6-1_ENSG00000186340.17		ENST00000375571.6_ENSG00000101367.9	novel.3_ENSG00000118523.6	ENST00000307864.3_ENSG00000042286.15	ENST00000527673.2_ENSG00000118181.11
ENST00000407925.5_ENSG00000049323.16	ENST00000295822.7_ENSG00000163577.8	ENST00000294189.11_ENSG00000162244.12	ENST00000434550.2_ENSG00000164161.10		novel.2_ENSG00000070831.17	ENST00000295497.12-1_ENSG00000128656.15	ENST00000677950.1_ENSG00000147684.10	ENST00000331483.9_ENSG00000185624.16
novel.4_ENSG00000130158.14	ENST00000408946.7-1_ENSG00000170473.17	ENST00000287038.8_ENSG00000156482.11	novel.6_ENSG00000104312.8		novel.8_ENSG00000261040.7	novel.3_ENSG00000116701.15	novel.1_ENSG00000124882.4	ENST00000244520.10_ENSG00000124562.10
ENST00000304611.13-1_ENSG00000124587.14	novel.6_ENSG00000171863.15	ENST00000310528.9-1_ENSG00000165416.15	ENST00000621345.4_ENSG00000165806.21		ENST00000258169.9_ENSG00000135698.10	ENST00000263317.9_ENSG00000086991.13	ENST00000373896.8_ENSG00000119403.15	ENST00000428670.8-1_ENSG00000070961.16
ENST00000342115.8_ENSG00000116337.20	novel.71_ENSG00000149273.15	ENST00000296255.8_ENSG00000163902.12	novel.7_ENSG00000134668.12		ENST00000216014.9_ENSG00000100196.11	ENST00000268150.13_ENSG00000140545.15	ENST00000241463.5_ENSG00000122035.7	ENST00000359856.11-1_ENSG00000162704.16
ENST00000263339.4_ENSG00000115008.6	ENST00000392221.5_ENSG00000114942.14	ENST00000292475.8_ENSG00000241468.8	ENST00000296871.4_ENSG00000164400.6		ENST00000234590.10_ENSG00000074800.16	ENST00000613060.4_ENSG00000131389.18	ENST00000267953.4_ENSG00000140379.9	ENST00000296417.6_ENSG00000164032.12
novel.8_ENSG00000115919.15	ENST00000373055.6_ENSG00000134690.11	ENST00000262065.8_ENSG00000108960.9	ENST00000240651.14_ENSG00000121350.16		ENST00000558815.5_ENSG00000108107.15	ENST00000357235.6_ENSG00000197622.13	ENST00000357799.9_ENSG00000163535.18	ENST00000454193.5_ENSG00000135637.14
novel.12_ENSG00000198814.13	ENST00000370966.9_ENSG00000024526.17	ENST00000322753.7_ENSG00000270136.6	novel.4_ENSG00000127947.16		ENST00000228945.9_ENSG00000111348.9	novel.5_ENSG00000106366.9	novel.31_ENSG00000065534.19	ENST00000394186.3_ENSG00000241468.8
ENST00000325617.10-1_ENSG00000153132.13	ENST00000421999.8_ENSG00000184220.12	ENST00000236671.7_ENSG00000250644.3	novel.218145		ENST00000520944.5_ENSG00000245910.8	novel.22_ENSG00000140416.23	novel.2_ENSG00000124802.12	ENST00000322507.13_ENSG00000111799.22
novel.9_ENSG00000114270.18	ENST00000253789.9_ENSG00000131470.15	ENST00000382533.8_ENSG00000150459.12	ENST00000430998.7-1_ENSG00000231298.7		ENST00000367660.4_ENSG00000146386.8	ENST00000261211.8_ENSG00000059758.8	novel.71_ENSG00000149273.15	ENST00000448864.6_ENSG00000182899.17
ENST00000353533.10-1_ENSG00000065559.15	ENST00000678609.1_ENSG00000108298.12	ENST00000647841.1_ENSG00000182774.13	novel.18_ENSG00000057019.16		ENST00000223271.8_ENSG00000106538.10	ENST00000264167.11_ENSG00000018510.18	novel.19_ENSG00000182481.10	ENST00000307712.11_ENSG00000100934.15
novel.26_ENSG00000164692.18	novel.30_ENSG00000108298.12	ENST00000313468.10_ENSG00000110717.13	ENST00000393436.9_ENSG00000127314.18		ENST00000513973.6_ENSG00000013375.16	novel.43_ENSG00000072110.16	ENST00000249749.7_ENSG00000128917.8	ENST00000619426.5_ENSG00000277791.5
ENST00000352041.7_ENSG00000104368.19	novel.3_ENSG00000169432.18	ENST00000322989.8_ENSG00000134419.15	novel.11_ENSG00000069849.11		ENST00000373548.8_ENSG00000116478.12	novel.4_ENSG00000102359.9	ENST00000288937.7_ENSG00000158042.9	ENST00000229214.9_ENSG00000111615.14
ENST00000307940.3_ENSG00000143384.14	ENST00000317745.11_ENSG00000171476.22	ENST00000519374.6_ENSG00000113732.9	ENST00000393818.3_ENSG00000068120.15		ENST00000397701.9_ENSG00000182362.14	novel.184_ENSG00000115414.21	novel.1_ENSG00000226564.1	novel.270927
ENST00000239223.4_ENSG00000120129.6	ENST00000462069.6_ENSG00000114405.11	ENST00000311852.11-1_ENSG00000157227.14	ENST00000522965.1_ENSG00000104312.8		novel.6_ENSG00000134352.20	ENST00000494857.6_ENSG00000003989.18	novel.4_ENSG00000166833.22	novel.1_ENSG00000133142.18
novel.4_ENSG00000197712.12	ENST00000597279.5_ENSG00000142227.11	ENST00000244520.10_ENSG00000124562.10	ENST00000318130.13-1_ENSG00000116406.19		ENST00000442011.7_ENSG00000120708.17	novel.1_ENSG00000170373.9	novel.19_ENSG00000132341.12	ENST00000304043.10_ENSG00000169567.13
novel.4_ENSG00000115594.12	ENST00000614113.5_ENSG00000105974.13	ENST00000372833.6_ENSG00000172586.8	ENST00000474931.5_ENSG00000095794.19		ENST00000397625.9_ENSG00000070495.15	novel.5_ENSG00000203805.11	ENST00000396209.5_ENSG00000008394.13	ENST00000262065.8_ENSG00000108960.9
novel.4_ENSG00000285976.2	ENST00000249776.12_ENSG00000128944.13	ENST00000367089.8_ENSG00000146425.11	ENST00000350763.9_ENSG00000041982.16		ENST00000529639.6_ENSG00000149806.11	ENST00000261037.7_ENSG00000144810.16	ENST00000255688.8_ENSG00000133321.11	ENST00000643754.2_ENSG00000142676.14
ENST00000319172.10_ENSG00000176142.13	ENST00000374279.4-1_ENSG00000148154.10	ENST00000254301.14_ENSG00000131981.16	ENST00000229277.6_ENSG00000111674.9		novel.1_ENSG00000233913.7	ENST00000335867.4_ENSG00000165617.15	novel.13_ENSG00000187134.14	ENST00000263097.9_ENSG00000064666.15
ENST00000376980.8_ENSG00000136770.11	ENST00000375991.9_ENSG00000135070.15	ENST00000409724.5_ENSG00000042493.16	ENST00000243662.11_ENSG00000123892.12		ENST00000271469.7-1_ENSG00000117143.13	ENST00000331597.9_ENSG00000149380.12	ENST00000247191.7_ENSG00000126787.13	ENST00000243045.10_ENSG00000123353.10
novel.30_ENSG00000214548.18	ENST00000301021.7_ENSG00000167515.10	ENST00000650182.1_ENSG00000163956.13	ENST00000374647.10_ENSG00000070061.16		novel.2_ENSG00000013297.12	novel.1_ENSG00000119681.12	ENST00000253047.7_ENSG00000130748.7	novel.11_ENSG00000161203.13
ENST00000338128.13_ENSG00000105655.19	ENST00000392692.8_ENSG00000114346.14	ENST00000216455.9_ENSG00000100567.13	ENST00000309007.9_ENSG00000113758.13		ENST00000360541.10_ENSG00000120705.13	ENST00000273342.8_ENSG00000144810.16	ENST00000675286.1_ENSG00000144554.13	ENST00000330133.5_ENSG00000183617.5
novel.2_ENSG00000142156.16	novel.2_ENSG00000075218.19	ENST00000299299.4_ENSG00000166228.9	ENST00000381577.4_ENSG00000120217.14		ENST00000361060.5_ENSG00000198380.13	ENST00000458537.7_ENSG00000136603.14	novel.15_ENSG00000133112.17	ENST00000392219.7_ENSG00000089327.15
novel.3_ENSG00000124875.10	novel.7_ENSG00000181163.14	novel.1_ENSG00000119655.11	novel.2_ENSG00000075790.12		ENST00000254193.11_ENSG00000131876.17	novel.25_ENSG00000168385.18	ENST00000585665.2_ENSG00000115268.10	ENST00000313468.10_ENSG00000110717.13
ENST00000432226.7_ENSG00000148180.21	ENST00000228945.9_ENSG00000111348.9	ENST00000392222.7_ENSG00000114942.14	ENST00000592299.6_ENSG00000176170.14		ENST00000379270.5_ENSG00000130066.17	novel.3_ENSG00000128606.13	novel.2_ENSG00000029725.17	ENST00000394890.7_ENSG00000122884.13
ENST00000366621.8_ENSG00000135750.15	ENST00000251496.7_ENSG00000109805.10	ENST00000504148.3_ENSG00000150779.12	ENST00000600539.1-1_ENSG00000242539.2		ENST00000339431.9_ENSG00000128606.13	ENST00000261402.7-1_ENSG00000074590.14	novel.13_ENSG00000105372.8	ENST00000229239.10_ENSG00000111640.15
ENST00000579760.6_ENSG00000173918.15	ENST00000637196.1_ENSG00000283196.2	ENST00000372969.8_ENSG00000168653.11	ENST00000357235.6_ENSG00000197622.13		ENST00000358812.9_ENSG00000172469.17	ENST00000221930.6_ENSG00000105329.11	novel.1_ENSG00000138778.13	ENST00000476320.6_ENSG00000186577.14
ENST00000326505.4_ENSG00000176597.12	ENST00000550263.2_ENSG00000257605.2	ENST00000366930.9_ENSG00000092969.12	ENST00000359013.4_ENSG00000163513.19		ENST00000381401.11_ENSG00000169100.14	ENST00000532295.1_ENSG00000120279.6	ENST00000293422.9_ENSG00000092841.19	ENST00000460721.1_ENSG00000182195.9
ENST00000426264.5_ENSG00000153234.15	ENST00000297564.6_ENSG00000164919.11	novel.3_ENSG00000112514.18	ENST00000355849.10_ENSG00000131773.14		ENST00000395566.9_ENSG00000110492.16	ENST00000541481.5_ENSG00000133110.15	ENST00000300093.9_ENSG00000166851.15	ENST00000264538.4_ENSG00000114446.5
ENST00000397054.7_ENSG00000117385.16	ENST00000585124.6_ENSG00000178999.13	novel.10_ENSG00000133112.17	novel.8_ENSG00000167552.15		ENST00000299166.9_ENSG00000166136.16	novel.7_ENSG00000136010.14	ENST00000372017.4_ENSG00000173267.14	ENST00000262213.7_ENSG00000067167.8
novel.241_ENSG00000115414.21	novel.1_ENSG00000129195.16	novel.1_ENSG00000237550.5	ENST00000528723.5_ENSG00000133805.15		ENST00000230050.4_ENSG00000112306.8	ENST00000470592.5_ENSG00000065911.13	ENST00000393537.5_ENSG00000213337.9	ENST00000185150.9_ENSG00000068912.14
ENST00000319119.4_ENSG00000177125.5	ENST00000361170.7_ENSG00000183856.11	ENST00000312547.7_ENSG00000130724.9	novel.1_ENSG00000132688.11		ENST00000340384.5_ENSG00000188229.6	ENST00000266646.3_ENSG00000139269.3	novel.3_ENSG00000197415.12	ENST00000570898.1_ENSG00000219200.12
ENST00000285379.10_ENSG00000104267.10	ENST00000238618.8_ENSG00000119640.9	ENST00000380394.9_ENSG00000137154.13	novel.5_ENSG00000147526.20		ENST00000368097.9_ENSG00000158710.15	ENST00000395530.6_ENSG00000128487.18	ENST00000642352.1_ENSG00000187098.17	ENST00000593829.6_ENSG00000130520.11
ENST00000267953.4_ENSG00000140379.9	ENST00000274026.10_ENSG00000145386.11	ENST00000279488.8_ENSG00000139318.8	novel.19_ENSG00000196460.14		novel.9_ENSG00000114503.11	novel.12_ENSG00000068438.15	ENST00000409652.5-1_ENSG00000221963.6	ENST00000295470.10_ENSG00000152795.18
ENST00000296129.6_ENSG00000163814.8	ENST00000329251.5_ENSG00000254772.10	novel.1_ENSG00000180185.11	ENST00000431717.6_ENSG00000114529.13		ENST00000441076.7_ENSG00000123562.18	ENST00000339336.9_ENSG00000187689.10	ENST00000296029.4_ENSG00000163737.4	ENST00000301788.12_ENSG00000168002.12
ENST00000374466.4_ENSG00000169826.8	novel.5_ENSG00000089009.16	ENST00000358406.10_ENSG00000197448.14	ENST00000429989.7_ENSG00000108219.15		ENST00000520431.1_ENSG00000253746.1	ENST00000374720.8-1_ENSG00000070214.16	ENST00000531688.2_ENSG00000142089.17	ENST00000263238.7-1_ENSG00000115091.12
ENST00000585132.5_ENSG00000266412.6	ENST00000452399.6_ENSG00000232527.8	ENST00000309451.7_ENSG00000173272.16	novel.12_ENSG00000138698.15		ENST00000570798.5_ENSG00000189067.14	novel.5_ENSG00000133110.15	ENST00000423064.7_ENSG00000019991.18	ENST00000374500.10_ENSG00000112514.18
novel.1_ENSG00000102802.10	novel.13_ENSG00000143198.13	ENST00000263368.9_ENSG00000090013.11	ENST00000413150.6_ENSG00000071054.16		ENST00000274289.8_ENSG00000145632.15	ENST00000357714.5_ENSG00000117335.20	novel.70_ENSG00000108298.12	ENST00000262947.8_ENSG00000074842.8
novel.1_ENSG00000104321.11	ENST00000306869.7_ENSG00000169738.8	ENST00000543796.6_ENSG00000132341.12	novel.1_ENSG00000114251.15		ENST00000356457.9_ENSG00000198363.18	novel.12_ENSG00000041982.16	novel.27_ENSG00000135404.12	ENST00000373232.8_ENSG00000180817.12
novel.3_ENSG00000073756.13	ENST00000330137.12_ENSG00000182628.13	ENST00000284727.9_ENSG00000154518.10	novel.15_ENSG00000108219.15		novel.89_ENSG00000182718.18	novel.241_ENSG00000115414.21	novel.12_ENSG00000163682.17	ENST00000442738.7_ENSG00000100142.16
ENST00000256497.9_ENSG00000134109.11	ENST00000466397.5_ENSG00000162244.12	ENST00000311528.10_ENSG00000167526.14	ENST00000434127.3_ENSG00000187678.10		novel.4_ENSG00000081087.15	novel.38_ENSG00000140416.23	ENST00000295927.4_ENSG00000163661.4	novel.1_ENSG00000210176.1
ENST00000368489.6_ENSG00000143515.19	ENST00000333467.4_ENSG00000179750.16	ENST00000321153.9_ENSG00000177600.9	ENST00000263904.5_ENSG00000115145.10		ENST00000462403.5_ENSG00000138835.22	ENST00000367976.4_ENSG00000118523.6	novel.8_ENSG00000108298.12	ENST00000302907.9_ENSG00000170889.14
ENST00000295754.10_ENSG00000163513.19	ENST00000445907.6_ENSG00000181072.12	ENST00000545581.5_ENSG00000111678.11	novel.7_ENSG00000188976.11		ENST00000314088.6_ENSG00000180573.10	ENST00000379716.5_ENSG00000147010.18	novel.2_ENSG00000213689.14	ENST00000302422.4_ENSG00000205544.4
novel.2_ENSG00000236453.5	ENST00000160827.9_ENSG00000079616.13	ENST00000272348.7_ENSG00000143977.14	ENST00000287773.5_ENSG00000157111.13		ENST00000675418.2_ENSG00000196549.13	novel.326371	ENST00000281453.10_ENSG00000151725.12	ENST00000261353.9-1_ENSG00000119801.13
ENST00000358923.10_ENSG00000113448.19	novel.1_ENSG00000213860.4	novel.4_ENSG00000172757.13	ENST00000298248.12_ENSG00000165475.15		ENST00000334256.9_ENSG00000186432.10	ENST00000261023.8_ENSG00000138448.12	ENST00000382263.3_ENSG00000127863.16	ENST00000250101.10_ENSG00000129235.11
novel.8_ENSG00000120805.14	ENST00000512419.5_ENSG00000154277.13	ENST00000316084.10_ENSG00000198034.11	ENST00000523064.1_ENSG00000147509.14		ENST00000395044.7_ENSG00000213585.11	novel.327_ENSG00000115414.21	novel.30626	ENST00000261623.8_ENSG00000051523.11
novel.1_ENSG00000249341.1	novel.70_ENSG00000108298.12	ENST00000374550.8_ENSG00000142676.14	novel.1_ENSG00000131459.13		ENST00000549920.6_ENSG00000063177.13	ENST00000389266.8-1_ENSG00000106105.15	novel.2_ENSG00000204397.9	ENST00000280756.9_ENSG00000151135.10
ENST00000446342.5_ENSG00000122861.16	novel.7_ENSG00000123416.15	ENST00000279022.7_ENSG00000101335.10	ENST00000216446.9_ENSG00000100558.9		ENST00000679149.1_ENSG00000135047.16	novel.29_ENSG00000041982.16	ENST00000412526.5_ENSG00000226935.6	ENST00000218652.11-1_ENSG00000102471.14
novel.4_ENSG00000099875.16	ENST00000372224.9_ENSG00000142945.13	ENST00000439602.7_ENSG00000231500.7	ENST00000392872.8_ENSG00000139372.15		novel.4_ENSG00000114850.7	novel.24_ENSG00000120708.17	ENST00000397397.7_ENSG00000214063.11	ENST00000262291.9_ENSG00000062716.13
novel.1_ENSG00000112541.18	novel.2_ENSG00000106399.11	ENST00000681198.1_ENSG00000142089.17	novel.2_ENSG00000169429.11		ENST00000258761.8_ENSG00000136261.15	novel.9_ENSG00000163359.17	novel.30559	ENST00000296674.13_ENSG00000186468.13
ENST00000334287.3_ENSG00000186198.4	ENST00000548580.5_ENSG00000092841.19	ENST00000550050.5_ENSG00000135404.12	novel.4_ENSG00000128989.11		ENST00000526049.6_ENSG00000131871.15	ENST00000360632.8_ENSG00000018408.15	ENST00000428849.7_ENSG00000237649.8	ENST00000267935.13_ENSG00000140365.16
novel.233_ENSG00000168542.16	novel.4_ENSG00000137807.16	ENST00000252102.9_ENSG00000131495.9	novel.6_ENSG00000157168.20		ENST00000368811.8_ENSG00000197747.9	ENST00000336180.7_ENSG00000106683.15	ENST00000382133.9_ENSG00000205861.13	ENST00000566405.5_ENSG00000131143.10
novel.1_ENSG00000123358.20	novel.9_ENSG00000166710.21	ENST00000338338.9_ENSG00000175756.13	ENST00000672282.1_ENSG00000068366.21		ENST00000369076.8_ENSG00000057663.16	ENST00000448443.6_ENSG00000145817.17	ENST00000304141.5_ENSG00000168497.5	ENST00000351217.10-1_ENSG00000156642.17
ENST00000303545.4-1_ENSG00000170881.5	ENST00000281741.9_ENSG00000087301.9	ENST00000262193.7_ENSG00000008018.9	novel.133356		ENST00000238994.6_ENSG00000119938.9	novel.96_ENSG00000115414.21	novel.7_ENSG00000182899.17	ENST00000229314.10_ENSG00000111711.10
ENST00000373087.7_ENSG00000163874.11	ENST00000381255.7_ENSG00000171476.22	ENST00000194214.10_ENSG00000081870.12	novel.35_ENSG00000071054.16		ENST00000367889.8_ENSG00000143198.13	ENST00000223357.8_ENSG00000106624.11	novel.1_ENSG00000013297.12	ENST00000007516.8_ENSG00000004779.10
ENST00000262426.6_ENSG00000103241.7	ENST00000392061.6_ENSG00000218739.10	novel.312216	ENST00000313961.10_ENSG00000143248.13		ENST00000263168.4_ENSG00000116489.13	novel.267_ENSG00000108821.14	novel.13_ENSG00000145349.18	ENST00000221859.9_ENSG00000105258.9
ENST00000354724.8_ENSG00000164683.18	novel.2_ENSG00000108387.16	ENST00000253788.12_ENSG00000131469.15	ENST00000328089.11-1_ENSG00000171621.14		ENST00000216479.8_ENSG00000100591.8	ENST00000674862.1_ENSG00000114450.11	ENST00000308177.5_ENSG00000240184.7	novel.1_ENSG00000268205.1
ENST00000297145.9_ENSG00000164603.12	ENST00000371655.4_ENSG00000169213.7	ENST00000231004.5_ENSG00000113083.15	novel.103_ENSG00000198363.18		ENST00000316804.10_ENSG00000177885.15	novel.30_ENSG00000120708.17	ENST00000284984.8_ENSG00000154734.16	ENST00000272317.11_ENSG00000143947.15
novel.16_ENSG00000166482.12	novel.33_ENSG00000142541.18	ENST00000330459.8_ENSG00000182481.10	ENST00000401707.7_ENSG00000104356.11		ENST00000328434.8_ENSG00000183978.8	novel.10_ENSG00000041982.16	novel.10_ENSG00000166801.17	novel.1_ENSG00000184678.10
novel.22_ENSG00000163359.17	ENST00000425719.6_ENSG00000182667.15	ENST00000368305.9_ENSG00000116586.12	ENST00000306072.10_ENSG00000172183.16		ENST00000266682.10_ENSG00000072041.18	ENST00000650416.1_ENSG00000230630.5	ENST00000370542.1_ENSG00000143013.13	ENST00000261192.12_ENSG00000060982.15
novel.4_ENSG00000152749.8	novel.2_ENSG00000213689.14	ENST00000281871.11_ENSG00000152082.15	novel.2_ENSG00000153936.17		ENST00000310653.10_ENSG00000175582.20	ENST00000271469.7-1_ENSG00000117143.13	ENST00000199936.9_ENSG00000086696.11	ENST00000243997.8_ENSG00000124172.10
ENST00000466596.5_ENSG00000125430.9	ENST00000326656.12_ENSG00000110536.14	ENST00000373715.11_ENSG00000112081.17	ENST00000322275.9_ENSG00000122550.18		ENST00000305786.7_ENSG00000172115.9	ENST00000521508.2_ENSG00000253710.5	ENST00000353866.7_ENSG00000072571.20	ENST00000316623.10_ENSG00000166147.15
novel.28_ENSG00000115919.15	ENST00000402868.8_ENSG00000183955.13	novel.1_ENSG00000133142.18	ENST00000650919.1_ENSG00000157168.20		ENST00000264255.8_ENSG00000115514.12	ENST00000443024.7_ENSG00000196305.19	ENST00000607772.6_ENSG00000153721.19	ENST00000265112.8_ENSG00000113407.14
novel.2_ENSG00000136156.15	ENST00000395326.8_ENSG00000241258.7	ENST00000601048.6_ENSG00000178980.15	ENST00000344337.11_ENSG00000114030.13		ENST00000339995.11_ENSG00000110321.19	ENST00000268603.9-1_ENSG00000140937.14	ENST00000233609.8_ENSG00000115268.10	ENST00000392708.9-1_ENSG00000134910.14
novel.6_ENSG00000106771.13	novel.3_ENSG00000143228.13	ENST00000327892.13_ENSG00000196230.14	ENST00000307076.8_ENSG00000168268.11		novel.270927	novel.5_ENSG00000064225.12	ENST00000294728.7_ENSG00000162692.12	ENST00000381359.5_ENSG00000140264.21
novel.11_ENSG00000110911.17	novel.2_ENSG00000129810.15	ENST00000222284.10_ENSG00000105677.12	ENST00000218104.6_ENSG00000101986.12		ENST00000229314.10_ENSG00000111711.10	ENST00000379742.4_ENSG00000133110.15	ENST00000374948.6_ENSG00000089685.15	ENST00000306704.10_ENSG00000169689.15
ENST00000249064.9_ENSG00000159873.10	ENST00000394650.7_ENSG00000005059.16	ENST00000381359.5_ENSG00000140264.21	ENST00000482347.1_ENSG00000148335.15		novel.31_ENSG00000108298.12	novel.18_ENSG00000197555.10	ENST00000212355.9_ENSG00000069702.11	ENST00000222547.8_ENSG00000105829.13
ENST00000354287.5_ENSG00000116661.11	ENST00000312377.10_ENSG00000161800.13	ENST00000361066.7_ENSG00000134202.11	novel.5_ENSG00000102910.14		ENST00000284771.7_ENSG00000154553.16	novel.15_ENSG00000062716.13	ENST00000318317.8_ENSG00000165501.17	ENST00000295326.4_ENSG00000163170.12
ENST00000429989.7_ENSG00000108219.15	ENST00000372263.4_ENSG00000189129.14	ENST00000248566.3_ENSG00000127922.9	ENST00000245932.11_ENSG00000125753.14		ENST00000345517.8_ENSG00000163017.14	novel.4_ENSG00000118523.6	ENST00000303383.8_ENSG00000171241.9	ENST00000370986.9-1_ENSG00000116717.13
ENST00000245615.6_ENSG00000125505.17	ENST00000392594.7_ENSG00000151500.15	novel.3_ENSG00000197956.10	ENST00000405005.7_ENSG00000157168.20		ENST00000367294.4_ENSG00000146476.11	novel.11_ENSG00000041982.16	novel.39_ENSG00000197111.16	ENST00000296102.8_ENSG00000243147.8
ENST00000304987.4_ENSG00000170145.5	ENST00000681397.1_ENSG00000166794.6	ENST00000409501.7_ENSG00000115652.15	novel.151186		novel.5_ENSG00000143753.13	ENST00000617924.6-1_ENSG00000186340.17	ENST00000228027.12-1_ENSG00000062282.15	ENST00000650309.2_ENSG00000131174.7
novel.4_ENSG00000157168.20	ENST00000378045.5-1_ENSG00000069509.6	ENST00000338415.8_ENSG00000115828.17	novel.7_ENSG00000102359.9		ENST00000397496.7_ENSG00000172590.18	ENST00000540163.5_ENSG00000076053.12	novel.10_ENSG00000122359.18	ENST00000593863.5_ENSG00000105372.8
novel.1_ENSG00000147133.17	novel.2_ENSG00000222041.11	ENST00000231061.9_ENSG00000113140.11	novel.2_ENSG00000067798.16		ENST00000359429.11-1_ENSG00000197713.15	novel.15_ENSG00000137801.11	novel.16_ENSG00000187134.14	ENST00000321153.9_ENSG00000177600.9
novel.149_ENSG00000115414.21	ENST00000220514.8_ENSG00000104147.9	ENST00000491306.6_ENSG00000197756.10	novel.1_ENSG00000214814.7		novel.1_ENSG00000233476.3	ENST00000302536.3_ENSG00000171724.3	novel.1_ENSG00000265118.5	novel.1_ENSG00000196205.8
ENST00000358600.7_ENSG00000123146.20	ENST00000675286.1_ENSG00000144554.13	ENST00000377811.4_ENSG00000147123.11	ENST00000359314.5-1_ENSG00000198087.7		ENST00000531188.6_ENSG00000149273.15	novel.4_ENSG00000140416.23	novel.4_ENSG00000150347.17	ENST00000547649.5_ENSG00000092841.19
ENST00000225688.4_ENSG00000108551.5	novel.28_ENSG00000166012.17	ENST00000355693.5_ENSG00000181924.7			ENST00000322203.7_ENSG00000198755.11	ENST00000345795.6_ENSG00000166734.20	ENST00000521726.1_ENSG00000156482.11	ENST00000479035.7_ENSG00000125691.14
novel.1_ENSG00000121039.10	ENST00000394225.6_ENSG00000109390.13	ENST00000335698.4_ENSG00000165629.20			ENST00000257770.8_ENSG00000135318.12	novel.1_ENSG00000176907.5	ENST00000392623.5_ENSG00000189171.15	ENST00000303731.9_ENSG00000170043.12
ENST00000359062.4_ENSG00000172572.7	ENST00000243498.10_ENSG00000123737.13	ENST00000302907.9_ENSG00000170889.14			ENST00000257497.11_ENSG00000135046.14	novel.2_ENSG00000211455.8	novel.2_ENSG00000100526.20	ENST00000370179.8_ENSG00000125534.10
novel.33_ENSG00000085662.14	ENST00000461832.2_ENSG00000197989.14	ENST00000453744.7_ENSG00000109332.20			ENST00000563390.5_ENSG00000134419.15	ENST00000337273.10_ENSG00000083312.19	ENST00000518801.5_ENSG00000170791.18	ENST00000301021.7_ENSG00000167515.10
novel.4_ENSG00000121895.8	novel.21_ENSG00000135046.14	ENST00000356769.7_ENSG00000196531.14			ENST00000338970.10_ENSG00000188846.14	novel.47_ENSG00000133110.15	novel.15_ENSG00000170889.14	ENST00000225792.10_ENSG00000108654.16
ENST00000265631.10_ENSG00000004864.14	novel.5_ENSG00000105193.9	ENST00000267935.13_ENSG00000140365.16			ENST00000253452.8_ENSG00000131143.10	ENST00000394536.4_ENSG00000156453.14	ENST00000393957.7_ENSG00000159713.11	ENST00000249289.5_ENSG00000128524.5
ENST00000392055.8_ENSG00000153823.19	ENST00000677968.1_ENSG00000182718.18	novel.3_ENSG00000123384.14			ENST00000374514.8_ENSG00000011009.11	ENST00000262435.14_ENSG00000108854.16	ENST00000354960.8_ENSG00000138735.16	ENST00000380044.6_ENSG00000115204.15
ENST00000505236.1_ENSG00000104856.14	ENST00000265164.7-1_ENSG00000138794.10	ENST00000342166.10_ENSG00000162961.14			ENST00000265174.5_ENSG00000138801.9	novel.91_ENSG00000115414.21	ENST00000368713.8_ENSG00000188015.10	novel.9_ENSG00000006451.8
novel.2_ENSG00000023171.19	novel.6_ENSG00000140988.16	ENST00000196061.5_ENSG00000083444.17			ENST00000479035.7_ENSG00000125691.14	novel.3_ENSG00000040275.17	ENST00000670944.1_ENSG00000226953.8	ENST00000224073.6_ENSG00000107223.13
novel.1_ENSG00000170373.9	novel.4_ENSG00000284969.1	novel.98970			ENST00000426421.5-1_ENSG00000198898.14	ENST00000379375.6-1_ENSG00000078401.7	novel.3_ENSG00000133142.18	ENST00000378670.8_ENSG00000164405.11
ENST00000617924.6-1_ENSG00000186340.17	ENST00000289359.6_ENSG00000158411.11	novel.47_ENSG00000062716.13			ENST00000265044.7_ENSG00000114850.7	novel.41_ENSG00000196628.20	novel.22_ENSG00000167468.18	ENST00000397375.7_ENSG00000074071.15
novel.13_ENSG00000197930.13	ENST00000557612.5_ENSG00000133983.16	ENST00000215565.3_ENSG00000099795.7			ENST00000343150.10_ENSG00000135047.16	ENST00000217233.9_ENSG00000101255.12	ENST00000319466.9-1_ENSG00000180398.13	ENST00000252102.9_ENSG00000131495.9
novel.6_ENSG00000145216.16	novel.8_ENSG00000265491.5	ENST00000248437.9_ENSG00000127824.15			ENST00000298717.9_ENSG00000165819.12	ENST00000491934.3_ENSG00000168209.6	ENST00000370966.9_ENSG00000024526.17	ENST00000679106.1_ENSG00000142541.18
ENST00000191018.9_ENSG00000064601.21	ENST00000283006.7_ENSG00000153044.10	ENST00000327428.10_ENSG00000163170.12			ENST00000278100.11_ENSG00000107949.17	novel.1_ENSG00000170961.7	ENST00000372224.9_ENSG00000142945.13	ENST00000248958.5_ENSG00000128228.5
novel.10_ENSG00000168542.16	novel.218129	ENST00000333130.4_ENSG00000185608.9			ENST00000266126.10_ENSG00000119718.11	ENST00000356005.8_ENSG00000115414.21	ENST00000677968.1_ENSG00000182718.18	novel.302_ENSG00000108821.14
ENST00000311601.6_ENSG00000174705.13	ENST00000467334.1_ENSG00000090263.16	ENST00000405315.9_ENSG00000104805.16			novel.23_ENSG00000102144.15	novel.1_ENSG00000196588.20	ENST00000600467.6_ENSG00000105372.8	ENST00000645674.2_ENSG00000171863.15
novel.5_ENSG00000184588.18	ENST00000585746.1_ENSG00000105254.12	ENST00000504110.2_ENSG00000164096.13			ENST00000320334.5_ENSG00000116774.12	ENST00000371652.9_ENSG00000240849.11	ENST00000396068.6_ENSG00000011426.11	ENST00000251453.8_ENSG00000105193.9
ENST00000395105.9_ENSG00000137868.19	novel.3_ENSG00000102309.15	ENST00000318911.5_ENSG00000179091.5			ENST00000341942.9_ENSG00000188186.10	novel.21_ENSG00000133816.18	novel.1_ENSG00000284969.1	ENST00000340006.7_ENSG00000159176.14
ENST00000519510.5_ENSG00000104368.19	ENST00000428849.7_ENSG00000237649.8	ENST00000379542.10_ENSG00000137210.14			novel.8_ENSG00000099194.6	novel.11_ENSG00000122786.20	novel.36_ENSG00000108298.12	ENST00000263774.9_ENSG00000213619.11
novel.5_ENSG00000136840.19	ENST00000414849.6-1_ENSG00000285920.2	ENST00000343150.10_ENSG00000135047.16			ENST00000556816.6_ENSG00000165898.14	novel.11_ENSG00000130508.11	novel.1_ENSG00000184785.6	ENST00000261070.7_ENSG00000138495.7
novel.5_ENSG00000143776.19	ENST00000304979.8_ENSG00000171960.12	ENST00000433866.7_ENSG00000230989.7			ENST00000356126.8_ENSG00000197170.10	ENST00000311922.4_ENSG00000173334.4	ENST00000330560.8_ENSG00000184661.14	ENST00000636531.1_ENSG00000283196.2
novel.25_ENSG00000110002.16	ENST00000454366.2_ENSG00000075218.19	ENST00000295491.9-1_ENSG00000163319.11			ENST00000296658.4_ENSG00000164237.9	ENST00000393802.6_ENSG00000072803.18	ENST00000416202.5_ENSG00000241990.5	ENST00000302503.8_ENSG00000109919.10
novel.1_ENSG00000273319.1	ENST00000325110.11_ENSG00000112972.15	ENST00000304511.7_ENSG00000171202.7			novel.4_ENSG00000169756.16	ENST00000394997.5_ENSG00000100644.17	ENST00000382758.6_ENSG00000150456.11	novel.232_ENSG00000108821.14
novel.27_ENSG00000164692.18	ENST00000526415.5_ENSG00000087884.14	ENST00000340368.9_ENSG00000186480.13			ENST00000370321.8_ENSG00000122406.14	novel.1_ENSG00000130338.13	novel.4_ENSG00000048342.18	ENST00000316059.7_ENSG00000186660.15
novel.2_ENSG00000168056.17	novel.19_ENSG00000132341.12	ENST00000297258.11_ENSG00000164687.11			ENST00000272317.11_ENSG00000143947.15	ENST00000655314.1-2_ENSG00000235531.11	novel.41_ENSG00000100650.16	ENST00000358755.5_ENSG00000164930.12
novel.394_ENSG00000164692.18	ENST00000367339.7_ENSG00000131019.11	ENST00000351137.8_ENSG00000217555.13			ENST00000356455.9_ENSG00000175063.17	ENST00000397747.5_ENSG00000197646.8	ENST00000504154.6_ENSG00000145147.20	ENST00000278671.10_ENSG00000149357.10
ENST00000261425.7_ENSG00000109790.18	ENST00000676687.1_ENSG00000182718.18	ENST00000300291.10_ENSG00000167005.14			novel.25_ENSG00000168385.18	ENST00000360338.4_ENSG00000197714.9	novel.93_ENSG00000182718.18	ENST00000339995.11_ENSG00000110321.19
ENST00000461988.6_ENSG00000127948.16	ENST00000325307.12_ENSG00000029993.15	ENST00000374436.7_ENSG00000242372.9			ENST00000618156.5-1_ENSG00000184203.8	novel.3_ENSG00000136603.14	novel.1_ENSG00000155760.3	novel.9_ENSG00000039560.14
ENST00000233813.5_ENSG00000115461.5	ENST00000579408.5-1_ENSG00000215472.10	novel.1_ENSG00000236552.2			novel.2_ENSG00000006451.8	novel.5_ENSG00000230630.5	ENST00000334287.3_ENSG00000186198.4	ENST00000196061.5_ENSG00000083444.17
ENST00000512733.5_ENSG00000163291.14	ENST00000395511.7_ENSG00000109016.17	novel.4_ENSG00000114850.7			novel.2_ENSG00000115216.14	novel.238_ENSG00000108821.14	novel.18_ENSG00000187134.14	novel.1_ENSG00000227081.5
novel.13_ENSG00000147408.14	novel.2_ENSG00000188243.14	ENST00000442744.7_ENSG00000221983.8			ENST00000261303.13_ENSG00000100764.14	ENST00000394464.7_ENSG00000113580.15	ENST00000348108.8_ENSG00000092841.19	novel.19_ENSG00000129515.20
	ENST00000656538.1_ENSG00000143933.19	ENST00000341049.7-1_ENSG00000105974.13			ENST00000273258.4_ENSG00000144746.7	ENST00000396373.9_ENSG00000139083.11	ENST00000454366.2_ENSG00000075218.19	ENST00000495186.6_ENSG00000147155.11
	ENST00000370542.1_ENSG00000143013.13	ENST00000278483.8-1_ENSG00000149196.16			novel.11_ENSG00000082641.16	ENST00000216446.9_ENSG00000100558.9	ENST00000664481.1_ENSG00000283103.3	ENST00000599672.6_ENSG00000126749.16
	ENST00000374948.6_ENSG00000089685.15	ENST00000184266.3_ENSG00000065518.8			ENST00000227266.10_ENSG00000109861.17	novel.12_ENSG00000119899.13	novel.11_ENSG00000090266.13	ENST00000313117.11_ENSG00000115875.19
	ENST00000296277.9_ENSG00000163923.10	ENST00000233627.14_ENSG00000115286.20			ENST00000262030.8_ENSG00000110955.9	ENST00000465088.1_ENSG00000078098.14	novel.1_ENSG00000198483.13	ENST00000378533.4_ENSG00000101955.15
	novel.1_ENSG00000284969.1	ENST00000327435.11_ENSG00000182551.14			ENST00000222284.10_ENSG00000105677.12	novel.1_ENSG00000018408.15	ENST00000611884.5_ENSG00000174891.14	ENST00000301071.12_ENSG00000167552.15
	novel.1_ENSG00000184260.6	novel.1_ENSG00000227615.1			ENST00000321153.9_ENSG00000177600.9	ENST00000380490.5_ENSG00000132965.10		ENST00000322203.7_ENSG00000198755.11
	ENST00000374793.8_ENSG00000136824.19	ENST00000358278.7_ENSG00000140416.23			ENST00000392708.9-1_ENSG00000134910.14	novel.2_ENSG00000162458.13		ENST00000314392.13_ENSG00000136908.18
	ENST00000399568.5_ENSG00000242259.9	ENST00000262584.7_ENSG00000161016.18			ENST00000394673.6_ENSG00000010244.19	novel.6_ENSG00000127603.31		ENST00000607484.6_ENSG00000137288.10
	novel.2_ENSG00000101608.13	ENST00000247461.9_ENSG00000127022.16			ENST00000275603.9_ENSG00000146731.11	novel.6_ENSG00000145817.17		novel.9_ENSG00000099246.18
	ENST00000368713.8_ENSG00000188015.10	ENST00000225728.8_ENSG00000108590.11			ENST00000450253.7_ENSG00000151247.13	novel.3_ENSG00000204217.15		ENST00000483063.2_ENSG00000115350.12
	novel.4_ENSG00000175550.8	ENST00000476781.6_ENSG00000136522.14			ENST00000286371.8_ENSG00000069849.11	novel.16_ENSG00000166482.12		ENST00000304800.14_ENSG00000168701.19
	ENST00000295304.5_ENSG00000143942.5	ENST00000248958.5_ENSG00000128228.5			ENST00000263368.9_ENSG00000090013.11	ENST00000399878.8_ENSG00000091490.11		novel.30693
	novel.3_ENSG00000198860.14	ENST00000398733.8_ENSG00000131508.16			novel.98970	ENST00000502773.6_ENSG00000145431.11		novel.40_ENSG00000108821.14
	novel.4_ENSG00000091986.16	ENST00000523335.1_ENSG00000120533.13			novel.1_ENSG00000127481.15	ENST00000358232.11_ENSG00000134759.14		ENST00000260379.11_ENSG00000137818.12
	novel.1_ENSG00000284906.2	ENST00000298159.11_ENSG00000165410.15			ENST00000518481.1_ENSG00000253982.2	novel.1_ENSG00000115267.9		ENST00000265073.9_ENSG00000113387.12
	novel.2_ENSG00000100526.20	ENST00000398606.10_ENSG00000084207.18			ENST00000409652.5-1_ENSG00000221963.6	ENST00000300302.9_ENSG00000051108.15		ENST00000570798.5_ENSG00000189067.14
	novel.1_ENSG00000220793.5	ENST00000567999.5_ENSG00000140995.17			ENST00000372759.4_ENSG00000084073.10	ENST00000366923.8_ENSG00000136628.18		ENST00000304434.11_ENSG00000012660.14
	ENST00000265016.9_ENSG00000109743.11	ENST00000330964.10_ENSG00000185088.14			ENST00000396651.8_ENSG00000142937.12	novel.74_ENSG00000140416.23		ENST00000376327.6_ENSG00000102007.11
	ENST00000360596.7_ENSG00000131069.20	ENST00000442011.7_ENSG00000120708.17			novel.1_ENSG00000196230.14	novel.22_ENSG00000041982.16		ENST00000215565.3_ENSG00000099795.7
	ENST00000376389.8_ENSG00000137312.15	ENST00000264028.5_ENSG00000095139.14			ENST00000681198.1_ENSG00000142089.17	ENST00000263904.5_ENSG00000115145.10		ENST00000396183.7_ENSG00000168036.18
	novel.7_ENSG00000182899.17	ENST00000338970.10_ENSG00000188846.14			novel.1_ENSG00000218426.5	novel.4_ENSG00000130158.14		ENST00000439602.7_ENSG00000231500.7
	novel.20_ENSG00000132341.12	novel.1_ENSG00000166794.6			ENST00000258772.10_ENSG00000136271.11	ENST00000549336.6_ENSG00000111424.12		ENST00000333628.4_ENSG00000137267.7
	ENST00000247191.7_ENSG00000126787.13	ENST00000260379.11_ENSG00000137818.12			ENST00000322030.13_ENSG00000119335.17	ENST00000441222.8_ENSG00000109189.13		ENST00000318911.5_ENSG00000179091.5
	ENST00000400090.7_ENSG00000154723.13	ENST00000215754.8_ENSG00000240972.2			ENST00000316084.10_ENSG00000198034.11	ENST00000581399.6_ENSG00000128487.18		ENST00000648437.1_ENSG00000124614.16
	novel.8_ENSG00000165996.14	ENST00000389912.7_ENSG00000133983.16			novel.36_ENSG00000196531.14	ENST00000357997.10_ENSG00000176915.15		ENST00000328379.6_ENSG00000184924.6
	ENST00000675226.1_ENSG00000106211.10	ENST00000296102.8_ENSG00000243147.8			ENST00000239690.9-1_ENSG00000120526.12	ENST00000512044.6_ENSG00000164741.15		novel.4_ENSG00000081087.15
	novel.40_ENSG00000182718.18	ENST00000525634.6_ENSG00000110700.7			ENST00000393196.8_ENSG00000239672.8	ENST00000336735.9-1_ENSG00000071537.14		novel.8_ENSG00000134324.12
	ENST00000265036.10_ENSG00000035499.13	ENST00000300408.8_ENSG00000167085.13			ENST00000356487.11_ENSG00000105220.17	novel.1_ENSG00000272841.1		novel.1_ENSG00000255112.3
	ENST00000666993.1_ENSG00000250303.4	ENST00000591871.1_ENSG00000099800.8			ENST00000496817.5_ENSG00000197956.10	novel.23_ENSG00000041982.16		ENST00000216797.10_ENSG00000100906.11
	ENST00000371818.9_ENSG00000119917.15	ENST00000451270.7_ENSG00000182718.18			ENST00000248451.7_ENSG00000127838.14	ENST00000647879.1_ENSG00000285925.1		ENST00000356708.12_ENSG00000165629.20
	novel.19_ENSG00000184110.15	ENST00000267973.7_ENSG00000140395.9			ENST00000260379.11_ENSG00000137818.12	novel.38_ENSG00000041982.16		ENST00000333676.8_ENSG00000262814.8
	novel.1_ENSG00000155760.3	ENST00000261483.5_ENSG00000112893.10			ENST00000550487.6_ENSG00000178449.9	novel.9_ENSG00000114270.18		ENST00000470487.6-1_ENSG00000173905.9
	novel.1_ENSG00000185567.7	novel.1_ENSG00000242299.1			novel.4_ENSG00000150347.17	ENST00000524543.5_ENSG00000166471.11		ENST00000285407.11_ENSG00000155090.15
	ENST00000582084.1_ENSG00000141298.19	ENST00000243045.10_ENSG00000123353.10			ENST00000451311.7_ENSG00000205542.11	ENST00000650673.1_ENSG00000213949.10		ENST00000379847.8_ENSG00000165264.11
	ENST00000660431.1_ENSG00000287978.1	ENST00000258412.8_ENSG00000135926.15			ENST00000388968.8_ENSG00000144381.18	ENST00000360060.7_ENSG00000152952.12		ENST00000260443.9_ENSG00000137876.11
	ENST00000367885.5_ENSG00000143198.13	ENST00000394186.3_ENSG00000241468.8			ENST00000280154.12_ENSG00000150593.18	novel.6_ENSG00000184575.12		novel.1_ENSG00000242299.1
	ENST00000398955.2_ENSG00000137463.5	ENST00000357037.6_ENSG00000177469.13			novel.5_ENSG00000084733.11	ENST00000403994.9_ENSG00000140416.23		novel.2_ENSG00000171862.11
	ENST00000278968.10_ENSG00000149591.17	ENST00000497473.6-1_ENSG00000134330.19			ENST00000368328.5_ENSG00000203760.9	ENST00000372695.6_ENSG00000102409.10		novel.1_ENSG00000110274.16
	ENST00000380327.9_ENSG00000135451.13	ENST00000309951.8_ENSG00000122729.19			ENST00000329305.6_ENSG00000198467.16	novel.17_ENSG00000122786.20		ENST00000399312.3_ENSG00000243927.6
	ENST00000367393.8_ENSG00000203724.11	novel.7_ENSG00000123349.15			ENST00000193403.10-1_ENSG00000072110.16	novel.1_ENSG00000078018.21		ENST00000261735.4_ENSG00000089248.7
	ENST00000260947.9_ENSG00000138376.11	ENST00000442738.7_ENSG00000100142.16			ENST00000532097.6_ENSG00000185627.18	ENST00000682094.1_ENSG00000169967.17		ENST00000371250.4_ENSG00000162407.9
	novel.1_ENSG00000168298.7	novel.1_ENSG00000119917.15			novel.1_ENSG00000071242.12	novel.6_ENSG00000119681.12		ENST00000370544.10_ENSG00000143013.13
	novel.12_ENSG00000151327.13	ENST00000274137.10_ENSG00000145494.12			ENST00000258091.10_ENSG00000135624.16	ENST00000328089.11-1_ENSG00000171621.14		ENST00000490680.5_ENSG00000065150.21
	ENST00000437764.5_ENSG00000203706.8	ENST00000374500.10_ENSG00000112514.18			ENST00000360632.8_ENSG00000018408.15	novel.27_ENSG00000041982.16		ENST00000269122.8_ENSG00000141367.12
	novel.4_ENSG00000222041.11	ENST00000586870.5_ENSG00000141699.11			ENST00000392568.7_ENSG00000183828.15	novel.3_ENSG00000118257.17		novel.3_ENSG00000263809.1
	ENST00000290130.4_ENSG00000159055.4	novel.1_ENSG00000104213.13			ENST00000252102.9_ENSG00000131495.9	novel.4_ENSG00000113721.14		novel.1_ENSG00000265241.7
	novel.1_ENSG00000138778.13	ENST00000447866.5_ENSG00000160752.15			ENST00000362007.6_ENSG00000198715.13	ENST00000348160.9-1_ENSG00000168214.21		ENST00000249071.11_ENSG00000128340.15
	ENST00000367262.4_ENSG00000183155.5	ENST00000396060.7_ENSG00000140307.11			ENST00000367287.5_ENSG00000134375.11	novel.3_ENSG00000026559.14		novel.20_ENSG00000122406.14
	ENST00000466771.6_ENSG00000106853.20	ENST00000648839.1_ENSG00000161970.15			ENST00000300035.9_ENSG00000166803.14	novel.160_ENSG00000115414.21		novel.22_ENSG00000108298.12
	ENST00000451457.6_ENSG00000146410.12	ENST00000622694.5_ENSG00000015475.19			ENST00000319264.4_ENSG00000153714.6	novel.10_ENSG00000040275.17		ENST00000316077.14_ENSG00000129680.16
	ENST00000600880.5_ENSG00000197756.10	ENST00000378720.8_ENSG00000139684.15			ENST00000369314.2_ENSG00000121851.13	novel.5_ENSG00000182752.10		ENST00000261879.10_ENSG00000138613.14
	ENST00000567815.5_ENSG00000167526.14	ENST00000369713.10_ENSG00000148834.13			ENST00000345264.10_ENSG00000148484.18	novel.60_ENSG00000140416.23		ENST00000227618.8_ENSG00000110200.8
	novel.17_ENSG00000131143.10	ENST00000246071.8_ENSG00000125870.11			ENST00000216225.9_ENSG00000100387.9	ENST00000242480.4_ENSG00000122877.17		ENST00000329970.8_ENSG00000155115.7
	ENST00000596315.5_ENSG00000142227.11	novel.4_ENSG00000125611.15			ENST00000304494.10_ENSG00000147889.18	novel.250_ENSG00000115414.21		ENST00000344795.8_ENSG00000101084.18
	ENST00000381192.10_PAR_Y_ENSG00000002586.20_PAR_Y	ENST00000263202.15_ENSG00000070010.19			novel.11_ENSG00000161203.13	ENST00000215631.9_ENSG00000099860.9		ENST00000557342.6_ENSG00000119705.10
	novel.6_ENSG00000113558.19	ENST00000239666.9_ENSG00000120509.11			ENST00000222390.11_ENSG00000019991.18	ENST00000361368.7-1_ENSG00000198742.10		novel.2_ENSG00000083857.14
	ENST00000536859.5_ENSG00000168528.12	ENST00000493678.5_ENSG00000116288.13			ENST00000229379.3_ENSG00000111775.3	novel.4_ENSG00000182492.16		ENST00000372994.2_ENSG00000171159.5
	ENST00000260356.6_ENSG00000137801.11	ENST00000282058.11_ENSG00000152240.13			ENST00000395384.9-1_ENSG00000103485.19	ENST00000448616.5_ENSG00000130720.13		ENST00000358171.8_ENSG00000149257.16
	ENST00000392623.5_ENSG00000189171.15	ENST00000275036.11_ENSG00000118418.14			novel.11_ENSG00000167526.14	novel.13_ENSG00000041982.16		ENST00000574924.6_ENSG00000141552.18
	novel.1_ENSG00000212829.8	ENST00000317881.9_ENSG00000005022.6			ENST00000361521.9_ENSG00000097021.20	novel.8_ENSG00000012983.12		novel.20_ENSG00000131236.18
	novel.18_ENSG00000265681.8	ENST00000005257.7_ENSG00000006451.8			ENST00000292475.8_ENSG00000241468.8	ENST00000675529.1_ENSG00000106105.15		ENST00000361066.7_ENSG00000134202.11
	ENST00000209875.9_ENSG00000094916.16	ENST00000301522.3_ENSG00000167815.12			novel.1_ENSG00000169100.14_PAR_Y	ENST00000399849.4_ENSG00000177374.13		ENST00000394231.8_ENSG00000141741.12
	ENST00000350030.8_ENSG00000132780.17	ENST00000344063.7_ENSG00000108107.15			ENST00000361731.4-1_ENSG00000198818.10	novel.8_ENSG00000198959.12		ENST00000233025.11_ENSG00000114902.14
	ENST00000361421.2_ENSG00000198846.6	ENST00000260526.11_ENSG00000137962.13			ENST00000305218.9_ENSG00000168439.17	novel.1_ENSG00000198959.12		ENST00000401959.6-1_ENSG00000100138.15
	ENST00000300093.9_ENSG00000166851.15	ENST00000322030.13_ENSG00000119335.17			ENST00000380482.9_ENSG00000102802.10	novel.23_ENSG00000102359.9		novel.1_ENSG00000173163.10
	novel.18_ENSG00000142937.12	novel.15_ENSG00000198959.12			ENST00000290810.8_ENSG00000159593.15	novel.61_ENSG00000115414.21		ENST00000270625.7_ENSG00000142534.7
	novel.5_ENSG00000092820.18	ENST00000598742.6_ENSG00000105372.8			ENST00000607778.2_ENSG00000272047.3	ENST00000301455.7_ENSG00000167772.12		ENST00000259254.9_ENSG00000136732.16
	novel.6_ENSG00000154027.19	ENST00000577958.1_ENSG00000170315.14			ENST00000283415.4_ENSG00000153395.10	novel.297_ENSG00000115414.21		ENST00000316423.11_ENSG00000109814.12
	ENST00000576810.1-1_ENSG00000262185.3	ENST00000263774.9_ENSG00000213619.11			ENST00000443965.1_ENSG00000235385.2	ENST00000684151.1-1_ENSG00000146433.10		ENST00000226317.10_ENSG00000124875.10
	novel.3_ENSG00000172965.17	ENST00000313117.11_ENSG00000115875.19			ENST00000314355.7_ENSG00000123975.5	novel.4_ENSG00000136153.20		ENST00000368575.5-1_ENSG00000143545.10
	novel.2_ENSG00000147224.13	ENST00000281017.8_ENSG00000151353.15			ENST00000001008.6_ENSG00000004478.8	novel.12_ENSG00000137801.11		ENST00000373548.8_ENSG00000116478.12
	ENST00000619304.4_ENSG00000101447.15	ENST00000373014.5_ENSG00000183520.12			ENST00000602402.6_ENSG00000102580.15	ENST00000279441.9_ENSG00000166670.10		novel.36_ENSG00000113140.11
	novel.2_ENSG00000169607.13	ENST00000233893.10_ENSG00000115541.11			ENST00000489394.5_ENSG00000130066.17	ENST00000265631.10_ENSG00000004864.14		ENST00000316660.7-1_ENSG00000141682.12
	novel.2_ENSG00000204397.9	ENST00000245185.6_ENSG00000125148.7			ENST00000311052.10_ENSG00000153048.11	novel.4_ENSG00000135362.14		ENST00000276585.9_ENSG00000147586.10
	ENST00000374369.8_ENSG00000125965.9	ENST00000380377.9_ENSG00000171530.15			ENST00000366930.9_ENSG00000092969.12	ENST00000228741.8-1_ENSG00000111145.8		ENST00000578532.5_ENSG00000265681.8
	novel.1_ENSG00000263731.1	ENST00000413699.7_ENSG00000174748.22			ENST00000258424.3_ENSG00000135940.7	ENST00000305997.8_ENSG00000143797.12		ENST00000586534.6_ENSG00000179262.10
	novel.1_ENSG00000188229.6	ENST00000304414.12_ENSG00000170540.15			novel.156_ENSG00000108821.14	ENST00000369889.5_ENSG00000166272.18		ENST00000393196.8_ENSG00000239672.8
	novel.5_ENSG00000105755.8	novel.36_ENSG00000113140.11			ENST00000264065.12_ENSG00000077232.19	ENST00000647067.1_ENSG00000095303.17		ENST00000393085.4_ENSG00000105887.11
	novel.15_ENSG00000163682.17	ENST00000624481.4_ENSG00000002586.20			ENST00000360803.9_ENSG00000107937.19	ENST00000422318.7_ENSG00000168268.11		novel.1_ENSG00000164898.13
	ENST00000263181.7_ENSG00000121621.7	ENST00000361611.11_ENSG00000100804.19			novel.238_ENSG00000108821.14	novel.10_ENSG00000013375.16		ENST00000230431.11_ENSG00000112667.13
	novel.22_ENSG00000167468.18	ENST00000368547.4_ENSG00000127884.5			ENST00000341181.11_ENSG00000080822.17	ENST00000175506.8_ENSG00000070669.17		ENST00000247655.4_ENSG00000127184.13
	ENST00000261590.13_ENSG00000046604.14	novel.232034			ENST00000435041.3_ENSG00000198833.7	ENST00000379743.8_ENSG00000133110.15		ENST00000231061.9_ENSG00000113140.11
	novel.2_ENSG00000029725.17	ENST00000321562.9_ENSG00000141756.19			novel.15_ENSG00000062716.13			ENST00000318607.10_ENSG00000070756.17
	ENST00000500949.6_ENSG00000247556.6	ENST00000371989.8_ENSG00000148248.14			ENST00000646101.2_ENSG00000130429.15			ENST00000239878.9-1_ENSG00000120686.12
	ENST00000382758.6_ENSG00000150456.11	novel.11_ENSG00000104904.12			ENST00000263256.7_ENSG00000100418.8			ENST00000374550.8_ENSG00000142676.14
	ENST00000393035.6_ENSG00000158234.12	novel.5_ENSG00000006451.8			ENST00000643754.2_ENSG00000142676.14			ENST00000433866.7_ENSG00000230989.7
	ENST00000592588.7_ENSG00000115268.10	ENST00000332118.11_ENSG00000182934.12			ENST00000009180.10_ENSG00000010278.15			ENST00000429711.7_ENSG00000144713.13
		ENST00000648674.1_ENSG00000100138.15			novel.22_ENSG00000167515.10			ENST00000302386.10_ENSG00000170296.10
		ENST00000305786.7_ENSG00000172115.9			ENST00000273990.6_ENSG00000145358.6			ENST00000230050.4_ENSG00000112306.8
		ENST00000575771.6_ENSG00000183011.14			novel.1_ENSG00000173163.10			ENST00000333449.9_ENSG00000185475.11
		ENST00000430157.6_ENSG00000221983.8			novel.27_ENSG00000108298.12			ENST00000621356.3_ENSG00000124614.16
		ENST00000286428.7_ENSG00000155959.12			ENST00000432226.7_ENSG00000148180.21			ENST00000378667.1_ENSG00000164405.11
		ENST00000309579.7_ENSG00000173915.16			ENST00000267935.13_ENSG00000140365.16			ENST00000355968.10_ENSG00000196262.15
		ENST00000394231.8_ENSG00000141741.12			ENST00000301634.12_ENSG00000167900.12			ENST00000373713.7_ENSG00000121769.8
		ENST00000409074.8-1_ENSG00000256053.9			ENST00000426333.7_ENSG00000108883.13			novel.13_ENSG00000108298.12
		ENST00000260746.6_ENSG00000138175.9			ENST00000321265.10_ENSG00000090273.14			ENST00000240851.9-1_ENSG00000114354.15
		ENST00000261427.10_ENSG00000078140.14			novel.11_ENSG00000161011.20			novel.5_ENSG00000188846.14
		novel.1_ENSG00000164898.13			ENST00000375812.8_ENSG00000087191.13			ENST00000367429.9_ENSG00000000971.16
		ENST00000326577.9_ENSG00000006327.14			ENST00000518127.5-1_ENSG00000154582.17			novel.1_ENSG00000234287.1
		novel.3_ENSG00000109475.17			ENST00000270625.7_ENSG00000142534.7			ENST00000283109.8_ENSG00000058729.11
		ENST00000391865.7_ENSG00000143774.17			ENST00000225792.10_ENSG00000108654.16			ENST00000442744.7_ENSG00000221983.8
		ENST00000367027.5_ENSG00000117594.10			ENST00000373337.3_ENSG00000243749.1			ENST00000426013.7_ENSG00000185787.15
		ENST00000319006.8_ENSG00000177156.11			ENST00000308987.6_ENSG00000173207.13			ENST00000242577.11_ENSG00000088986.11
		novel.8_ENSG00000091129.21			novel.1_ENSG00000210176.1			novel.3_ENSG00000122873.12
		novel.1_ENSG00000119812.19			ENST00000342745.5_ENSG00000100647.8			ENST00000607357.2_ENSG00000172428.11
		ENST00000326925.11_ENSG00000178057.15			ENST00000351217.10-1_ENSG00000156642.17			ENST00000373910.9_ENSG00000072401.15
		ENST00000457408.7_ENSG00000158604.15			ENST00000368636.8_ENSG00000176171.11			ENST00000330029.6_ENSG00000184076.13
		ENST00000306185.8_ENSG00000172172.8			ENST00000262225.8_ENSG00000086598.11			ENST00000371224.7_ENSG00000059573.9
		ENST00000397298.8_ENSG00000214026.11			ENST00000376395.9-1_ENSG00000135018.14			ENST00000519065.6_ENSG00000196591.12
		ENST00000037243.7_ENSG00000034713.8			ENST00000396210.8_ENSG00000008394.13			ENST00000219313.9_ENSG00000103035.11
		novel.1_ENSG00000122873.12			ENST00000354185.9_ENSG00000165732.13			ENST00000262193.7_ENSG00000008018.9
		ENST00000361298.9_ENSG00000166681.14			ENST00000216117.9_ENSG00000100292.18			ENST00000360467.7_ENSG00000134871.19
		novel.1_ENSG00000244398.1			novel.2_ENSG00000163565.19			ENST00000262209.5_ENSG00000104321.11
		ENST00000247470.10_ENSG00000103490.14			novel.1_ENSG00000226564.1			ENST00000339083.12_ENSG00000155366.17
		ENST00000574924.6_ENSG00000141552.18			ENST00000357388.8_ENSG00000113810.16			ENST00000237889.9_ENSG00000119013.10
		novel.1_ENSG00000120913.23			ENST00000354332.8_ENSG00000196154.12			ENST00000294189.11_ENSG00000162244.12
		ENST00000221859.9_ENSG00000105258.9			novel.5_ENSG00000006451.8			ENST00000652332.1_ENSG00000155660.11
		ENST00000429120.6_ENSG00000160932.11			ENST00000361441.5_ENSG00000244509.4			ENST00000382533.8_ENSG00000150459.12
		ENST00000295598.10_ENSG00000163399.16			ENST00000672722.1_ENSG00000160007.19			ENST00000248879.8_ENSG00000128185.10
		ENST00000292510.6_ENSG00000160948.14			ENST00000567300.1_ENSG00000125148.7			ENST00000234590.10_ENSG00000074800.16
		ENST00000375499.8_ENSG00000117118.10			ENST00000361538.6_ENSG00000198721.13			ENST00000272298.12_ENSG00000143933.19
		ENST00000244763.9_ENSG00000124783.14			ENST00000379143.10_ENSG00000132646.11			ENST00000261875.10_ENSG00000074696.13
		ENST00000448864.6_ENSG00000182899.17			ENST00000358901.11_ENSG00000165280.18			ENST00000569622.5_ENSG00000261740.6
		ENST00000394975.3_ENSG00000167397.15			ENST00000296674.13_ENSG00000186468.13			ENST00000362007.6_ENSG00000198715.13
		ENST00000477624.1_ENSG00000232112.3			novel.48_ENSG00000108821.14			ENST00000366535.4-1_ENSG00000035687.10
		ENST00000311212.9_ENSG00000120963.12			ENST00000356303.7_ENSG00000156508.19			ENST00000296585.10_ENSG00000164171.11
		novel.2_ENSG00000108175.18			ENST00000269122.8_ENSG00000141367.12			ENST00000435041.3_ENSG00000198833.7
		ENST00000286371.8_ENSG00000069849.11			ENST00000617445.5_ENSG00000024862.18			novel.27_ENSG00000106853.20
		novel.4_ENSG00000170310.15			ENST00000584667.6_ENSG00000161526.15			ENST00000313115.11_ENSG00000177556.12
		ENST00000336233.10_ENSG00000107798.18			ENST00000370986.9-1_ENSG00000116717.13			ENST00000398104.5_ENSG00000074416.15
		novel.2_ENSG00000115216.14			novel.19_ENSG00000129515.20			ENST00000358227.5_ENSG00000137038.8
		ENST00000233114.13_ENSG00000014641.21			ENST00000284637.14_ENSG00000154447.15			ENST00000253788.12_ENSG00000131469.15
		novel.3_ENSG00000253729.8			ENST00000227520.10_ENSG00000110104.13			ENST00000287022.10_ENSG00000156467.10
		ENST00000250101.10_ENSG00000129235.11			novel.1_ENSG00000132002.9			novel.5_ENSG00000143753.13
		novel.2_ENSG00000105583.11			ENST00000368575.5-1_ENSG00000143545.10			novel.101_ENSG00000187109.15
		ENST00000495461.6_ENSG00000113811.11			ENST00000352480.10_ENSG00000130707.18			novel.8_ENSG00000120805.14
		ENST00000395422.4_ENSG00000106153.13			ENST00000424576.6_ENSG00000089009.16			ENST00000236957.9_ENSG00000114942.14
		novel.22_ENSG00000108298.12			novel.6_ENSG00000139613.12			ENST00000396651.8_ENSG00000142937.12
		ENST00000411948.7_ENSG00000203667.10			ENST00000296786.8_ENSG00000164332.8			novel.1_ENSG00000196656.7
		ENST00000372967.3_ENSG00000168653.11			novel.1_ENSG00000155099.8			ENST00000368547.4_ENSG00000127884.5
		novel.1_ENSG00000196656.7			ENST00000359866.9_ENSG00000130311.11			ENST00000372967.3_ENSG00000168653.11
		ENST00000636580.2_ENSG00000182220.15			ENST00000582401.6_ENSG00000265972.6			ENST00000284727.9_ENSG00000154518.10
		ENST00000472174.7_ENSG00000117410.14			ENST00000408946.7-1_ENSG00000170473.17			ENST00000264710.5_ENSG00000084733.11
		ENST00000571024.6_ENSG00000141552.18			ENST00000411948.7_ENSG00000203667.10			ENST00000320756.7_ENSG00000111196.10
		ENST00000650309.2_ENSG00000131174.7			ENST00000648839.1_ENSG00000161970.15			ENST00000372805.8_ENSG00000131236.18
		ENST00000256951.10_ENSG00000134531.10			novel.2_ENSG00000083857.14			ENST00000377773.9_ENSG00000175768.13
		ENST00000358514.9_ENSG00000205220.12			novel.3_ENSG00000109475.17			ENST00000421017.6_ENSG00000182718.18
		ENST00000247655.4_ENSG00000127184.13			ENST00000302422.4_ENSG00000205544.4			ENST00000296412.14_ENSG00000197894.12
		novel.7_ENSG00000100941.9			ENST00000333449.9_ENSG00000185475.11			ENST00000398637.10_ENSG00000111371.16
		ENST00000339431.9_ENSG00000128606.13			ENST00000352861.9_ENSG00000132432.14			novel.151237
		ENST00000557342.6_ENSG00000119705.10			ENST00000439561.7_ENSG00000129083.13			ENST00000249299.7_ENSG00000128534.8
		ENST00000263354.8_ENSG00000105402.8			ENST00000260643.7_ENSG00000138073.14			ENST00000394077.8_ENSG00000114391.13
		ENST00000370986.9-1_ENSG00000116717.13			ENST00000273920.8_ENSG00000145293.16			ENST00000265174.5_ENSG00000138801.9
		ENST00000296597.10-1_ENSG00000164182.12			ENST00000300527.9_ENSG00000142173.16			ENST00000274289.8_ENSG00000145632.15
		ENST00000488034.6_ENSG00000112514.18			ENST00000264170.9_ENSG00000115919.15			ENST00000286953.8-1_ENSG00000156411.10
		ENST00000202773.14_ENSG00000089009.16			ENST00000320672.8_ENSG00000145687.16			ENST00000256854.10_ENSG00000134440.12
		novel.11_ENSG00000167526.14			novel.3_ENSG00000155975.10			ENST00000280557.11_ENSG00000139726.11
		ENST00000264254.11_ENSG00000115539.14			ENST00000667979.1_ENSG00000175061.18			ENST00000297564.6_ENSG00000164919.11
		ENST00000359943.8-1_ENSG00000196937.11			ENST00000509589.5_ENSG00000120306.11			ENST00000353703.9_ENSG00000166913.13
		ENST00000377595.8_ENSG00000118939.18			ENST00000294189.11_ENSG00000162244.12			ENST00000508987.1_ENSG00000171421.13
		ENST00000454193.5_ENSG00000135637.14			ENST00000302418.5_ENSG00000170759.11			ENST00000300291.10_ENSG00000167005.14
		ENST00000265304.11_ENSG00000106028.11			ENST00000352433.10_ENSG00000164611.13			novel.57547
		ENST00000316149.8_ENSG00000123545.6			novel.7_ENSG00000156508.19			ENST00000542996.6-1_ENSG00000128595.17
		ENST00000264258.8_ENSG00000071082.11			ENST00000355841.7_ENSG00000196923.14			novel.10_ENSG00000159140.21
		ENST00000298894.5_ENSG00000165943.5			ENST00000296577.9-1_ENSG00000164163.11			novel.2_ENSG00000105583.11
		ENST00000677950.1_ENSG00000147684.10			ENST00000297579.9_ENSG00000164934.14			novel.4_ENSG00000125611.15
		ENST00000203630.10_ENSG00000089693.11			ENST00000464889.7-1_ENSG00000120265.19			ENST00000379607.10_ENSG00000173674.11
		ENST00000302422.4_ENSG00000205544.4			ENST00000355151.9_ENSG00000172590.18			ENST00000334351.8_ENSG00000189266.13
		novel.5_ENSG00000122705.17			ENST00000203407.6_ENSG00000010256.11			ENST00000372759.4_ENSG00000084073.10
		ENST00000370473.5-1_ENSG00000117228.11			novel.2_ENSG00000260630.7			ENST00000436863.7_ENSG00000137752.24
		ENST00000252599.9-1_ENSG00000130309.11			ENST00000330899.5_ENSG00000086061.16			ENST00000301457.3_ENSG00000167774.2
		ENST00000394667.8_ENSG00000109475.17			novel.3_ENSG00000074696.13			ENST00000358406.10_ENSG00000197448.14
		novel.5_ENSG00000196569.13			ENST00000375963.8_ENSG00000083223.18			ENST00000647800.2-1_ENSG00000136156.15
		ENST00000393868.7_ENSG00000163541.12			ENST00000380171.8_ENSG00000138085.17			ENST00000545606.6-1_ENSG00000111530.13
		ENST00000287022.10_ENSG00000156467.10			ENST00000395560.7_ENSG00000183696.14			novel.1_ENSG00000218426.5
		ENST00000266544.10_ENSG00000139180.11			ENST00000308961.5_ENSG00000174886.14			ENST00000247461.9_ENSG00000127022.16
		ENST00000339834.10_ENSG00000166275.16			ENST00000317551.12_ENSG00000139624.14			ENST00000321562.9_ENSG00000141756.19
		novel.2_ENSG00000136295.15			ENST00000300087.7-1_ENSG00000166847.10			ENST00000311852.11-1_ENSG00000157227.14
		ENST00000238609.4_ENSG00000119632.4			ENST00000269321.12_ENSG00000141522.12			ENST00000290349.11_ENSG00000159228.13
		ENST00000264065.12_ENSG00000077232.19			ENST00000346798.8_ENSG00000142192.21			ENST00000256496.8-1_ENSG00000134108.14
		novel.2_ENSG00000244115.1			ENST00000374490.8_ENSG00000117305.15			ENST00000373669.8_ENSG00000102309.15
		ENST00000379607.10_ENSG00000173674.11			ENST00000353704.3_ENSG00000107175.12			ENST00000531188.6_ENSG00000149273.15
		ENST00000302746.11_ENSG00000168291.13			novel.3_ENSG00000149716.13			novel.29_ENSG00000160285.15
		ENST00000389131.8_ENSG00000134013.16			ENST00000253247.9-1_ENSG00000130935.10			ENST00000531828.5_ENSG00000117859.19
		ENST00000313115.11_ENSG00000177556.12			novel.5_ENSG00000188846.14			novel.12_ENSG00000254772.10
		ENST00000676824.1_ENSG00000143387.14			ENST00000264954.5_ENSG00000109519.13			novel.3_ENSG00000109805.10
		ENST00000381237.6_ENSG00000104635.15			novel.10_ENSG00000196465.10			novel.31_ENSG00000108298.12
		novel.57547			ENST00000264832.8_ENSG00000090339.9			ENST00000262027.10_ENSG00000166986.15
		novel.5_ENSG00000188846.14			ENST00000300060.7_ENSG00000166825.15			ENST00000398449.8_ENSG00000160179.19
		ENST00000223641.5_ENSG00000106803.10			ENST00000248098.8_ENSG00000206053.13			novel.7_ENSG00000140937.14
		ENST00000284440.9_ENSG00000154277.13			ENST00000409923.5_ENSG00000122591.13			ENST00000322886.12_ENSG00000165891.16
		ENST00000270645.8_ENSG00000142552.8			novel.2_ENSG00000186591.13			ENST00000530758.2_ENSG00000254999.4
		ENST00000274065.9_ENSG00000145425.10			ENST00000368719.9_ENSG00000197956.10			novel.4_ENSG00000113657.13
		ENST00000647800.2-1_ENSG00000136156.15			ENST00000618562.2-1_ENSG00000150630.4			ENST00000375464.7_ENSG00000165233.18
		ENST00000379715.10_ENSG00000124802.12			ENST00000367089.8_ENSG00000146425.11			ENST00000567572.6_ENSG00000140931.20
		ENST00000295497.12-1_ENSG00000128656.15			ENST00000374379.9_ENSG00000169504.15			ENST00000484921.1_ENSG00000144746.7
		ENST00000022615.9_ENSG00000078668.14			ENST00000373449.7_ENSG00000004455.17			novel.18_ENSG00000040275.17
		novel.16_ENSG00000173230.15			novel.133367			ENST00000332707.10_ENSG00000184575.12
		ENST00000409304.6_ENSG00000135919.14			ENST00000296755.12-1_ENSG00000131711.15			ENST00000399765.5_ENSG00000015475.19
		ENST00000590247.7_ENSG00000105185.12			novel.11_ENSG00000167996.16			novel.5_ENSG00000010818.10
		ENST00000317534.6_ENSG00000062582.14			ENST00000359426.7_ENSG00000156515.24			ENST00000373055.6_ENSG00000134690.11
		ENST00000354202.9_ENSG00000172269.20			novel.97_ENSG00000164733.22			ENST00000497027.5_ENSG00000114251.15
		ENST00000272424.11_ENSG00000144034.16			ENST00000328709.8_ENSG00000183513.9			ENST00000587708.7_ENSG00000205155.8
		ENST00000367294.4_ENSG00000146476.11			ENST00000290155.8-2_ENSG00000159079.19			ENST00000272227.8-1_ENSG00000143870.13
		novel.43_ENSG00000142657.21			ENST00000261712.8_ENSG00000108671.11			ENST00000269389.8_ENSG00000141574.8
		ENST00000296425.10_ENSG00000164040.18			novel.4_ENSG00000125611.15			ENST00000614830.5_ENSG00000048162.21
		novel.3_ENSG00000263809.1			ENST00000307712.11_ENSG00000100934.15			ENST00000380680.5-1_ENSG00000122042.10
		novel.12_ENSG00000160752.15			novel.7_ENSG00000181163.14			ENST00000411809.7_ENSG00000113282.14
		ENST00000451315.7_ENSG00000225921.7			ENST00000335791.10_ENSG00000136840.19			novel.70_ENSG00000115414.21
		ENST00000405876.9_ENSG00000139437.18			ENST00000216037.10_ENSG00000100219.16			novel.1_ENSG00000151572.18
		ENST00000550487.6_ENSG00000178449.9			novel.182_ENSG00000164692.18			ENST00000233627.14_ENSG00000115286.20
		ENST00000438552.6_ENSG00000125835.19			ENST00000379046.6_ENSG00000181019.13			ENST00000393035.6_ENSG00000158234.12
		ENST00000359523.7-1_ENSG00000197965.12			ENST00000261890.7_ENSG00000103769.10			ENST00000525634.6_ENSG00000110700.7
		ENST00000303921.3_ENSG00000170775.3			ENST00000246868.7_ENSG00000126524.10			novel.1_ENSG00000121621.7
		ENST00000264538.4_ENSG00000114446.5			novel.2_ENSG00000182158.15			ENST00000441617.6_ENSG00000228824.7
		ENST00000375446.5_ENSG00000131669.10			novel.1_ENSG00000141349.9			ENST00000304312.5_ENSG00000169020.10
		ENST00000285667.4_ENSG00000155304.6			novel.1_ENSG00000232573.1			novel.20_ENSG00000132341.12
		ENST00000219400.8_ENSG00000103121.9			ENST00000264036.6-1_ENSG00000076706.17			novel.27_ENSG00000120708.17
		ENST00000296412.14_ENSG00000197894.12			ENST00000297578.9-1_ENSG00000164933.12			ENST00000284771.7_ENSG00000154553.16
		ENST00000395794.2_ENSG00000107562.16			ENST00000367879.9_ENSG00000143179.16			ENST00000424310.7-1_ENSG00000145860.12
		ENST00000240079.11_ENSG00000120860.11			novel.2_ENSG00000128606.13			novel.65_ENSG00000115414.21
		ENST00000268668.11_ENSG00000140990.15			ENST00000259632.12_ENSG00000137100.16			ENST00000373358.8_ENSG00000102390.11
		novel.11_ENSG00000161011.20			ENST00000264258.8_ENSG00000071082.11			ENST00000322989.8_ENSG00000134419.15
		ENST00000328916.7_ENSG00000182326.15			novel.8_ENSG00000136045.12			ENST00000391971.7_ENSG00000168385.18
		ENST00000378670.8_ENSG00000164405.11			novel.3_ENSG00000197956.10			ENST00000277746.11_ENSG00000148572.16
		ENST00000534025.6_ENSG00000175348.11			novel.4_ENSG00000170776.22			ENST00000264036.6-1_ENSG00000076706.17
		ENST00000647248.2_ENSG00000182899.17			ENST00000558813.5_ENSG00000128951.14			ENST00000290130.4_ENSG00000159055.4
		ENST00000320954.11_ENSG00000170275.15			novel.26_ENSG00000112514.18			ENST00000263382.8_ENSG00000105011.9
		ENST00000356978.9_ENSG00000198668.13			ENST00000251413.8_ENSG00000131462.9			novel.39_ENSG00000041982.16
		novel.2_ENSG00000131368.8			novel.3_ENSG00000286129.1			novel.3_ENSG00000183291.17
		ENST00000355346.9_ENSG00000119185.13			ENST00000299106.9_ENSG00000166086.13			novel.40_ENSG00000041982.16
		ENST00000256441.5-1_ENSG00000134056.12			ENST00000306010.8_ENSG00000170430.10			ENST00000393427.6_ENSG00000087884.14
		novel.4_ENSG00000100058.12			ENST00000397261.8_ENSG00000241553.13			novel.1_ENSG00000100580.8
		ENST00000570646.6_ENSG00000103415.12			ENST00000519956.1_ENSG00000164751.15			ENST00000367879.9_ENSG00000143179.16
		ENST00000324787.10_ENSG00000090263.16			novel.16_ENSG00000136231.14			ENST00000333119.7_ENSG00000126756.12
		ENST00000300738.10-1_ENSG00000167325.15			ENST00000549098.5_ENSG00000089157.16			ENST00000682763.1_ENSG00000176438.13
		ENST00000549115.7_ENSG00000258289.10			ENST00000285279.10_ENSG00000154978.13			novel.17_ENSG00000131143.10
		ENST00000367679.7_ENSG00000116161.18			ENST00000266718.5_ENSG00000139329.5			ENST00000380455.11_ENSG00000124588.22
		ENST00000257663.4_ENSG00000135211.6			ENST00000261245.9_ENSG00000020426.11			ENST00000184266.3_ENSG00000065518.8
		ENST00000249299.7_ENSG00000128534.8			ENST00000305409.3-1_ENSG00000171951.5			ENST00000371953.8_ENSG00000171862.11
		ENST00000367041.5_ENSG00000117335.20			ENST00000269137.11_ENSG00000141380.14			novel.98_ENSG00000120708.17
		ENST00000250498.9_ENSG00000129562.11			ENST00000457354.7_ENSG00000139921.13			ENST00000368706.9_ENSG00000188643.11
		ENST00000318008.11_ENSG00000002834.18			ENST00000317968.9_ENSG00000163110.15			ENST00000374171.5_ENSG00000148229.13
		ENST00000358598.6_ENSG00000108946.15			ENST00000439602.7_ENSG00000231500.7			ENST00000354848.5_ENSG00000117335.20
		ENST00000377452.4_ENSG00000125821.13			ENST00000257700.7_ENSG00000135249.8			ENST00000395326.8_ENSG00000241258.7
		ENST00000360568.8_ENSG00000072682.20			ENST00000336458.13_ENSG00000132507.18			ENST00000427190.6_ENSG00000198814.13
		ENST00000545712.7_ENSG00000139428.12			ENST00000361271.8_ENSG00000165996.14			novel.1_ENSG00000135002.12
		ENST00000579978.5_ENSG00000141552.18			novel.3_ENSG00000112514.18			ENST00000393263.7_ENSG00000187109.15
		ENST00000252622.15_ENSG00000130332.15			ENST00000335181.10_ENSG00000067225.19			ENST00000333130.4_ENSG00000185608.9
		ENST00000647956.2-1_ENSG00000159403.18			ENST00000566405.5_ENSG00000131143.10			ENST00000446922.6_ENSG00000164104.12
		novel.1_ENSG00000233476.3			ENST00000358435.9_ENSG00000196683.11			novel.10_ENSG00000019991.18
		ENST00000427805.6_ENSG00000241343.10			ENST00000374466.4_ENSG00000169826.8			ENST00000602414.6_ENSG00000269893.8
		ENST00000642050.2_ENSG00000131238.18			ENST00000458500.5_ENSG00000147403.18			novel.1_ENSG00000140443.15
		ENST00000646974.2_ENSG00000167460.17			ENST00000358227.5_ENSG00000137038.8			ENST00000319172.10_ENSG00000176142.13
		ENST00000396861.5_ENSG00000111640.15			ENST00000319285.5_ENSG00000179958.10			ENST00000288757.7_ENSG00000157895.11
		ENST00000368858.9_ENSG00000154473.18			ENST00000409501.7_ENSG00000115652.15			ENST00000305366.8_ENSG00000169908.12
		ENST00000450852.8_ENSG00000164172.20			ENST00000281031.5_ENSG00000151366.13			ENST00000252456.7_ENSG00000130176.8
		ENST00000219313.9_ENSG00000103035.11			ENST00000373001.4_ENSG00000116954.8			novel.187_ENSG00000108821.14
		ENST00000305105.3_ENSG00000106400.12			ENST00000215071.9-1_ENSG00000099341.12			ENST00000216264.13_ENSG00000100422.14
		ENST00000313104.9_ENSG00000089157.16			ENST00000298289.7_ENSG00000165502.7			ENST00000656422.1_ENSG00000229647.2
		ENST00000230050.4_ENSG00000112306.8			ENST00000678147.1_ENSG00000108298.12			ENST00000368211.8_ENSG00000143314.12
		ENST00000333676.8_ENSG00000262814.8			novel.2_ENSG00000285641.1			ENST00000379221.4_ENSG00000120675.6
		ENST00000304863.6-1_ENSG00000169021.6			ENST00000356413.5_ENSG00000089289.16			ENST00000396861.5_ENSG00000111640.15
		ENST00000431606.4_ENSG00000156603.19			ENST00000381237.6_ENSG00000104635.15			ENST00000589228.6_ENSG00000108946.15
		ENST00000370372.7_ENSG00000196072.12			ENST00000343218.10_ENSG00000113657.13			novel.10_ENSG00000106366.9
		ENST00000311111.11_ENSG00000172809.13			novel.2_ENSG00000163682.17			ENST00000285279.10_ENSG00000154978.13
		ENST00000378667.1_ENSG00000164405.11			ENST00000567815.5_ENSG00000167526.14			ENST00000524463.6_ENSG00000109861.17
		ENST00000379568.4_ENSG00000111845.5			novel.10_ENSG00000133112.17			ENST00000398510.7_ENSG00000177200.18
		novel.47_ENSG00000164111.15			ENST00000409134.8_ENSG00000164904.18			novel.18_ENSG00000137801.11
		novel.2_ENSG00000197956.10			ENST00000490680.5_ENSG00000065150.21			novel.7_ENSG00000123416.15
		ENST00000265100.6_ENSG00000037241.7			ENST00000502935.6_ENSG00000108039.18			ENST00000272274.8_ENSG00000122026.11
		ENST00000304312.5_ENSG00000169020.10			ENST00000348956.7_ENSG00000166165.13			ENST00000526049.6_ENSG00000131871.15
		ENST00000248378.6_ENSG00000127774.7			ENST00000652332.1_ENSG00000155660.11			ENST00000420846.7_ENSG00000135404.12
		ENST00000491614.6_ENSG00000165609.13			novel.5_ENSG00000011454.18			novel.16_ENSG00000105825.14
		novel.4_ENSG00000188243.14			ENST00000221975.6_ENSG00000105372.8			ENST00000605895.6-1_ENSG00000157916.20
		ENST00000293860.6_ENSG00000161980.6			ENST00000548925.5_ENSG00000135441.7			ENST00000374786.5_ENSG00000182667.15
		ENST00000601521.5_ENSG00000083845.9			ENST00000576686.1_ENSG00000141504.12			ENST00000306010.8_ENSG00000170430.10
		novel.1_ENSG00000137970.7			ENST00000310955.11_ENSG00000117399.14			ENST00000258607.10_ENSG00000136108.15
		novel.1_ENSG00000106080.11			ENST00000331483.9_ENSG00000185624.16			novel.2_ENSG00000041982.16
		ENST00000343470.9_ENSG00000145220.14			ENST00000648437.1_ENSG00000124614.16			ENST00000344063.7_ENSG00000108107.15
		ENST00000319466.9_ENSG00000180398.13			ENST00000424869.6-1_ENSG00000148516.23			novel.19_ENSG00000105220.17
		ENST00000000233.10_ENSG00000004059.11			novel.12_ENSG00000160752.15			ENST00000556816.6_ENSG00000165898.14
		ENST00000216802.10_ENSG00000100911.16			ENST00000256442.10_ENSG00000134057.15			ENST00000618718.1_ENSG00000164442.10
		ENST00000368533.8_ENSG00000143549.21			ENST00000303305.11_ENSG00000170515.14			novel.169489
		ENST00000358867.11_ENSG00000171204.13			ENST00000576544.6_ENSG00000184009.13			ENST00000616986.5_ENSG00000077232.19
		ENST00000576154.5_ENSG00000121064.13			novel.8_ENSG00000103121.9			novel.4_ENSG00000173163.10
		ENST00000679149.1_ENSG00000135047.16			novel.1_ENSG00000261716.2			ENST00000223271.8_ENSG00000106538.10
		ENST00000496387.5_ENSG00000173660.12			ENST00000241337.9_ENSG00000213366.13			ENST00000216014.9_ENSG00000100196.11
		novel.1_ENSG00000234797.5			ENST00000326446.10_ENSG00000177917.11			ENST00000389912.7_ENSG00000133983.16
		ENST00000278903.11_ENSG00000149547.15			ENST00000206262.2_ENSG00000091844.8			ENST00000451218.6_ENSG00000109189.13
		ENST00000380554.5_ENSG00000196139.14			ENST00000216774.11_ENSG00000100883.13			ENST00000341415.3_ENSG00000188624.3
		novel.1_ENSG00000275674.1			ENST00000323963.10_ENSG00000156976.17			ENST00000585089.5_ENSG00000109083.14
		ENST00000311141.7_ENSG00000100711.14			ENST00000374500.10_ENSG00000112514.18			novel.14_ENSG00000148516.23
		ENST00000227507.3_ENSG00000110092.4			novel.10_ENSG00000143702.16			ENST00000578706.5_ENSG00000170315.14
		ENST00000512805.6_ENSG00000204628.12			ENST00000574924.6_ENSG00000141552.18			novel.23_ENSG00000167996.16
		ENST00000607357.2_ENSG00000172428.11			ENST00000226230.8-1_ENSG00000109084.14			ENST00000234677.7_ENSG00000031698.13
		ENST00000335753.8_ENSG00000065613.15			ENST00000312175.7_ENSG00000175334.8			novel.1_ENSG00000151090.20
		novel.13_ENSG00000108298.12			ENST00000307720.4_ENSG00000171497.5			ENST00000675372.1_ENSG00000169567.13
		ENST00000243776.11_ENSG00000123989.14			ENST00000447750.7_ENSG00000203879.12			novel.5_ENSG00000075790.12
		ENST00000330720.7_ENSG00000105438.9			novel.25_ENSG00000108671.11			ENST00000613132.5_ENSG00000146674.16
		ENST00000675418.2_ENSG00000196549.13			ENST00000362031.10_ENSG00000129515.20			ENST00000231706.6_ENSG00000013293.6
		novel.19_ENSG00000126088.14			novel.3_ENSG00000132274.16			ENST00000372458.8_ENSG00000066322.15
		ENST00000368211.8_ENSG00000143314.12			ENST00000216146.9_ENSG00000100316.16			ENST00000261292.9_ENSG00000101670.12
		ENST00000286953.8-1_ENSG00000156411.10			ENST00000429029.6_ENSG00000105993.15			ENST00000340607.5_ENSG00000148344.11
		ENST00000343986.9_ENSG00000171858.18			ENST00000336812.5_ENSG00000109606.13			novel.29_ENSG00000122545.20
		ENST00000290349.11_ENSG00000159228.13			ENST00000233055.9_ENSG00000085449.15			ENST00000523377.2_ENSG00000083099.11
		ENST00000368865.9-1_ENSG00000154473.18			ENST00000322347.11_ENSG00000178741.12			ENST00000229270.8_ENSG00000111669.15
		ENST00000372645.3_ENSG00000166681.14			novel.23_ENSG00000010244.19			ENST00000249356.4_ENSG00000128590.5
		novel.11_ENSG00000075420.13			novel.94_ENSG00000131236.18			novel.1_ENSG00000115414.21
		ENST00000392349.9_ENSG00000128699.14			ENST00000354675.10_ENSG00000131016.17			ENST00000357867.8_ENSG00000115414.21
		ENST00000394890.7_ENSG00000122884.13			ENST00000361298.9_ENSG00000166681.14			ENST00000556821.5_ENSG00000100836.11
		ENST00000393537.5_ENSG00000213337.9			ENST00000520468.7_ENSG00000164919.11			ENST00000579260.5-1_ENSG00000108298.12
		ENST00000580018.4_ENSG00000265354.4			novel.18_ENSG00000115380.20			novel.24_ENSG00000078098.14
		novel.1_ENSG00000060762.19			ENST00000450169.7_ENSG00000106355.10			novel.3_ENSG00000151150.22
		ENST00000295682.6_ENSG00000163463.13			novel.8_ENSG00000091129.21			novel.8_ENSG00000163069.13
		ENST00000395119.7_ENSG00000104529.18			novel.4_ENSG00000127603.31			ENST00000308018.9_ENSG00000128626.12
		ENST00000475947.7_ENSG00000175061.18			ENST00000429711.7_ENSG00000144713.13			novel.13_ENSG00000019991.18
		ENST00000309324.9_ENSG00000174917.9			ENST00000307892.13_ENSG00000103018.17			ENST00000397298.8_ENSG00000214026.11
		novel.2_ENSG00000174136.13			ENST00000322349.13_ENSG00000102189.17			ENST00000372734.5-1_ENSG00000156110.15
		novel.5_ENSG00000084733.11			ENST00000504325.5_ENSG00000204628.12			ENST00000322954.11_ENSG00000137831.15
		ENST00000465351.5_ENSG00000085662.14			novel.3_ENSG00000253729.8			ENST00000371571.5_ENSG00000026559.14
		ENST00000223321.9_ENSG00000106588.12			ENST00000299138.12_ENSG00000069329.18			ENST00000223641.5_ENSG00000106803.10
		novel.2_ENSG00000083857.14			novel.7_ENSG00000108946.15			novel.11_ENSG00000196776.17
		ENST00000303904.8_ENSG00000168090.10			ENST00000328257.13_ENSG00000214517.10			novel.5_ENSG00000141562.18
		ENST00000591399.5_ENSG00000132471.12			ENST00000303545.4-1_ENSG00000170881.5			ENST00000528499.5_ENSG00000084234.18
		ENST00000283415.4_ENSG00000153395.10			ENST00000373700.9_ENSG00000148634.16			novel.13_ENSG00000154710.18
		ENST00000393196.8_ENSG00000239672.8			novel.14_ENSG00000135679.26			ENST00000318130.13-1_ENSG00000116406.19
		ENST00000462776.2-1_ENSG00000197956.10			ENST00000409724.5_ENSG00000042493.16			novel.1_ENSG00000234797.5
		ENST00000278175.10_ENSG00000148926.10			novel.1_ENSG00000100739.11			novel.2_ENSG00000129116.19
		ENST00000435844.3_ENSG00000232388.5			ENST00000360820.7_ENSG00000136021.19			ENST00000396556.7_ENSG00000144645.15
		novel.28_ENSG00000133110.15			ENST00000420936.6_ENSG00000166333.14			novel.6_ENSG00000136810.13
		novel.1_ENSG00000198899.2			novel.4_ENSG00000138433.16			novel.13_ENSG00000143797.12
		ENST00000339995.11_ENSG00000110321.19			novel.26_ENSG00000099250.18			ENST00000306602.3_ENSG00000169245.6
		ENST00000493763.7_ENSG00000146223.16			ENST00000245812.8_ENSG00000125652.8			novel.7_ENSG00000123349.15
		ENST00000393038.3_ENSG00000141378.15			ENST00000354817.8_ENSG00000197601.13			novel.4_ENSG00000104343.21
		ENST00000528097.5_ENSG00000177156.11			ENST00000367498.8_ENSG00000116679.16			novel.33_ENSG00000142541.18
		novel.2_ENSG00000125827.9			ENST00000229239.10_ENSG00000111640.15			novel.34_ENSG00000154277.13
		ENST00000294785.10_ENSG00000162736.17			ENST00000311381.8_ENSG00000130349.10			novel.1_ENSG00000172331.12
		ENST00000368985.8_ENSG00000163131.12			ENST00000291576.12_ENSG00000241945.8			ENST00000359271.4_ENSG00000197496.6
		ENST00000354848.5_ENSG00000117335.20			novel.3_ENSG00000099810.21			ENST00000302759.11_ENSG00000169679.15
		ENST00000295633.8_ENSG00000163430.12			ENST00000246747.9_ENSG00000213465.8			ENST00000422840.7-1_ENSG00000090863.12
		ENST00000502492.6_ENSG00000159210.10			ENST00000270142.11-1_ENSG00000142168.15			novel.4_ENSG00000198252.12
		ENST00000552842.1_ENSG00000219200.12			ENST00000442267.3_ENSG00000109436.8			ENST00000296425.10_ENSG00000164040.18
		ENST00000265523.9_ENSG00000106605.11			ENST00000543164.5_ENSG00000111639.8			ENST00000436551.2_ENSG00000234362.6
		ENST00000286713.7_ENSG00000148175.13			novel.5_ENSG00000081307.15			ENST00000520944.5_ENSG00000245910.8
		ENST00000225504.8_ENSG00000213246.7			novel.16_ENSG00000106366.9			ENST00000290902.10-1_ENSG00000159674.12
		ENST00000279839.8_ENSG00000150316.12			ENST00000586035.1_ENSG00000105185.12			ENST00000366991.5-1_ENSG00000143476.18
		ENST00000397628.5_ENSG00000160310.18			ENST00000326840.11_ENSG00000057019.16			ENST00000678609.1_ENSG00000108298.12
		ENST00000503362.2_ENSG00000129128.13			ENST00000394077.8_ENSG00000114391.13			ENST00000324300.10-1_ENSG00000151617.17
		ENST00000304271.11-1_ENSG00000171067.11			ENST00000394991.8_ENSG00000145335.17			ENST00000408953.4_ENSG00000221886.4
		ENST00000441448.7_ENSG00000197498.13			ENST00000372013.8_ENSG00000148671.14			ENST00000360472.9_ENSG00000162734.13
		ENST00000450589.5_ENSG00000234741.8			ENST00000374550.8_ENSG00000142676.14			ENST00000368305.9_ENSG00000116586.12
		ENST00000249071.11_ENSG00000128340.15			novel.10_ENSG00000261040.7			ENST00000166345.8_ENSG00000071539.14
		novel.1_ENSG00000227081.5			ENST00000294360.5_ENSG00000162384.14			ENST00000377953.4_ENSG00000204922.5
		ENST00000622306.5_ENSG00000185164.15			ENST00000465957.1_ENSG00000107521.20			ENST00000572179.5_ENSG00000083457.12
		ENST00000374492.8_ENSG00000088298.13			ENST00000367679.7_ENSG00000116161.18			novel.4_ENSG00000152749.8
		ENST00000399070.3_ENSG00000257267.3			ENST00000607484.6_ENSG00000137288.10			ENST00000316856.7_ENSG00000179262.10
		ENST00000225719.9_ENSG00000108582.12			ENST00000678609.1_ENSG00000108298.12			ENST00000361611.11_ENSG00000100804.19
		ENST00000291458.9_ENSG00000160124.9			novel.4_ENSG00000113657.13			novel.11_ENSG00000137309.20
		ENST00000258662.3_ENSG00000136159.4			ENST00000261183.8_ENSG00000091039.17			ENST00000296027.5-1_ENSG00000163735.7
		ENST00000393562.10_ENSG00000160211.19			ENST00000334047.12_ENSG00000117525.14			ENST00000264694.13_ENSG00000109762.16
		ENST00000261700.8_ENSG00000087302.9			ENST00000369709.3_ENSG00000116473.14			ENST00000509589.5_ENSG00000120306.11
		ENST00000680020.1_ENSG00000175110.13			ENST00000372991.9_ENSG00000112576.13			ENST00000301964.7_ENSG00000171148.14
		ENST00000679157.1_ENSG00000135047.16			ENST00000376747.8_ENSG00000102595.20			ENST00000475248.5_ENSG00000162244.12
		novel.10_ENSG00000196465.10			ENST00000338758.12_ENSG00000188677.15			novel.7_ENSG00000181163.14
		ENST00000476320.6_ENSG00000186577.14			novel.2_ENSG00000162733.19			novel.2_ENSG00000169902.15
		ENST00000396203.7_ENSG00000188846.14			novel.1_ENSG00000167996.16			ENST00000278849.4_ENSG00000149503.13
		ENST00000278353.10-1_ENSG00000149084.13			novel.2_ENSG00000188243.14			ENST00000368400.5_ENSG00000179085.8
		ENST00000309311.7_ENSG00000167658.16			novel.195_ENSG00000108821.14			ENST00000409074.8-1_ENSG00000256053.9
		ENST00000358755.5_ENSG00000164930.12			novel.1_ENSG00000185630.19			ENST00000370214.9_ENSG00000117528.14
		ENST00000676271.1_ENSG00000068796.19			ENST00000356644.7_ENSG00000080546.13			ENST00000398606.10_ENSG00000084207.18
		ENST00000292614.9_ENSG00000005075.15			novel.19_ENSG00000156508.19			ENST00000504830.6_ENSG00000151388.11
		novel.5_ENSG00000170348.9			ENST00000370355.3_ENSG00000099194.6			ENST00000330398.9_ENSG00000185883.12
		novel.2_ENSG00000273319.1			novel.3_ENSG00000065534.19			ENST00000014930.9_ENSG00000013583.10
		ENST00000520242.6-1_ENSG00000154582.17			ENST00000331523.7_ENSG00000156508.19			ENST00000326735.13_ENSG00000159363.19
		ENST00000377773.9_ENSG00000175768.13			ENST00000519374.6_ENSG00000113732.9			novel.3_ENSG00000181523.13
		novel.14_ENSG00000143222.12			ENST00000262455.7_ENSG00000023318.8			ENST00000329967.11_ENSG00000184990.13
		novel.6_ENSG00000134352.20			ENST00000395499.5_ENSG00000204310.13			ENST00000380822.9_ENSG00000085231.14
		novel.50_ENSG00000206503.13			novel.2_ENSG00000087086.15			ENST00000238618.8_ENSG00000119640.9
		ENST00000206262.2_ENSG00000091844.8			ENST00000602819.6_ENSG00000269893.8			novel.1_ENSG00000196154.12
		ENST00000259667.6_ENSG00000137133.11			ENST00000221264.8_ENSG00000011422.12			ENST00000377482.10_ENSG00000116285.13
		ENST00000309594.5-1_ENSG00000173141.5			ENST00000262233.11-1_ENSG00000066629.18			ENST00000561421.6_ENSG00000103876.14
		ENST00000340556.11_ENSG00000188010.15			ENST00000367466.4_ENSG00000116711.10			ENST00000679348.1-1_ENSG00000115053.17
		ENST00000295770.4-2_ENSG00000163527.10			ENST00000380394.9_ENSG00000137154.13			ENST00000309794.16_ENSG00000141562.18
		ENST00000606719.6_ENSG00000113712.19			ENST00000252599.9-1_ENSG00000130309.11			ENST00000350302.8_ENSG00000147364.17
		ENST00000229239.10_ENSG00000111640.15			ENST00000218516.4_ENSG00000102393.14			ENST00000367054.6_ENSG00000112096.19
		ENST00000509589.5_ENSG00000120306.11			ENST00000296464.9_ENSG00000164070.12			novel.3_ENSG00000169604.21
		ENST00000356457.9_ENSG00000198363.18			novel.8_ENSG00000178982.10			ENST00000550697.6_ENSG00000092841.19
		novel.19_ENSG00000129515.20			novel.1_ENSG00000237550.5			ENST00000399365.7_ENSG00000133121.21
		ENST00000361521.9_ENSG00000097021.20			ENST00000296530.12-1_ENSG00000164125.16			novel.7_ENSG00000172757.13
		ENST00000245907.11_ENSG00000125730.17			ENST00000497050.5_ENSG00000066322.15			novel.8_ENSG00000261040.7
		ENST00000382564.8_ENSG00000205981.8			novel.101_ENSG00000187109.15			ENST00000428826.7_ENSG00000108799.13
		novel.1_ENSG00000204388.7			ENST00000499247.3_ENSG00000141232.5			ENST00000332556.5-1_ENSG00000185896.11
		ENST00000543226.2_ENSG00000256060.3			ENST00000565488.6_ENSG00000085491.17			novel.2_ENSG00000058668.15
		ENST00000225430.9_ENSG00000108298.12			ENST00000377526.4_ENSG00000115307.17			novel.1_ENSG00000141349.9
		novel.5_ENSG00000143753.13			ENST00000600467.6_ENSG00000105372.8			ENST00000360568.8_ENSG00000072682.20
		ENST00000474024.5-1_ENSG00000125868.16			novel.3_ENSG00000167468.18			ENST00000373304.4-1_ENSG00000173198.6
		ENST00000589228.6_ENSG00000108946.15			ENST00000229329.7_ENSG00000111726.13			ENST00000392568.7_ENSG00000183828.15
		ENST00000593863.5_ENSG00000105372.8			ENST00000292614.9_ENSG00000005075.15			ENST00000341298.3_ENSG00000179085.8
		ENST00000261879.10_ENSG00000138613.14			ENST00000467334.1_ENSG00000090263.16			ENST00000548580.5_ENSG00000092841.19
		ENST00000317551.12_ENSG00000139624.14			ENST00000329276.10_ENSG00000101361.17			novel.3_ENSG00000167553.16
		ENST00000290573.7_ENSG00000159399.10			ENST00000394934.4_ENSG00000197746.14			ENST00000252622.15_ENSG00000130332.15
		ENST00000297185.9_ENSG00000113013.16			ENST00000396842.7_ENSG00000144597.14			ENST00000309042.12_ENSG00000084093.19
		ENST00000369307.4_ENSG00000265241.7			novel.23_ENSG00000167996.16			ENST00000579978.5_ENSG00000141552.18
		ENST00000345264.10_ENSG00000148484.18			novel.9_ENSG00000119681.12			ENST00000681397.1_ENSG00000166794.6
		ENST00000594797.6_ENSG00000229833.10			ENST00000370214.9_ENSG00000117528.14			ENST00000216034.6_ENSG00000100216.6
		ENST00000353555.9_ENSG00000172270.22			ENST00000240079.11_ENSG00000120860.11			ENST00000369705.4_ENSG00000065833.9
		ENST00000375464.7_ENSG00000165233.18			ENST00000339082.7-1_ENSG00000011422.12			novel.98_ENSG00000115414.21
		ENST00000392568.7_ENSG00000183828.15			ENST00000421337.6_ENSG00000179820.16			ENST00000256319.7_ENSG00000133935.7
		ENST00000526627.2_ENSG00000256235.3			ENST00000471696.6_ENSG00000198843.13			novel.8_ENSG00000153214.11
		novel.4_ENSG00000138433.16			ENST00000358154.8_ENSG00000197006.14			ENST00000374436.7_ENSG00000242372.9
		ENST00000267115.10_ENSG00000139644.13			ENST00000392132.7_ENSG00000079246.16			ENST00000257527.9_ENSG00000135074.16
		ENST00000578532.5_ENSG00000265681.8			novel.31_ENSG00000012061.16			novel.34_ENSG00000075420.13
		ENST00000373232.8_ENSG00000180817.12			ENST00000247655.4_ENSG00000127184.13			novel.1_ENSG00000176971.4
		ENST00000354171.13_ENSG00000167468.18			ENST00000392055.8_ENSG00000153823.19			ENST00000371045.9_ENSG00000184588.18
		ENST00000256644.8_ENSG00000134248.14			ENST00000435319.8_ENSG00000143337.19			ENST00000366728.6_ENSG00000143774.17
		ENST00000524323.1_ENSG00000159167.12			ENST00000370454.9_ENSG00000171488.15			ENST00000396679.6_ENSG00000123219.13
		ENST00000375299.8_ENSG00000169062.15			novel.5_ENSG00000084234.18			ENST00000194214.10_ENSG00000081870.12
		ENST00000459722.1_ENSG00000133142.18			ENST00000358600.7_ENSG00000123146.20			ENST00000643776.1_ENSG00000124733.5
		ENST00000337130.10_ENSG00000169764.16			ENST00000312465.12_ENSG00000138675.17			ENST00000287598.11_ENSG00000156970.13
		ENST00000371224.7_ENSG00000059573.9			ENST00000550367.1_ENSG00000123416.15			ENST00000648674.1_ENSG00000100138.15
		ENST00000392514.9_ENSG00000089157.16			novel.5_ENSG00000164975.15			ENST00000331523.7_ENSG00000156508.19
		novel.10_ENSG00000234741.8			novel.1_ENSG00000119335.17			novel.1_ENSG00000198618.5
		ENST00000366794.10_ENSG00000143799.14			novel.1_ENSG00000166794.6			ENST00000447182.6_ENSG00000137575.12
		ENST00000295326.4_ENSG00000163170.12			ENST00000313597.10_ENSG00000144591.20			ENST00000424649.6_ENSG00000089159.17
		ENST00000489459.5_ENSG00000196262.15			novel.2_ENSG00000113621.15			novel.45_ENSG00000115414.21
		ENST00000546392.6_ENSG00000196531.14			novel.2_ENSG00000175938.7			ENST00000234875.9_ENSG00000116251.11
		ENST00000379638.9_ENSG00000129625.13			ENST00000253788.12_ENSG00000131469.15			novel.39_ENSG00000140416.23
		ENST00000311922.4_ENSG00000173334.4			ENST00000286364.9_ENSG00000155903.13			ENST00000456793.2_ENSG00000228474.6
		ENST00000380822.9_ENSG00000085231.14			ENST00000305783.13_ENSG00000189050.16			ENST00000297145.9_ENSG00000164603.12
		ENST00000586708.1_ENSG00000161888.11			ENST00000326577.9_ENSG00000006327.14			ENST00000374050.4-1_ENSG00000136888.8
		ENST00000587708.7_ENSG00000205155.8			ENST00000396418.7_ENSG00000171033.13			novel.17_ENSG00000131876.17
		ENST00000265062.8-1_ENSG00000075785.14			ENST00000529272.5_ENSG00000104529.18			ENST00000309594.5-1_ENSG00000173141.5
		ENST00000280557.11_ENSG00000139726.11			novel.12_ENSG00000113758.13			novel.1_ENSG00000213860.4
		ENST00000347364.7_ENSG00000125863.20			ENST00000404377.5-1_ENSG00000120337.10			novel.1_ENSG00000180185.11
		ENST00000403633.6_ENSG00000106245.11			ENST00000272067.10_ENSG00000143727.16			ENST00000216455.9_ENSG00000100567.13
		ENST00000397066.9_ENSG00000162063.13			ENST00000274137.10_ENSG00000145494.12			novel.14_ENSG00000112096.19
		ENST00000372017.4_ENSG00000173267.14			ENST00000425792.5_ENSG00000182247.10			novel.9_ENSG00000168461.13
		ENST00000282728.10_ENSG00000152804.11			novel.3_ENSG00000100522.10			ENST00000361909.8_ENSG00000140931.20
		ENST00000312562.7_ENSG00000175592.9			ENST00000307998.11-1_ENSG00000172638.13			ENST00000508269.1_ENSG00000248890.2
		novel.5_ENSG00000163607.17			ENST00000644144.2_ENSG00000106992.19			ENST00000542935.5_ENSG00000135048.14
		novel.1_ENSG00000101323.5			novel.1_ENSG00000211584.14			novel.8_ENSG00000065911.13
		novel.14_ENSG00000108298.12			ENST00000378045.5-1_ENSG00000069509.6			novel.36_ENSG00000140416.23
		ENST00000295955.14_ENSG00000163682.17			ENST00000587950.5_ENSG00000174917.9			novel.1_ENSG00000139354.11
		ENST00000301686.13_ENSG00000130731.16			novel.2_ENSG00000154188.10			novel.19_ENSG00000102359.9
		novel.3_ENSG00000112110.10			ENST00000344366.7_ENSG00000074410.14			ENST00000265304.11_ENSG00000106028.11
		novel.3_ENSG00000109805.10			ENST00000244230.7_ENSG00000124383.9			ENST00000305783.13_ENSG00000189050.16
		ENST00000587309.5_ENSG00000186185.14			ENST00000311528.10_ENSG00000167526.14			ENST00000567180.3_ENSG00000260428.3
		novel.437_ENSG00000164692.18			ENST00000589987.5_ENSG00000261040.7			ENST00000442966.7_ENSG00000241370.6
		ENST00000366535.4-1_ENSG00000035687.10			ENST00000357166.11_ENSG00000188706.13			ENST00000356714.6_ENSG00000106268.16
		ENST00000357430.8_ENSG00000123983.15			ENST00000397298.8_ENSG00000214026.11			ENST00000498064.1_ENSG00000123562.18
		novel.1_ENSG00000256040.2			ENST00000354202.9_ENSG00000172269.20			ENST00000327268.8_ENSG00000108932.12
		ENST00000537328.6_ENSG00000134825.16			novel.54_ENSG00000167658.16			novel.13_ENSG00000089327.15
		ENST00000237305.11_ENSG00000118515.12			ENST00000280258.6_ENSG00000150687.12			ENST00000460231.5_ENSG00000081154.12
		ENST00000309366.9_ENSG00000173486.14			ENST00000307102.10_ENSG00000169032.10			novel.1_ENSG00000279365.1
		novel.1_ENSG00000089220.5			novel.6_ENSG00000213523.12			novel.117_ENSG00000115414.21
		ENST00000611050.4_ENSG00000174748.22			ENST00000642937.2_ENSG00000159023.22			novel.2_ENSG00000147041.12
		novel.3_ENSG00000270580.5			novel.1_ENSG00000221869.5			ENST00000395748.8_ENSG00000109321.11
		novel.4_ENSG00000108298.12			ENST00000256497.9_ENSG00000134109.11			ENST00000292147.7_ENSG00000105755.8
		ENST00000338825.5_ENSG00000187840.5			ENST00000357156.7_ENSG00000125971.17			ENST00000268668.11_ENSG00000140990.15
		ENST00000360534.8-1_ENSG00000197635.11			ENST00000282728.10_ENSG00000152804.11			ENST00000372833.6_ENSG00000172586.8
		ENST00000546495.5_ENSG00000161939.19			ENST00000377104.4_ENSG00000136158.12			ENST00000305105.3_ENSG00000106400.12
		ENST00000399849.4_ENSG00000177374.13			novel.27_ENSG00000164733.22			ENST00000507327.5_ENSG00000145425.10
		novel.34_ENSG00000197635.11			novel.2_ENSG00000197956.10			novel.231_ENSG00000115414.21
		novel.5_ENSG00000167553.16			novel.1_ENSG00000234797.5			novel.12_ENSG00000196776.17
		ENST00000264926.7_ENSG00000070950.10			ENST00000440191.6_ENSG00000156976.17			ENST00000342679.9_ENSG00000034152.19
		ENST00000354785.11_ENSG00000115414.21			ENST00000361288.9_ENSG00000064995.18			ENST00000514165.1_ENSG00000164251.5
		ENST00000357002.5_ENSG00000213096.11			ENST00000371996.9_ENSG00000107789.16			ENST00000341394.9_ENSG00000135387.21
		novel.6_ENSG00000085662.14			ENST00000490113.1_ENSG00000135002.12			novel.8_ENSG00000068438.15
		novel.1_ENSG00000112697.17			ENST00000263174.9_ENSG00000099260.11			ENST00000262554.7_ENSG00000090054.15
		ENST00000529230.6_ENSG00000175216.15			ENST00000669678.1_ENSG00000203875.13			ENST00000374866.9-1_ENSG00000204262.14
		ENST00000439109.6_ENSG00000181019.13			ENST00000306024.4_ENSG00000170860.4			ENST00000432072.6_ENSG00000115414.21
		novel.1_ENSG00000114251.15			ENST00000247194.9-1_ENSG00000126790.12			novel.8_ENSG00000198121.14
		novel.2_ENSG00000114978.18			ENST00000323813.3_ENSG00000176912.5			ENST00000339077.10_ENSG00000122550.18
		novel.2_ENSG00000138190.17			ENST00000355338.6_ENSG00000140105.18			novel.8_ENSG00000140937.14
		novel.11_ENSG00000138326.21			ENST00000372813.4_ENSG00000025772.8			ENST00000526627.2_ENSG00000256235.3
		ENST00000414306.5_ENSG00000126524.10			ENST00000297185.9_ENSG00000113013.16			novel.17_ENSG00000040275.17
		novel.1_ENSG00000224631.4			ENST00000356891.4-1_ENSG00000133641.18			ENST00000395124.6_ENSG00000134802.18
		ENST00000651929.2_ENSG00000022267.19			ENST00000271643.9_ENSG00000143382.16			ENST00000281017.8_ENSG00000151353.15
		novel.3_ENSG00000165476.14			ENST00000562642.1_ENSG00000261487.1			ENST00000371443.6_ENSG00000182154.8
		novel.6_ENSG00000085491.17			novel.2_ENSG00000215790.8			ENST00000247470.10_ENSG00000103490.14
		ENST00000281830.3-1_ENSG00000152049.6			ENST00000299084.9-1_ENSG00000166068.13			ENST00000652035.1_ENSG00000286039.1
		novel.1_ENSG00000178776.5			novel.8_ENSG00000142227.11			novel.6_ENSG00000171863.15
		novel.24_ENSG00000072041.18			ENST00000497056.6_ENSG00000114209.15			ENST00000438607.2_ENSG00000232112.3
		ENST00000370274.8_ENSG00000147383.11			ENST00000375887.9_ENSG00000102524.12			novel.5_ENSG00000184588.18
		ENST00000537981.5_ENSG00000133318.14			ENST00000548660.5_ENSG00000120820.13			novel.1_ENSG00000284906.2
		novel.11_ENSG00000132341.12			ENST00000342085.9_ENSG00000140992.19			novel.33_ENSG00000140416.23
		ENST00000508137.6_ENSG00000109790.18			novel.4_ENSG00000105825.14			ENST00000341744.8_ENSG00000124225.16
		ENST00000649377.1_ENSG00000108960.9			novel.1_ENSG00000168899.5			novel.75_ENSG00000140416.23
		ENST00000681557.1_ENSG00000118217.7			ENST00000372874.9_ENSG00000196839.13			ENST00000393915.9_ENSG00000072571.20
		ENST00000394332.5_ENSG00000125691.14			ENST00000260247.10_ENSG00000137692.12			novel.3_ENSG00000163739.5
		ENST00000308588.10_ENSG00000169371.14			ENST00000314606.9_ENSG00000179115.11			novel.25_ENSG00000133110.15
		ENST00000535788.1_ENSG00000170315.14			novel.1_ENSG00000184678.10			ENST00000286713.7_ENSG00000148175.13
		ENST00000221930.6_ENSG00000105329.11			ENST00000400093.3-1_ENSG00000154723.13			ENST00000555952.5_ENSG00000139926.16
		ENST00000358227.5_ENSG00000137038.8			novel.1_ENSG00000239704.11			ENST00000254193.11_ENSG00000131876.17
		novel.3_ENSG00000068489.13			ENST00000285407.11_ENSG00000155090.15			ENST00000163416.7_ENSG00000066455.13
		novel.3_ENSG00000122873.12			novel.30_ENSG00000214548.18			ENST00000316963.8_ENSG00000120992.18
		ENST00000422840.7-1_ENSG00000090863.12			ENST00000227618.8_ENSG00000110200.8			ENST00000355192.8_ENSG00000174099.12
		ENST00000258341.5_ENSG00000135862.6			ENST00000233156.9_ENSG00000003436.16			ENST00000323345.11_ENSG00000148303.17
		ENST00000439977.7_ENSG00000051108.15			ENST00000373004.5_ENSG00000102359.9			novel.29_ENSG00000140416.23
		ENST00000268150.13_ENSG00000140545.15			ENST00000361055.9_ENSG00000144744.17			ENST00000517856.5_ENSG00000198363.18
		ENST00000264187.7_ENSG00000116962.15			ENST00000394667.8_ENSG00000109475.17			ENST00000534355.6_ENSG00000211450.10
		novel.12_ENSG00000163682.17			ENST00000333634.10_ENSG00000185437.15			novel.1_ENSG00000143341.12
		novel.11_ENSG00000143995.20			ENST00000258781.11_ENSG00000136280.17			ENST00000324787.10_ENSG00000090263.16
		ENST00000367439.8_ENSG00000023572.10			ENST00000511473.5_ENSG00000204628.12			ENST00000421351.4_ENSG00000112378.12
		ENST00000612683.1_ENSG00000160752.15			novel.1_ENSG00000234287.1			ENST00000348367.9_ENSG00000119927.14
		ENST00000247829.8_ENSG00000127324.9			ENST00000376016.8_ENSG00000136758.19			ENST00000369642.7_ENSG00000155366.17
		novel.5_ENSG00000061987.16			ENST00000273130.9-1_ENSG00000144635.9			ENST00000368226.9_ENSG00000152894.15
		novel.27_ENSG00000198467.16			novel.21_ENSG00000146731.11			ENST00000052754.10_ENSG00000011465.18
		ENST00000581230.5_ENSG00000108654.16			ENST00000330133.5_ENSG00000183617.5			novel.1_ENSG00000178726.7
		ENST00000372133.8-1_ENSG00000096080.12			ENST00000669576.1-1_ENSG00000234456.9			ENST00000369713.10_ENSG00000148834.13
		novel.216_ENSG00000182718.18			ENST00000369318.8_ENSG00000165806.21			ENST00000344877.10_ENSG00000141552.18
		novel.9_ENSG00000109180.15			ENST00000285697.9_ENSG00000155330.10			ENST00000272424.11_ENSG00000144034.16
		ENST00000540506.2_ENSG00000111678.11			ENST00000601521.5_ENSG00000083845.9			ENST00000468410.5_ENSG00000105856.14
		ENST00000264474.4_ENSG00000121552.4			ENST00000261024.7_ENSG00000138449.11			novel.11_ENSG00000162521.19
		ENST00000287598.11_ENSG00000156970.13			ENST00000302445.8_ENSG00000065427.15			ENST00000311052.10_ENSG00000153048.11
		ENST00000367288.5_ENSG00000163431.13			ENST00000216190.13_ENSG00000100353.18			novel.3_ENSG00000173801.17
		ENST00000410026.7_ENSG00000173559.15			novel.23_ENSG00000147140.17			novel.11_ENSG00000182718.18
		ENST00000392509.6_ENSG00000088986.11			ENST00000614145.5_ENSG00000266472.6			ENST00000342166.10_ENSG00000162961.14
		novel.15_ENSG00000137801.11			ENST00000396987.7_ENSG00000158669.11			novel.199_ENSG00000115414.21
		novel.3_ENSG00000172123.13			ENST00000281828.8_ENSG00000116120.11			novel.6_ENSG00000123384.14
		ENST00000294360.5_ENSG00000162384.14			ENST00000553458.6_ENSG00000119711.13			ENST00000316149.8_ENSG00000123545.6
		novel.3_ENSG00000266865.6			ENST00000356232.10_ENSG00000081307.15			ENST00000377066.9_ENSG00000135048.14
		ENST00000517625.5_ENSG00000113558.19			ENST00000676107.1_ENSG00000112144.16			ENST00000586895.6_ENSG00000198258.11
		ENST00000370206.9_ENSG00000117519.16			novel.47_ENSG00000164111.15			novel.1_ENSG00000088325.16
		ENST00000608933.6_ENSG00000163644.15			ENST00000259254.9_ENSG00000136732.16			ENST00000263270.11_ENSG00000042753.12
		ENST00000415136.6_ENSG00000244038.11			ENST00000356432.8_ENSG00000103152.12			ENST00000285379.10_ENSG00000104267.10
		ENST00000521604.7_ENSG00000187735.14			ENST00000257904.11_ENSG00000135446.17			ENST00000307720.4_ENSG00000171497.5
		novel.3_ENSG00000104738.18			ENST00000269298.10_ENSG00000141504.12			ENST00000477931.5_ENSG00000087460.29
		novel.11_ENSG00000069849.11			novel.13_ENSG00000041982.16			ENST00000563390.5_ENSG00000134419.15
		novel.9_ENSG00000182752.10			novel.1_ENSG00000272841.1			ENST00000256925.12_ENSG00000134508.13
		ENST00000343411.8_ENSG00000140943.17			ENST00000684151.1-1_ENSG00000146433.10			novel.31_ENSG00000041982.16
		ENST00000521726.1_ENSG00000156482.11			ENST00000310118.9_ENSG00000175166.17			novel.36_ENSG00000041982.16
		ENST00000292430.10_ENSG00000160886.13			ENST00000335895.12_ENSG00000145741.16			ENST00000358435.9_ENSG00000196683.11
		novel.12_ENSG00000041982.16			ENST00000590720.6_ENSG00000131467.11			ENST00000379845.3_ENSG00000104332.12
		novel.1_ENSG00000279099.1			ENST00000393784.8_ENSG00000113719.16			novel.5_ENSG00000163739.5
		novel.1_ENSG00000231007.5			ENST00000405308.6-1_ENSG00000110492.16			novel.26_ENSG00000164692.18
		ENST00000395837.1_ENSG00000170315.14			ENST00000301788.12_ENSG00000168002.12			ENST00000299505.8_ENSG00000166398.14
		ENST00000361505.10_ENSG00000198805.12			novel.1_ENSG00000117394.24			ENST00000317551.12_ENSG00000139624.14
		ENST00000392376.7_ENSG00000141552.18			ENST00000512576.3_ENSG00000128050.9			ENST00000393468.1-1_ENSG00000105974.13
		ENST00000309328.8_ENSG00000173465.8			ENST00000263774.9_ENSG00000213619.11			ENST00000357500.5_ENSG00000167272.11
		novel.1_ENSG00000139567.13			ENST00000366663.10_ENSG00000119280.17			ENST00000309446.11_ENSG00000118263.15
		novel.3_ENSG00000168398.7			ENST00000222574.9_ENSG00000105856.14			novel.9_ENSG00000166710.21
		ENST00000394295.6_ENSG00000196975.16			ENST00000450804.3_ENSG00000227467.3			ENST00000371818.9_ENSG00000119917.15
		novel.1_ENSG00000136709.12			ENST00000249364.9_ENSG00000128595.17			ENST00000303714.9_ENSG00000169604.21
		ENST00000373669.8_ENSG00000102309.15			ENST00000233615.7_ENSG00000239779.7			ENST00000593917.2_ENSG00000225339.4
		ENST00000327858.11_ENSG00000077942.19			ENST00000648477.1_ENSG00000102575.13			ENST00000489394.5_ENSG00000130066.17
		novel.1_ENSG00000124882.4			ENST00000414157.1_ENSG00000229656.7			ENST00000359314.5-1_ENSG00000198087.7
		ENST00000401959.6-1_ENSG00000100138.15			novel.18_ENSG00000072041.18			ENST00000465234.2_ENSG00000019991.18
		ENST00000570798.5_ENSG00000189067.14			ENST00000430157.6_ENSG00000221983.8			novel.12_ENSG00000197894.12
		novel.1_ENSG00000150471.17			ENST00000589228.6_ENSG00000108946.15			novel.275_ENSG00000115414.21
		novel.4_ENSG00000105372.8			novel.15_ENSG00000133112.17			ENST00000178638.8_ENSG00000074410.14
		novel.4_ENSG00000133805.15			ENST00000347635.9_ENSG00000093000.19			ENST00000394457.7_ENSG00000173209.23
		ENST00000373830.4_ENSG00000180098.9			novel.3_ENSG00000151247.13			ENST00000276704.6_ENSG00000189376.12
		ENST00000319248.13_ENSG00000117450.15			ENST00000011898.10_ENSG00000011105.14			novel.5_ENSG00000090989.18
		ENST00000354910.10_ENSG00000129055.13			ENST00000254722.9_ENSG00000132386.11			novel.168_ENSG00000115414.21
		ENST00000376687.4_ENSG00000101945.17			ENST00000377595.8_ENSG00000118939.18			novel.3_ENSG00000140931.20
		novel.3_ENSG00000181523.13			novel.1_ENSG00000123095.6			ENST00000371828.7-1_ENSG00000124214.21
		ENST00000263849.9_ENSG00000104427.12			ENST00000506197.2_ENSG00000250317.8			ENST00000520337.1_ENSG00000164932.13
		ENST00000652192.3_ENSG00000138395.17			ENST00000525634.6_ENSG00000110700.7			novel.17_ENSG00000026508.20
		ENST00000369023.8_ENSG00000107672.15			novel.2_ENSG00000140396.13			novel.252_ENSG00000115414.21
		novel.1_ENSG00000108679.13			ENST00000368954.10_ENSG00000143418.20			ENST00000646664.1_ENSG00000075624.17
		novel.1_ENSG00000124151.19			ENST00000348502.10_ENSG00000068366.21			ENST00000267811.9_ENSG00000140262.18
		ENST00000320756.7_ENSG00000111196.10			ENST00000268896.10_ENSG00000141179.14			ENST00000256759.8_ENSG00000134363.12
		novel.1_ENSG00000233101.10			novel.8_ENSG00000153214.11			ENST00000328252.4_ENSG00000182752.10
		novel.3_ENSG00000151150.22			ENST00000260956.9_ENSG00000138385.16			ENST00000397701.9_ENSG00000182362.14
		ENST00000209728.9-1_ENSG00000094804.12			ENST00000676710.1_ENSG00000156508.19			novel.1_ENSG00000123095.6
		novel.1_ENSG00000184588.18			ENST00000334082.11_ENSG00000152413.15			ENST00000242719.4_ENSG00000123091.5
		ENST00000331134.11_ENSG00000182446.14			novel.10_ENSG00000159140.21			ENST00000517876.5_ENSG00000155508.14
		ENST00000541179.5_ENSG00000133110.15			ENST00000316355.10_ENSG00000138764.15			ENST00000582693.5_ENSG00000265491.5
		novel.3_ENSG00000171502.15			ENST00000318003.11_ENSG00000132024.18			novel.27_ENSG00000141552.18
		novel.3_ENSG00000104368.19			ENST00000344034.5_ENSG00000115241.11			ENST00000682384.1_ENSG00000162714.13
		novel.19_ENSG00000002549.13			novel.8_ENSG00000049449.10			ENST00000309032.8_ENSG00000002330.14
		novel.1_ENSG00000243701.7			ENST00000340573.8-1_ENSG00000156587.16			ENST00000573167.2_ENSG00000226137.5
		novel.2_ENSG00000171617.15			ENST00000377818.4-1_ENSG00000204899.6			ENST00000347364.7_ENSG00000125863.20
		novel.2_ENSG00000087152.16			ENST00000321348.9_ENSG00000071967.12			ENST00000534731.5_ENSG00000086991.13
		ENST00000264963.9_ENSG00000114988.12			ENST00000299518.7_ENSG00000166411.14			ENST00000275036.11_ENSG00000118418.14
		ENST00000258534.13_ENSG00000136048.14			ENST00000221418.9_ENSG00000104823.9			ENST00000429635.1_ENSG00000139211.7
		ENST00000396957.5_ENSG00000144713.13			ENST00000281741.9_ENSG00000087301.9			ENST00000455309.2_ENSG00000240350.3
		ENST00000330263.5_ENSG00000053372.5			ENST00000331426.6_ENSG00000184898.7			novel.106_ENSG00000115414.21
		ENST00000415536.5_ENSG00000236453.5			ENST00000396394.7_ENSG00000129084.18			ENST00000263960.6_ENSG00000115520.8
		ENST00000373840.9_ENSG00000119396.11			ENST00000287387.7_ENSG00000156795.8			ENST00000251810.8_ENSG00000048392.12
		ENST00000230895.11_ENSG00000112977.16			novel.3_ENSG00000263809.1			ENST00000298282.14_ENSG00000165495.16
		novel.2_ENSG00000171862.11			ENST00000221957.9_ENSG00000105355.9			ENST00000310653.10_ENSG00000175582.20
		ENST00000216465.10_ENSG00000100577.19			ENST00000369626.8_ENSG00000155380.13			ENST00000296684.10_ENSG00000164258.12
		novel.1_ENSG00000214113.11			ENST00000265062.8-1_ENSG00000075785.14			ENST00000370994.8_ENSG00000142864.15
		ENST00000647879.1_ENSG00000285925.1			novel.4_ENSG00000229117.9			novel.5_ENSG00000113810.16
		ENST00000009180.10_ENSG00000010278.15			ENST00000005286.8_ENSG00000006118.15			ENST00000338338.9_ENSG00000175756.13
		ENST00000356708.12_ENSG00000165629.20			novel.1_ENSG00000204406.14			ENST00000377811.4_ENSG00000147123.11
		novel.14_ENSG00000125970.12			novel.13_ENSG00000197415.12			novel.8_ENSG00000138760.11
		ENST00000672282.1_ENSG00000068366.21			novel.2_ENSG00000196352.16			ENST00000647841.1_ENSG00000182774.13
		ENST00000262061.7-1_ENSG00000111481.10			ENST00000369405.7_ENSG00000023041.12			ENST00000419114.6_ENSG00000134986.14
		ENST00000337478.3-1_ENSG00000148841.17			ENST00000398013.7_ENSG00000140157.16			novel.8_ENSG00000142227.11
		ENST00000356698.9_ENSG00000146374.14			ENST00000433477.4-1_ENSG00000256043.5			novel.4_ENSG00000114423.23
		ENST00000559596.6_ENSG00000285920.2			ENST00000272227.8-1_ENSG00000143870.13			novel.13_ENSG00000134871.19
		novel.3_ENSG00000163739.5			novel.1_ENSG00000057019.16			ENST00000355731.8_ENSG00000198242.14
		novel.9_ENSG00000143995.20			ENST00000354694.12_ENSG00000100029.18			ENST00000638663.1_ENSG00000138760.11
		novel.1_ENSG00000152291.14			ENST00000301464.4_ENSG00000167779.9			novel.1_ENSG00000179041.4
		ENST00000462205.5_ENSG00000054148.18			novel.1_ENSG00000143341.12			novel.6_ENSG00000198959.12
		ENST00000555394.5_ENSG00000133961.21			ENST00000520429.6_ENSG00000112237.13			ENST00000679078.1_ENSG00000182481.10
		ENST00000534871.5_ENSG00000178999.13			novel.4_ENSG00000151835.17			novel.25_ENSG00000116260.17
		ENST00000369798.7_ENSG00000112742.10			ENST00000369836.9_ENSG00000168765.17			novel.2_ENSG00000079308.20
		novel.3_ENSG00000133142.18			novel.3_ENSG00000100003.18			novel.3_ENSG00000055950.16
		ENST00000373664.8_ENSG00000080839.12			novel.9_ENSG00000039560.14			ENST00000377275.4_ENSG00000165997.5
		ENST00000298299.4_ENSG00000165512.5			ENST00000301021.7_ENSG00000167515.10			ENST00000550413.2-1_ENSG00000139211.7
		ENST00000395523.5_ENSG00000221988.13			ENST00000374893.11_ENSG00000117298.16			ENST00000375643.7_ENSG00000196305.19
		novel.2_ENSG00000152818.18			ENST00000517927.1_ENSG00000253522.6			novel.1_ENSG00000233308.2
		ENST00000265838.9_ENSG00000075239.14			novel.10_ENSG00000161016.18			ENST00000291458.9_ENSG00000160124.9
		novel.2_ENSG00000122483.17			ENST00000239944.7_ENSG00000120742.11			novel.13_ENSG00000155957.18
		ENST00000397701.9_ENSG00000182362.14			ENST00000301905.9_ENSG00000168078.10			ENST00000245539.11_ENSG00000125445.11
		novel.1_ENSG00000163577.8			ENST00000436587.7-1_ENSG00000106392.11			ENST00000378024.9_ENSG00000124942.14
		novel.2_ENSG00000169679.15			ENST00000360938.8_ENSG00000157557.13			ENST00000358537.7_ENSG00000136068.16
		ENST00000271308.9_ENSG00000143106.13			novel.22_ENSG00000156508.19			ENST00000313324.9_ENSG00000286075.2
		ENST00000275766.2_ENSG00000146858.8			ENST00000682710.1_ENSG00000219545.12			ENST00000379719.8_ENSG00000205339.10
		ENST00000361531.6_ENSG00000143314.12			novel.2_ENSG00000167085.13			ENST00000594493.1_ENSG00000142534.7
		novel.7_ENSG00000137807.16			ENST00000566423.5_ENSG00000128989.11			ENST00000542657.5_ENSG00000176915.15
		novel.5_ENSG00000084234.18			ENST00000652429.1_ENSG00000256269.10			ENST00000391865.7_ENSG00000143774.17
		ENST00000357166.11_ENSG00000188706.13			novel.1_ENSG00000213860.4			novel.11_ENSG00000069849.11
		ENST00000360001.12_ENSG00000078808.19			ENST00000366535.4-1_ENSG00000035687.10			ENST00000269137.11_ENSG00000141380.14
		novel.1_ENSG00000157168.20			ENST00000373839.8-1_ENSG00000204138.13			ENST00000266458.10_ENSG00000139112.11
		novel.18_ENSG00000092020.11			novel.11_ENSG00000088448.14			ENST00000394440.8_ENSG00000115484.15
		ENST00000570330.5_ENSG00000129235.11			novel.4_ENSG00000166295.9			ENST00000258494.14_ENSG00000136010.14
		novel.3_ENSG00000126001.16			ENST00000674862.1_ENSG00000114450.11			ENST00000376759.8_ENSG00000102317.18
		ENST00000399932.8_ENSG00000167930.17			ENST00000263202.15_ENSG00000070010.19			ENST00000245787.9-1_ENSG00000125629.15
		novel.4_ENSG00000011007.12			ENST00000394799.6_ENSG00000163938.17			ENST00000281871.11_ENSG00000152082.15
		ENST00000393427.6_ENSG00000087884.14			novel.19_ENSG00000065534.19			novel.7_ENSG00000131788.16
		ENST00000682384.1_ENSG00000162714.13			novel.36_ENSG00000108298.12			ENST00000321250.13-1_ENSG00000104660.19
		ENST00000377036.2_ENSG00000160049.12			ENST00000471735.1_ENSG00000181220.17			novel.2_ENSG00000102452.18
		ENST00000265077.8_ENSG00000038427.16			ENST00000286428.7_ENSG00000155959.12			novel.11_ENSG00000116337.20
		ENST00000589038.1_ENSG00000196605.7			ENST00000240922.8_ENSG00000121579.13			ENST00000380629.7_ENSG00000104765.16
		novel.17_ENSG00000196262.15			ENST00000261783.4_ENSG00000081181.8			ENST00000229708.4_ENSG00000111981.5
		novel.1_ENSG00000136824.19			ENST00000377759.9_ENSG00000089006.17			ENST00000301280.10_ENSG00000167670.16
		ENST00000373020.9_ENSG00000000003.15			ENST00000220751.5_ENSG00000104312.8			ENST00000402297.6_ENSG00000218739.10
		ENST00000584667.6_ENSG00000161526.15			ENST00000381346.9_ENSG00000072042.13			ENST00000684504.1_ENSG00000164022.18
		ENST00000377190.8_ENSG00000162298.19			novel.13_ENSG00000156508.19			ENST00000540486.5_ENSG00000170043.12
		novel.1_ENSG00000221821.4			ENST00000248342.9_ENSG00000178982.10			novel.6_ENSG00000145833.16
		ENST00000371084.8_ENSG00000079739.17			ENST00000402554.7_ENSG00000166579.16			ENST00000265748.7_ENSG00000011426.11
		novel.5_ENSG00000070961.16			ENST00000551258.5_ENSG00000089157.16			ENST00000374077.8_ENSG00000125995.16
		ENST00000310447.10_ENSG00000106144.20			ENST00000332211.10_ENSG00000165637.13			ENST00000497050.5_ENSG00000066322.15
		novel.3_ENSG00000134369.15			ENST00000264028.5_ENSG00000095139.14			ENST00000322030.13_ENSG00000119335.17
		ENST00000204566.7_ENSG00000090487.11			ENST00000346833.8_ENSG00000108788.12			ENST00000648839.1_ENSG00000161970.15
		ENST00000266682.10_ENSG00000072041.18			ENST00000378953.8_ENSG00000197536.11			novel.18_ENSG00000135919.14
		novel.3_ENSG00000171735.19			ENST00000380420.10_ENSG00000087842.11			novel.6_ENSG00000135919.14
		novel.3_ENSG00000017260.20			ENST00000555181.6_ENSG00000100744.15			ENST00000327858.11_ENSG00000077942.19
		ENST00000368010.4_ENSG00000143256.5			ENST00000297450.7_ENSG00000154188.10			ENST00000414154.6_ENSG00000176209.12
		novel.4_ENSG00000109790.18			novel.3_ENSG00000188725.8			novel.23_ENSG00000147140.17
		novel.2_ENSG00000153015.16			ENST00000424785.7_ENSG00000079150.18			ENST00000329559.8_ENSG00000183648.11
		ENST00000265138.4_ENSG00000113369.9			ENST00000290299.7_ENSG00000241837.7			novel.1_ENSG00000155115.7
		ENST00000379772.4_ENSG00000101220.18			ENST00000326857.9_ENSG00000057019.16			novel.32_ENSG00000140416.23
		novel.1_ENSG00000213689.14			ENST00000674673.1_ENSG00000109099.16			novel.59_ENSG00000108298.12
		novel.37_ENSG00000108298.12			novel.2_ENSG00000124762.14			novel.2_ENSG00000114251.15
		novel.6_ENSG00000155660.11			ENST00000351677.7_ENSG00000179295.18			novel.24_ENSG00000151834.16
		novel.3_ENSG00000139624.14			ENST00000355417.7-1_ENSG00000198624.13			ENST00000393765.7_ENSG00000121578.13
		ENST00000296388.10_ENSG00000117385.16			ENST00000370763.6_ENSG00000162616.9			ENST00000279839.8_ENSG00000150316.12
		ENST00000295087.13_ENSG00000162980.17			ENST00000265362.9_ENSG00000075213.11			ENST00000380113.8_ENSG00000125877.13
		ENST00000446327.6_ENSG00000115875.19			ENST00000522514.6-1_ENSG00000168300.14			novel.12_ENSG00000135919.14
		novel.3_ENSG00000204397.9			ENST00000296978.4-1_ENSG00000164484.12			ENST00000273153.10_ENSG00000144655.15
		novel.3_ENSG00000009780.16			ENST00000396070.6_ENSG00000156482.11			ENST00000573842.1_ENSG00000103145.11
		ENST00000366607.5_ENSG00000173726.11			ENST00000414487.7_ENSG00000182004.13			ENST00000544451.2_ENSG00000168300.14
		novel.7_ENSG00000104946.13			ENST00000570137.7_ENSG00000166446.15			novel.2_ENSG00000106399.11
		ENST00000312465.12_ENSG00000138675.17			ENST00000394295.6_ENSG00000196975.16			ENST00000308588.10_ENSG00000169371.14
		novel.6_ENSG00000248098.12			novel.4_ENSG00000198252.12			novel.4_ENSG00000172927.8
		ENST00000276431.9_ENSG00000120889.13			ENST00000519865.5_ENSG00000145860.12			novel.3_ENSG00000143228.13
		ENST00000259873.5-1_ENSG00000204568.12			ENST00000554455.5_ENSG00000092199.18			ENST00000307076.8_ENSG00000168268.11
		novel.25_ENSG00000151834.16			ENST00000379715.10_ENSG00000124802.12			ENST00000338560.12_ENSG00000187688.15
		novel.156_ENSG00000108821.14			ENST00000379047.7_ENSG00000181019.13			ENST00000341529.8_ENSG00000179776.19
		novel.1_ENSG00000230148.8			ENST00000533729.1_ENSG00000213465.8			novel.1_ENSG00000169410.10
		ENST00000426002.5_ENSG00000164054.16			ENST00000289371.11_ENSG00000158417.11			novel.313_ENSG00000115414.21
		novel.4_ENSG00000175105.8			ENST00000373241.9_ENSG00000079332.15			ENST00000393366.7_ENSG00000159199.14
		ENST00000375128.5-1_ENSG00000136936.11			novel.5_ENSG00000117758.14			novel.1_ENSG00000070961.16
		ENST00000442966.7_ENSG00000241370.6			ENST00000672401.1_ENSG00000068366.21			novel.6_ENSG00000041982.16
		novel.2_ENSG00000104067.17			ENST00000333119.7_ENSG00000126756.12			ENST00000261854.10_ENSG00000138600.10
		novel.39_ENSG00000104368.19			novel.11_ENSG00000057019.16			ENST00000303436.11_ENSG00000168374.11
		ENST00000376962.10_ENSG00000107372.13			ENST00000614113.5_ENSG00000105974.13			novel.156_ENSG00000115414.21
		novel.2_ENSG00000113456.19			ENST00000396033.6_ENSG00000150093.20			ENST00000332345.10_ENSG00000169756.16
		ENST00000336125.6_ENSG00000185829.18			ENST00000341394.9_ENSG00000135387.21			novel.1_ENSG00000130635.16
		ENST00000217893.10_ENSG00000273841.5			novel.46_ENSG00000127314.18			ENST00000374466.4_ENSG00000169826.8
		ENST00000260762.10_ENSG00000138190.17			novel.11_ENSG00000120708.17			novel.5_ENSG00000123552.18
		ENST00000307864.3_ENSG00000042286.15			ENST00000624516.1_ENSG00000274333.4			ENST00000230048.5_ENSG00000112304.11
		ENST00000334982.9_ENSG00000173418.12			novel.4_ENSG00000120885.22			ENST00000300738.10-1_ENSG00000167325.15
		ENST00000326674.10_ENSG00000110536.14			novel.4_ENSG00000284969.1			novel.11_ENSG00000161011.20
		ENST00000379378.8_ENSG00000205250.9			novel.5_ENSG00000090989.18			ENST00000259457.8_ENSG00000136930.13
		ENST00000370151.9_ENSG00000166171.13			ENST00000377868.6_ENSG00000125864.14			ENST00000418391.6_ENSG00000140995.17
		ENST00000372114.4_ENSG00000172315.6			ENST00000469484.1_ENSG00000244586.1			ENST00000246747.9_ENSG00000213465.8
		ENST00000374078.5_ENSG00000125995.16			ENST00000271308.9_ENSG00000143106.13			ENST00000307366.8_ENSG00000168569.8
		novel.10_ENSG00000145348.17			ENST00000493536.6-1_ENSG00000163597.15			ENST00000549370.5_ENSG00000063177.13
		novel.83_ENSG00000138674.17			ENST00000677236.1_ENSG00000156508.19			ENST00000504451.1_ENSG00000187689.10
		novel.7_ENSG00000271425.9			ENST00000393158.7_ENSG00000170962.13			novel.185634
		ENST00000374736.8_ENSG00000165029.17			ENST00000404767.8_ENSG00000164880.16			ENST00000361271.8_ENSG00000165996.14
		ENST00000638663.1_ENSG00000138760.11			ENST00000372663.9_ENSG00000160446.19			ENST00000381405.5_ENSG00000164283.13
		ENST00000578706.5_ENSG00000170315.14			novel.1_ENSG00000163069.13			novel.51_ENSG00000187109.15
		novel.15_ENSG00000133112.17			novel.1_ENSG00000042753.12			ENST00000676824.1_ENSG00000143387.14
		ENST00000292494.11_ENSG00000160932.11			ENST00000307839.10_ENSG00000174748.22			ENST00000263275.5_ENSG00000125741.5
		ENST00000265729.7_ENSG00000075142.14			novel.2_ENSG00000104067.17			novel.7_ENSG00000130508.11
		novel.28_ENSG00000143569.19			ENST00000261597.9_ENSG00000080986.13			novel.270901
		novel.1_ENSG00000258691.1			ENST00000379716.5_ENSG00000147010.18			novel.10_ENSG00000143702.16
		ENST00000354725.8_ENSG00000197157.11			novel.246280			ENST00000340556.11_ENSG00000188010.15
		ENST00000381971.8_ENSG00000107249.24			novel.4_ENSG00000151914.21			novel.4_ENSG00000230630.5
		ENST00000419165.5_ENSG00000158427.15			ENST00000317582.10_ENSG00000099968.18			novel.7_ENSG00000137801.11
		novel.2_ENSG00000132967.9			ENST00000323851.13_ENSG00000104419.17			ENST00000392221.5_ENSG00000114942.14
		ENST00000419869.7_ENSG00000023734.11			ENST00000341627.5_ENSG00000006327.14			ENST00000376687.4_ENSG00000101945.17
		novel.6_ENSG00000211448.13			novel.22_ENSG00000173230.15			ENST00000367249.9_ENSG00000159348.13
		ENST00000370994.8_ENSG00000142864.15			ENST00000254799.11_ENSG00000132463.14			ENST00000395794.2_ENSG00000107562.16
		ENST00000219150.10_ENSG00000102879.16			ENST00000225972.8_ENSG00000108829.10			novel.1_ENSG00000105699.17
		ENST00000464845.6_ENSG00000102030.16			novel.29_ENSG00000137959.17			ENST00000266014.11-1_ENSG00000016864.19
		ENST00000425762.2_ENSG00000100804.19			novel.7_ENSG00000196611.6			ENST00000377595.8_ENSG00000118939.18
		ENST00000263697.6_ENSG00000126698.11			ENST00000378198.9_ENSG00000111802.14			novel.4_ENSG00000174197.17
		ENST00000549578.6-1_ENSG00000111237.19			novel.4_ENSG00000152749.8			novel.4_ENSG00000142168.15
		novel.1_ENSG00000273211.1			novel.4_ENSG00000074319.13			novel.57_ENSG00000140416.23
		ENST00000229563.6_ENSG00000111843.14			ENST00000367976.4_ENSG00000118523.6			ENST00000413996.7_ENSG00000118515.12
		ENST00000279441.9_ENSG00000166670.10			novel.6_ENSG00000156508.19			novel.19_ENSG00000184110.15
		ENST00000372013.8_ENSG00000148671.14			ENST00000262435.14_ENSG00000108854.16			novel.6_ENSG00000013297.12
		ENST00000409339.3_ENSG00000146918.20			novel.28_ENSG00000156508.19			ENST00000265465.8_ENSG00000014138.9
		ENST00000261070.7_ENSG00000138495.7			ENST00000613060.4_ENSG00000131389.18			ENST00000314177.12_ENSG00000134138.20
		ENST00000340473.8_ENSG00000188342.12			ENST00000263921.8_ENSG00000109220.11			novel.1_ENSG00000140009.19
		novel.18_ENSG00000110002.16			ENST00000371698.3_ENSG00000172889.16			ENST00000652192.3_ENSG00000138395.17
		ENST00000456315.7_ENSG00000024526.17			ENST00000395353.5_ENSG00000013364.19			ENST00000296218.8_ENSG00000163879.11
		ENST00000537952.1_ENSG00000135090.14			ENST00000565075.5_ENSG00000103769.10			novel.126_ENSG00000115414.21
		novel.1_ENSG00000168078.10			novel.3_ENSG00000135677.11			novel.1_ENSG00000122870.12
		novel.1_ENSG00000115464.15			novel.5_ENSG00000134070.5			ENST00000379775.9_ENSG00000170525.21
		novel.5_ENSG00000149196.16			ENST00000494774.5_ENSG00000136279.21			ENST00000616978.5_ENSG00000065923.10
		novel.5_ENSG00000135241.17			novel.1_ENSG00000284969.1			ENST00000349938.8_ENSG00000135931.19
		ENST00000240423.9_ENSG00000121152.10			novel.11_ENSG00000188243.14			ENST00000527861.1_ENSG00000160613.14
		novel.11_ENSG00000106397.12			ENST00000264126.9_ENSG00000121957.15			ENST00000381007.9_ENSG00000197860.10
		ENST00000381344.8_ENSG00000067064.12			ENST00000613204.1_ENSG00000278817.1			ENST00000397406.5_ENSG00000214063.11
		ENST00000651669.1_ENSG00000177954.14			ENST00000331597.9_ENSG00000149380.12			ENST00000238831.9-1_ENSG00000119820.11
		novel.15_ENSG00000108219.15			ENST00000617791.1_ENSG00000251562.8			ENST00000429139.1_ENSG00000224020.1
		ENST00000416202.5_ENSG00000241990.5			ENST00000461096.6_ENSG00000197780.10			ENST00000508838.5_ENSG00000081051.8
		ENST00000650919.1_ENSG00000157168.20			ENST00000219281.8_ENSG00000103005.12			ENST00000296734.6_ENSG00000164294.14
		novel.1_ENSG00000136014.12			novel.7_ENSG00000174748.22			ENST00000678573.1_ENSG00000108298.12
		ENST00000381962.4_ENSG00000271303.2			ENST00000326505.4_ENSG00000176597.12			ENST00000602892.5_ENSG00000215386.13
		ENST00000498107.5_ENSG00000106028.11			novel.1_ENSG00000198938.2			ENST00000266718.5_ENSG00000139329.5
		ENST00000301329.10-1_ENSG00000167699.13			novel.3_ENSG00000110218.9			ENST00000642928.2_ENSG00000085063.17
		ENST00000271850.11_ENSG00000143549.21			ENST00000394975.3_ENSG00000167397.15			novel.5_ENSG00000147526.20
		ENST00000226105.11_ENSG00000108961.14			novel.218104			novel.20_ENSG00000115414.21
		novel.1_ENSG00000002330.14			ENST00000567572.6_ENSG00000140931.20			novel.8_ENSG00000122786.20
		novel.34_ENSG00000075420.13			ENST00000377182.5_ENSG00000165072.10			ENST00000381801.6_ENSG00000139505.12
		ENST00000457544.7_ENSG00000019991.18			novel.3_ENSG00000075790.12			ENST00000509359.6_ENSG00000150779.12
		ENST00000306773.5_ENSG00000171246.6			novel.1_ENSG00000280385.1			ENST00000295049.9_ENSG00000162944.11
		ENST00000361368.7-1_ENSG00000198742.10			ENST00000649170.1_ENSG00000182093.16			novel.1_ENSG00000166004.15
		ENST00000371703.8_ENSG00000148688.14			novel.2_ENSG00000156508.19			ENST00000344746.8_ENSG00000147403.18
		ENST00000591899.8_ENSG00000127540.12			ENST00000231198.12_ENSG00000113272.14			ENST00000367468.10_ENSG00000073756.13
		ENST00000378119.9_ENSG00000112308.13			ENST00000312423.4_ENSG00000173928.4			novel.36_ENSG00000150093.20
		ENST00000309048.8_ENSG00000175279.22			ENST00000497027.5_ENSG00000114251.15			novel.4_ENSG00000137801.11
		ENST00000327570.13_ENSG00000182552.15			ENST00000545679.5_ENSG00000120860.11			ENST00000297185.9_ENSG00000113013.16
		ENST00000494486.1_ENSG00000213186.8			ENST00000512629.5_ENSG00000039560.14			novel.8_ENSG00000231290.6
		novel.16_ENSG00000175029.17			novel.24_ENSG00000167996.16			novel.28_ENSG00000135404.12
		novel.4_ENSG00000134853.12			ENST00000455271.5_ENSG00000185088.14			novel.5_ENSG00000105755.8
		novel.1_ENSG00000213397.12			ENST00000503345.1_ENSG00000143420.19			ENST00000335756.9_ENSG00000115163.15
		ENST00000223061.6_ENSG00000106333.13			ENST00000322244.10-1_ENSG00000033178.13			novel.30551
		novel.15_ENSG00000105825.14			ENST00000381801.6_ENSG00000139505.12			ENST00000683575.1_ENSG00000135931.19
		ENST00000549884.6_ENSG00000076108.12			ENST00000284719.8_ENSG00000138430.16			ENST00000406043.3_ENSG00000165506.15
		ENST00000301764.12_ENSG00000167986.15			ENST00000441556.5_ENSG00000077063.11			novel.3_ENSG00000109475.17
		ENST00000218652.11-1_ENSG00000102471.14			ENST00000550765.6_ENSG00000134285.11			novel.258663
		ENST00000268220.12_ENSG00000140612.14			ENST00000398409.1_ENSG00000101439.9			novel.20_ENSG00000145632.15
		ENST00000402752.5-1_ENSG00000099901.17			ENST00000395878.8-1_ENSG00000103353.16			novel.86_ENSG00000120708.17
		ENST00000456793.2_ENSG00000228474.6			novel.5_ENSG00000009413.16			novel.9_ENSG00000089009.16
		ENST00000617380.2_ENSG00000276547.2			ENST00000256383.11_ENSG00000134001.15			novel.4_ENSG00000134986.14
		novel.3_ENSG00000213551.7			ENST00000359172.3_ENSG00000168710.18			ENST00000360612.5_ENSG00000198355.5
		novel.44_ENSG00000142541.18			novel.1_ENSG00000120708.17			novel.120_ENSG00000108821.14
		novel.5_ENSG00000184838.15			novel.2_ENSG00000164164.17			ENST00000396418.7_ENSG00000171033.13
		ENST00000335791.10_ENSG00000136840.19			novel.5_ENSG00000164543.7			novel.3_ENSG00000141574.8
		ENST00000395535.7_ENSG00000132432.14			ENST00000358278.7_ENSG00000140416.23			ENST00000396553.6_ENSG00000133805.15
		novel.6_ENSG00000184047.20			ENST00000544040.7_ENSG00000111642.16			ENST00000368921.5_ENSG00000213190.4
		ENST00000261693.11_ENSG00000073060.17			ENST00000603798.6_ENSG00000170545.17			novel.30_ENSG00000108298.12
		ENST00000305978.7_ENSG00000171222.11			ENST00000498064.1_ENSG00000123562.18			ENST00000310045.9_ENSG00000171451.15
		novel.5_ENSG00000147454.14			ENST00000262710.5_ENSG00000100813.15			ENST00000371666.8-1_ENSG00000131724.11
		novel.1_ENSG00000100441.10			ENST00000368985.8_ENSG00000163131.12			ENST00000262139.10_ENSG00000070540.13
		novel.2_ENSG00000081923.15			ENST00000397712.7_ENSG00000186522.15			ENST00000442267.3_ENSG00000109436.8
		ENST00000371804.4_ENSG00000185745.10			ENST00000356714.6_ENSG00000106268.16			ENST00000676936.1_ENSG00000168615.13
		ENST00000216774.11_ENSG00000100883.13			novel.37_ENSG00000184009.13			novel.1_ENSG00000011028.14
		ENST00000366999.9_ENSG00000117650.13			ENST00000314332.5-1_ENSG00000180596.7			ENST00000644923.2_ENSG00000124786.12
		ENST00000371652.9_ENSG00000240849.11			ENST00000250160.11_ENSG00000104415.14			ENST00000554311.2-1_ENSG00000168398.7
		ENST00000381405.5_ENSG00000164283.13			ENST00000296805.8_ENSG00000164347.18			ENST00000409339.3_ENSG00000146918.20
		ENST00000396679.6_ENSG00000123219.13			novel.4_ENSG00000149948.14			ENST00000504325.5_ENSG00000204628.12
		ENST00000300213.9_ENSG00000166946.14			ENST00000327772.7_ENSG00000184752.14			novel.5_ENSG00000152795.18
		novel.7_ENSG00000144224.17			ENST00000355904.9_ENSG00000197265.9			novel.15_ENSG00000164032.12
		ENST00000206451.11_ENSG00000092010.15			ENST00000368061.3_ENSG00000162738.6			novel.7_ENSG00000140416.23
		ENST00000316623.10_ENSG00000166147.15			novel.7_ENSG00000123349.15			novel.4_ENSG00000125875.15
		ENST00000367287.5_ENSG00000134375.11			ENST00000534221.1_ENSG00000178105.11			ENST00000520429.6_ENSG00000112237.13
		novel.1_ENSG00000137331.12			ENST00000257663.4_ENSG00000135211.6			ENST00000549924.5_ENSG00000205352.11
		novel.3_ENSG00000128573.26			ENST00000648440.1_ENSG00000132669.14			novel.23_ENSG00000151834.16
		ENST00000370500.10_ENSG00000137947.12			ENST00000358506.6_ENSG00000213639.10			ENST00000601048.6_ENSG00000178980.15
		ENST00000259457.8_ENSG00000136930.13			ENST00000368868.10_ENSG00000143416.21			ENST00000295087.13_ENSG00000162980.17
		ENST00000277900.12_ENSG00000148700.15			ENST00000355968.10_ENSG00000196262.15			ENST00000606719.6_ENSG00000113712.19
		ENST00000313285.12_ENSG00000125733.18			novel.2_ENSG00000135362.14			ENST00000395254.8_ENSG00000138311.18
		ENST00000543164.5_ENSG00000111639.8			ENST00000367384.7-1_ENSG00000120265.19			ENST00000374206.4-1_ENSG00000176386.9
		ENST00000518127.5-1_ENSG00000154582.17			ENST00000371989.8_ENSG00000148248.14			ENST00000272647.10_ENSG00000144233.11
		ENST00000234038.11_ENSG00000115685.15			novel.7_ENSG00000113648.16			ENST00000226105.11_ENSG00000108961.14
		ENST00000675372.1_ENSG00000169567.13			ENST00000261879.10_ENSG00000138613.14			ENST00000397066.9_ENSG00000162063.13
		novel.8_ENSG00000137801.11			ENST00000345046.12_ENSG00000185825.17			novel.19_ENSG00000155508.14
		ENST00000219070.9_ENSG00000087245.13			ENST00000222399.11_ENSG00000091136.15			ENST00000371568.8_ENSG00000085840.13
		ENST00000545679.5_ENSG00000120860.11			novel.1_ENSG00000120694.20			novel.6_ENSG00000143393.17
		ENST00000578542.5_ENSG00000068489.13			ENST00000234170.10-1_ENSG00000115816.15			ENST00000396386.7_ENSG00000122565.19
		ENST00000019317.8_ENSG00000017797.13			novel.1_ENSG00000244398.1			ENST00000581230.5_ENSG00000108654.16
		ENST00000321250.13-1_ENSG00000104660.19			novel.4_ENSG00000155903.13			ENST00000472886.5_ENSG00000143469.20
		ENST00000395878.8-1_ENSG00000103353.16			ENST00000256759.8_ENSG00000134363.12			novel.24_ENSG00000150753.12
		novel.1_ENSG00000197930.13			ENST00000476320.6_ENSG00000186577.14			ENST00000304858.7_ENSG00000170606.15
		ENST00000409652.5-1_ENSG00000221963.6			novel.12_ENSG00000057019.16			ENST00000233468.5_ENSG00000115128.7
		ENST00000344877.10_ENSG00000141552.18			novel.1_ENSG00000221821.4			novel.304_ENSG00000115414.21
		ENST00000373116.6_ENSG00000116898.12			ENST00000338983.7_ENSG00000091436.17			ENST00000668695.1_ENSG00000228824.7
		ENST00000374212.5-1_ENSG00000136868.11			ENST00000380191.9_ENSG00000057608.17			novel.81_ENSG00000131236.18
		novel.5_ENSG00000163739.5			novel.12_ENSG00000068438.15			novel.18_ENSG00000167123.19
		novel.35_ENSG00000182718.18			ENST00000299381.5_ENSG00000166295.9			ENST00000394805.8_ENSG00000015479.20
		novel.18_ENSG00000167123.19			ENST00000643144.2-1_ENSG00000169359.16			novel.40_ENSG00000182718.18
		ENST00000377614.7-1_ENSG00000227449.8			novel.8_ENSG00000134324.12			ENST00000533655.6_ENSG00000165490.13
		ENST00000514056.1_ENSG00000109519.13			novel.8_ENSG00000164331.10			ENST00000637244.1_ENSG00000104763.20
		ENST00000590986.5-1_ENSG00000141424.13			ENST00000361901.6_ENSG00000122786.20			ENST00000654148.1_ENSG00000233901.6
		ENST00000282344.11_ENSG00000152484.14			ENST00000446465.3_ENSG00000168917.9			ENST00000341181.11_ENSG00000080822.17
		novel.4_ENSG00000182752.10			ENST00000380985.10_ENSG00000123213.23			ENST00000458258.5_ENSG00000119314.16
		ENST00000374859.3_ENSG00000240065.8			novel.3_ENSG00000075151.23			novel.44_ENSG00000150093.20
		ENST00000447146.7_ENSG00000102103.17			ENST00000264335.13_ENSG00000108953.17			novel.1_ENSG00000246067.8
		ENST00000586895.6_ENSG00000198258.11			ENST00000663595.2_ENSG00000175567.11			ENST00000372663.9_ENSG00000160446.19
		ENST00000447182.6_ENSG00000137575.12			novel.36_ENSG00000150093.20			ENST00000621999.5_ENSG00000085365.18
		ENST00000296585.10_ENSG00000164171.11			ENST00000588919.5_ENSG00000167468.18			novel.21_ENSG00000041982.16
		ENST00000605197.2_ENSG00000270647.6			ENST00000276500.4_ENSG00000147509.14			novel.1_ENSG00000095752.7
		novel.1_ENSG00000275880.1			ENST00000539276.7_ENSG00000174437.18			ENST00000307767.13_ENSG00000171928.14
		novel.12_ENSG00000119899.13			ENST00000244763.9_ENSG00000124783.14			ENST00000296597.10-1_ENSG00000164182.12
		ENST00000559488.7_ENSG00000259207.9			ENST00000315212.4-1_ENSG00000171865.10			ENST00000429243.7_ENSG00000205352.11
		ENST00000318787.13_ENSG00000111906.18			ENST00000435881.7_ENSG00000108788.12			novel.11_ENSG00000182481.10
		novel.12_ENSG00000151834.16			novel.10_ENSG00000087191.13			ENST00000272133.4_ENSG00000143786.8
		novel.34_ENSG00000104368.19			novel.9_ENSG00000168461.13			ENST00000557612.5_ENSG00000133983.16
		novel.3_ENSG00000180488.15			novel.2_ENSG00000100393.14			novel.1_ENSG00000154874.15
		ENST00000368440.5_ENSG00000172594.13			ENST00000373715.11_ENSG00000112081.17			ENST00000368222.8_ENSG00000143320.9
		ENST00000374893.11_ENSG00000117298.16			ENST00000646974.2_ENSG00000167460.17			novel.11_ENSG00000075420.13
		ENST00000448666.7_ENSG00000115275.14			novel.17_ENSG00000197958.13			ENST00000576686.1_ENSG00000141504.12
		ENST00000539909.6-1_ENSG00000156110.15			ENST00000392446.10_ENSG00000171302.17			ENST00000310301.9-1_ENSG00000006715.16
		ENST00000361219.11_ENSG00000142864.15			ENST00000360472.9-1_ENSG00000162734.13			novel.1_ENSG00000224631.4
		ENST00000285393.4_ENSG00000147614.4			ENST00000432651.5_ENSG00000119383.21			novel.2_ENSG00000101608.13
		ENST00000290902.10-1_ENSG00000159674.12			ENST00000448787.6_ENSG00000188313.13			ENST00000621914.4-1_ENSG00000006125.18
		ENST00000398795.7_ENSG00000120659.15			ENST00000330622.9_ENSG00000135108.15			ENST00000368954.10_ENSG00000143418.20
		ENST00000680966.1_ENSG00000111331.14			ENST00000508179.1_ENSG00000250786.2			ENST00000199389.11_ENSG00000086232.13
		ENST00000261023.8_ENSG00000138448.12			novel.1_ENSG00000152127.9			ENST00000263339.4_ENSG00000115008.6
		ENST00000360426.8-1_ENSG00000124214.21			ENST00000370152.8_ENSG00000156875.14			ENST00000411948.7_ENSG00000203667.10
		ENST00000377953.4_ENSG00000204922.5			ENST00000447182.6_ENSG00000137575.12			ENST00000680024.1_ENSG00000138138.14
		novel.1_ENSG00000121621.7			ENST00000260641.10-1_ENSG00000138071.14			ENST00000389131.8_ENSG00000134013.16
		ENST00000369626.8_ENSG00000155380.13			ENST00000397463.3_ENSG00000150551.11			ENST00000467334.1_ENSG00000090263.16
		ENST00000376745.9_ENSG00000172531.16			ENST00000423516.5_ENSG00000163931.16			ENST00000249776.12_ENSG00000128944.13
		novel.4_ENSG00000169429.11			novel.16_ENSG00000197958.13			novel.1_ENSG00000168078.10
		ENST00000377491.5_ENSG00000116288.13			ENST00000382133.9_ENSG00000205861.13			novel.280_ENSG00000115414.21
		novel.47_ENSG00000067225.19			ENST00000562235.5_ENSG00000168701.19			ENST00000389805.9_ENSG00000161011.20
		ENST00000396062.4_ENSG00000100442.11			ENST00000610402.5_ENSG00000006125.18			ENST00000541916.5_ENSG00000102531.16
		novel.1_ENSG00000169213.7			ENST00000368445.9_ENSG00000160691.19			ENST00000240079.11_ENSG00000120860.11
		novel.1_ENSG00000065978.19			ENST00000253063.4_ENSG00000130766.5			ENST00000661680.1_ENSG00000261824.7
		ENST00000528499.5_ENSG00000084234.18			ENST00000381815.9_ENSG00000159131.17			ENST00000440392.3_ENSG00000134146.12
		ENST00000409080.6_ENSG00000091409.16			ENST00000475243.6_ENSG00000124164.16			novel.9_ENSG00000197345.13
		ENST00000399138.5_ENSG00000091542.9			novel.3_ENSG00000270757.1			novel.3_ENSG00000162849.16
		ENST00000681092.1_ENSG00000184009.13			ENST00000324439.10-1_ENSG00000163743.14			ENST00000280258.6_ENSG00000150687.12
		ENST00000583839.1_ENSG00000141552.18			ENST00000580018.4_ENSG00000265354.4			ENST00000309099.7_ENSG00000172935.9
		novel.1_ENSG00000220842.6			novel.21_ENSG00000173230.15			ENST00000221200.9-1_ENSG00000104756.16
		ENST00000397764.8_ENSG00000214194.9			novel.1_ENSG00000117528.14			ENST00000309579.7_ENSG00000173915.16
		novel.26_ENSG00000116729.14			novel.1_ENSG00000187735.14			ENST00000532203.1_ENSG00000158042.9
		novel.8_ENSG00000178982.10			ENST00000680295.1_ENSG00000137959.17			ENST00000280551.11_ENSG00000150961.15
		ENST00000370355.3_ENSG00000099194.6			novel.4_ENSG00000065978.19			novel.5_ENSG00000204574.14
		ENST00000225831.4_ENSG00000108691.9			ENST00000505838.1_ENSG00000164038.16			ENST00000297258.11_ENSG00000164687.11
		novel.1_ENSG00000260083.2			ENST00000552842.1_ENSG00000219200.12			ENST00000339438.10-1_ENSG00000009307.16
		novel.19_ENSG00000108298.12			novel.7_ENSG00000116729.14			ENST00000380118.8_ENSG00000198721.13
		ENST00000332707.10_ENSG00000184575.12			ENST00000267859.8_ENSG00000140299.13			ENST00000242776.9_ENSG00000123136.15
		novel.4_ENSG00000102359.9			ENST00000347613.8_ENSG00000109572.14			ENST00000261191.12_ENSG00000064102.15
		novel.15_ENSG00000075624.17			novel.8_ENSG00000057019.16			ENST00000520431.1_ENSG00000253746.1
		ENST00000344895.4_ENSG00000145777.15			ENST00000497825.5_ENSG00000197958.13			ENST00000351193.7_ENSG00000169251.13
		novel.4_ENSG00000134057.15			ENST00000455511.9_ENSG00000196510.14			ENST00000340473.8_ENSG00000188342.12
		ENST00000367460.4_ENSG00000150681.10			novel.1_ENSG00000128989.11			ENST00000513973.6_ENSG00000013375.16
		ENST00000367429.9_ENSG00000000971.16			ENST00000595125.5_ENSG00000169136.12			novel.4_ENSG00000121895.8
		ENST00000579374.5_ENSG00000108298.12			ENST00000676936.1_ENSG00000168615.13			novel.8_ENSG00000163913.13
		novel.118545			novel.89_ENSG00000089157.16			novel.5_ENSG00000159579.14
		ENST00000409731.7_ENSG00000163017.14			ENST00000053867.8_ENSG00000030582.18			novel.12_ENSG00000167996.16
		novel.1_ENSG00000213442.5			ENST00000644876.2_ENSG00000215301.11			novel.52_ENSG00000049323.16
		novel.313_ENSG00000115414.21			novel.1_ENSG00000181222.19			ENST00000304842.6_ENSG00000169902.15
		novel.24_ENSG00000150753.12			novel.17_ENSG00000127483.19			novel.78_ENSG00000140416.23
		ENST00000281950.8_ENSG00000152147.11			ENST00000292090.8_ENSG00000160606.11			ENST00000037243.7_ENSG00000034713.8
		novel.15_ENSG00000107164.16			ENST00000380708.5_ENSG00000182093.16			ENST00000469084.5_ENSG00000196227.11
		ENST00000567572.6_ENSG00000140931.20			ENST00000263955.9_ENSG00000081320.11			ENST00000392496.3_ENSG00000176170.14
		novel.5_ENSG00000197746.14			ENST00000379359.4_ENSG00000102760.13			novel.8_ENSG00000114270.18
		novel.2_ENSG00000196230.14			ENST00000331523.7-1_ENSG00000156508.19			ENST00000286298.5_ENSG00000155850.8
		ENST00000210444.6_ENSG00000095380.11			novel.4_ENSG00000177239.16			novel.1_ENSG00000126768.12
		novel.24_ENSG00000085662.14			ENST00000372014.5_ENSG00000180992.7			novel.109_ENSG00000120708.17
		novel.1_ENSG00000259345.7			ENST00000550184.5_ENSG00000092841.19			ENST00000312037.6_ENSG00000164587.13
		novel.1_ENSG00000112308.13			novel.1_ENSG00000231767.4			novel.1_ENSG00000117122.14
		ENST00000438146.7_ENSG00000100320.23			ENST00000303204.9-1_ENSG00000169230.10			novel.5_ENSG00000089009.16
		ENST00000468410.5_ENSG00000105856.14			ENST00000342115.8_ENSG00000116337.20			ENST00000571874.6_ENSG00000141552.18
		novel.13_ENSG00000155957.18			novel.5_ENSG00000008394.13			novel.6_ENSG00000148484.18
		novel.9_ENSG00000174720.16			novel.11_ENSG00000074800.16			novel.3_ENSG00000164924.18
		novel.5_ENSG00000229117.9			novel.3_ENSG00000103249.18			novel.3_ENSG00000008394.13
		ENST00000257909.8_ENSG00000135451.13			ENST00000256854.10_ENSG00000134440.12			novel.1_ENSG00000117862.13
		ENST00000374077.8_ENSG00000125995.16			ENST00000357360.4_ENSG00000196976.7			ENST00000391975.5_ENSG00000115677.18
		ENST00000375887.9_ENSG00000102524.12			ENST00000537328.6_ENSG00000134825.16			ENST00000369700.4_ENSG00000146250.7
		novel.2_ENSG00000198938.2			novel.4_ENSG00000263001.7			ENST00000378204.7_ENSG00000182197.13
		ENST00000439590.6_ENSG00000172809.13			ENST00000601655.5_ENSG00000105193.9			ENST00000371065.9_ENSG00000213625.9
		ENST00000265881.10_ENSG00000076043.11			ENST00000506960.5_ENSG00000145687.16			ENST00000398955.2_ENSG00000137463.5
		ENST00000482695.5_ENSG00000185621.11			ENST00000318443.10_ENSG00000103855.18			ENST00000261479.9_ENSG00000100902.11
		novel.3_ENSG00000100554.12			novel.16_ENSG00000196504.19			ENST00000514056.1_ENSG00000109519.13
		ENST00000221543.10_ENSG00000104946.13			ENST00000381406.8_ENSG00000167244.21			novel.11_ENSG00000147421.18
		ENST00000261817.6_ENSG00000110801.14			ENST00000467084.1_ENSG00000062582.14			novel.26_ENSG00000078098.14
		ENST00000316738.12_ENSG00000140025.16			ENST00000645674.2_ENSG00000171863.15			ENST00000394434.7-1_ENSG00000133706.19
		ENST00000537087.5_ENSG00000111678.11			novel.8_ENSG00000147065.17			ENST00000571024.6_ENSG00000141552.18
		novel.2_ENSG00000146425.11			novel.30693			novel.25_ENSG00000016864.19
		ENST00000643231.1_ENSG00000198860.14			novel.6_ENSG00000127603.31			novel.11_ENSG00000167526.14
		ENST00000372521.9_ENSG00000177868.12			novel.21_ENSG00000085662.14			ENST00000317881.9_ENSG00000005022.6
		ENST00000571252.3-1_ENSG00000262576.3			ENST00000334701.11_ENSG00000080824.19			ENST00000241704.8-1_ENSG00000122218.16
		ENST00000334701.11_ENSG00000080824.19			ENST00000314133.4_ENSG00000176340.4			ENST00000287156.9_ENSG00000156587.16
		ENST00000674862.1_ENSG00000114450.11			ENST00000521696.1_ENSG00000253948.2			ENST00000334701.11_ENSG00000080824.19
		ENST00000471115.6-1_ENSG00000162642.14			ENST00000313104.9_ENSG00000089157.16			novel.1_ENSG00000031081.11
		novel.164_ENSG00000182718.18			ENST00000481195.6_ENSG00000113575.10			novel.95_ENSG00000120708.17
		ENST00000458640.5_ENSG00000254870.5			ENST00000448790.7_ENSG00000092203.15			ENST00000243286.7_ENSG00000196507.11
		ENST00000216034.6_ENSG00000100216.6			novel.11_ENSG00000067560.14			novel.68_ENSG00000120708.17
		novel.6_ENSG00000108298.12			ENST00000381007.9_ENSG00000197860.10			ENST00000241052.5_ENSG00000121691.7
		novel.1_ENSG00000197928.11			ENST00000645569.1_ENSG00000284934.2			ENST00000379568.4_ENSG00000111845.5
		novel.1_ENSG00000167693.17			ENST00000243346.10_ENSG00000123609.11			novel.4_ENSG00000145425.10
		ENST00000392583.7_ENSG00000111335.14			ENST00000297071.9-1_ENSG00000164548.11			ENST00000415749.1_ENSG00000116106.12
		ENST00000377862.6_ENSG00000104415.14			ENST00000544547.5_ENSG00000169756.16			ENST00000265062.8-1_ENSG00000075785.14
		ENST00000230431.11_ENSG00000112667.13			ENST00000474024.5-1_ENSG00000125868.16			ENST00000253107.12_ENSG00000243207.6
		ENST00000253794.7_ENSG00000131475.7			ENST00000517956.5_ENSG00000156804.7			ENST00000313708.11_ENSG00000164330.17
		ENST00000402252.6_ENSG00000183010.17			ENST00000619929.5_ENSG00000161714.12			novel.53_ENSG00000115414.21
		novel.2_ENSG00000134057.15			ENST00000361204.9-1_ENSG00000198911.12			ENST00000651024.2_ENSG00000132361.18
		ENST00000394986.5_ENSG00000145335.17			novel.71_ENSG00000108298.12			ENST00000395912.6_ENSG00000048392.12
		ENST00000616000.4_ENSG00000137868.19			novel.7_ENSG00000000419.14			novel.4_ENSG00000197712.12
		ENST00000304800.14_ENSG00000168701.19			novel.4_ENSG00000106366.9			ENST00000361822.8_ENSG00000198839.10
		ENST00000369449.7-1_ENSG00000155962.13			ENST00000435070.7_ENSG00000111605.18			ENST00000305409.3-1_ENSG00000171951.5
		ENST00000371937.8_ENSG00000123472.12			ENST00000309366.9_ENSG00000173486.14			ENST00000339728.6_ENSG00000188042.8
		ENST00000414584.1_ENSG00000222041.11			ENST00000359591.9_ENSG00000197324.9			ENST00000367339.7_ENSG00000131019.11
		ENST00000656825.1_ENSG00000070831.17			ENST00000263246.8_ENSG00000100266.19			ENST00000373337.3_ENSG00000243749.1
		ENST00000549565.2_ENSG00000257303.2			ENST00000469224.5_ENSG00000023330.15			novel.1_ENSG00000285920.2
		novel.9_ENSG00000119681.12			novel.12_ENSG00000125844.16			ENST00000299299.4_ENSG00000166228.9
		novel.9_ENSG00000115762.16			novel.6_ENSG00000105825.14			ENST00000395837.1_ENSG00000170315.14
		novel.6_ENSG00000012983.12			ENST00000261884.8_ENSG00000103671.10			novel.8_ENSG00000139726.11
		ENST00000675515.1_ENSG00000075624.17			ENST00000649377.1_ENSG00000108960.9			ENST00000430157.6_ENSG00000221983.8
		novel.5_ENSG00000196954.14			novel.1_ENSG00000179041.4			novel.1_ENSG00000060762.19
		novel.7_ENSG00000120437.9			ENST00000249647.8-1_ENSG00000092531.10			ENST00000255194.11_ENSG00000132842.14
		ENST00000313288.9_ENSG00000013810.21			ENST00000395422.4_ENSG00000106153.13			ENST00000377252.5_ENSG00000120594.17
		novel.31_ENSG00000110002.16			ENST00000676824.1_ENSG00000143387.14			ENST00000368984.8_ENSG00000166033.13
		ENST00000308162.10_ENSG00000172757.13			ENST00000356245.8_ENSG00000145907.16			ENST00000295304.5_ENSG00000143942.5
		ENST00000393085.4_ENSG00000105887.11			ENST00000329251.5_ENSG00000254772.10			ENST00000459722.1_ENSG00000133142.18
		ENST00000310999.11_ENSG00000174547.13			ENST00000351698.5-1_ENSG00000136827.12			ENST00000244230.7_ENSG00000124383.9
		ENST00000371873.10-1_ENSG00000162368.14			ENST00000371065.9_ENSG00000213625.9			ENST00000287263.8_ENSG00000156675.16
		novel.2_ENSG00000158234.12			ENST00000502391.6_ENSG00000068366.21			ENST00000336133.8_ENSG00000205323.9
		novel.16_ENSG00000108298.12			ENST00000344877.10_ENSG00000141552.18			novel.1_ENSG00000130024.15
		novel.2_ENSG00000148773.14			ENST00000599612.3_ENSG00000254858.10			novel.72_ENSG00000187498.16
		ENST00000320640.11_ENSG00000129636.13			ENST00000209728.9-1_ENSG00000094804.12			ENST00000556029.6_ENSG00000120802.14
		ENST00000372422.7_ENSG00000137207.12			ENST00000392221.5_ENSG00000114942.14			novel.3_ENSG00000182492.16
		ENST00000574322.6_ENSG00000175826.12			ENST00000592535.6_ENSG00000130208.10			novel.2_ENSG00000196230.14
		novel.5_ENSG00000169432.18			ENST00000005178.6_ENSG00000004799.8			ENST00000319119.4_ENSG00000177125.5
		ENST00000417721.5_ENSG00000177410.13			ENST00000227322.8_ENSG00000109917.11			ENST00000380394.9_ENSG00000137154.13
		novel.49_ENSG00000133110.15			novel.1_ENSG00000099194.6			ENST00000684303.1_ENSG00000185070.12
		novel.1_ENSG00000196205.8			novel.21_ENSG00000156508.19			novel.3_ENSG00000188725.8
		ENST00000358715.3_ENSG00000072571.20			ENST00000511689.5-1_ENSG00000113648.16			novel.3_ENSG00000087494.16
		novel.3_ENSG00000173660.12			novel.2_ENSG00000072840.13			novel.21_ENSG00000140416.23
		novel.4_ENSG00000115486.12			ENST00000378106.10_ENSG00000101247.18			novel.7_ENSG00000174748.22
		ENST00000200453.6_ENSG00000087074.8			ENST00000496455.7_ENSG00000163655.16			novel.1_ENSG00000258643.6
		ENST00000599672.6_ENSG00000126749.16			ENST00000304743.7_ENSG00000100731.16			ENST00000378053.3_ENSG00000125848.10
		ENST00000398334.5_ENSG00000181544.15			novel.2_ENSG00000167996.16			ENST00000401811.3_ENSG00000175768.13
		novel.3_ENSG00000188725.8			ENST00000506123.5_ENSG00000164294.14			ENST00000314397.8_ENSG00000145912.9
		novel.7_ENSG00000113558.19			novel.7_ENSG00000154582.17			ENST00000272139.5_ENSG00000143793.13
		novel.14_ENSG00000108946.15			ENST00000409074.8-1_ENSG00000256053.9			novel.1_ENSG00000222022.1
		novel.10_ENSG00000181019.13			ENST00000326317.11_ENSG00000181523.13			ENST00000276654.10-1_ENSG00000147650.12
		novel.45_ENSG00000197746.14			ENST00000647248.2_ENSG00000182899.17			ENST00000314797.10_ENSG00000181789.14
		novel.6_ENSG00000136810.13			ENST00000354910.10_ENSG00000129055.13			ENST00000409115.8_ENSG00000187514.17
		ENST00000228306.8_ENSG00000089157.16			ENST00000614856.2_ENSG00000088832.18			ENST00000369798.7_ENSG00000112742.10
		ENST00000418996.5_ENSG00000114956.20			ENST00000453386.7_ENSG00000136527.18			novel.6_ENSG00000143774.17
		ENST00000648336.2_ENSG00000114062.22			ENST00000436233.9_ENSG00000129657.16			ENST00000296786.8_ENSG00000164332.8
		ENST00000278849.4_ENSG00000149503.13			novel.27_ENSG00000161011.20			ENST00000479249.5_ENSG00000112514.18
		ENST00000597711.5-1_ENSG00000268790.5			novel.6_ENSG00000168028.14			ENST00000673097.1_ENSG00000204397.9
		ENST00000425380.7_ENSG00000198331.11			ENST00000267163.6-1_ENSG00000139687.16			ENST00000331768.10_ENSG00000183576.13
		ENST00000397375.7_ENSG00000074071.15			novel.2_ENSG00000198786.2			novel.1_ENSG00000233476.3
		ENST00000520511.1_ENSG00000156804.7			novel.5_ENSG00000172590.18			ENST00000259939.4_ENSG00000137393.10
		novel.6_ENSG00000004142.12			ENST00000325686.7_ENSG00000179630.11			novel.4_ENSG00000058673.17
		ENST00000375535.4_ENSG00000117122.14			ENST00000600880.5_ENSG00000197756.10			ENST00000648319.1_ENSG00000104783.14
		ENST00000205636.4_ENSG00000091317.8			novel.4_ENSG00000167468.18			ENST00000373664.8_ENSG00000080839.12
		ENST00000318443.10_ENSG00000103855.18			ENST00000381151.5_ENSG00000198743.7			novel.51_ENSG00000145907.16
		ENST00000579408.5_ENSG00000215472.10			ENST00000296953.6_ENSG00000164463.12			ENST00000394225.6_ENSG00000109390.13
		novel.11_ENSG00000130508.11			novel.1_ENSG00000255112.3			novel.12_ENSG00000147065.17
		ENST00000326587.12_ENSG00000179222.18			ENST00000674638.1_ENSG00000106211.10			ENST00000434095.2_ENSG00000119383.21
		ENST00000434724.7-1_ENSG00000103342.13			novel.2_ENSG00000124802.12			novel.169_ENSG00000115414.21
		novel.13_ENSG00000105372.8			novel.1_ENSG00000242615.1			ENST00000357244.7_ENSG00000056586.16
		ENST00000238892.4_ENSG00000119878.6			ENST00000587885.1_ENSG00000160888.7			novel.10_ENSG00000120708.17
		ENST00000537701.5_ENSG00000111639.8			ENST00000647097.2_ENSG00000109323.11			ENST00000491306.6_ENSG00000197756.10
		ENST00000258405.9_ENSG00000135919.14			ENST00000265351.12-1_ENSG00000124571.18			novel.4_ENSG00000086061.16
		ENST00000374450.8_ENSG00000242372.9			ENST00000359655.9_ENSG00000156502.14			novel.2_ENSG00000087152.16
		ENST00000347343.6_ENSG00000087586.18			novel.1_ENSG00000214389.2			ENST00000264474.4_ENSG00000121552.4
		ENST00000247026.10_ENSG00000126653.18			ENST00000486715.6_ENSG00000168827.15			ENST00000296255.8_ENSG00000163902.12
		novel.2_ENSG00000180964.17			ENST00000394805.8_ENSG00000015479.20			novel.151186
		novel.1_ENSG00000210176.1			ENST00000224073.6_ENSG00000107223.13			novel.3_ENSG00000182667.15
		ENST00000621757.1_ENSG00000144810.16			ENST00000297596.3_ENSG00000164949.8			ENST00000319826.8_ENSG00000122026.11
		ENST00000475373.1_ENSG00000143569.19			ENST00000369146.8_ENSG00000159164.10			novel.16_ENSG00000078098.14
		ENST00000339157.10_ENSG00000100997.20			ENST00000399921.5_ENSG00000156273.16			novel.1_ENSG00000256966.6
		ENST00000303127.12_ENSG00000169223.15			ENST00000270451.6_ENSG00000171425.10			ENST00000542921.5_ENSG00000171988.19
		ENST00000533683.7-1_ENSG00000141858.12			novel.3_ENSG00000126001.16			ENST00000570330.5_ENSG00000129235.11
		ENST00000651807.1_ENSG00000157168.20			novel.4_ENSG00000103415.12			novel.5_ENSG00000129116.19
		ENST00000336032.4_ENSG00000146278.11			ENST00000222543.11_ENSG00000105825.14			novel.25_ENSG00000126088.14
		novel.13_ENSG00000143797.12			ENST00000287022.10_ENSG00000156467.10			ENST00000307407.8_ENSG00000169429.11
		novel.2_ENSG00000163755.9			novel.10_ENSG00000143761.16			novel.17_ENSG00000122861.16
		ENST00000471932.6_ENSG00000154545.17			novel.11_ENSG00000153071.15			novel.71_ENSG00000140416.23
		ENST00000299427.12_ENSG00000166340.18			ENST00000267884.11_ENSG00000140319.11			novel.19_ENSG00000120708.17
		novel.2_ENSG00000184436.12			ENST00000367034.5_ENSG00000112110.10			ENST00000435844.3_ENSG00000232388.5
		novel.4_ENSG00000088826.18			ENST00000396203.7_ENSG00000188846.14			novel.1_ENSG00000237232.9
		ENST00000302278.8_ENSG00000150093.20			ENST00000286953.8-1_ENSG00000156411.10			ENST00000237654.9_ENSG00000118816.11
		ENST00000220856.6_ENSG00000104415.14			ENST00000379303.10_ENSG00000123130.17			ENST00000487416.7-1_ENSG00000268790.5
		ENST00000288383.11_ENSG00000157601.15			novel.1_ENSG00000139354.11			ENST00000568302.5-1_ENSG00000261105.6
		ENST00000619888.5_ENSG00000149090.12			ENST00000301587.9_ENSG00000167863.12			novel.6_ENSG00000184743.13
		ENST00000414154.6_ENSG00000176209.12			ENST00000323798.8_ENSG00000104812.15			novel.14_ENSG00000135919.14
		ENST00000426324.6_ENSG00000198931.11			ENST00000368223.4_ENSG00000132688.11			ENST00000512737.6_ENSG00000243678.12
		novel.40_ENSG00000135046.14			ENST00000358514.9_ENSG00000205220.12			ENST00000510078.5_ENSG00000251474.6
		novel.6_ENSG00000127603.31			novel.6_ENSG00000099194.6			novel.4_ENSG00000108298.12
		novel.2_ENSG00000119335.17			novel.1_ENSG00000184787.19			ENST00000539261.6_ENSG00000111341.10
		ENST00000336180.7_ENSG00000106683.15			ENST00000636531.1_ENSG00000283196.2			novel.1_ENSG00000106080.11
		novel.2_ENSG00000139618.17			novel.4_ENSG00000123933.17			ENST00000542140.5_ENSG00000076053.12
		novel.9_ENSG00000101955.15			ENST00000377843.8_ENSG00000113712.19			novel.17_ENSG00000078098.14
		novel.3_ENSG00000137804.14			novel.9_ENSG00000115762.16			novel.3_ENSG00000139372.15
		ENST00000510168.6_ENSG00000017260.20			novel.11_ENSG00000026025.16			ENST00000343470.9_ENSG00000145220.14
		novel.9_ENSG00000112972.15			ENST00000340852.9_ENSG00000101294.18			ENST00000369850.10_ENSG00000196924.19
		novel.1_ENSG00000202354.1			ENST00000360403.7_ENSG00000070785.17			novel.4_ENSG00000112511.18
		ENST00000316491.13_ENSG00000197302.10			ENST00000302278.8_ENSG00000150093.20			ENST00000322019.14_ENSG00000136404.16
		novel.2_ENSG00000126088.14			novel.9_ENSG00000132507.18			novel.5_ENSG00000135919.14
		novel.5_ENSG00000181458.10			novel.15_ENSG00000198959.12			novel.15_ENSG00000126698.11
		ENST00000679078.1_ENSG00000182481.10			ENST00000261601.8_ENSG00000101557.15			novel.43_ENSG00000198467.16
		ENST00000345519.10_ENSG00000122705.17			ENST00000464265.5-1_ENSG00000185808.14			novel.1_ENSG00000174792.11
		ENST00000366815.10-1_ENSG00000163041.13			novel.1_ENSG00000164171.11			novel.17_ENSG00000117859.19
		ENST00000371317.10_ENSG00000232119.8			novel.6_ENSG00000148484.18			ENST00000311528.10_ENSG00000167526.14
		ENST00000338639.10_ENSG00000116288.13			ENST00000550263.2_ENSG00000257605.2			ENST00000466830.6_ENSG00000187118.14
		ENST00000314397.8_ENSG00000145912.9			ENST00000248594.11_ENSG00000127947.16			ENST00000436427.1_ENSG00000065978.19
		novel.7_ENSG00000124222.22			ENST00000422252.1_ENSG00000183172.9			ENST00000319248.13_ENSG00000117450.15
		novel.4_ENSG00000127947.16			novel.1_ENSG00000168175.15			novel.3_ENSG00000130508.11
		ENST00000230419.9_ENSG00000112655.16			ENST00000378372.8_ENSG00000187522.16			novel.13_ENSG00000137801.11
		ENST00000443965.1_ENSG00000235385.2			ENST00000421182.5_ENSG00000115414.21			novel.1_ENSG00000171492.14
		ENST00000585409.2_ENSG00000130332.15			ENST00000462776.2_ENSG00000197956.10			ENST00000529834.5_ENSG00000133805.15
		novel.30693			ENST00000221859.9_ENSG00000105258.9			novel.7_ENSG00000100941.9
		novel.9_ENSG00000143369.15			ENST00000308086.3_ENSG00000173451.7			ENST00000424989.1_ENSG00000233621.2
		ENST00000337288.10_ENSG00000084090.14			ENST00000646818.2_ENSG00000149231.16			ENST00000269187.10-1_ENSG00000141424.13
		novel.42_ENSG00000184009.13			novel.2_ENSG00000105971.15			novel.6_ENSG00000040275.17
		novel.318_ENSG00000108821.14			ENST00000274496.10_ENSG00000145817.17			ENST00000344337.11_ENSG00000114030.13
		novel.27_ENSG00000141552.18			ENST00000421004.3_ENSG00000245556.3			ENST00000447205.1_ENSG00000127824.15
		novel.6_ENSG00000077782.22			ENST00000253233.6_ENSG00000130921.9			ENST00000220849.10_ENSG00000104408.11
		ENST00000326317.11_ENSG00000181523.13			ENST00000262424.10_ENSG00000103196.12			novel.1_ENSG00000124383.9
		ENST00000377275.4_ENSG00000165997.5			ENST00000397885.3_ENSG00000080608.10			ENST00000297338.7_ENSG00000164754.15
		ENST00000315467.9_ENSG00000140905.11			novel.6_ENSG00000155755.19			ENST00000337554.8_ENSG00000100300.18
		novel.12_ENSG00000196460.14			ENST00000533270.1_ENSG00000170619.10			ENST00000646449.2_ENSG00000197728.11
		ENST00000251020.9_ENSG00000103449.12			ENST00000297564.6_ENSG00000164919.11			novel.1_ENSG00000160199.15
		ENST00000229314.10_ENSG00000111711.10			ENST00000339399.5-1_ENSG00000136938.9			novel.9_ENSG00000102038.16
		ENST00000276062.8_ENSG00000147123.11			ENST00000357903.7_ENSG00000142192.21			novel.6_ENSG00000138735.16
		ENST00000394140.9_ENSG00000114021.12			novel.34_ENSG00000173692.14			ENST00000263181.7_ENSG00000121621.7
		ENST00000367466.4_ENSG00000116711.10			ENST00000464088.5_ENSG00000116815.16			ENST00000362012.7_ENSG00000095303.17
		novel.8_ENSG00000103121.9			ENST00000616435.5_ENSG00000050130.18			novel.24_ENSG00000102359.9
		novel.10_ENSG00000146733.14			novel.4_ENSG00000102359.9			novel.5_ENSG00000084234.18
		novel.19_ENSG00000179950.14			ENST00000533683.7-1_ENSG00000141858.12			ENST00000342115.8_ENSG00000116337.20
		ENST00000234590.10_ENSG00000074800.16			ENST00000369937.5_ENSG00000107874.11			novel.7_ENSG00000211455.8
		novel.16_ENSG00000113712.19			ENST00000544844.6_ENSG00000173113.7			ENST00000495720.5_ENSG00000143545.10
		ENST00000323116.10_ENSG00000058063.16			novel.17_ENSG00000141027.21			novel.4_ENSG00000197622.13
		ENST00000404894.1_ENSG00000122644.13			ENST00000358056.8_ENSG00000197045.13			novel.20_ENSG00000142192.21
		novel.11_ENSG00000172785.18			ENST00000392748.5_ENSG00000110002.16			ENST00000439109.6_ENSG00000181019.13
		ENST00000421017.6_ENSG00000182718.18			ENST00000196061.5_ENSG00000083444.17			novel.4_ENSG00000160446.19
		novel.258622			ENST00000372483.9_ENSG00000148335.15			novel.11_ENSG00000138326.21
		ENST00000265361.8_ENSG00000075223.14			ENST00000370981.3_ENSG00000162595.7			novel.5_ENSG00000165029.17
		ENST00000308191.11_ENSG00000171408.14			novel.24_ENSG00000072041.18			novel.6_ENSG00000085491.17
		ENST00000683431.1_ENSG00000050165.19			novel.6_ENSG00000013375.16			novel.1_ENSG00000114209.15
		ENST00000259119.9_ENSG00000136603.14			ENST00000003100.13_ENSG00000001630.17			novel.34_ENSG00000123240.17
		novel.13_ENSG00000110002.16			ENST00000004982.6_ENSG00000004776.13			ENST00000392366.7-1_ENSG00000197063.11
		ENST00000394803.9_ENSG00000109332.20			ENST00000249299.7_ENSG00000128534.8			novel.28_ENSG00000196923.14
		ENST00000532829.5_ENSG00000167996.16			ENST00000612683.1_ENSG00000160752.15			ENST00000267843.9_ENSG00000140285.12
		novel.48_ENSG00000115919.15			ENST00000570382.2_ENSG00000184009.13			ENST00000391752.5_ENSG00000170889.14
		novel.218105			ENST00000256925.12_ENSG00000134508.13			novel.7_ENSG00000145555.15
		ENST00000287727.8_ENSG00000157077.16			ENST00000304434.11_ENSG00000012660.14			novel.15_ENSG00000122786.20
		ENST00000246868.7_ENSG00000126524.10			ENST00000370664.4_ENSG00000165886.5			novel.294102
		novel.151236			ENST00000325307.12_ENSG00000029993.15			ENST00000261308.10_ENSG00000113593.12
		novel.2_ENSG00000133935.7			ENST00000244496.6_ENSG00000124541.7			ENST00000296679.9_ENSG00000164253.14
		ENST00000621467.4_ENSG00000155755.19			ENST00000330010.12_ENSG00000162614.19			ENST00000354171.13_ENSG00000167468.18
		novel.3_ENSG00000163491.16			ENST00000378959.9_ENSG00000164967.10			ENST00000236067.8_ENSG00000117410.14
		novel.1_ENSG00000145592.14			ENST00000330029.6_ENSG00000184076.13			ENST00000237858.11_ENSG00000173221.14
		novel.8_ENSG00000106355.10			ENST00000348160.9-1_ENSG00000168214.21			novel.3_ENSG00000170485.17
		ENST00000556230.2_ENSG00000213741.11			novel.15_ENSG00000142541.18			novel.4_ENSG00000172757.13
		ENST00000546954.2_ENSG00000170855.4			novel.133342			novel.1_ENSG00000120694.20
		ENST00000580261.6_ENSG00000215472.10			ENST00000317534.6_ENSG00000062582.14			ENST00000495776.5_ENSG00000117859.19
		ENST00000320634.8_ENSG00000135472.9			ENST00000005257.7_ENSG00000006451.8			ENST00000629543.2_ENSG00000007392.17
		ENST00000603798.6_ENSG00000170545.17			ENST00000561429.1_ENSG00000166147.15			novel.4_ENSG00000170310.15
		novel.1_ENSG00000114554.12			novel.5_ENSG00000156508.19			ENST00000295770.4-2_ENSG00000163527.10
		ENST00000393915.9_ENSG00000072571.20			ENST00000266458.10_ENSG00000139112.11			ENST00000347624.4_ENSG00000172061.9
		ENST00000395468.9_ENSG00000168175.15			ENST00000337002.9_ENSG00000008952.17			ENST00000347739.3_ENSG00000120889.13
		ENST00000332556.5-1_ENSG00000185896.11			novel.50_ENSG00000196305.19			novel.1_ENSG00000063660.9
		ENST00000297785.8_ENSG00000165092.13			novel.1_ENSG00000184408.10			ENST00000584164.6_ENSG00000161970.15
		ENST00000372187.9_ENSG00000122378.14			ENST00000261479.9_ENSG00000100902.11			ENST00000299213.10_ENSG00000166173.11
		ENST00000439561.7_ENSG00000129083.13			novel.6_ENSG00000003436.16			ENST00000543796.6_ENSG00000132341.12
		ENST00000443024.7_ENSG00000196305.19			novel.1_ENSG00000139567.13			novel.1_ENSG00000255302.5
		ENST00000498425.1_ENSG00000147155.11			novel.1_ENSG00000223361.5			ENST00000368235.8_ENSG00000163382.13
		ENST00000643144.2-1_ENSG00000169359.16			novel.44_ENSG00000071054.16			ENST00000311111.11_ENSG00000172809.13
		ENST00000361802.6_ENSG00000160179.19			ENST00000306480.11-1_ENSG00000170088.14			ENST00000303904.8_ENSG00000168090.10
		novel.59_ENSG00000108298.12			ENST00000354464.11_ENSG00000259522.3			ENST00000371335.4_ENSG00000005893.16
		ENST00000250124.11_ENSG00000129255.16			ENST00000498737.8_ENSG00000184983.11			novel.266_ENSG00000115414.21
		novel.7_ENSG00000265354.4			ENST00000552740.5_ENSG00000175197.13			novel.1_ENSG00000165807.8
		ENST00000620309.4_ENSG00000277791.5			novel.2_ENSG00000106399.11			ENST00000477892.5_ENSG00000114023.15
		ENST00000305850.10_ENSG00000166451.14			novel.2_ENSG00000044459.15			ENST00000437139.7_ENSG00000179029.15
		ENST00000584164.6_ENSG00000161970.15			novel.30_ENSG00000092020.11			ENST00000236137.10_ENSG00000117479.15
		novel.17_ENSG00000064115.11			ENST00000247866.9_ENSG00000090266.13			novel.173_ENSG00000115414.21
		novel.1_ENSG00000198804.2			ENST00000533166.5_ENSG00000175334.8			ENST00000380466.6_ENSG00000141504.12
		novel.1_ENSG00000115685.15			novel.47_ENSG00000204628.12			ENST00000370205.6_ENSG00000172339.10
		novel.197_ENSG00000164692.18			ENST00000256495.4_ENSG00000134107.5			ENST00000406875.8_ENSG00000064393.16
		ENST00000507579.1_ENSG00000249685.1			novel.8_ENSG00000139726.11			novel.2_ENSG00000150764.14
		ENST00000372201.5_ENSG00000173846.13			novel.8_ENSG00000178104.19			ENST00000297578.9-1_ENSG00000164933.12
		ENST00000477892.5_ENSG00000114023.15			ENST00000360689.9_ENSG00000033170.17			ENST00000253789.9_ENSG00000131470.15
		ENST00000552981.6_ENSG00000075415.15			novel.3_ENSG00000147684.10			ENST00000272091.8_ENSG00000143751.10
		ENST00000563965.5_ENSG00000137868.19			ENST00000442234.6_ENSG00000174405.14			novel.80281
		ENST00000361337.3_ENSG00000198900.7			novel.4_ENSG00000187079.20			novel.5_ENSG00000165671.21
		novel.8_ENSG00000106348.18			ENST00000264963.9_ENSG00000114988.12			ENST00000281243.10_ENSG00000151552.12
		ENST00000336854.9_ENSG00000123395.15			ENST00000621441.5-1_ENSG00000070367.16			ENST00000299977.9_ENSG00000166750.10
		ENST00000356183.9_ENSG00000077235.18			novel.169487			ENST00000352171.12_ENSG00000078618.22
		ENST00000420199.6_ENSG00000203875.13			ENST00000373874.6_ENSG00000118707.11			ENST00000372360.9_ENSG00000138326.21
		ENST00000392446.10_ENSG00000171302.17			ENST00000379056.5_ENSG00000133112.17			ENST00000638208.1-1_ENSG00000257267.3
		ENST00000438607.2_ENSG00000232112.3			ENST00000397408.5_ENSG00000214063.11			ENST00000300408.8_ENSG00000167085.13
		novel.1_ENSG00000133612.19			ENST00000552783.5-1_ENSG00000050405.13			ENST00000283006.7_ENSG00000153044.10
		ENST00000560410.5_ENSG00000100911.16			novel.1_ENSG00000123562.18			novel.11_ENSG00000197555.10
		novel.3_ENSG00000078699.22			novel.1_ENSG00000286811.1			novel.1_ENSG00000204556.4
		ENST00000576686.1_ENSG00000141504.12			ENST00000296425.10_ENSG00000164040.18			ENST00000231512.5_ENSG00000113583.8
		ENST00000369889.5_ENSG00000166272.18			ENST00000373910.9_ENSG00000072401.15			novel.8_ENSG00000205133.12
		ENST00000306480.11-1_ENSG00000170088.14			ENST00000584577.5_ENSG00000172809.13			novel.13_ENSG00000112096.19
		ENST00000374882.8_ENSG00000204264.12			ENST00000617928.5_ENSG00000273749.5			novel.7_ENSG00000165996.14
		novel.3_ENSG00000203880.12			ENST00000646827.1_ENSG00000276045.3			novel.1_ENSG00000163683.12
		novel.3_ENSG00000118257.17			ENST00000678508.1_ENSG00000156508.19			ENST00000278903.11_ENSG00000149547.15
		ENST00000619204.4_ENSG00000183010.17			novel.29_ENSG00000110002.16			ENST00000256951.10_ENSG00000134531.10
		ENST00000216259.8_ENSG00000100417.12			ENST00000445520.6_ENSG00000231312.7			ENST00000502658.1_ENSG00000164182.12
		novel.1_ENSG00000256966.6			ENST00000562699.1_ENSG00000175938.7			novel.32_ENSG00000130175.10
		novel.1_ENSG00000171877.21			novel.24_ENSG00000143786.8			novel.303432
		novel.30_ENSG00000116729.14			ENST00000242351.10_ENSG00000105939.14			novel.71_ENSG00000120708.17
		ENST00000316403.15_ENSG00000120885.22			novel.59_ENSG00000167658.16			novel.1_ENSG00000149798.5
		ENST00000396842.7_ENSG00000144597.14			ENST00000489623.1_ENSG00000112651.12			ENST00000350498.8_ENSG00000106244.13
		ENST00000439685.6_ENSG00000091986.16			ENST00000216465.10_ENSG00000100577.19			ENST00000373768.4_ENSG00000119421.7
		ENST00000470476.5_ENSG00000165669.14			ENST00000283006.7_ENSG00000153044.10			novel.1_ENSG00000120370.13
		ENST00000583218.5_ENSG00000108342.13			ENST00000336097.7_ENSG00000239672.8			ENST00000310118.9_ENSG00000175166.17
		ENST00000370990.5_ENSG00000142864.15			novel.15_ENSG00000167460.17			ENST00000468373.1_ENSG00000196154.12
		ENST00000350605.4_ENSG00000103490.14			ENST00000584049.5_ENSG00000176697.20			novel.22_ENSG00000111669.15
		ENST00000420826.7_ENSG00000188612.12			novel.2_ENSG00000132792.19			novel.3_ENSG00000119596.18
		ENST00000664481.1_ENSG00000283103.3			novel.9_ENSG00000101955.15			ENST00000316738.12_ENSG00000140025.16
		ENST00000392185.8-1_ENSG00000130340.17			ENST00000371873.10-1_ENSG00000162368.14			ENST00000647584.2_ENSG00000132199.20
		ENST00000424576.6_ENSG00000089009.16			ENST00000621999.5_ENSG00000085365.18			ENST00000360490.7_ENSG00000196549.13
		ENST00000377960.9_ENSG00000122694.16			ENST00000361138.7_ENSG00000198887.9			ENST00000455559.6_ENSG00000134986.14
		ENST00000395912.6_ENSG00000048392.12			novel.2_ENSG00000236453.5			novel.4_ENSG00000103145.11
		ENST00000328703.12_ENSG00000143575.15			novel.1_ENSG00000141867.19			ENST00000369307.4_ENSG00000265241.7
		novel.10_ENSG00000196504.19			ENST00000261425.7_ENSG00000109790.18			ENST00000383202.7-1_ENSG00000118007.13
		ENST00000240488.8_ENSG00000121211.8			ENST00000295065.9_ENSG00000162959.14			novel.107_ENSG00000108821.14
		novel.17_ENSG00000142156.16			ENST00000315913.9_ENSG00000178028.14			ENST00000296805.8_ENSG00000164347.18
		novel.2_ENSG00000109320.13			ENST00000354895.4_ENSG00000167397.15			ENST00000367385.9_ENSG00000151414.15
		ENST00000262805.16_ENSG00000105650.22			ENST00000457866.6_ENSG00000135541.22			ENST00000414306.5_ENSG00000126524.10
		ENST00000523209.5_ENSG00000183137.15			ENST00000509359.6_ENSG00000150779.12			ENST00000543140.6_ENSG00000187498.16
		ENST00000451311.7_ENSG00000205542.11			novel.6_ENSG00000161970.15			ENST00000642394.1_ENSG00000127990.19
		ENST00000619412.4_ENSG00000145743.17			novel.8_ENSG00000111642.16			novel.7_ENSG00000113657.13
		ENST00000046640.9_ENSG00000040531.16			novel.3_ENSG00000070831.17			ENST00000216774.11_ENSG00000100883.13
		ENST00000552285.5_ENSG00000135506.16			novel.1_ENSG00000063660.9			novel.163_ENSG00000182718.18
		novel.4_ENSG00000172239.14			ENST00000411486.7_ENSG00000123485.12			ENST00000248378.6_ENSG00000127774.7
		ENST00000372333.3_ENSG00000165424.7			ENST00000571024.6_ENSG00000141552.18			ENST00000264926.7_ENSG00000070950.10
		novel.3_ENSG00000149591.17			novel.1_ENSG00000101417.12			ENST00000323813.3_ENSG00000176912.5
		ENST00000220325.9_ENSG00000103966.11			novel.2_ENSG00000172164.15			ENST00000647936.1_ENSG00000184500.16
		novel.3_ENSG00000110002.16			novel.1_ENSG00000168282.6			ENST00000567999.5_ENSG00000140995.17
		ENST00000398452.6_ENSG00000154839.10			ENST00000329967.11_ENSG00000184990.13			novel.4_ENSG00000041982.16
		novel.24_ENSG00000090006.18			ENST00000366794.10_ENSG00000143799.14			ENST00000198767.11_ENSG00000085721.13
		novel.3_ENSG00000215769.8			ENST00000367505.6_ENSG00000146414.16			ENST00000462069.6_ENSG00000114405.11
		ENST00000401406.3_ENSG00000184076.13			novel.6_ENSG00000198843.13			ENST00000274026.10_ENSG00000145386.11
		ENST00000491934.3_ENSG00000168209.6			ENST00000359626.10_ENSG00000198874.13			ENST00000433078.5_ENSG00000135185.12
		ENST00000319725.10_ENSG00000107164.16			ENST00000612353.4_ENSG00000198715.13			ENST00000556840.5_ENSG00000172590.18
		ENST00000644144.2_ENSG00000106992.19			novel.2_ENSG00000162694.14			novel.1_ENSG00000220793.5
		novel.36_ENSG00000196923.14			ENST00000597711.5-1_ENSG00000268790.5			ENST00000679106.1-1_ENSG00000142541.18
		novel.4_ENSG00000113282.14			ENST00000570646.6_ENSG00000103415.12			novel.21_ENSG00000165119.21
		ENST00000652536.2_ENSG00000085377.15			ENST00000395510.7_ENSG00000151239.14			ENST00000439211.7_ENSG00000228716.7
		ENST00000268719.9-1_ENSG00000141034.10			novel.3_ENSG00000198715.13			novel.12_ENSG00000126088.14
		ENST00000373548.8_ENSG00000116478.12			novel.9_ENSG00000134574.12			novel.4_ENSG00000284969.1
		novel.1_ENSG00000170889.14			ENST00000656825.1_ENSG00000070831.17			ENST00000281455.7_ENSG00000151726.15
		novel.4_ENSG00000169756.16			novel.3_ENSG00000123094.15			ENST00000276431.9_ENSG00000120889.13
		ENST00000445560.6-1_ENSG00000175334.8			ENST00000553711.5_ENSG00000172590.18			ENST00000309311.7_ENSG00000167658.16
		ENST00000436661.6_ENSG00000176261.16			ENST00000243045.10_ENSG00000123353.10			ENST00000539131.1_ENSG00000111348.9
		novel.16_ENSG00000087245.13			ENST00000379607.10_ENSG00000173674.11			ENST00000431606.4_ENSG00000156603.19
		ENST00000404933.7_ENSG00000102172.16			ENST00000549115.7_ENSG00000258289.10			novel.10_ENSG00000173821.19
		ENST00000596358.6_ENSG00000142546.14			ENST00000304800.14_ENSG00000168701.19			novel.205_ENSG00000115414.21
		novel.36_ENSG00000108298.12			novel.2_ENSG00000164294.14			ENST00000380171.8_ENSG00000138085.17
		novel.68_ENSG00000182718.18			novel.5_ENSG00000150593.18			ENST00000493678.5_ENSG00000116288.13
		ENST00000343053.6_ENSG00000188986.9			ENST00000299633.7_ENSG00000166503.9			ENST00000324052.10_ENSG00000174720.16
		novel.34_ENSG00000122545.20			ENST00000376588.4_ENSG00000135069.14			novel.8_ENSG00000012822.16
		novel.1_ENSG00000204652.6			ENST00000399799.3_ENSG00000067900.8			novel.3_ENSG00000145632.15
		ENST00000409458.3_ENSG00000136235.17			ENST00000508269.1_ENSG00000248890.2			ENST00000265806.12_ENSG00000104679.12
		novel.4_ENSG00000113721.14			ENST00000315436.8_ENSG00000176871.9			ENST00000375490.10_ENSG00000076053.12
		ENST00000370179.8_ENSG00000125534.10			ENST00000310447.10_ENSG00000106144.20			novel.61_ENSG00000140416.23
		novel.1_ENSG00000102466.16			novel.314_ENSG00000108821.14			novel.9_ENSG00000065978.19
		ENST00000371996.9_ENSG00000107789.16			ENST00000243253.8_ENSG00000058262.10			ENST00000369709.3_ENSG00000116473.14
		ENST00000285407.11_ENSG00000155090.15			ENST00000278353.10-1_ENSG00000149084.13			ENST00000648477.1_ENSG00000102575.13
		ENST00000337387.4_ENSG00000146457.16			ENST00000264161.9_ENSG00000115866.11			ENST00000392061.6_ENSG00000218739.10
		ENST00000396418.7_ENSG00000171033.13			ENST00000371045.9_ENSG00000184588.18			novel.58_ENSG00000164733.22
		ENST00000434581.7_ENSG00000167904.15			novel.10_ENSG00000138326.21			ENST00000613509.2_ENSG00000180035.13
		novel.2_ENSG00000136144.12			ENST00000348354.7_ENSG00000154640.15			novel.39_ENSG00000182718.18
		novel.5_ENSG00000134070.5			ENST00000370708.8_ENSG00000112200.17			ENST00000434063.3_ENSG00000233429.9
		novel.25_ENSG00000126088.14			ENST00000399022.9_ENSG00000141425.18			ENST00000272348.7_ENSG00000143977.14
		novel.2_ENSG00000111962.8			ENST00000579122.1_ENSG00000147889.18			novel.5_ENSG00000108010.12
		ENST00000280871.9_ENSG00000151229.13			ENST00000274065.9_ENSG00000145425.10			ENST00000367885.5_ENSG00000143198.13
		novel.2_ENSG00000106460.19			ENST00000377698.4_ENSG00000137124.8			ENST00000586708.1_ENSG00000161888.11
		ENST00000053468.4_ENSG00000048544.6			novel.2_ENSG00000084676.16			novel.4_ENSG00000172809.13
		ENST00000309032.8_ENSG00000002330.14			novel.5_ENSG00000140740.11			ENST00000375299.8_ENSG00000169062.15
		ENST00000400166.5_ENSG00000154639.19			ENST00000299314.12_ENSG00000111670.16			novel.2_ENSG00000188229.6
		ENST00000373408.4_ENSG00000198937.9			ENST00000306869.7_ENSG00000169738.8			ENST00000355315.8_ENSG00000170791.18
		ENST00000371269.9_ENSG00000116133.13			ENST00000316738.12_ENSG00000140025.16			novel.8_ENSG00000272168.8
		novel.10_ENSG00000285756.2			novel.2_ENSG00000134001.15			ENST00000368467.4-1_ENSG00000163344.6
		novel.232012			ENST00000234831.10-1_ENSG00000116209.12			ENST00000398334.5_ENSG00000181544.15
		novel.6_ENSG00000182752.10			ENST00000287916.8_ENSG00000157224.16			novel.36_ENSG00000196923.14
		ENST00000523111.7_ENSG00000169139.12			ENST00000348411.3_ENSG00000068438.15			ENST00000251241.9_ENSG00000108406.10
		ENST00000327141.9_ENSG00000104964.15			ENST00000354546.10_ENSG00000197043.14			ENST00000366613.1_ENSG00000168275.16
		ENST00000361297.7_ENSG00000086015.22			novel.7_ENSG00000113657.13			novel.1_ENSG00000096080.12
		ENST00000544553.1_ENSG00000256940.2			ENST00000556811.5_ENSG00000211448.13			ENST00000294785.10_ENSG00000162736.17
		novel.117_ENSG00000182718.18			ENST00000381192.10_PAR_Y_ENSG00000002586.20_PAR_Y			novel.2_ENSG00000105974.13
		ENST00000258083.3_ENSG00000135617.4			novel.21_ENSG00000133816.18			novel.58_ENSG00000115414.21
		ENST00000545174.5-1_ENSG00000119408.17			ENST00000367926.8-1_ENSG00000117143.13			novel.5_ENSG00000179818.15
		novel.8_ENSG00000103855.18			ENST00000298295.4_ENSG00000165507.9			novel.168_ENSG00000108821.14
		ENST00000405409.6_ENSG00000100320.23			novel.1_ENSG00000166803.14			ENST00000335895.12_ENSG00000145741.16
		novel.426_ENSG00000164692.18			novel.11_ENSG00000132153.15			novel.4_ENSG00000175105.8
		ENST00000344726.9_ENSG00000118418.14			novel.5_ENSG00000229833.10			ENST00000547076.5_ENSG00000135441.7
		ENST00000393366.7_ENSG00000159199.14			ENST00000372556.3-1_ENSG00000127125.9			novel.4_ENSG00000148848.15
		ENST00000388968.8_ENSG00000144381.18			novel.41_ENSG00000196628.20			ENST00000601521.5_ENSG00000083845.9
		novel.5_ENSG00000164543.7			ENST00000367113.5_ENSG00000078269.15			novel.25_ENSG00000120708.17
		novel.24_ENSG00000131143.10			ENST00000276704.6_ENSG00000189376.12			novel.72_ENSG00000120708.17
		ENST00000436072.7_ENSG00000106483.12			ENST00000230461.11_ENSG00000112697.17			ENST00000379757.9_ENSG00000239264.9
		ENST00000225792.10_ENSG00000108654.16			novel.13_ENSG00000010244.19			ENST00000635968.1_ENSG00000283196.2
		novel.8_ENSG00000105793.16			novel.44_ENSG00000161016.18			ENST00000666993.1_ENSG00000250303.4
		ENST00000455127.7_ENSG00000225663.8			novel.11_ENSG00000143549.21			ENST00000367064.9_ENSG00000196352.16
		ENST00000263795.11_ENSG00000092470.12			novel.1_ENSG00000171223.6			ENST00000262134.10-1_ENSG00000087253.13
		ENST00000245812.8_ENSG00000125652.8			novel.1_ENSG00000110514.19			ENST00000467084.1_ENSG00000062582.14
		ENST00000354193.5_ENSG00000198168.9			ENST00000312419.8_ENSG00000175482.9			ENST00000624516.1_ENSG00000274333.4
		ENST00000310653.10_ENSG00000175582.20			ENST00000350030.8_ENSG00000132780.17			novel.6_ENSG00000033627.17
		novel.5_ENSG00000100239.16			ENST00000617990.4_ENSG00000276170.4			ENST00000394986.5_ENSG00000145335.17
		novel.2_ENSG00000162944.11			novel.13_ENSG00000147604.14			ENST00000581320.1_ENSG00000125434.11
		ENST00000330513.10-1_ENSG00000177426.22			novel.12_ENSG00000234741.8			novel.118_ENSG00000120708.17
		novel.364_ENSG00000164692.18			ENST00000360001.12_ENSG00000078808.19			ENST00000328697.11_ENSG00000109881.17
		ENST00000543095.7_ENSG00000129493.15			ENST00000650089.1_ENSG00000101310.17			novel.8_ENSG00000147065.17
		ENST00000548752.7_ENSG00000258289.10			ENST00000526816.6-1_ENSG00000028277.21			novel.11_ENSG00000101182.15
		novel.29_ENSG00000149485.19			novel.1_ENSG00000167491.18			novel.4_ENSG00000106133.18
		novel.1_ENSG00000261613.2			ENST00000281456.11_ENSG00000151729.11			ENST00000352957.9_ENSG00000154719.14
		ENST00000292852.9_ENSG00000269190.6			ENST00000291565.9_ENSG00000160209.19			novel.23_ENSG00000188313.13
		ENST00000512690.5_ENSG00000145425.10			ENST00000256108.10_ENSG00000133731.10			ENST00000321233.10-1_ENSG00000010244.19
		novel.5_ENSG00000130340.17			ENST00000300289.10-1_ENSG00000167004.13			ENST00000297785.8_ENSG00000165092.13
		novel.7_ENSG00000105835.13			novel.9_ENSG00000117758.14			novel.17_ENSG00000265257.5
		ENST00000370205.6_ENSG00000172339.10			novel.2_ENSG00000143401.15			novel.1_ENSG00000213442.5
		ENST00000621356.3_ENSG00000124614.16			novel.1_ENSG00000018408.15			novel.6_ENSG00000108298.12
		ENST00000519239.5_ENSG00000037241.7			ENST00000573167.2_ENSG00000226137.5			novel.16_ENSG00000108298.12
		novel.28_ENSG00000114942.14			ENST00000302763.12-1_ENSG00000044115.21			novel.5_ENSG00000122786.20
		ENST00000327331.2_ENSG00000134690.11			ENST00000367808.8_ENSG00000117475.14			novel.2_ENSG00000087586.18
		ENST00000393375.5_ENSG00000171204.13			novel.5_ENSG00000170515.14			ENST00000304425.4-1_ENSG00000171889.5
		ENST00000309042.12_ENSG00000084093.19			ENST00000265881.10_ENSG00000076043.11			ENST00000409458.3_ENSG00000136235.17
		ENST00000555760.6_ENSG00000171476.22			ENST00000342694.7_ENSG00000159899.15			novel.20_ENSG00000105825.14
		novel.6_ENSG00000178381.12			novel.32_ENSG00000135047.16			ENST00000263245.10_ENSG00000242247.11
		ENST00000298492.6_ENSG00000165660.8			novel.3_ENSG00000172831.14			ENST00000313164.10_ENSG00000112936.19
		novel.9_ENSG00000033867.16			novel.1_ENSG00000108691.9			novel.23_ENSG00000234741.8
		ENST00000591909.5_ENSG00000176014.13			ENST00000283109.8_ENSG00000058729.11			novel.2_ENSG00000019991.18
		novel.2_ENSG00000173221.14			ENST00000317459.11_ENSG00000149743.14			ENST00000003100.13_ENSG00000001630.17
		ENST00000360817.10_ENSG00000182326.15			ENST00000327247.9_ENSG00000177628.16			ENST00000261799.9_ENSG00000113721.14
		ENST00000285279.10_ENSG00000154978.13			ENST00000651623.1_ENSG00000164032.12			ENST00000326524.7_ENSG00000168621.15
		ENST00000397323.9-1_ENSG00000157110.16			novel.5_ENSG00000140264.21			ENST00000681491.1_ENSG00000105835.13
		novel.1_ENSG00000095752.7			ENST00000305883.6_ENSG00000172059.11			novel.16_ENSG00000198959.12
		ENST00000405375.5_ENSG00000124762.14			ENST00000293872.13_ENSG00000007392.17			novel.1_ENSG00000142227.11
		novel.18_ENSG00000072041.18			ENST00000342374.5_ENSG00000132824.14			novel.1_ENSG00000232573.1
		ENST00000301457.3_ENSG00000167774.2			ENST00000367811.8_ENSG00000143156.14			novel.1_ENSG00000214389.2
		novel.8_ENSG00000134324.12			ENST00000409753.8-1_ENSG00000189159.16			novel.4_ENSG00000164161.10
		novel.1_ENSG00000168398.7			ENST00000503176.6_ENSG00000005882.12			ENST00000645790.1_ENSG00000185532.20
		novel.17_ENSG00000197958.13			ENST00000221448.9_ENSG00000104852.15			novel.22_ENSG00000135919.14
		ENST00000649170.1_ENSG00000182093.16			ENST00000226225.7_ENSG00000109079.10			novel.57_ENSG00000150093.20
		novel.4_ENSG00000117020.19			ENST00000579978.5_ENSG00000141552.18			ENST00000377843.8_ENSG00000113712.19
		novel.38_ENSG00000130164.14			novel.1_ENSG00000181817.6			ENST00000546966.5_ENSG00000175183.10
		ENST00000451297.6_ENSG00000161249.21			ENST00000304222.3_ENSG00000170425.4			ENST00000260643.7_ENSG00000138073.14
		novel.3_ENSG00000133935.7			ENST00000367142.5_ENSG00000069275.13			ENST00000394936.8_ENSG00000197746.14
		ENST00000370509.5_ENSG00000143162.9			ENST00000370282.8_ENSG00000117500.13			novel.13_ENSG00000198959.12
		ENST00000368521.10_ENSG00000143612.21			ENST00000374941.9_ENSG00000083750.13			novel.5_ENSG00000077463.15
		ENST00000559397.6_ENSG00000140416.23			ENST00000389463.9_ENSG00000112769.20			ENST00000004982.6_ENSG00000004776.13
		ENST00000377698.4_ENSG00000137124.8			ENST00000262316.10_ENSG00000007384.15			ENST00000393038.3_ENSG00000141378.15
		ENST00000486250.5_ENSG00000130720.13			novel.10_ENSG00000276234.5			ENST00000678508.1_ENSG00000156508.19
		ENST00000273153.10_ENSG00000144655.15			novel.3_ENSG00000102309.15			novel.14_ENSG00000231290.6
		ENST00000651346.1-1_ENSG00000184319.16			ENST00000412639.3_ENSG00000234546.4			novel.13_ENSG00000166510.14
		novel.5_ENSG00000112715.25			ENST00000321341.11_ENSG00000082212.13			novel.58_ENSG00000196305.19
		ENST00000266014.11-1_ENSG00000016864.19			novel.4_ENSG00000044574.9			ENST00000373116.6_ENSG00000116898.12
		novel.5_ENSG00000173846.13			ENST00000044462.12-1_ENSG00000041357.16			ENST00000519767.5_ENSG00000112715.25
		ENST00000234875.9_ENSG00000116251.11			ENST00000335877.11_ENSG00000125818.18			novel.14_ENSG00000143575.15
		ENST00000371626.9_ENSG00000117862.13			ENST00000342907.3_ENSG00000157350.13			ENST00000247194.9-1_ENSG00000126790.12
		ENST00000369099.8_ENSG00000118292.9			ENST00000403162.7-1_ENSG00000108588.14			novel.8_ENSG00000137801.11
		ENST00000610426.5_ENSG00000164346.10			ENST00000536657.1_ENSG00000158195.11			novel.26_ENSG00000140105.18
		novel.25_ENSG00000168385.18			ENST00000224949.9_ENSG00000107959.17			novel.1_ENSG00000112697.17
		ENST00000394067.7_ENSG00000174996.12			ENST00000373275.5_ENSG00000165288.11			novel.169495
		novel.2_ENSG00000106211.10			ENST00000356956.6_ENSG00000197081.16			ENST00000304191.4-1_ENSG00000169612.4
		ENST00000374206.4-1_ENSG00000176386.9			ENST00000419165.5_ENSG00000158427.15			ENST00000325301.7_ENSG00000100335.15
		ENST00000287916.8_ENSG00000157224.16			novel.6_ENSG00000171863.15			ENST00000647248.2_ENSG00000182899.17
		novel.2_ENSG00000123572.17			ENST00000264639.9_ENSG00000108344.15			novel.73_ENSG00000187498.16
		novel.9_ENSG00000087303.18			ENST00000475537.2_ENSG00000136160.17			ENST00000248553.7_ENSG00000106211.10
		ENST00000317058.8_ENSG00000176476.9			ENST00000557612.5_ENSG00000133983.16			ENST00000370990.5_ENSG00000142864.15
		novel.2_ENSG00000089057.15			ENST00000284110.2_ENSG00000153976.3			ENST00000415479.1_ENSG00000230838.1
		novel.15_ENSG00000170889.14			novel.3_ENSG00000106366.9			ENST00000678322.1_ENSG00000175203.17
		ENST00000532567.5_ENSG00000118181.11			ENST00000380044.6_ENSG00000115204.15			novel.294087
		ENST00000572447.6_ENSG00000129195.16			novel.2_ENSG00000160299.17			novel.12_ENSG00000198959.12
		novel.1_ENSG00000028137.19			ENST00000506597.2_ENSG00000153130.18			ENST00000323040.5_ENSG00000177464.5
		ENST00000434558.5_ENSG00000143314.12			ENST00000396194.6_ENSG00000164949.8			novel.3_ENSG00000134905.17
		ENST00000267859.8_ENSG00000140299.13			novel.1_ENSG00000218175.2			novel.1_ENSG00000151718.16
		novel.3_ENSG00000142871.18			novel.11_ENSG00000163682.17			ENST00000247026.10_ENSG00000126653.18
		ENST00000320334.5_ENSG00000116774.12			ENST00000448116.7_ENSG00000160691.19			ENST00000597711.5-1_ENSG00000268790.5
		novel.11_ENSG00000116337.20			novel.48_ENSG00000165280.18			novel.318_ENSG00000115414.21
		novel.1_ENSG00000142798.20			novel.2_ENSG00000103335.22			ENST00000449187.6_ENSG00000128595.17
		ENST00000361677.5_ENSG00000198863.7			novel.133344			ENST00000395914.5_ENSG00000087586.18
		ENST00000647835.1_ENSG00000131174.7			ENST00000306061.10_ENSG00000169715.15			novel.89_ENSG00000163359.17
		ENST00000520429.6_ENSG00000112237.13			ENST00000381342.7_ENSG00000125835.19			ENST00000312783.10_ENSG00000087586.18
		ENST00000254799.11_ENSG00000132463.14			ENST00000677574.1_ENSG00000122566.22			ENST00000367439.8_ENSG00000023572.10
		ENST00000233025.11_ENSG00000114902.14			ENST00000360596.7_ENSG00000131069.20			ENST00000482604.5_ENSG00000136521.13
		ENST00000394148.7_ENSG00000108342.13			novel.1_ENSG00000108932.12			novel.67_ENSG00000108298.12
		novel.4_ENSG00000165704.15			ENST00000295754.10_ENSG00000163513.19			novel.5_ENSG00000162645.13
		ENST00000287263.8_ENSG00000156675.16			ENST00000591899.8_ENSG00000127540.12			ENST00000376753.9_ENSG00000116663.11
		ENST00000379019.7_ENSG00000125772.14			ENST00000619562.4-1_ENSG00000136231.14			novel.2_ENSG00000169679.15
		ENST00000398337.8_ENSG00000203485.14			ENST00000224784.10_ENSG00000107796.13			ENST00000370664.4_ENSG00000165886.5
		novel.2_ENSG00000138018.18			ENST00000489107.1_ENSG00000153714.6			ENST00000267938.9_ENSG00000140367.12
		ENST00000196371.10_ENSG00000083720.13			ENST00000377603.5_ENSG00000132664.12			novel.1_ENSG00000188229.6
		novel.8_ENSG00000117139.18			novel.3_ENSG00000088832.18			novel.11_ENSG00000140416.23
		novel.1_ENSG00000130821.17			ENST00000230895.11_ENSG00000112977.16			novel.6_ENSG00000154277.13
		ENST00000309822.7_ENSG00000147679.12			ENST00000260356.6_ENSG00000137801.11			ENST00000370708.8_ENSG00000112200.17
		ENST00000556816.6_ENSG00000165898.14			ENST00000304385.8-1_ENSG00000170006.12			novel.27_ENSG00000135720.13
		novel.2_ENSG00000118620.13			ENST00000266481.10_ENSG00000087470.19			novel.3_ENSG00000123384.14
		novel.13_ENSG00000125538.12			novel.7_ENSG00000132466.19			novel.2_ENSG00000006451.8
		novel.2_ENSG00000100401.20			novel.1_ENSG00000075539.15			novel.2_ENSG00000119335.17
		ENST00000645790.1_ENSG00000185532.20			ENST00000652536.2_ENSG00000085377.15			ENST00000429544.7_ENSG00000129071.10
		novel.1_ENSG00000198483.13			novel.2_ENSG00000166741.8			novel.21_ENSG00000145632.15
		novel.388_ENSG00000164692.18			novel.2_ENSG00000172927.8			novel.59_ENSG00000182718.18
		ENST00000543959.5_ENSG00000111639.8			ENST00000006658.11_ENSG00000006282.21			ENST00000522514.6-1_ENSG00000168300.14
		novel.2_ENSG00000076108.12			ENST00000348257.9_ENSG00000101150.18			ENST00000344876.9_ENSG00000189184.12
		novel.3_ENSG00000115363.14			novel.7_ENSG00000229180.7			novel.2_ENSG00000128908.17
		ENST00000682763.1_ENSG00000176438.13			novel.8_ENSG00000198363.18			ENST00000216181.11_ENSG00000100345.22
		novel.41_ENSG00000111640.15			novel.6_ENSG00000141258.13			ENST00000287912.7_ENSG00000184863.11
		ENST00000380045.7-1_ENSG00000047634.15			novel.3_ENSG00000116521.11			novel.1_ENSG00000077458.13
		ENST00000262291.9_ENSG00000062716.13			ENST00000421293.2_ENSG00000182165.18			ENST00000369534.8_ENSG00000130830.15
		ENST00000457823.6-1_ENSG00000163104.18			ENST00000454193.5_ENSG00000135637.14			novel.4_ENSG00000128989.11
		novel.9_ENSG00000113621.15			ENST00000229238.5_ENSG00000111639.8			ENST00000412331.6_ENSG00000100129.18
		ENST00000512041.7_ENSG00000167085.13			ENST00000434643.6_ENSG00000079150.18			novel.150_ENSG00000164692.18
		ENST00000650248.1_ENSG00000112541.18			novel.2_ENSG00000105583.11			novel.3_ENSG00000102309.15
		novel.9_ENSG00000003436.16			ENST00000324366.13_ENSG00000100462.16			novel.5_ENSG00000196526.11
		ENST00000316077.14_ENSG00000129680.16			ENST00000283256.10_ENSG00000136531.19			novel.1_ENSG00000147065.17
		ENST00000435275.5_ENSG00000138326.21			ENST00000435456.7_ENSG00000100372.15			ENST00000370236.5_ENSG00000055950.16
		ENST00000298130.5_ENSG00000165389.7			novel.1_ENSG00000142798.20			ENST00000471542.5-1_ENSG00000173209.23
		novel.3_ENSG00000033867.16			ENST00000361983.7_ENSG00000198954.9			ENST00000621757.1_ENSG00000144810.16
		ENST00000366560.4_ENSG00000091483.8			ENST00000308660.6-1_ENSG00000173926.6			novel.19_ENSG00000137575.12
		ENST00000376510.8_ENSG00000148450.13			ENST00000377960.9_ENSG00000122694.16			novel.314_ENSG00000108821.14
		ENST00000446922.6_ENSG00000164104.12			ENST00000439977.7_ENSG00000051108.15			novel.133377
		novel.4_ENSG00000159459.12			ENST00000459722.1_ENSG00000133142.18			ENST00000393282.2_ENSG00000086991.13
		ENST00000322723.9-1_ENSG00000115053.17			novel.5_ENSG00000134283.18			ENST00000337774.10_ENSG00000127241.18
		ENST00000369498.8_ENSG00000165775.18			ENST00000372521.9_ENSG00000177868.12			ENST00000315467.9_ENSG00000140905.11
		ENST00000541212.6_ENSG00000110801.14			ENST00000319357.6_ENSG00000164543.7			novel.1_ENSG00000124942.14
		ENST00000006658.11_ENSG00000006282.21			novel.18_ENSG00000135316.19			ENST00000317089.10_ENSG00000069345.12
		ENST00000395914.5_ENSG00000087586.18			ENST00000425368.7_ENSG00000243649.9			ENST00000418738.2_ENSG00000167244.21
		novel.5_ENSG00000156304.15			novel.6_ENSG00000157227.14			ENST00000293861.8_ENSG00000161981.11
		ENST00000312423.4_ENSG00000173928.4			novel.74_ENSG00000234741.8			novel.1_ENSG00000182492.16
		ENST00000392219.7_ENSG00000089327.15			novel.3_ENSG00000013561.18			novel.1_ENSG00000136274.9
		novel.5_ENSG00000152795.18			ENST00000366523.5_ENSG00000203666.12			novel.16_ENSG00000115414.21
		ENST00000320963.9_ENSG00000117906.14			ENST00000381990.6_ENSG00000136235.17			novel.2_ENSG00000137801.11
		ENST00000323984.8_ENSG00000004866.22			ENST00000566157.6_ENSG00000087263.17			novel.17_ENSG00000138758.12
		novel.1_ENSG00000131788.16			ENST00000312562.7_ENSG00000175592.9			novel.3_ENSG00000102804.15
		ENST00000565488.6_ENSG00000085491.17			novel.1_ENSG00000185567.7			novel.133324
		novel.201_ENSG00000115414.21			ENST00000360525.9_ENSG00000185808.14			ENST00000339511.9-1_ENSG00000114026.22
		novel.1_ENSG00000073711.11			ENST00000288022.2_ENSG00000258429.2			ENST00000354725.8_ENSG00000197157.11
		novel.1_ENSG00000132967.9			ENST00000373825.7_ENSG00000096063.16			novel.3_ENSG00000198959.12
		novel.1_ENSG00000217130.1			ENST00000409906.9_ENSG00000103363.15			novel.9_ENSG00000140988.16
		novel.6_ENSG00000123416.15			ENST00000240139.10_ENSG00000120910.15			ENST00000679472.1_ENSG00000172270.22
		novel.2_ENSG00000060138.13			ENST00000339600.6_ENSG00000189043.10			novel.19_ENSG00000126088.14
		novel.1_ENSG00000023287.13			novel.14_ENSG00000198034.11			novel.5_ENSG00000164465.19
		ENST00000373537.7_ENSG00000166619.15			ENST00000346752.8_ENSG00000132530.17			ENST00000256689.10_ENSG00000134294.14
		ENST00000406452.8_ENSG00000176623.12			novel.6_ENSG00000154027.19			ENST00000321757.11-1_ENSG00000038274.17
		ENST00000263856.9_ENSG00000115561.16			ENST00000361439.9_ENSG00000169189.17			novel.13_ENSG00000132323.9
		novel.1_ENSG00000154814.14			ENST00000462776.2-1_ENSG00000197956.10			novel.105_ENSG00000164733.22
		novel.10_ENSG00000017260.20			novel.1_ENSG00000164898.13			novel.2_ENSG00000040275.17
		ENST00000337714.8_ENSG00000121057.13			ENST00000261455.9_ENSG00000065600.13			novel.10_ENSG00000028277.21
		ENST00000416602.6_ENSG00000106610.15			ENST00000560055.5_ENSG00000108107.15			ENST00000367900.7_ENSG00000143228.13
		ENST00000616978.5_ENSG00000065923.10			ENST00000319942.8_ENSG00000137955.16			novel.264_ENSG00000115414.21
		novel.8_ENSG00000138760.11			novel.20_ENSG00000160211.19			novel.120_ENSG00000115414.21
		ENST00000296786.8_ENSG00000164332.8			novel.3_ENSG00000111665.12			novel.4_ENSG00000105372.8
		novel.2_ENSG00000215252.12			ENST00000473576.6_ENSG00000123179.14			novel.79_ENSG00000182718.18
		novel.67_ENSG00000108298.12			ENST00000336735.9-1_ENSG00000071537.14			ENST00000506135.5_ENSG00000164318.18
		novel.7_ENSG00000133805.15			ENST00000412117.1-1_ENSG00000168556.7			novel.11_ENSG00000168710.18
		ENST00000265728.6_ENSG00000006634.8			ENST00000375128.5-1_ENSG00000136936.11			novel.2_ENSG00000137819.14
		ENST00000223029.8_ENSG00000106305.10			ENST00000392061.6_ENSG00000218739.10			novel.14_ENSG00000156508.19
		novel.150_ENSG00000164692.18			novel.1_ENSG00000103742.12			ENST00000337619.11_ENSG00000106367.15
		ENST00000053867.8_ENSG00000030582.18			novel.2_ENSG00000114978.18			ENST00000636147.2_ENSG00000261832.6
		novel.1_ENSG00000169410.10			ENST00000259119.9_ENSG00000136603.14			novel.82_ENSG00000120708.17
		ENST00000381280.4_ENSG00000198732.11			novel.1_ENSG00000198899.2			novel.7_ENSG00000107566.14
		ENST00000523377.2_ENSG00000083099.11			novel.12_ENSG00000156508.19			ENST00000394140.9_ENSG00000114021.12
		ENST00000372695.6_ENSG00000102409.10			novel.7_ENSG00000090905.19			ENST00000521262.5_ENSG00000008988.11
		novel.326372			ENST00000413601.3_ENSG00000256671.6			novel.1_ENSG00000129292.21
		novel.304_ENSG00000115414.21			ENST00000360128.11_ENSG00000198042.11			novel.3_ENSG00000165476.14
		ENST00000397463.3_ENSG00000150551.11			ENST00000336787.6_ENSG00000069974.16			novel.335_ENSG00000115414.21
		ENST00000380044.6_ENSG00000115204.15			ENST00000362076.8_ENSG00000143612.21			novel.8_ENSG00000198356.12
		ENST00000458500.5_ENSG00000147403.18			ENST00000300688.8_ENSG00000167283.8			novel.1_ENSG00000166803.14
		novel.1_ENSG00000276368.2			novel.3_ENSG00000165476.14			ENST00000354202.9_ENSG00000172269.20
		novel.1_ENSG00000126768.12			ENST00000335281.8-1_ENSG00000186469.8			novel.1_ENSG00000267673.6
		novel.28_ENSG00000041982.16			ENST00000678116.1_ENSG00000105889.16			ENST00000367350.5_ENSG00000118193.12
		novel.83_ENSG00000049323.16			ENST00000260276.8_ENSG00000137720.8			ENST00000645642.1_ENSG00000184564.11
		ENST00000465139.6_ENSG00000140350.15			ENST00000310999.11_ENSG00000174547.13			ENST00000341049.7_ENSG00000105974.13
		ENST00000395915.8_ENSG00000087586.18			ENST00000314393.6_ENSG00000178764.8			novel.2_ENSG00000176915.15
		novel.147_ENSG00000168542.16			ENST00000330233.11_ENSG00000213145.10			novel.8_ENSG00000140416.23
		ENST00000395839.5_ENSG00000170315.14			ENST00000368336.10_ENSG00000132676.16			ENST00000052569.10_ENSG00000047932.14
		ENST00000650573.1-1_ENSG00000105825.14			novel.1_ENSG00000198888.2			ENST00000245552.7_ENSG00000125458.7
		novel.8_ENSG00000134853.12			ENST00000055077.8_ENSG00000049541.11			ENST00000680444.1_ENSG00000239900.14
		ENST00000280326.9_ENSG00000150753.12			novel.5_ENSG00000172809.13			novel.46_ENSG00000149925.22
		novel.6_ENSG00000075420.13			ENST00000490488.5_ENSG00000165233.18			novel.260_ENSG00000108821.14
		ENST00000270357.10_ENSG00000142327.13			ENST00000513042.7_ENSG00000214944.10			ENST00000358726.6_ENSG00000214046.9
		ENST00000518671.5_ENSG00000147536.12			novel.15_ENSG00000147416.11			novel.8_ENSG00000157020.18
		ENST00000676970.1_ENSG00000143387.14			ENST00000374279.4-1_ENSG00000148154.10			ENST00000392066.7_ENSG00000123983.15
		ENST00000312561.9_ENSG00000174718.12			ENST00000313546.8_ENSG00000139323.14			novel.70_ENSG00000163359.17
		novel.1_ENSG00000151292.17			ENST00000530463.5_ENSG00000166478.10			ENST00000618156.5-1_ENSG00000184203.8
		novel.1_ENSG00000102882.12			ENST00000548126.1_ENSG00000133773.12			ENST00000682850.1_ENSG00000229474.8
		ENST00000269593.5_ENSG00000141753.7			ENST00000375299.8_ENSG00000169062.15			ENST00000368712.1_ENSG00000188015.10
		ENST00000451607.5_ENSG00000234741.8			ENST00000428304.6_ENSG00000100439.10			ENST00000373795.7_ENSG00000116350.17
		ENST00000331426.6_ENSG00000184898.7			novel.5_ENSG00000186575.19			novel.16_ENSG00000196504.19
		novel.8_ENSG00000012983.12			novel.1_ENSG00000179967.11			novel.3_ENSG00000148120.18
		ENST00000351948.8_ENSG00000163029.16			ENST00000599749.5_ENSG00000268388.6			novel.3_ENSG00000213551.7
		ENST00000375792.7_ENSG00000213722.10			ENST00000279387.12_ENSG00000149923.14			novel.4_ENSG00000072042.13
		ENST00000234453.10-1_ENSG00000116095.11			ENST00000620065.4_ENSG00000275895.7			ENST00000381192.10_PAR_Y_ENSG00000002586.20_PAR_Y
		ENST00000328257.13_ENSG00000214517.10			ENST00000455127.7_ENSG00000225663.8			ENST00000427926.6_ENSG00000070371.16
		novel.3_ENSG00000093009.11			novel.1_ENSG00000104213.13			novel.1_ENSG00000169100.14_PAR_Y
		novel.3_ENSG00000137033.12			novel.2_ENSG00000134152.11			novel.86_ENSG00000115414.21
		ENST00000279873.12_ENSG00000150347.17			ENST00000420463.7-1_ENSG00000063046.18			ENST00000361189.7_ENSG00000198961.10
		ENST00000226798.9_ENSG00000109536.12			ENST00000266304.9_ENSG00000167074.15			ENST00000464845.6_ENSG00000102030.16
		novel.3_ENSG00000112715.25			ENST00000262124.15-1_ENSG00000085415.16			novel.32_ENSG00000041982.16
		ENST00000374313.5-1_ENSG00000106853.20			novel.24_ENSG00000179218.15			novel.1_ENSG00000230630.5
		ENST00000413496.2_ENSG00000232220.2			ENST00000415922.7_ENSG00000181315.11			novel.2_ENSG00000163507.14
		ENST00000229328.10_ENSG00000111725.11			ENST00000354503.10-1_ENSG00000168958.20			ENST00000587309.5_ENSG00000186185.14
		ENST00000399298.8_ENSG00000196932.12			ENST00000320585.11_ENSG00000110172.12			novel.1_ENSG00000168014.18
		ENST00000433078.5_ENSG00000135185.12			ENST00000284957.9_ENSG00000154710.18			ENST00000334463.4-1_ENSG00000186871.7
		ENST00000393818.3_ENSG00000068120.15			novel.5_ENSG00000152795.18			ENST00000562435.6_ENSG00000171208.10
		ENST00000324954.10_ENSG00000080503.24			ENST00000295901.9_ENSG00000163636.11			novel.17_ENSG00000135919.14
		ENST00000306627.8_ENSG00000170142.12			ENST00000331536.8_ENSG00000005469.12			ENST00000399336.9_ENSG00000103226.19
		novel.1_ENSG00000105699.17			ENST00000369681.10_ENSG00000065615.14			novel.1_ENSG00000049759.20
		novel.8_ENSG00000181523.13			ENST00000602637.1_ENSG00000180573.10			novel.4_ENSG00000079308.20
		novel.99_ENSG00000115414.21			novel.11_ENSG00000144136.11			novel.39_ENSG00000187498.16
		ENST00000367976.4_ENSG00000118523.6			ENST00000278671.10_ENSG00000149357.10			ENST00000253233.6_ENSG00000130921.9
		ENST00000617429.5_ENSG00000273611.5			ENST00000198767.11_ENSG00000085721.13			novel.8_ENSG00000235437.8
		ENST00000317615.11_ENSG00000128789.21			novel.41_ENSG00000156508.19			novel.107_ENSG00000198363.18
		novel.26_ENSG00000198467.16			ENST00000447205.1_ENSG00000127824.15			ENST00000520242.6-1_ENSG00000154582.17
		ENST00000399654.6_ENSG00000002822.16			ENST00000357849.9_ENSG00000121022.14			novel.22_ENSG00000137831.15
		ENST00000420864.5_ENSG00000128654.14			ENST00000239223.4_ENSG00000120129.6			novel.27_ENSG00000087245.13
		ENST00000375107.8_ENSG00000204310.13			novel.10_ENSG00000131871.15			ENST00000327331.2_ENSG00000134690.11
		ENST00000381120.8_ENSG00000122033.15			ENST00000569622.5_ENSG00000261740.6			ENST00000237530.11_ENSG00000118705.17
		novel.4_ENSG00000079459.13			novel.26_ENSG00000156508.19			novel.8_ENSG00000170445.16
		novel.299_ENSG00000108821.14			ENST00000240851.9-1_ENSG00000114354.15			novel.19_ENSG00000085117.12
		novel.1_ENSG00000212994.5			ENST00000370010.6_ENSG00000112701.18			novel.336168
		ENST00000283033.10_ENSG00000153066.13			ENST00000398753.5_ENSG00000182093.16			ENST00000312547.7_ENSG00000130724.9
		ENST00000394817.7_ENSG00000120725.13			novel.14_ENSG00000197958.13			novel.1_ENSG00000184117.12
		novel.33_ENSG00000135486.19			novel.8_ENSG00000187109.15			ENST00000226230.8-1_ENSG00000109084.14
		novel.41_ENSG00000100650.16			novel.4_ENSG00000090621.15			novel.1_ENSG00000187742.15
		ENST00000492235.2_ENSG00000213689.14			novel.6_ENSG00000140988.16			novel.5_ENSG00000109736.15
		novel.1_ENSG00000182481.10			novel.4_ENSG00000167552.15			ENST00000227525.8_ENSG00000110108.10
		novel.319724			ENST00000376510.8_ENSG00000148450.13			novel.46_ENSG00000127314.18
		novel.3_ENSG00000104043.15			ENST00000457544.7_ENSG00000019991.18			ENST00000510994.5-1_ENSG00000129055.13
		novel.2_ENSG00000143079.15			ENST00000460419.1_ENSG00000176597.12			novel.4_ENSG00000164465.19
		ENST00000496589.5-1_ENSG00000068885.15			novel.18_ENSG00000134668.12			novel.300_ENSG00000115414.21
		ENST00000272065.10_ENSG00000143727.16			novel.7_ENSG00000170275.15			ENST00000347343.6_ENSG00000087586.18
		ENST00000478078.1_ENSG00000146592.17			novel.3_ENSG00000065882.16			novel.1_ENSG00000155755.19
		novel.270901			ENST00000312547.7_ENSG00000130724.9			novel.3_ENSG00000128573.26
		ENST00000249749.7_ENSG00000128917.8			ENST00000585409.2_ENSG00000130332.15			ENST00000265052.10_ENSG00000074416.15
		ENST00000517927.1_ENSG00000253522.6			novel.9_ENSG00000120708.17			ENST00000401473.7_ENSG00000137309.20
		ENST00000290649.10_ENSG00000159461.15			ENST00000643589.1_ENSG00000222041.11			ENST00000567815.5_ENSG00000167526.14
		ENST00000538442.5_ENSG00000204516.10			novel.6_ENSG00000196975.16			novel.1_ENSG00000198208.12
		novel.2_ENSG00000145592.14			novel.3_ENSG00000057019.16			novel.3_ENSG00000122786.20
		ENST00000223324.3_ENSG00000106591.4			ENST00000279263.14_ENSG00000149809.17			ENST00000358506.6_ENSG00000213639.10
		ENST00000366584.9-1_ENSG00000116977.19			ENST00000467076.5_ENSG00000160752.15			novel.2_ENSG00000020129.16
		ENST00000368323.8_ENSG00000143622.11			ENST00000225969.9_ENSG00000108826.16			novel.3_ENSG00000065534.19
		novel.12_ENSG00000112096.19			novel.6_ENSG00000009413.16			novel.9_ENSG00000145555.15
		ENST00000293406.8_ENSG00000161654.10			novel.3_ENSG00000134369.15			novel.1_ENSG00000075539.15
		ENST00000537025.6_ENSG00000182481.10			ENST00000679883.1_ENSG00000168000.16			novel.1_ENSG00000139618.17
		ENST00000259939.4_ENSG00000137393.10			novel.2_ENSG00000170004.18			novel.1_ENSG00000170889.14
		ENST00000236137.10_ENSG00000117479.15			ENST00000261789.9-1_ENSG00000100926.15			novel.12_ENSG00000071127.17
		ENST00000289382.8_ENSG00000158435.8			ENST00000451493.5_ENSG00000133104.14			novel.13_ENSG00000099783.12
		ENST00000582965.1_ENSG00000266402.3			ENST00000353364.7_ENSG00000135655.16			ENST00000261226.9_ENSG00000057704.13
		novel.1_ENSG00000227097.5			ENST00000519065.6_ENSG00000196591.12			ENST00000264258.8_ENSG00000071082.11
		ENST00000533632.6_ENSG00000196655.12			novel.1_ENSG00000197111.16			ENST00000302350.4_ENSG00000168564.6
		novel.1_ENSG00000086619.14			novel.2_ENSG00000161011.20			ENST00000340385.6-1_ENSG00000117592.9
		ENST00000328649.11_ENSG00000185043.12			ENST00000203630.10_ENSG00000089693.11			ENST00000401695.8_ENSG00000164587.13
		ENST00000668239.1_ENSG00000274265.5			novel.13_ENSG00000154710.18			ENST00000426421.5-1_ENSG00000198898.14
		novel.3_ENSG00000158402.21			ENST00000436863.7_ENSG00000137752.24			ENST00000428204.6_ENSG00000144381.18
		ENST00000379270.5_ENSG00000130066.17			ENST00000238892.4_ENSG00000119878.6			novel.21_ENSG00000184110.15
		ENST00000327979.8_ENSG00000042062.13			ENST00000434724.7-1_ENSG00000103342.13			ENST00000299855.10_ENSG00000149968.12
		ENST00000675134.1_ENSG00000106211.10			ENST00000398104.5_ENSG00000074416.15			novel.5_ENSG00000172809.13
		novel.55_ENSG00000149273.15			ENST00000314797.10_ENSG00000181789.14			ENST00000374922.9_ENSG00000204272.13
		novel.5_ENSG00000055917.16			ENST00000346249.9_ENSG00000101150.18			ENST00000659240.1_ENSG00000282885.2
		novel.23_ENSG00000116260.17			novel.1_ENSG00000275023.5			ENST00000482695.5_ENSG00000185621.11
		novel.4_ENSG00000144034.16			novel.1_ENSG00000162430.18			novel.1_ENSG00000163319.11
		novel.1_ENSG00000285762.1			ENST00000297431.9_ENSG00000164815.11			ENST00000361113.10_ENSG00000198551.10
		novel.35_ENSG00000026025.16			ENST00000340866.10_ENSG00000116791.14			ENST00000372874.9_ENSG00000196839.13
		novel.8_ENSG00000185721.13			ENST00000374859.3_ENSG00000240065.8			ENST00000381565.2_ENSG00000128394.17
		ENST00000228510.8_ENSG00000110921.14			novel.8_ENSG00000106348.18			novel.247_ENSG00000182718.18
		ENST00000299402.10_ENSG00000166313.19			novel.33_ENSG00000148303.17			ENST00000595301.1_ENSG00000268201.1
		ENST00000336735.9-1_ENSG00000071537.14			novel.232034			ENST00000373212.6_ENSG00000131171.13
		novel.13_ENSG00000196262.15			novel.18_ENSG00000265681.8			ENST00000395787.4_ENSG00000149089.13
		novel.1_ENSG00000101152.11			ENST00000265052.10_ENSG00000074416.15			novel.17_ENSG00000041982.16
		ENST00000014914.6_ENSG00000013588.9			ENST00000263239.7-1_ENSG00000088205.13			novel.4_ENSG00000137502.10
		ENST00000420843.7_ENSG00000137486.17			novel.21_ENSG00000141027.21			ENST00000536661.1_ENSG00000150991.15
		novel.25_ENSG00000090006.18			ENST00000375980.9_ENSG00000142634.13			novel.30695
		ENST00000444867.1_ENSG00000153993.14			novel.3_ENSG00000180801.14			ENST00000284273.6-1_ENSG00000154127.10
		ENST00000233330.6_ENSG00000114993.17			ENST00000367815.9-1_ENSG00000143153.13			novel.1_ENSG00000259335.1
		novel.34_ENSG00000123240.17			novel.7_ENSG00000114331.15			novel.2_ENSG00000134013.16
		novel.189_ENSG00000168542.16			novel.3_ENSG00000087086.15			novel.50_ENSG00000115414.21
		ENST00000371132.8_ENSG00000124222.22			ENST00000261464.10_ENSG00000082512.15			novel.22_ENSG00000163359.17
		novel.2_ENSG00000181852.18			ENST00000322989.8_ENSG00000134419.15			novel.4_ENSG00000138433.16
		novel.1_ENSG00000183023.18			ENST00000395785.6-2_ENSG00000147654.15			ENST00000646651.1_ENSG00000077152.11
		ENST00000301280.10_ENSG00000167670.16			ENST00000513458.9_ENSG00000153006.16			novel.7_ENSG00000187024.15
		novel.1_ENSG00000163017.14			ENST00000647841.1_ENSG00000182774.13			novel.10_ENSG00000156990.14
		ENST00000227135.7_ENSG00000064199.7			novel.5_ENSG00000125691.14			novel.19_ENSG00000122786.20
		ENST00000411955.5_ENSG00000177409.12			novel.109_ENSG00000030582.18			ENST00000281938.7_ENSG00000152137.8
		ENST00000580180.6_ENSG00000175061.18			ENST00000284240.10-1_ENSG00000154096.14			ENST00000392894.8-1_ENSG00000082996.20
		ENST00000600539.1-1_ENSG00000242539.2			novel.1_ENSG00000155100.11			ENST00000579408.5-1_ENSG00000215472.10
		novel.220_ENSG00000182718.18			ENST00000351193.7_ENSG00000169251.13			ENST00000611279.4_ENSG00000120254.16
		novel.5_ENSG00000010810.17			novel.11_ENSG00000136536.15			novel.21_ENSG00000140632.17
		ENST00000250092.11_ENSG00000129226.14			novel.4_ENSG00000148154.10			ENST00000593274.1_ENSG00000104979.9
		ENST00000229270.8_ENSG00000111669.15			ENST00000402285.7_ENSG00000143947.15			novel.8_ENSG00000182492.16
		ENST00000521688.6_ENSG00000120533.13			ENST00000356864.4-1_ENSG00000173535.15			ENST00000585746.1_ENSG00000105254.12
		novel.3_ENSG00000176715.17			ENST00000375898.4_ENSG00000139826.6			ENST00000309048.8_ENSG00000175279.22
		ENST00000359526.9_ENSG00000130816.17			ENST00000399199.7_ENSG00000146112.12			ENST00000338825.5_ENSG00000187840.5
		novel.4_ENSG00000114423.23			ENST00000449321.5_ENSG00000110002.16			ENST00000395536.7_ENSG00000108599.15
		novel.6_ENSG00000143207.21			ENST00000645790.1_ENSG00000185532.20			ENST00000472718.5_ENSG00000132153.15
		ENST00000356509.7_ENSG00000112312.10			ENST00000309099.7_ENSG00000172935.9			ENST00000371649.5_ENSG00000107223.13
		ENST00000398104.5_ENSG00000074416.15			ENST00000403825.8_ENSG00000288640.1			novel.37_ENSG00000157020.18
		ENST00000327040.13_ENSG00000156011.17			ENST00000679480.1_ENSG00000184009.13			ENST00000503362.2_ENSG00000129128.13
		ENST00000335783.4_ENSG00000031691.7			ENST00000315691.8_ENSG00000181744.9			novel.3_ENSG00000116350.17
		ENST00000429544.7_ENSG00000129071.10			novel.17_ENSG00000183207.14			novel.52_ENSG00000187498.16
		ENST00000326266.13_ENSG00000131652.14			ENST00000367455.8_ENSG00000116750.14			ENST00000310346.8_ENSG00000089225.20
		ENST00000358689.9_ENSG00000197217.13			novel.2_ENSG00000145623.13			novel.16_ENSG00000204386.12
		novel.11_ENSG00000196912.12			novel.9_ENSG00000105640.13			novel.52_ENSG00000152234.16
		ENST00000621999.5_ENSG00000085365.18			ENST00000054666.11_ENSG00000049245.13			ENST00000311381.8_ENSG00000130349.10
		novel.6_ENSG00000144021.3			ENST00000265295.9_ENSG00000040275.17			ENST00000614960.4_ENSG00000118193.12
		novel.1_ENSG00000186767.7			novel.32_ENSG00000121064.13			ENST00000312423.4_ENSG00000173928.4
		ENST00000584131.1_ENSG00000265218.1			ENST00000261813.9_ENSG00000113068.10			ENST00000567391.5_ENSG00000198931.11
		ENST00000322954.11_ENSG00000137831.15			ENST00000273860.8_ENSG00000145247.12			ENST00000353411.11_ENSG00000113558.19
		ENST00000372064.9_ENSG00000112715.25			ENST00000282344.11_ENSG00000152484.14			ENST00000608372.6_ENSG00000153130.18
		ENST00000259239.8_ENSG00000136718.10			ENST00000286614.11_ENSG00000156103.16			novel.3_ENSG00000285816.1
		novel.104_ENSG00000115414.21			ENST00000336854.9_ENSG00000123395.15			novel.2_ENSG00000144642.22
		ENST00000302824.7_ENSG00000172345.14			ENST00000420846.7_ENSG00000135404.12			novel.258622
		ENST00000455959.7_ENSG00000140612.14			ENST00000380680.5-1_ENSG00000122042.10			ENST00000381298.7_ENSG00000134352.20
		novel.24_ENSG00000151834.16			ENST00000397033.7_ENSG00000115232.14			ENST00000436473.5_ENSG00000147403.18
		novel.1_ENSG00000175283.8			novel.8_ENSG00000117143.13			novel.11_ENSG00000188243.14
		novel.1_ENSG00000136492.10			ENST00000307017.9_ENSG00000170185.11			novel.3_ENSG00000167468.18
		ENST00000395754.4_ENSG00000103522.16			novel.76_ENSG00000109971.14			ENST00000325089.7_ENSG00000165300.8
		novel.9_ENSG00000089280.19			novel.3_ENSG00000143786.8			ENST00000242351.10_ENSG00000105939.14
		ENST00000229214.9_ENSG00000111615.14			ENST00000264389.7_ENSG00000138663.9			novel.47_ENSG00000067225.19
		ENST00000326092.8_ENSG00000122026.11			novel.19_ENSG00000196549.13			ENST00000279392.8_ENSG00000149929.16
		ENST00000373910.9_ENSG00000072401.15			ENST00000217244.9-1_ENSG00000101266.19			ENST00000368985.8_ENSG00000163131.12
		ENST00000359271.4_ENSG00000197496.6			ENST00000370053.3_ENSG00000197457.10			novel.1_ENSG00000184838.15
		novel.219_ENSG00000108821.14			ENST00000582193.5_ENSG00000108298.12			novel.9_ENSG00000075415.15
		ENST00000373795.7_ENSG00000116350.17			ENST00000674001.1_ENSG00000011451.21			ENST00000448866.7_ENSG00000059377.18
		ENST00000380739.6_ENSG00000021355.13			novel.4_ENSG00000198833.7			ENST00000395323.9_ENSG00000213626.13
		ENST00000361309.6_ENSG00000196776.17			ENST00000358951.7_ENSG00000118873.16			ENST00000254799.11_ENSG00000132463.14
		ENST00000394666.7_ENSG00000170634.13			ENST00000580180.6_ENSG00000175061.18			ENST00000285311.8_ENSG00000155011.9
		ENST00000520539.6_ENSG00000104517.13			novel.11_ENSG00000196912.12			ENST00000351554.8-1_ENSG00000085063.17
		novel.15_ENSG00000188153.14			ENST00000239938.5-1_ENSG00000120738.8			novel.2_ENSG00000169306.10
		ENST00000678333.1_ENSG00000171960.12			ENST00000296666.13-1_ENSG00000164244.21			ENST00000266085.7_ENSG00000100234.12
		ENST00000239367.7_ENSG00000120256.11			ENST00000311895.8_ENSG00000175595.16			novel.1_ENSG00000185567.7
		ENST00000374171.5_ENSG00000148229.13			ENST00000451025.6_ENSG00000124688.14			ENST00000371554.2_ENSG00000096384.20
		ENST00000379982.8_ENSG00000164292.13			ENST00000368305.9_ENSG00000116586.12			ENST00000476228.5_ENSG00000114354.15
		ENST00000256015.5-1_ENSG00000133639.6			ENST00000245787.9-1_ENSG00000125629.15			novel.218124
		ENST00000369151.8_ENSG00000151893.15			novel.5_ENSG00000104312.8			ENST00000549982.6_ENSG00000198015.14
		ENST00000262848.6_ENSG00000183943.6			novel.1_ENSG00000169429.11			novel.3_ENSG00000114251.15
		novel.17_ENSG00000121766.16			ENST00000325542.10-1_ENSG00000166037.11			ENST00000267859.8_ENSG00000140299.13
		ENST00000650980.1_ENSG00000157168.20			ENST00000396688.5_ENSG00000072195.15			novel.2_ENSG00000113621.15
		ENST00000668667.1_ENSG00000143933.19			ENST00000392222.7_ENSG00000114942.14			novel.6_ENSG00000103855.18
		novel.19_ENSG00000156508.19			novel.3_ENSG00000197415.12			novel.1_ENSG00000135919.14
		novel.1_ENSG00000132466.19			ENST00000372839.7_ENSG00000166913.13			ENST00000358951.7_ENSG00000118873.16
		novel.3_ENSG00000112242.15			ENST00000429437.5_ENSG00000182899.17			ENST00000360110.9_ENSG00000072274.13
		ENST00000573283.7_ENSG00000184009.13			ENST00000375895.6_ENSG00000204438.11			ENST00000395839.5_ENSG00000170315.14
		novel.10_ENSG00000151914.21			novel.5_ENSG00000176105.14			ENST00000281382.11_ENSG00000151665.13
		novel.1_ENSG00000128699.14			ENST00000323013.7_ENSG00000189306.11			ENST00000369099.8_ENSG00000118292.9
		ENST00000262187.10_ENSG00000106615.10			ENST00000370489.5_ENSG00000198018.7			novel.3_ENSG00000138778.13
		ENST00000380155.4_ENSG00000169895.6			ENST00000373669.8_ENSG00000102309.15			ENST00000579408.5_ENSG00000215472.10
		ENST00000392066.7_ENSG00000123983.15			novel.5_ENSG00000229117.9			ENST00000380283.5_ENSG00000168994.14
		ENST00000311351.9_ENSG00000175324.10			ENST00000223500.9_ENSG00000086065.14			ENST00000343986.9_ENSG00000171858.18
		novel.1_ENSG00000256292.2			novel.1_ENSG00000152223.15			novel.1_ENSG00000239704.11
		ENST00000515385.1_ENSG00000170365.10			novel.1_ENSG00000137824.16			ENST00000474763.5_ENSG00000059377.18
		novel.8_ENSG00000166200.15			ENST00000305997.8_ENSG00000143797.12			ENST00000261464.10_ENSG00000082512.15
		ENST00000466830.6_ENSG00000187118.14			ENST00000416970.5_ENSG00000233016.7			novel.2_ENSG00000183011.14
		novel.2_ENSG00000078674.18			ENST00000357790.5_ENSG00000137818.12			novel.17_ENSG00000047849.22
		novel.8_ENSG00000138744.16			ENST00000005259.9_ENSG00000075790.12			novel.2_ENSG00000106992.19
		novel.14_ENSG00000162614.19			ENST00000273317.5_ENSG00000144791.10			ENST00000292894.2_ENSG00000161277.11
		ENST00000470455.5_ENSG00000114573.10			ENST00000510168.6_ENSG00000017260.20			ENST00000301904.4_ENSG00000168077.14
		ENST00000470863.1_ENSG00000185420.19			ENST00000266970.9_ENSG00000123374.11			ENST00000380739.6_ENSG00000021355.13
		novel.7_ENSG00000125952.20			novel.10_ENSG00000142937.12			ENST00000520303.5_ENSG00000133872.14
		novel.297_ENSG00000115414.21			ENST00000382291.7_ENSG00000125841.13			novel.155_ENSG00000108821.14
		novel.6_ENSG00000132963.8			ENST00000580261.6_ENSG00000215472.10			ENST00000272167.10_ENSG00000143819.13
		novel.1_ENSG00000216866.5			ENST00000439640.5_ENSG00000088832.18			ENST00000595753.6-1_ENSG00000127526.15
		ENST00000525428.6_ENSG00000074201.9			ENST00000361988.7_ENSG00000102312.24			novel.158_ENSG00000115414.21
		novel.4_ENSG00000177239.16			ENST00000225298.12_ENSG00000011260.14			novel.20_ENSG00000041982.16
		novel.6_ENSG00000143947.15			novel.5_ENSG00000266338.6			ENST00000223500.9_ENSG00000086065.14
		novel.25_ENSG00000206503.13			novel.2_ENSG00000198833.7			ENST00000292246.8_ENSG00000160746.13
		ENST00000473756.1_ENSG00000240476.1			novel.8_ENSG00000102265.12			ENST00000377190.8_ENSG00000162298.19
		ENST00000371142.9-1_ENSG00000077147.16			ENST00000226299.9_ENSG00000002549.13			ENST00000439192.1_ENSG00000237883.2
		ENST00000460404.5_ENSG00000070087.14			ENST00000311337.11_ENSG00000113552.16			ENST00000451623.5_ENSG00000171055.15
		ENST00000262033.11-1_ENSG00000110958.16			ENST00000373062.8_ENSG00000134697.13			ENST00000272444.7_ENSG00000144048.10
		ENST00000447927.6_ENSG00000242372.9			novel.9_ENSG00000075142.14			ENST00000270645.8_ENSG00000142552.8
		ENST00000469224.5_ENSG00000023330.15			novel.6_ENSG00000145833.16			ENST00000379715.10_ENSG00000124802.12
		novel.3_ENSG00000105401.9			ENST00000493900.5_ENSG00000121579.13			ENST00000339394.7_ENSG00000162512.16
		novel.6_ENSG00000104368.19			novel.2_ENSG00000122966.17			novel.10_ENSG00000017260.20
		ENST00000354694.12_ENSG00000100029.18			ENST00000300151.5_ENSG00000166902.5			novel.5_ENSG00000139926.16
		ENST00000367881.11-1_ENSG00000143183.18			ENST00000342435.9_ENSG00000188313.13			novel.330_ENSG00000115414.21
		ENST00000256495.4_ENSG00000134107.5			ENST00000390687.9_ENSG00000128739.23			ENST00000430904.1_ENSG00000229056.2
		ENST00000409134.8_ENSG00000164904.18			ENST00000419181.5_ENSG00000122034.17			novel.133353
		novel.247_ENSG00000182718.18			ENST00000445667.6_ENSG00000053501.13			novel.21_ENSG00000197415.12
		ENST00000529194.5_ENSG00000128335.14			ENST00000529143.1-1_ENSG00000170619.10			novel.3_ENSG00000118515.12
		ENST00000262188.13_ENSG00000082014.17			novel.17_ENSG00000186522.15			novel.1_ENSG00000212829.8
		novel.260_ENSG00000108821.14			novel.41_ENSG00000120708.17			ENST00000510634.5_ENSG00000083720.13
		novel.8_ENSG00000149591.17			ENST00000481385.6_ENSG00000118482.12			novel.7_ENSG00000115840.14
		ENST00000265663.12_ENSG00000165802.23			ENST00000526627.2_ENSG00000256235.3			ENST00000258145.8_ENSG00000135677.11
		ENST00000335181.10_ENSG00000067225.19			novel.98_ENSG00000120708.17			ENST00000319942.8_ENSG00000137955.16
		novel.1_ENSG00000124181.14			ENST00000584509.2_ENSG00000264964.2			ENST00000621444.4_ENSG00000048162.21
		novel.7_ENSG00000137868.19			ENST00000309851.10_ENSG00000134184.13			novel.1_ENSG00000176208.9
		novel.2_ENSG00000221914.11			ENST00000555762.1_ENSG00000089737.17			novel.9_ENSG00000167508.12
		novel.3_ENSG00000183011.14			novel.12_ENSG00000106366.9			ENST00000242209.9_ENSG00000122642.11
		novel.10_ENSG00000074219.14			novel.1_ENSG00000212907.2			ENST00000471550.1_ENSG00000010270.14
		ENST00000248929.14_ENSG00000100359.21			ENST00000256897.9_ENSG00000134480.16			ENST00000260359.10-1_ENSG00000137804.14
		ENST00000586439.1_ENSG00000105258.9			ENST00000288087.12_ENSG00000213920.9			novel.2_ENSG00000188243.14
		novel.7_ENSG00000188976.11			ENST00000355857.8_ENSG00000155368.17			ENST00000228825.12_ENSG00000111229.16
		novel.44_ENSG00000142156.16			ENST00000367921.8_ENSG00000162733.19			ENST00000309451.7_ENSG00000173272.16
		ENST00000460721.1_ENSG00000182195.9			ENST00000381209.8-1_ENSG00000129197.15			ENST00000549807.1_ENSG00000257732.1
		novel.37_ENSG00000204628.12			novel.7_ENSG00000099194.6			novel.1_ENSG00000006327.14
		ENST00000679439.1_ENSG00000185624.16			novel.17_ENSG00000106366.9			ENST00000338970.10_ENSG00000188846.14
		ENST00000485631.1_ENSG00000099968.18			ENST00000388825.9_ENSG00000211445.12			novel.14_ENSG00000080824.19
		ENST00000497027.5_ENSG00000114251.15			ENST00000357799.9_ENSG00000163535.18			ENST00000680155.1_ENSG00000018510.18
		ENST00000679348.1-1_ENSG00000115053.17			novel.13_ENSG00000100320.23			novel.5_ENSG00000110066.15
		ENST00000305366.8_ENSG00000169908.12			novel.1_ENSG00000137154.13			ENST00000679471.1_ENSG00000127022.16
		ENST00000225964.10_ENSG00000108821.14			ENST00000392078.7_ENSG00000117523.17			ENST00000263849.9_ENSG00000104427.12
		novel.2_ENSG00000198056.15			novel.2_ENSG00000276600.5			ENST00000401525.7_ENSG00000157954.15
		ENST00000339083.12_ENSG00000155366.17			ENST00000313525.4_ENSG00000059769.20			novel.201_ENSG00000115414.21
		novel.22_ENSG00000157601.15			ENST00000533632.6_ENSG00000196655.12			ENST00000296666.13-1_ENSG00000164244.21
		novel.16_ENSG00000198814.13			novel.1_ENSG00000187601.5			ENST00000307968.11_ENSG00000217128.12
		novel.2_ENSG00000216490.4			novel.303422			ENST00000402554.7_ENSG00000166579.16
		novel.2_ENSG00000109790.18			ENST00000397353.6_ENSG00000063854.13			ENST00000515673.7_ENSG00000170153.11
		ENST00000179259.6_ENSG00000078237.7			novel.15_ENSG00000107164.16			ENST00000591824.5_ENSG00000105171.10
		novel.224_ENSG00000182718.18			ENST00000322623.10_ENSG00000175792.12			novel.2_ENSG00000163811.12
		ENST00000251108.10_ENSG00000102543.14			novel.1_ENSG00000227097.5			ENST00000406106.7_ENSG00000115685.15
		novel.42_ENSG00000104368.19			ENST00000368235.8_ENSG00000163382.13			novel.33_ENSG00000135486.19
		novel.5_ENSG00000130775.16			ENST00000368656.7_ENSG00000203778.8			novel.13_ENSG00000135919.14
		ENST00000344795.8_ENSG00000101084.18			ENST00000476287.4_ENSG00000112584.14			ENST00000296388.10_ENSG00000117385.16
		novel.3_ENSG00000160818.17			novel.24_ENSG00000146731.11			ENST00000231004.5_ENSG00000113083.15
		novel.27_ENSG00000017260.20			novel.29_ENSG00000003436.16			ENST00000325318.10_ENSG00000213123.11
		ENST00000381132.6_ENSG00000159200.18			ENST00000367033.4_ENSG00000076356.7			ENST00000415816.7_ENSG00000068079.8
		ENST00000399765.5_ENSG00000015475.19			novel.2_ENSG00000106366.9			ENST00000439174.7_ENSG00000120063.10
		ENST00000378024.9_ENSG00000124942.14			novel.1_ENSG00000220842.6			ENST00000621378.1_ENSG00000276075.1
		novel.2_ENSG00000188211.9			novel.1_ENSG00000138182.15			novel.1_ENSG00000124151.19
		novel.11_ENSG00000113013.16			novel.19_ENSG00000161638.11			ENST00000266481.10_ENSG00000087470.19
		ENST00000336148.10_ENSG00000197275.14			novel.6_ENSG00000102265.12			novel.2_ENSG00000285733.1
		novel.1_ENSG00000124177.16			ENST00000262134.10-1_ENSG00000087253.13			novel.2_ENSG00000109736.15
		ENST00000306645.10_ENSG00000178927.18			novel.16_ENSG00000146731.11			novel.138_ENSG00000182718.18
		novel.1_ENSG00000198901.14			ENST00000373602.10_ENSG00000160050.16			novel.45_ENSG00000164733.22
		ENST00000341259.7-1_ENSG00000111252.11			novel.15_ENSG00000059758.8			novel.7_ENSG00000198959.12
		ENST00000357500.5_ENSG00000167272.11			novel.2_ENSG00000101132.10			novel.1_ENSG00000131459.13
		novel.11_ENSG00000137868.19			novel.46_ENSG00000108821.14			novel.1_ENSG00000273088.2
		novel.8_ENSG00000182481.10			novel.10_ENSG00000164171.11			novel.9_ENSG00000196923.14
		ENST00000264010.10_ENSG00000102974.16			novel.4_ENSG00000172239.14			novel.5_ENSG00000102910.14
		novel.18_ENSG00000105825.14			ENST00000247461.9_ENSG00000127022.16			ENST00000683387.1_ENSG00000137727.13
		ENST00000462776.2_ENSG00000197956.10			ENST00000299767.10_ENSG00000166598.16			ENST00000392185.8-1_ENSG00000130340.17
		ENST00000529590.5_ENSG00000171067.11			novel.1_ENSG00000239128.1			ENST00000395754.4_ENSG00000103522.16
		novel.13_ENSG00000120699.13			novel.13_ENSG00000137076.21			ENST00000438998.7_ENSG00000180822.12
		novel.1_ENSG00000108342.13			ENST00000521288.2_ENSG00000198585.12			novel.8_ENSG00000117143.13
		ENST00000258145.8_ENSG00000135677.11			ENST00000429709.7_ENSG00000136518.17			novel.5_ENSG00000081307.15
		ENST00000372892.7_ENSG00000168734.14			ENST00000311277.9_ENSG00000164114.19			novel.14_ENSG00000133816.18
		novel.12_ENSG00000130066.17			ENST00000396464.7_ENSG00000104064.18			ENST00000509814.5_ENSG00000164171.11
		novel.4_ENSG00000230630.5			ENST00000522056.5_ENSG00000134824.14			ENST00000261245.9_ENSG00000020426.11
		novel.5_ENSG00000100519.12			novel.10_ENSG00000147604.14			ENST00000316754.8_ENSG00000126785.13
		ENST00000264156.3_ENSG00000076003.5			ENST00000614830.5_ENSG00000048162.21			ENST00000551380.6_ENSG00000166704.12
		ENST00000366922.3_ENSG00000067704.10			ENST00000341550.9_ENSG00000111653.20			novel.1_ENSG00000100664.11
		novel.22_ENSG00000115919.15			ENST00000372458.8_ENSG00000066322.15			novel.2_ENSG00000249684.6
		ENST00000394464.7_ENSG00000113580.15			ENST00000223023.5_ENSG00000106299.8			novel.6_ENSG00000196873.16
		ENST00000394934.4_ENSG00000197746.14			novel.11_ENSG00000106397.12			ENST00000399767.6_ENSG00000015475.19
		novel.12_ENSG00000072041.18			ENST00000331768.10_ENSG00000183576.13			ENST00000258083.3_ENSG00000135617.4
		ENST00000334956.15_ENSG00000197702.14			ENST00000582965.1_ENSG00000266402.3			novel.12_ENSG00000163697.17
		ENST00000367739.9_ENSG00000027697.15			ENST00000232607.7_ENSG00000114491.14			ENST00000338754.9_ENSG00000128294.16
		ENST00000381774.9-1_ENSG00000103381.12			ENST00000335183.11_ENSG00000100526.20			ENST00000409731.7_ENSG00000163017.14
		novel.13_ENSG00000172977.13			novel.18_ENSG00000198467.16			novel.394_ENSG00000164692.18
[truncated: 120,895 more rows]

## Sheet: Fig. 2c
Fig. 2c Heatmap shows the relative expression levels of differential transcripts across all samples.
Transcript ID	Control_rep1	Control_rep2	Control_rep3	Control_rep4	miR-221_rep1	miR-221_rep2	miR-221_rep3	miR-221_rep4	PDGF_rep1	PDGF_rep2	PDGF_rep3	PDGF_rep4	TGFβ_rep1	TGFβ_rep2	TGFβ_rep3	TGFβ_rep4
ENST00000338415.8_ENSG00000115828.17	39.3494	36.4921	42.1783	42.8521	62.4799	54.4319	50.3406	57.5875	59.3864	56.8594	56.0971	61.3398	67.8004	67.128	69.2672	67.267
ENST00000409304.6_ENSG00000135919.14	126.319	141.375	124.65	128.327	173.072	160.83	149.195	158.317	105.985	99.0733	97.9829	109.449	278.14	293.547	334.311	312.792
ENST00000344924.8_ENSG00000172331.12	33.8355	32.4091	37.23	33.2276	42.4515	36.7937	37.9584	35.631	45.7318	49.9674	50.3004	51.1165	85.4444	93.0487	97.407	98.378
novel.6_ENSG00000134352.20	30.5773	29.3468	40.7645	33.6859	62.9153	35.8454	49.3256	41.9869	48.5494	48.2444	45.4386	56.3284	51.3459	48.2967	61.3303	60.5403
ENST00000442011.7_ENSG00000120708.17	810.047	818.648	860.531	857.959	1091.33	993.999	932.925	1083.76	745.581	684.467	704.018	751.914	1447.99	1602.21	1719.17	1593.39
ENST00000271469.7-1_ENSG00000117143.13	15.038	13.0147	15.7874	17.1867	14.3682	14.7933	13.1941	14.445	25.1417	23.2607	22.4388	22.6516	23.5914	21.7114	27.8993	23.5435
ENST00000361060.5_ENSG00000198380.13	35.5899	32.1539	32.7529	44.4562	40.9276	33.5695	41.2062	46.6093	50.2834	46.0906	47.4955	64.5471	57.2933	55.6077	71.1913	60.5403
ENST00000339431.9_ENSG00000128606.13	85.9672	79.3639	93.5462	96.9329	143.464	103.174	119.965	104.775	117.039	113.719	113.503	123.882	190.912	203.821	234.739	216.516
novel.4_ENSG00000169756.16	31.5798	38.2784	35.5805	37.3524	45.0639	39.0696	45.0629	50.6539	41.8305	47.1675	49.5524	52.7202	60.8618	59.817	60.1278	68.3181
novel.25_ENSG00000168385.18	28.8228	18.6288	28.9828	30.4777	30.6957	38.1213	36.5375	37.7497	41.1803	36.3987	34.5932	43.6996	36.8739	37.8841	50.9884	44.3542
ENST00000193403.10-1_ENSG00000072110.16	56.6431	48.7412	52.5461	58.2056	56.1666	61.4493	58.866	60.2839	66.5387	72.5819	70.1213	69.1576	76.7215	82.193	96.2045	86.8165
ENST00000360632.8_ENSG00000018408.15	11.7798	13.525	11.3104	13.9785	12.6266	14.6037	17.2538	16.371	20.8069	17.4455	17.9511	20.2461	21.8071	21.0467	19.2409	21.4414
novel.156_ENSG00000108821.14	19.5494	23.9878	18.615	20.1657	36.5736	25.2246	27.4031	25.038	12.5708	17.2301	14.0243	14.6334	35.4862	29.687	36.5577	34.8948
novel.238_ENSG00000108821.14	19.8	25.7741	21.6782	19.4782	35.7028	21.4314	23.9524	25.6158	18.6395	16.3686	11.5934	13.4306	39.8476	32.5671	34.8741	28.1681
novel.15_ENSG00000062716.13	12.0304	11.9939	9.42531	10.312	16.5452	12.5174	13.6001	14.445	17.1223	17.4455	16.2681	15.6356	17.0492	19.2744	19.0004	17.027
novel.48_ENSG00000108821.14	20.5519	23.2222	19.0862	15.1243	28.5187	23.5176	26.3882	25.4232	14.088	13.9995	15.3332	11.0251	40.6406	29.2439	43.0515	30.2702
ENST00000355841.7_ENSG00000196923.14	30.076	31.8987	28.9828	32.7693	34.1789	34.5178	27.8091	36.0162	39.6632	35.7525	46.9345	41.695	55.1126	42.5366	47.3807	47.5073
ENST00000346798.8_ENSG00000142192.21	74.4381	66.8597	80.5864	94.4122	133.668	103.364	100.275	129.813	108.369	97.5656	89.0073	112.256	117.362	116.532	136.37	124.024
ENST00000374379.9_ENSG00000169504.15	82.4584	64.563	81.7645	97.3912	125.831	93.8809	86.8781	105.93	103.168	97.5656	94.2431	138.917	116.371	130.49	139.978	122.132
novel.2_ENSG00000128606.13	26.0659	18.3736	24.7414	28.8736	21.5523	31.2936	27.2002	25.6158	35.7619	32.5219	35.1542	33.2758	45.795	57.1585	47.6212	59.6995
novel.16_ENSG00000106366.9	2.75697	1.27595	1.64943	1.60409	3.7009	3.79317	1.4209	3.0816	3.68456	3.87678	3.36582	4.61051	9.11935	10.1911	9.86096	7.56754
ENST00000334047.12_ENSG00000117525.14	36.5925	37.5129	35.5805	37.1232	55.7312	42.1041	39.3793	42.1795	47.6825	50.6135	40.0159	49.1119	56.6986	58.0447	62.2924	53.8136
novel.195_ENSG00000108821.14	18.5469	27.5605	18.3794	19.9366	34.832	22.0004	27.6061	26.5788	13.2211	21.3223	14.0243	12.8292	40.0459	29.9085	41.1274	35.3152
novel.9_ENSG00000119681.12	14.0355	21.6911	15.5518	13.5202	24.1647	23.7073	21.7195	20.8008	16.6889	27.999	23.9347	20.8475	67.0074	55.3861	60.8493	70.2099
ENST00000373004.5_ENSG00000102359.9	43.3596	40.3199	43.3564	38.9565	68.1401	55.5699	63.9407	62.9803	54.4014	51.0443	51.0483	48.3101	85.4444	93.4918	88.7486	87.2369
novel.1_ENSG00000272841.1	1.75443	1.78633	2.59196	1.14578	3.9186	3.60351	4.05972	3.65941	1.73391	6.24592	4.86175	3.00685	7.13688	6.20325	2.88613	4.4144
ENST00000674862.1_ENSG00000114450.11	13.0329	11.2283	14.8449	13.291	22.6408	16.121	17.4568	19.26	17.3391	15.5071	18.325	21.4489	22.4019	24.1484	21.8865	18.2882
ENST00000296978.4-1_ENSG00000164484.12	2.50633	4.08303	3.53449	8.02045	5.2248	3.98283	4.26271	4.81501	8.66954	7.75356	5.98369	8.41919	8.72286	11.2988	12.7471	11.9819
ENST00000396033.6_ENSG00000150093.20	11.7798	9.6972	11.546	12.8327	14.1505	10.8105	14.006	15.0228	17.3391	16.584	12.7153	19.0434	18.6352	23.9268	27.1778	18.078
ENST00000379716.5_ENSG00000147010.18	12.281	12.2491	16.023	15.8117	13.4974	11.5692	15.021	14.6376	18.8563	18.307	19.26	20.8475	20.0229	26.5854	23.8106	23.123
ENST00000367976.4_ENSG00000118523.6	9.0228	10.2076	6.12645	5.27058	17.416	103.933	29.23	63.5581	6.7189	8.61507	44.5037	129.094	480.947	62.254	24.7727	28.1681
ENST00000262435.14_ENSG00000108854.16	5.2633	2.04152	5.18392	6.18721	4.7894	3.22419	3.65375	4.81501	7.15237	8.83044	6.54466	8.61965	7.92987	11.7419	10.823	9.45942
ENST00000613060.4_ENSG00000131389.18	23.8102	38.5336	29.6897	27.957	24.8178	27.5005	31.4629	32.742	23.191	29.2912	19.26	23.0525	50.1564	41.6504	47.1402	49.6094
ENST00000263921.8_ENSG00000109220.11	30.8279	26.7949	32.046	28.8736	39.6214	35.2764	35.3196	35.631	37.0623	41.5677	36.0891	34.0777	52.5354	54.7215	50.5073	49.8196
ENST00000331597.9_ENSG00000149380.12	2.75697	1.53114	0.942531	1.60409	3.7009	2.84488	3.04479	2.6964	3.46782	4.30753	2.80485	3.40777	6.14565	3.54471	6.4938	5.88586
ENST00000512629.5_ENSG00000039560.14	5.76457	5.35898	6.83335	6.87467	8.708	9.29326	8.32244	8.47441	7.80259	10.3381	8.78854	10.8247	13.4808	13.9573	14.9117	10.7207
ENST00000359172.3_ENSG00000168710.18	1.5038	2.29671	2.59196	2.0624	3.2655	3.60351	4.66868	3.2742	5.20173	3.01527	3.55281	4.00914	12.4895	15.2866	14.9117	14.084
ENST00000358278.7_ENSG00000140416.23	95.7419	115.09	122.529	109.766	93.1756	88.7601	59.475	86.2849	128.309	129.657	135.194	140.721	496.41	497.589	551.733	482.851
novel.2_ENSG00000135362.14	1.25317	3.06227	2.59196	2.29156	2.177	3.22419	2.23285	3.2742	4.55151	2.15377	5.04874	5.41234	12.6878	8.64024	13.2281	15.1351
novel.12_ENSG00000068438.15	3.50887	5.10379	3.06323	4.35396	4.1363	4.93112	4.4657	6.16321	6.06868	7.32281	6.35767	6.41462	8.92111	9.08333	8.6584	9.24921
ENST00000361901.6_ENSG00000122786.20	14.5367	11.9939	12.9598	18.1033	18.0691	13.8451	13.1941	20.223	20.1567	18.307	20.9429	18.442	41.6318	46.5244	47.6212	48.5584
novel.6_ENSG00000127603.31	1.75443	3.06227	2.12069	2.29156	6.3133	3.03453	5.27764	4.62241	4.55151	2.7999	5.42272	4.2096	5.9474	4.20935	7.45585	5.88586
ENST00000544547.5_ENSG00000169756.16	26.0659	31.1331	26.8621	30.936	26.9948	21.621	24.5613	24.6528	22.3241	27.1375	21.1299	24.0548	51.3459	42.9797	44.7351	43.9338
novel.4_ENSG00000106366.9	3.50887	4.33822	3.29886	6.18721	7.1841	4.93112	6.90153	5.20021	5.6352	8.61507	5.60971	8.01828	15.8597	13.5142	20.684	17.027
ENST00000302278.8_ENSG00000150093.20	261.411	227.119	264.851	290.799	450.422	291.694	307.321	380.193	328.792	345.033	278.428	406.326	408.388	454.388	564.48	467.716
novel.15_ENSG00000198959.12	26.5671	28.0708	28.5116	23.1447	42.0161	37.9317	31.6658	47.1871	28.6095	30.1527	39.4549	36.4832	48.3722	43.6443	48.1022	52.3421
ENST00000274496.10_ENSG00000145817.17	72.433	67.1148	71.868	77.6838	91.2163	78.3289	85.6602	87.4405	89.2963	84.2123	86.2025	82.1873	113.001	136.25	131.56	132.012
novel.4_ENSG00000102359.9	4.76203	3.31746	3.06323	2.29156	6.0956	7.20702	6.29257	6.35581	7.36911	2.7999	6.73165	5.81325	9.11935	11.5203	8.41789	5.88586
ENST00000348160.9-1_ENSG00000168214.21	10.5266	11.9939	10.8391	16.4992	16.3275	14.983	13.1941	14.445	13.6545	18.0916	16.2681	20.2461	18.6352	17.502	20.2029	23.9639
ENST00000256495.4_ENSG00000134107.5	13.2836	10.718	11.3104	11.9161	17.8514	17.4486	11.7732	18.6822	13.4378	15.9379	15.3332	19.0434	37.2704	31.4593	33.6716	31.111
ENST00000376588.4_ENSG00000135069.14	54.6381	55.8865	60.322	66.4552	64.2215	63.9149	63.7377	62.2099	53.101	49.3213	47.3085	56.9298	100.313	111.215	118.331	96.0657
ENST00000348411.3_ENSG00000068438.15	10.7772	7.91088	12.4885	8.93707	16.5452	10.8105	15.224	14.445	11.9206	14.2149	14.5852	14.6334	17.644	23.0406	20.684	19.9699
novel.21_ENSG00000133816.18	6.0152	3.31746	3.06323	6.18721	7.6195	7.20702	4.66868	7.31881	6.50216	6.67668	7.10563	8.61965	9.91234	9.08333	8.6584	10.7207
novel.41_ENSG00000196628.20	15.2886	18.3736	12.7242	15.1243	20.0284	23.1383	17.6598	18.297	16.2554	23.2607	19.821	23.6539	21.8071	20.8252	24.0511	34.8948
novel.1_ENSG00000018408.15	17.0431	9.95239	16.7299	19.4782	19.8107	14.6037	14.818	17.7192	23.4078	23.2607	18.325	20.8475	19.8247	24.813	28.8613	30.6906
novel.3_ENSG00000106366.9	1.5038	2.5519	1.88506	1.37493	3.2655	2.2759	2.23285	3.0816	4.33477	3.23065	3.36582	2.40548	9.51585	9.08333	8.89891	8.61859
ENST00000377960.9_ENSG00000122694.16	25.0633	24.243	20.9713	23.1447	20.8992	15.3623	16.2389	18.6822	29.2597	26.4913	28.9835	31.4717	40.0459	35.4471	38.0008	38.6785
ENST00000439977.7_ENSG00000051108.15	40.352	49.5068	49.2472	45.602	66.8339	56.8975	54.1973	56.8171	50.7168	51.0443	57.219	60.9389	82.6689	75.1036	71.9128	79.0387
ENST00000336735.9-1_ENSG00000071537.14	9.7747	9.18682	12.9598	12.6036	18.5045	18.5865	11.5702	15.7932	14.955	12.9226	16.0812	16.8384	19.8247	21.4898	15.1522	17.6576
ENST00000259119.9_ENSG00000136603.14	1.5038	1.53114	1.88506	2.0624	3.0478	4.5518	3.45077	4.0446	2.8176	2.15377	3.55281	4.2096	9.11935	7.08943	10.823	8.82879
novel.9_ENSG00000120708.17	8.77217	7.91088	9.18968	8.70792	10.885	9.67257	10.1493	8.28181	6.7189	6.4613	6.54466	5.81325	19.8247	23.7053	23.0891	22.2822
ENST00000403825.8_ENSG00000288640.1	28.0709	25.2638	31.5748	30.2486	37.8798	35.2764	29.839	35.4384	33.8112	33.8141	31.7883	41.8955	50.3547	49.4044	48.8238	45.4052
ENST00000265295.9_ENSG00000040275.17	8.02027	10.4628	9.42531	9.8537	9.7965	9.86223	11.1642	10.9782	10.6202	9.69195	16.4551	13.8315	34.6932	36.3333	38.0008	35.7356
ENST00000305997.8_ENSG00000143797.12	6.26583	6.37974	7.06898	6.87467	7.8372	6.06907	7.91646	9.05221	7.36911	9.04582	10.6584	10.6242	14.0755	11.2988	10.342	11.1411
novel.12_ENSG00000106366.9	4.01013	2.04152	2.59196	2.29156	5.4425	3.22419	2.84181	4.23721	4.11803	4.73829	4.86175	4.00914	15.4632	11.0772	13.4686	11.3513
novel.17_ENSG00000106366.9	1.00253	2.5519	1.64943	2.29156	2.8301	2.84488	1.82688	4.23721	2.8176	4.52291	3.55281	2.40548	9.51585	8.86178	8.89891	8.19817
novel.2_ENSG00000106366.9	4.76203	4.8486	2.12069	2.97902	5.4425	3.41385	5.48063	3.2742	6.50216	6.24592	4.86175	5.41234	9.71409	9.08333	13.9496	13.8738
ENST00000409829.7-1_ENSG00000169604.21	13.5342	13.0147	15.0805	15.5826	19.3753	18.7762	19.4867	17.5266	17.7726	15.9379	17.3901	22.2507	27.7545	29.687	31.7475	31.5314
ENST00000221930.6_ENSG00000105329.11	4.5114	9.44201	8.01151	4.1248	10.6673	9.67257	12.1792	12.9042	8.88628	12.4918	7.10563	9.22102	13.8773	9.52642	15.6332	15.1351
ENST00000257435.12_ENSG00000134986.14	15.5393	13.2699	16.2587	17.645	10.6673	15.1727	11.3672	14.2524	22.3241	16.7994	21.3169	20.0457	40.6406	48.5183	50.0263	41.4113
novel.18_ENSG00000140092.15	42.6077	37.7681	49.9541	53.6224	38.7506	58.0354	52.7764	60.2839	35.9786	40.2754	36.2761	43.6996	109.432	101.246	115.445	96.2759
ENST00000422318.7_ENSG00000168268.11	2.50633	4.8486	5.18392	3.20818	6.7487	5.12077	4.26271	6.16321	5.85194	4.30753	7.10563	7.41691	12.6878	4.65244	8.41789	7.77775
ENST00000389032.8_ENSG00000211455.8	5.01267	2.80708	5.18392	7.10383	9.5788	7.20702	7.10452	5.00761	6.28542	7.53818	7.47961	8.21873	15.0668	20.6036	22.608	20.3903
ENST00000336180.7_ENSG00000106683.15	12.281	13.525	11.3104	12.8327	19.1576	18.9658	15.224	17.334	15.1717	15.0764	15.8942	18.0411	23.7896	19.939	19.2409	19.1291
ENST00000399849.4_ENSG00000177374.13	13.7848	11.7387	8.24714	8.24961	13.7151	16.8796	16.0359	17.7192	14.3047	14.2149	14.2113	12.4283	18.2387	16.1728	18.2788	15.3453
ENST00000443024.7_ENSG00000196305.19	18.2962	15.0562	21.2069	23.1447	28.5187	25.2246	22.3285	30.2382	25.1417	23.0453	24.4957	25.0571	25.5738	33.2317	33.4311	29.2191
ENST00000258405.9_ENSG00000135919.14	23.3089	23.7326	25.684	25.8946	31.3488	33.9488	31.4629	31.5864	23.6245	19.5993	19.26	21.8498	61.06	56.2723	68.3052	59.9097
ENST00000617887.4-2_ENSG00000164484.12	4.76203	3.31746	4.00576	3.43734	4.7894	4.17248	5.8866	3.0816	6.28542	4.09216	6.17068	6.61508	11.3001	9.30487	10.342	10.0901
ENST00000358232.11_ENSG00000134759.14	13.2836	7.65569	11.546	11.9161	16.1098	14.2244	14.615	15.0228	13.2211	12.7072	14.0243	18.442	15.0668	18.6097	20.4434	20.1801
ENST00000300302.9_ENSG00000051108.15	5.2633	3.06227	3.77012	2.29156	6.3133	4.93112	5.48063	6.54841	6.28542	4.30753	5.60971	5.21188	7.73163	7.31097	7.21533	8.40838
novel.1_ENSG00000078018.21	1.5038	1.78633	2.82759	3.20818	1.7416	2.46556	3.45077	1.7334	4.11803	3.87678	3.36582	4.00914	4.95617	6.20325	6.01278	6.09607
ENST00000360338.4_ENSG00000197714.9	4.01013	5.10379	3.29886	2.97902	5.8779	3.03453	4.66868	4.81501	5.85194	5.16904	5.98369	5.81325	8.12812	11.2988	7.93687	6.30628
ENST00000374994.9_ENSG00000106799.13	2.2557	4.08303	3.29886	3.20818	4.354	5.68975	5.07465	4.81501	4.98499	4.09216	5.98369	4.41005	13.0843	8.19715	7.21533	9.24921
novel.11_ENSG00000106366.9	1.75443	1.78633	1.17816	1.14578	1.9593	2.08624	1.4209	1.5408	2.8176	3.6614	1.8699	2.00457	7.13688	7.75406	6.4938	7.14712
ENST00000371149.8_ENSG00000198768.11	28.3216	36.7473	32.2817	27.2695	22.8585	20.6728	29.027	24.8454	31.2104	28.8605	22.9998	23.253	60.4653	47.6321	48.8238	57.177
ENST00000525815.6_ENSG00000110660.15	0.7519	1.27595	2.59196	2.97902	3.2655	2.08624	2.43583	2.5038	1.95065	3.6614	2.99184	4.41005	5.9474	8.64024	6.4938	8.82879
novel.8_ENSG00000106366.9	1.5038	3.06227	1.88506	2.52071	2.6124	2.08624	3.24778	2.1186	1.51717	4.52291	5.7967	2.8064	9.71409	7.75406	12.5066	8.61859
novel.5_ENSG00000169756.16	8.77217	6.63493	7.06898	7.7913	10.885	11.0002	9.13438	12.7116	11.2704	7.75356	12.3414	9.22102	15.0668	15.065	20.684	15.3453
ENST00000393132.2_ENSG00000172331.12	1.25317	2.04152	3.06323	0.916623	3.2655	2.84488	1.82688	3.0816	2.60086	2.7999	2.80485	3.80868	9.3176	9.08333	9.13942	9.87984
ENST00000381136.2_ENSG00000107165.13	5.76457	9.18682	8.95404	5.72889	7.6195	6.25872	8.11945	6.16321	5.6352	5.81517	5.60971	5.41234	24.9791	25.9207	26.9373	32.5825
ENST00000295956.9-1_ENSG00000136068.16	11.0279	12.5043	9.42531	8.93707	16.1098	9.1036	12.9911	10.7856	15.1717	11.8457	15.1462	11.827	21.4107	19.0528	21.646	21.0209
ENST00000337273.10_ENSG00000083312.19	15.7899	12.2491	14.8449	20.1657	18.7222	20.1038	16.0359	19.8378	24.058	13.9995	21.1299	21.048	21.8071	27.25	27.6588	27.117
ENST00000366923.8_ENSG00000136628.18	7.519	7.65569	8.01151	8.24961	11.5381	8.91394	11.3672	10.2078	10.1867	9.2612	12.3414	9.62193	12.0931	15.2866	14.4307	13.033
novel.219_ENSG00000108821.14	19.0481	23.7326	14.3736	17.8741	32.2196	26.1728	18.2688	28.1196	13.4378	20.8915	13.8373	13.0297	41.0371	30.3516	34.8741	29.0089
ENST00000625410.1_ENSG00000280721.1	10.276	6.12455	12.7242	10.5412	11.5381	11.1898	11.7732	9.82261	7.58585	8.18431	6.91864	8.8201	20.6177	19.7175	16.5953	18.9188
novel.43_ENSG00000072110.16	12.0304	14.0354	13.6667	10.9995	17.1983	13.6554	13.1941	16.9488	14.5215	15.5071	16.6421	16.6379	23.5914	19.7175	21.8865	20.8107
novel.2_ENSG00000171617.15	9.7747	9.18682	5.41955	9.8537	12.1912	13.2761	12.5851	15.2154	11.4871	10.9842	10.2845	11.6265	18.2387	17.0589	17.7978	17.027
ENST00000371652.9_ENSG00000240849.11	12.281	16.0769	14.8449	11.9161	19.1576	15.552	23.5464	20.8008	16.9056	15.7225	17.2031	18.442	22.6001	23.0406	22.8486	19.5495
ENST00000379743.8_ENSG00000133110.15	6.26583	11.4835	9.42531	10.9995	16.3275	10.8105	8.32244	9.43741	5.20173	10.3381	6.35767	7.81782	15.8597	17.502	16.3548	16.3963
ENST00000521508.2_ENSG00000253710.5	12.281	11.2283	12.2529	12.6036	15.6744	13.6554	19.8926	17.1414	17.1223	16.1532	13.0893	14.2324	19.8247	20.1606	18.2788	22.072
ENST00000311922.4_ENSG00000173334.4	10.276	13.525	11.0747	9.8537	17.416	19.1555	14.412	17.334	12.3541	14.2149	13.6503	15.8361	18.2387	17.9451	15.1522	22.7026
novel.15_ENSG00000137801.11	4.26077	5.86936	4.00576	3.89565	2.8301	1.13795	2.23285	2.3112	4.98499	6.4613	6.17068	7.41691	8.72286	9.74796	8.6584	11.1411
ENST00000521604.7_ENSG00000187735.14	32.833	25.2638	31.8104	38.269	48.5471	41.3455	39.5823	41.7943	40.3134	35.3218	36.0891	39.0891	47.9757	50.0691	57.4822	57.5974
ENST00000372397.6_ENSG00000157514.17	12.7823	11.7387	15.3161	16.0409	16.9806	16.6899	17.8628	19.6452	11.4871	12.2765	10.4715	12.8292	26.5651	21.7114	27.4183	21.2311
ENST00000441222.8_ENSG00000109189.13	4.01013	4.08303	3.77012	5.04143	7.4018	4.17248	5.48063	5.77801	5.85194	5.59979	5.60971	6.41462	6.74039	9.74796	9.86096	8.40838
novel.2_ENSG00000211455.8	2.2557	2.04152	1.64943	2.0624	2.8301	1.89658	2.63882	1.7334	2.8176	3.44603	3.92679	2.20503	5.74916	4.87398	6.25329	5.25523
ENST00000465088.1_ENSG00000078098.14	1.5038	2.80708	3.06323	1.37493	2.3947	2.08624	3.04479	3.0816	3.9013	3.44603	3.55281	2.60594	8.52461	4.43089	5.05074	5.25523
novel.7_ENSG00000106366.9	4.76203	3.57265	3.06323	2.97902	5.6602	4.74146	4.66868	5.20021	4.55151	6.03055	4.86175	4.61051	9.91234	13.2927	14.1902	12.4024
novel.63_ENSG00000140416.23	1.25317	3.06227	2.82759	2.74987	1.9593	1.32761	2.02986	2.5038	2.16739	3.87678	3.55281	5.01142	13.8773	12.185	11.785	12.6126
ENST00000357997.10_ENSG00000176915.15	4.01013	6.89012	4.00576	3.20818	5.2248	8.72428	5.8866	8.85961	5.6352	4.73829	7.10563	7.61736	14.0755	8.19715	7.45585	8.40838
novel.261_ENSG00000108821.14	7.76963	10.2076	8.48278	10.0829	15.4567	11.3795	10.5553	13.2894	8.4528	10.1227	5.23573	5.81325	21.2124	15.5081	20.2029	17.6576
ENST00000265071.3_ENSG00000113361.13	6.26583	7.91088	5.89082	6.18721	8.708	5.31043	6.49556	5.39281	7.15237	9.47657	7.85359	9.22102	36.0809	31.0162	32.7095	34.8948
ENST00000398250.6_ENSG00000203805.11	6.51647	13.0147	8.01151	10.5412	12.4089	10.2415	10.7583	8.47441	13.8713	9.69195	11.5934	12.6288	23.9879	18.3882	23.3296	24.1741
novel.8_ENSG00000145817.17	28.3216	30.6227	40.2932	37.3524	47.0232	40.5869	39.5823	39.0979	40.5301	37.0448	41.8858	38.0868	63.2407	68.9004	73.3559	66.8466
novel.23_ENSG00000078098.14	3.50887	4.08303	4.00576	2.52071	6.531	5.12077	3.85674	5.20021	4.76825	6.89205	3.36582	4.61051	9.51585	9.08333	10.342	9.87984
novel.15_ENSG00000106366.9	3.0076	3.82784	4.00576	4.81227	7.6195	4.5518	3.65375	3.4668	5.6352	6.03055	3.73981	6.21417	13.8773	13.9573	12.2661	12.6126
novel.14_ENSG00000106366.9	3.50887	3.82784	2.82759	3.20818	4.354	5.12077	5.48063	3.2742	6.06868	4.95366	3.73981	3.60823	11.8948	11.0772	12.7471	14.9249
novel.3_ENSG00000128606.13	3.25823	7.65569	5.41955	4.81227	7.1841	4.93112	8.93139	5.77801	5.20173	7.96894	6.91864	7.81782	11.3001	7.9756	13.7091	14.084
ENST00000216780.9_ENSG00000100889.12	8.77217	9.6972	6.59772	7.7913	8.0549	7.20702	9.33737	8.08921	9.5365	4.95366	6.17068	6.21417	16.2562	19.2744	18.0383	16.1861
novel.9_ENSG00000106366.9	1.00253	1.02076	1.88506	3.89565	1.5239	2.65522	1.82688	2.3112	3.46782	3.6614	2.43087	2.40548	9.3176	6.42479	7.69636	5.88586
novel.1_ENSG00000106366.9	4.5114	5.35898	3.06323	2.97902	3.9186	3.98283	4.05972	4.23721	4.98499	4.95366	5.7967	5.41234	11.1018	11.0772	17.5573	14.084
novel.19_ENSG00000106366.9	3.0076	1.78633	1.88506	2.74987	2.8301	3.60351	3.04479	3.4668	2.60086	4.09216	2.43087	4.41005	10.5071	11.9634	8.6584	10.5105
novel.3_ENSG00000118257.17	6.7671	4.08303	4.00576	5.72889	8.4903	8.91394	11.1642	5.97061	5.85194	7.75356	6.17068	7.21645	9.91234	10.1911	9.37994	10.3003
novel.8_ENSG00000198959.12	3.50887	3.82784	3.77012	3.20818	5.4425	3.60351	4.66868	5.00761	2.8176	4.73829	5.7967	6.21417	9.91234	4.87398	9.86096	6.51649
novel.10_ENSG00000013375.16	6.7671	8.42126	10.1322	8.02045	15.0213	10.2415	12.7881	10.2078	11.0537	9.47657	10.2845	10.6242	12.886	14.4004	12.7471	15.9759
novel.12_ENSG00000119899.13	5.2633	6.12455	6.12645	5.27058	11.5381	7.58633	7.3075	12.519	9.31976	5.81517	5.7967	8.61965	10.5071	13.5142	10.342	10.3003

## Sheet: Fig. 3a
Fig. 3a The percentages of different ASE types in annotated and unannotated genes.
Transcript Type	ASE Type	Fraction
Annotated	SE	0.54
Annotated	A3	0.12
Annotated	A5	0.1
Annotated	AF	0.12
Annotated	AL	0.04
Annotated	MX	0.04
Annotated	RI	0.04
Unannotated	SE	0.37
Unannotated	A3	0.1
Unannotated	A9	0.11
Unannotated	AF	0.09
Unannotated	AL	0.03
Unannotated	MX	0.17
Unannotated	RI	0.13

## Sheet: Fig. 3b
Fig. 3b The number of differential ASEs in each sample group.
ASE types	miR-221	PDGF	TGFβ
A3	234	227	190
A5	277	252	277
AF	263	293	282
AL	122	124	99
MX	421	430	393
RI	250	234	226
SE	935	877	837

## Sheet: Fig. 3c
Fig. 3c The percentages of differential ASEs for each ASE type across different sample groups.
Sample groups	A3 (%)	A5 (%)	AF (%)	AL (%)	MX (%)	RI (%)	SE (%)
miR-221	35.94	34.37	31.38	35.36	33.84	35.21	35.3
PDGF	34.87	31.26	34.97	35.94	34.57	32.96	33.1
TGFβ	29.19	34.37	33.65	28.7	31.59	31.83	31.6

## Sheet: Fig. 3f
Fig. 3f The isoform structures, gene expression, isoform expression, and isoform usages of the PAIP1 gene in the miR-221 group.
isoform_id	gene_id	condition_1	condition_2	gene_name	gene_value_1	gene_value_2	gene_stderr_1	gene_stderr_2	gene_q_value	iso_value_1	iso_value_2	iso_stderr_1	iso_stderr_2	iso_q_value	IF1	IF2	dIF	isoform_switch_q_value
38bb5af0-4d3b-4a70-a4c5-7ca32fd97cc0	ENSG00000172239.14	NC	miR-221	PAIP1	41.8648	60.6882	1.43504	2.72086	0.0338598	2.16825	3.50284	0.170027	0.481672	0.999022	0.052125	0.0572	0.005075	0.996656
436b0215-ee28-42f3-9fd7-77ed4905f6c5	ENSG00000172239.14	NC	miR-221	PAIP1	41.8648	60.6882	1.43504	2.72086	0.0338598	1.12637	11.3693	0.523001	1.31852	0.561158	0.025825	0.18635	0.160525	2.76565e-14
5d2bb393-fca7-4b1f-b0d2-94ebae746eec	ENSG00000172239.14	NC	miR-221	PAIP1	41.8648	60.6882	1.43504	2.72086	0.0338598	0.801534	4.27257	0.268955	1.55628	0.999022	0.0187	0.069575	0.050875	0.688269
ENST00000306846.8	ENSG00000172239.14	NC	miR-221	PAIP1	41.8648	60.6882	1.43504	2.72086	0.0338598	19.3816	21.4714	0.393871	1.48127	0.999022	0.4639	0.35455	-0.10935	0.0503934
ENST00000436644.6	ENSG00000172239.14	NC	miR-221	PAIP1	41.8648	60.6882	1.43504	2.72086	0.0338598	11.5354	12.3909	0.437004	0.375069	0.999022	0.277475	0.20605	-0.071425	0.247753
Gene expression
gene	sample	TPM	group
PAIP1	221-1	62.6976	miR-221
PAIP1	221-2	63.3459	miR-221
PAIP1	221-3	52.5734	miR-221
PAIP1	221-4	64.1359	miR-221
PAIP1	NC-1	41.1039	NC
PAIP1	NC-2	45.9341	NC
PAIP1	NC-3	41.2357	NC
PAIP1	NC-4	39.1856	NC
Isoform expression
isoform_id	sample	TPM	group
ENST00000306846.8	221-1	25.6886	miR-221
ENST00000306846.8	221-2	19.5348	miR-221
ENST00000306846.8	221-3	19.2837	miR-221
ENST00000306846.8	221-4	21.3786	miR-221
ENST00000306846.8	NC-1	18.5469	NC
ENST00000306846.8	NC-2	20.4152	NC
ENST00000306846.8	NC-3	19.0862	NC
ENST00000306846.8	NC-4	19.4782	NC
38bb5af0-4d3b-4a70-a4c5-7ca32fd97cc0	221-1	3.9186	miR-221
38bb5af0-4d3b-4a70-a4c5-7ca32fd97cc0	221-2	3.03453	miR-221
38bb5af0-4d3b-4a70-a4c5-7ca32fd97cc0	221-3	2.43583	miR-221
38bb5af0-4d3b-4a70-a4c5-7ca32fd97cc0	221-4	4.62241	miR-221
38bb5af0-4d3b-4a70-a4c5-7ca32fd97cc0	NC-1	1.75443	NC
38bb5af0-4d3b-4a70-a4c5-7ca32fd97cc0	NC-2	2.04152	NC
38bb5af0-4d3b-4a70-a4c5-7ca32fd97cc0	NC-3	2.35633	NC
38bb5af0-4d3b-4a70-a4c5-7ca32fd97cc0	NC-4	2.52071	NC
436b0215-ee28-42f3-9fd7-77ed4905f6c5	221-1	10.0142	miR-221
436b0215-ee28-42f3-9fd7-77ed4905f6c5	221-2	14.7933	miR-221
436b0215-ee28-42f3-9fd7-77ed4905f6c5	221-3	8.72841	miR-221
436b0215-ee28-42f3-9fd7-77ed4905f6c5	221-4	11.9412	miR-221
436b0215-ee28-42f3-9fd7-77ed4905f6c5	NC-1	1.25317	NC
436b0215-ee28-42f3-9fd7-77ed4905f6c5	NC-2	2.5519	NC
436b0215-ee28-42f3-9fd7-77ed4905f6c5	NC-3	0.471265	NC
436b0215-ee28-42f3-9fd7-77ed4905f6c5	NC-4	0.229156	NC
5d2bb393-fca7-4b1f-b0d2-94ebae746eec	221-1	1.0885	miR-221
5d2bb393-fca7-4b1f-b0d2-94ebae746eec	221-2	8.34497	miR-221
5d2bb393-fca7-4b1f-b0d2-94ebae746eec	221-3	2.84181	miR-221
5d2bb393-fca7-4b1f-b0d2-94ebae746eec	221-4	4.81501	miR-221
5d2bb393-fca7-4b1f-b0d2-94ebae746eec	NC-1	0.7519	NC
5d2bb393-fca7-4b1f-b0d2-94ebae746eec	NC-2	1.53114	NC
5d2bb393-fca7-4b1f-b0d2-94ebae746eec	NC-3	0.235633	NC
5d2bb393-fca7-4b1f-b0d2-94ebae746eec	NC-4	0.687467	NC
ENST00000436644.6	221-1	13.062	miR-221
ENST00000436644.6	221-2	11.5692	miR-221
ENST00000436644.6	221-3	12.9911	miR-221
ENST00000436644.6	221-4	11.9412	miR-221
ENST00000436644.6	NC-1	11.5291	NC
ENST00000436644.6	NC-2	10.4628	NC
ENST00000436644.6	NC-3	11.546	NC
ENST00000436644.6	NC-4	12.6036	NC
Isoform usage
isoform_id	sample	usage	group
ENST00000306846.8	221-1	0.4097	miR-221
ENST00000306846.8	221-2	0.3084	miR-221
ENST00000306846.8	221-3	0.3668	miR-221
ENST00000306846.8	221-4	0.3333	miR-221
ENST00000306846.8	NC-1	0.4512	NC
ENST00000306846.8	NC-2	0.4444	NC
ENST00000306846.8	NC-3	0.4629	NC
ENST00000306846.8	NC-4	0.4971	NC
38bb5af0-4d3b-4a70-a4c5-7ca32fd97cc0	221-1	0.0625	miR-221
38bb5af0-4d3b-4a70-a4c5-7ca32fd97cc0	221-2	0.0479	miR-221
38bb5af0-4d3b-4a70-a4c5-7ca32fd97cc0	221-3	0.0463	miR-221
38bb5af0-4d3b-4a70-a4c5-7ca32fd97cc0	221-4	0.0721	miR-221
38bb5af0-4d3b-4a70-a4c5-7ca32fd97cc0	NC-1	0.0427	NC
38bb5af0-4d3b-4a70-a4c5-7ca32fd97cc0	NC-2	0.0444	NC
38bb5af0-4d3b-4a70-a4c5-7ca32fd97cc0	NC-3	0.0571	NC
38bb5af0-4d3b-4a70-a4c5-7ca32fd97cc0	NC-4	0.0643	NC
436b0215-ee28-42f3-9fd7-77ed4905f6c5	221-1	0.1597	miR-221
436b0215-ee28-42f3-9fd7-77ed4905f6c5	221-2	0.2335	miR-221
436b0215-ee28-42f3-9fd7-77ed4905f6c5	221-3	0.166	miR-221
436b0215-ee28-42f3-9fd7-77ed4905f6c5	221-4	0.1862	miR-221
436b0215-ee28-42f3-9fd7-77ed4905f6c5	NC-1	0.0305	NC
436b0215-ee28-42f3-9fd7-77ed4905f6c5	NC-2	0.0556	NC
436b0215-ee28-42f3-9fd7-77ed4905f6c5	NC-3	0.0114	NC
436b0215-ee28-42f3-9fd7-77ed4905f6c5	NC-4	0.0058	NC
5d2bb393-fca7-4b1f-b0d2-94ebae746eec	221-1	0.0174	miR-221
5d2bb393-fca7-4b1f-b0d2-94ebae746eec	221-2	0.1317	miR-221
5d2bb393-fca7-4b1f-b0d2-94ebae746eec	221-3	0.0541	miR-221
5d2bb393-fca7-4b1f-b0d2-94ebae746eec	221-4	0.0751	miR-221
5d2bb393-fca7-4b1f-b0d2-94ebae746eec	NC-1	0.0183	NC
5d2bb393-fca7-4b1f-b0d2-94ebae746eec	NC-2	0.0333	NC
5d2bb393-fca7-4b1f-b0d2-94ebae746eec	NC-3	0.0057	NC
5d2bb393-fca7-4b1f-b0d2-94ebae746eec	NC-4	0.0175	NC
ENST00000436644.6	221-1	0.2083	miR-221
ENST00000436644.6	221-2	0.1826	miR-221
ENST00000436644.6	221-3	0.2471	miR-221
ENST00000436644.6	221-4	0.1862	miR-221
ENST00000436644.6	NC-1	0.2805	NC
ENST00000436644.6	NC-2	0.2278	NC
ENST00000436644.6	NC-3	0.28	NC
ENST00000436644.6	NC-4	0.3216	NC

## Sheet: Fig. 3g
Fig. 3g The isoform switching details of the RARG gene in the PDGF group.
isoform_id	gene_id	condition_1	condition_2	gene_name	gene_value_1	gene_value_2	gene_stderr_1	gene_stderr_2	gene_q_value	iso_value_1	iso_value_2	iso_stderr_1	iso_stderr_2	iso_q_value	IF1	IF2	dIF	isoform_switch_q_value
47b86d9d-d3ec-4bc1-ace5-c1bc85761ec3	ENSG00000172819.17	NC	PDGF	RARG	4.26277	4.38281	0.527344	0.699415	0.708612	0.546345	0.294656	0.115472	0.120799	0	0.134675	0.059625	-0.07505	1
ENST00000338561.9	ENSG00000172819.17	NC	PDGF	RARG	4.26277	4.38281	0.527344	0.699415	0.708612	1.92383	3.4728	0.350281	0.543053	0	0.4514	0.8014	0.35	0.0435812
ENST00000394426.5	ENSG00000172819.17	NC	PDGF	RARG	4.26277	4.38281	0.527344	0.699415	0.708612	0.537225	0.208961	0.138789	0.0887863	0	0.128625	0.0506	-0.078025	1
ENST00000425354.7	ENSG00000172819.17	NC	PDGF	RARG	4.26277	4.38281	0.527344	0.699415	0.708612	0.719799	0.262782	0.252801	0.160024	0	0.1636	0.060725	-0.102875	1
ENST00000543726.1	ENSG00000172819.17	NC	PDGF	RARG	4.26277	4.38281	0.527344	0.699415	0.708612	0.535574	0.143609	0.219601	0.0901618	0	0.121675	0.02765	-0.094025	1
Gene Expression
gene	sample	TPM	group
RARG	NC-1	4.26077	NC
RARG	NC-2	2.80708	NC
RARG	NC-3	4.71265	NC
RARG	NC-4	5.27058	NC
RARG	PDGF-1	4.55151	PDGF
RARG	PDGF-2	2.7999	PDGF
RARG	PDGF-3	6.17068	PDGF
RARG	PDGF-4	4.00914	PDGF
Transcript Expression
isoform_id	sample	TPM	group
47b86d9d-d3ec-4bc1-ace5-c1bc85761ec3	NC-1	0.7519	NC
47b86d9d-d3ec-4bc1-ace5-c1bc85761ec3	NC-2	0.510379	NC
47b86d9d-d3ec-4bc1-ace5-c1bc85761ec3	NC-3	0.235633	NC
47b86d9d-d3ec-4bc1-ace5-c1bc85761ec3	NC-4	0.687467	NC
47b86d9d-d3ec-4bc1-ace5-c1bc85761ec3	PDGF-1	0.216739	PDGF
47b86d9d-d3ec-4bc1-ace5-c1bc85761ec3	PDGF-2	0	PDGF
47b86d9d-d3ec-4bc1-ace5-c1bc85761ec3	PDGF-3	0.560971	PDGF
47b86d9d-d3ec-4bc1-ace5-c1bc85761ec3	PDGF-4	0.400914	PDGF
ENST00000338561.9	NC-1	2.2557	NC
ENST00000338561.9	NC-2	1.27595	NC
ENST00000338561.9	NC-3	1.4138	NC
ENST00000338561.9	NC-4	2.74987	NC
ENST00000338561.9	PDGF-1	3.25108	PDGF
ENST00000338561.9	PDGF-2	2.58452	PDGF
ENST00000338561.9	PDGF-3	5.04874	PDGF
ENST00000338561.9	PDGF-4	3.00685	PDGF
ENST00000394426.5	NC-1	0.250633	NC
ENST00000394426.5	NC-2	0.510379	NC
ENST00000394426.5	NC-3	0.471265	NC
ENST00000394426.5	NC-4	0.916623	NC
ENST00000394426.5	PDGF-1	0.433477	PDGF
ENST00000394426.5	PDGF-2	0.215377	PDGF
ENST00000394426.5	PDGF-3	0.18699	PDGF
ENST00000394426.5	PDGF-4	0	PDGF
ENST00000425354.7	NC-1	0.7519	NC
ENST00000425354.7	NC-2	0.25519	NC
ENST00000425354.7	NC-3	1.4138	NC
ENST00000425354.7	NC-4	0.458311	NC
ENST00000425354.7	PDGF-1	0.650216	PDGF
ENST00000425354.7	PDGF-2	0	PDGF
ENST00000425354.7	PDGF-3	0	PDGF
ENST00000425354.7	PDGF-4	0.400914	PDGF
ENST00000543726.1	NC-1	0.250633	NC
ENST00000543726.1	NC-2	0.25519	NC
ENST00000543726.1	NC-3	1.17816	NC
ENST00000543726.1	NC-4	0.458311	NC
ENST00000543726.1	PDGF-1	0	PDGF
ENST00000543726.1	PDGF-2	0	PDGF
ENST00000543726.1	PDGF-3	0.37398	PDGF
ENST00000543726.1	PDGF-4	0.200457	PDGF
Isoform usage
isoform_id	sample	value	group
47b86d9d-d3ec-4bc1-ace5-c1bc85761ec3	NC-1	0.1765	NC
47b86d9d-d3ec-4bc1-ace5-c1bc85761ec3	NC-2	0.1818	NC
47b86d9d-d3ec-4bc1-ace5-c1bc85761ec3	NC-3	0.05	NC
47b86d9d-d3ec-4bc1-ace5-c1bc85761ec3	NC-4	0.1304	NC
47b86d9d-d3ec-4bc1-ace5-c1bc85761ec3	PDGF-1	0.0476	PDGF
47b86d9d-d3ec-4bc1-ace5-c1bc85761ec3	PDGF-2	0	PDGF
47b86d9d-d3ec-4bc1-ace5-c1bc85761ec3	PDGF-3	0.0909	PDGF
47b86d9d-d3ec-4bc1-ace5-c1bc85761ec3	PDGF-4	0.1	PDGF
ENST00000338561.9	NC-1	0.5294	NC
ENST00000338561.9	NC-2	0.4545	NC
ENST00000338561.9	NC-3	0.3	NC
ENST00000338561.9	NC-4	0.5217	NC
ENST00000338561.9	PDGF-1	0.7143	PDGF
ENST00000338561.9	PDGF-2	0.9231	PDGF
ENST00000338561.9	PDGF-3	0.8182	PDGF
ENST00000338561.9	PDGF-4	0.75	PDGF
ENST00000394426.5	NC-1	0.0588	NC
ENST00000394426.5	NC-2	0.1818	NC
ENST00000394426.5	NC-3	0.1	NC
ENST00000394426.5	NC-4	0.1739	NC
ENST00000394426.5	PDGF-1	0.0952	PDGF
ENST00000394426.5	PDGF-2	0.0769	PDGF
ENST00000394426.5	PDGF-3	0.0303	PDGF
ENST00000394426.5	PDGF-4	0	PDGF
ENST00000425354.7	NC-1	0.1765	NC
ENST00000425354.7	NC-2	0.0909	NC
ENST00000425354.7	NC-3	0.3	NC
ENST00000425354.7	NC-4	0.087	NC
ENST00000425354.7	PDGF-1	0.1429	PDGF
ENST00000425354.7	PDGF-2	0	PDGF
ENST00000425354.7	PDGF-3	0	PDGF
ENST00000425354.7	PDGF-4	0.1	PDGF
ENST00000543726.1	NC-1	0.0588	NC
ENST00000543726.1	NC-2	0.0909	NC
ENST00000543726.1	NC-3	0.25	NC
ENST00000543726.1	NC-4	0.087	NC
ENST00000543726.1	PDGF-1	0	PDGF
ENST00000543726.1	PDGF-2	0	PDGF
ENST00000543726.1	PDGF-3	0.0606	PDGF
ENST00000543726.1	PDGF-4	0.05	PDGF

## Sheet: Fig. 3h
Fig. 3h The isoform switching details of the ACTA2 gene in the TGFβ group.
isoform_id	gene_id	condition_1	condition_2	gene_name	gene_value_1	gene_value_2	gene_stderr_1	gene_stderr_2	gene_q_value	iso_value_1	iso_value_2	iso_stderr_1	iso_stderr_2	iso_q_value	IF1	IF2	dIF	isoform_switch_q_value
1290223a-5a32-4036-a3f7-6ebfc437e980	ENSG00000107796.13	NC	TGF	ACTA2	66.0149	104.048	4.40263	5.5233	0.0096795	39.1549	42.6781	4.04427	2.50604	0.993708	0.589525	0.4101	-0.179425	7.5333e-12
6fd0beff-b8b2-4032-bdea-22b0e3e2faff	ENSG00000107796.13	NC	TGF	ACTA2	66.0149	104.048	4.40263	5.5233	0.0096795	12.9541	13.7939	0.604529	0.461013	0.993708	0.19825	0.13345	-0.0648	0.0492436
ENST00000224784.10	ENSG00000107796.13	NC	TGF	ACTA2	66.0149	104.048	4.40263	5.5233	0.0096795	7.38696	39.3578	0.743542	3.09717	6.90148e-27	0.1126	0.3769	0.2643	5.06615e-42
Gene Expression
gene	sample	TPM	group
ACTA2	NC-1	64.4128	NC
ACTA2	NC-2	78.8536	NC
ACTA2	NC-3	59.3794	NC
ACTA2	NC-4	61.4137	NC
ACTA2	TGF-1	100.313	TGF
ACTA2	TGF-2	103.461	TGF
ACTA2	TGF-3	119.294	TGF
ACTA2	TGF-4	93.1228	TGF
Isoform Expression
isoform_id	sample	TPM	group
1290223a-5a32-4036-a3f7-6ebfc437e980	NC-1	40.6026	NC
1290223a-5a32-4036-a3f7-6ebfc437e980	NC-2	50.0171	NC
1290223a-5a32-4036-a3f7-6ebfc437e980	NC-3	33.4598	NC
1290223a-5a32-4036-a3f7-6ebfc437e980	NC-4	32.5401	NC
1290223a-5a32-4036-a3f7-6ebfc437e980	TGF-1	43.0196	TGF
1290223a-5a32-4036-a3f7-6ebfc437e980	TGF-2	40.0996	TGF
1290223a-5a32-4036-a3f7-6ebfc437e980	TGF-3	49.5453	TGF
1290223a-5a32-4036-a3f7-6ebfc437e980	TGF-4	38.0479	TGF
6fd0beff-b8b2-4032-bdea-22b0e3e2faff	NC-1	13.2836	NC
6fd0beff-b8b2-4032-bdea-22b0e3e2faff	NC-2	13.0147	NC
6fd0beff-b8b2-4032-bdea-22b0e3e2faff	NC-3	11.3104	NC
6fd0beff-b8b2-4032-bdea-22b0e3e2faff	NC-4	14.2077	NC
6fd0beff-b8b2-4032-bdea-22b0e3e2faff	TGF-1	12.4895	TGF
6fd0beff-b8b2-4032-bdea-22b0e3e2faff	TGF-2	14.6219	TGF
6fd0beff-b8b2-4032-bdea-22b0e3e2faff	TGF-3	14.1902	TGF
6fd0beff-b8b2-4032-bdea-22b0e3e2faff	TGF-4	13.8738	TGF
ENST00000224784.10	NC-1	5.51393	NC
ENST00000224784.10	NC-2	8.67644	NC
ENST00000224784.10	NC-3	8.48278	NC
ENST00000224784.10	NC-4	6.87467	NC
ENST00000224784.10	TGF-1	36.0809	TGF
ENST00000224784.10	TGF-2	41.2073	TGF
ENST00000224784.10	TGF-3	47.1402	TGF
ENST00000224784.10	TGF-4	33.0029	TGF
Isoform usage
isoform_id	sample	usage	group
1290223a-5a32-4036-a3f7-6ebfc437e980	NC-1	0.6304	NC
1290223a-5a32-4036-a3f7-6ebfc437e980	NC-2	0.6343	NC
1290223a-5a32-4036-a3f7-6ebfc437e980	NC-3	0.5635	NC
1290223a-5a32-4036-a3f7-6ebfc437e980	NC-4	0.5299	NC
1290223a-5a32-4036-a3f7-6ebfc437e980	TGF-1	0.4289	TGF
1290223a-5a32-4036-a3f7-6ebfc437e980	TGF-2	0.3876	TGF
1290223a-5a32-4036-a3f7-6ebfc437e980	TGF-3	0.4153	TGF
1290223a-5a32-4036-a3f7-6ebfc437e980	TGF-4	0.4086	TGF
6fd0beff-b8b2-4032-bdea-22b0e3e2faff	NC-1	0.2062	NC
6fd0beff-b8b2-4032-bdea-22b0e3e2faff	NC-2	0.165	NC
6fd0beff-b8b2-4032-bdea-22b0e3e2faff	NC-3	0.1905	NC
6fd0beff-b8b2-4032-bdea-22b0e3e2faff	NC-4	0.2313	NC
6fd0beff-b8b2-4032-bdea-22b0e3e2faff	TGF-1	0.1245	TGF
6fd0beff-b8b2-4032-bdea-22b0e3e2faff	TGF-2	0.1413	TGF
6fd0beff-b8b2-4032-bdea-22b0e3e2faff	TGF-3	0.119	TGF
6fd0beff-b8b2-4032-bdea-22b0e3e2faff	TGF-4	0.149	TGF
ENST00000224784.10	NC-1	0.0856	NC
ENST00000224784.10	NC-2	0.11	NC
ENST00000224784.10	NC-3	0.1429	NC
ENST00000224784.10	NC-4	0.1119	NC
ENST00000224784.10	TGF-1	0.3597	TGF
ENST00000224784.10	TGF-2	0.3983	TGF
ENST00000224784.10	TGF-3	0.3952	TGF
ENST00000224784.10	TGF-4	0.3544	TGF

## Sheet: Fig. 4
Fig. 4b The length distributions of ORF from annotated and unannotated transcripts.
Transcript_type	ORF_length	count	percentage
annotated	0-250	2828	0.092512
annotated	250-750	12268	0.401322
annotated	750-1250	8901	0.291177
annotated	1250-1750	4123	0.134875
annotated	1750-2250	1553	0.0508031
annotated	2250-3000	670	0.0219176
annotated	3000-4000	187	0.00611731
annotated	>4000	39	0.0012758
unannotated	0-250	5778	0.063324
unannotated	250-750	38440	0.421283
unannotated	750-1250	27736	0.303973
unannotated	1250-1750	12297	0.134769
unannotated	1750-2250	4320	0.0473451
unannotated	2250-3000	2137	0.0234205
unannotated	3000-4000	464	0.00508521
unannotated	>4000	73	0.000800044
Fig. 4c The percentage of transcripts with different ORF changes.
Type	Num
frameshift	748
in_frame_change	96
unchanged	483
Fig. 4d Bar plots showing the number of different ORF changes in each ASE type.
ASE_type	change	Count
A3	frameshift	388
A3	in_frame_change	43
A3	unchanged	204
A5	frameshift	239
A5	in_frame_change	20
A5	unchanged	141
AF	frameshift	152
AF	in_frame_change	17
AF	unchanged	119
AL	frameshift	34
AL	in_frame_change	8
AL	unchanged	23
MX	frameshift	83
MX	in_frame_change	4
MX	unchanged	42
RI	frameshift	71
RI	in_frame_change	5
RI	unchanged	46
SE	frameshift	2758
SE	in_frame_change	178
SE	unchanged	1157

[truncated: 1 more sheets: Fig. 5]
