# Supplementary material for: Nanopore long-read RNA sequencing reveals functional alternative splicing variants in human vascular smooth muscle cells
Source: Commun Biol. 2023 Oct 31;6:1104. doi: 10.1038/s42003-023-05481-y (PMC10618188; doi:10.1038/s42003-023-05481-y)
Supplement: Supplementary file 10 — Supplementary Data 8 [file 42003_2023_5481_MOESM10_ESM.zip]

Archive with 1 entries (1 files):
- Supplementary Data 8.txt
